# Supplementary material for: Transcriptome-Wide m6A Methylome and m6A-Modified Gene Analysis in Asthma
Source: Front Cell Dev Biol. 2022 May 30;10:799459. doi: 10.3389/fcell.2022.799459 (PMC9197130; doi:10.3389/fcell.2022.799459)
Supplement: Supplementary file 1 [file Table1.XLS]

seqnames	start	end	width	strand	name	score	thickStart	thickEnd	itemRgb	blockCount	blockSizes	blockStarts	lg.p	lg.fdr	fold_enrchment	diff.lg.fdr	diff.lg.p	diff.log2.fc	annotation	geneChr	geneStart	geneEnd	geneLength	geneStrand	geneId	transcriptId	distanceToTSS	ENSEMBL	SYMBOL	GENENAME	flank_txIds	flank_geneIds	flank_gene_distances
chr1	51181893	51185623	3731	+	56363	2e-13	51181893	51185623	0	2	2,239,	0,3491	-12.7	-11.7	3.63	-1.54	-2.91	-1.24	3' UTR	1	50927519	51187270	259752	1	56363	ENSMUST00000081851.3	254374	ENSMUSG00000026109	Tmeff2	transmembrane protein with EGF-like and two follistatin-like domains 2	ENSMUST00000081851.3	56363	0
chr1	86529178	86529967	790	+	19231	1.6e-68	86529178	86529967	0	4	66,97,74,3,	0,277,552,786	-67.8	-66.2	3.78	-1.69	-3.14	0.681	3' UTR	1	86526726	86530712	3987	1	19231	ENSMUST00000045897.14	2452	ENSMUSG00000026238	Ptma	prothymosin alpha	ENSMUST00000045897.14;ENSMUST00000186255.6;ENSMUST00000188699.6;ENSMUST00000186932.1;ENSMUST00000188533.1	19231;19231;19231;19231;19231	0;0;0;0;0
chr1	106173155	106173395	241	+	98432	1e-221	106173155	106173395	0	1	240,	0	-221	-219	3.49	-4.98	-7.43	0.658	Exon (ENSMUST00000061047.6/98432, exon 1 of 17)	1	106171752	106394250	222499	1	98432	ENSMUST00000061047.6	1403	ENSMUSG00000044340	Phlpp1	PH domain and leucine rich repeat protein phosphatase 1	ENSMUST00000190105.1;ENSMUST00000061047.6	626049;98432	-1631;0
chr1	130844435	130844973	539	+	18703	1e-160	130844435	130844973	0	1	538,	0	-160	-158	3.69	-6.99	-9.84	-0.634	Exon (ENSMUST00000027675.13/18703, exon 4 of 11)	1	130826684	130852249	25566	1	18703	ENSMUST00000027675.13	17751	ENSMUSG00000026417	Pigr	polymeric immunoglobulin receptor	ENSMUST00000027675.13;ENSMUST00000133792.7;ENSMUST00000137782.1	18703;18703;18703	0;0;0
chr1	165856448	165858307	1860	+	12503	1.6e-22	165856448	165858307	0	3	8,81,92,	0,967,1767	-21.8	-20.6	1.79	-2.49	-4.29	-0.871	Exon (ENSMUST00000161971.7/12503, exon 3 of 8)	1	165858216	165861555	3340	1	12503	ENSMUST00000159070.2	0	ENSMUSG00000005763	Cd247	CD247 antigen	ENSMUST00000161971.7;ENSMUST00000178336.7;ENSMUST00000187313.6;ENSMUST00000005907.11;ENSMUST00000027849.10;ENSMUST00000086002.10;ENSMUST00000161559.2;ENSMUST00000159070.2	12503;12503;12503;12503;12503;12503;12503;12503	0;0;0;0;0;0;0;0
chr1	166310844	166312638	1795	+	100039795	1e-69	166310844	166312638	0	1	1794,	0	-69	-67.5	7.21	-1.89	-3.44	0.59	3' UTR	1	166254139	166316823	62685	1	100039795	ENSMUST00000111416.6	56705	ENSMUSG00000040612	Ildr2	immunoglobulin-like domain containing receptor 2	ENSMUST00000111416.6;ENSMUST00000192426.5;ENSMUST00000192638.5;ENSMUST00000192732.5;ENSMUST00000193860.1;ENSMUST00000194964.5;ENSMUST00000195557.5	100039795;100039795;100039795;100039795;100039795;100039795;100039795	0;0;0;0;0;0;0
chr1	173679775	173680164	390	+	100033459	7.9e-39	173679775	173680164	0	1	389,	0	-38.1	-36.7	4.44	-1.42	-2.71	0.785	Exon (ENSMUST00000182880.1/100033459, exon 2 of 2)	1	173673675	173680332	6658	1	100033459	ENSMUST00000182880.1	6100	ENSMUSG00000066677	Ifi208	interferon activated gene 208	ENSMUST00000182880.1;ENSMUST00000085876.11;ENSMUST00000169857.1	100033459;100033459;100033459	0;0;0
chr1	180580554	180582797	2244	+	11545	2.5e-53	180580554	180582797	0	2	81,40,	0,2203	-52.6	-51.2	2	-2.49	-4.29	-0.729	Exon (ENSMUST00000027777.11/11545, exon 5 of 23)	1	180568929	180601254	32326	1	11545	ENSMUST00000027777.11	11625	ENSMUSG00000026496	Parp1	poly (ADP-ribose) polymerase family, member 1	ENSMUST00000183443.1;ENSMUST00000194608.1;ENSMUST00000027777.11;ENSMUST00000194434.1	102466761;11545;11545;11545	-4404;11630;0;11328
chr1	191621168	191621439	272	+	77065	2.5e-47	191621168	191621439	0	1	271,	0	-46.6	-45.2	3.04	-1.3	-2.53	0.629	3' UTR	1	191575636	191623688	48053	1	77065	ENSMUST00000045450.6	45532	ENSMUSG00000037461	Ints7	integrator complex subunit 7	ENSMUST00000045450.6;ENSMUST00000194877.5;ENSMUST00000194785.1	77065;77065;77065	0;0;0
chr1	194814112	194814443	332	+	18845	7.9e-77	194814112	194814443	0	1	331,	0	-76.1	-74.5	5.54	-2.05	-3.66	0.865	3' UTR	1	194619825	194816869	197045	1	18845	ENSMUST00000027952.11	194287	ENSMUSG00000026640	Plxna2	plexin A2	ENSMUST00000027952.11;ENSMUST00000124785.1	18845;18845	0;0
chr1	37487676	37488605	930	-	77633	1.6e-77	37487676	37488605	0	1	929,	0	-76.8	-75.3	5.09	-1.52	-2.86	0.614	Exon (ENSMUST00000192316.1/77633, exon 1 of 1)	1	37485851	37488605	2755	2	77633	ENSMUST00000192316.1	0	ENSMUSG00000103948	4930594C11Rik	G1 to S phase transition pseudogene	ENSMUST00000042161.14;ENSMUST00000151952.7;ENSMUST00000154819.7;ENSMUST00000143636.7;ENSMUST00000149791.7;ENSMUST00000148047.1;ENSMUST00000192316.1;ENSMUST00000151866.1	269181;269181;269181;269181;269181;269181;77633;77633	0;0;0;0;0;0;0;0
chr1	45375848	45376209	362	-	12832	1e-118	45375848	45376209	0	1	361,	0	-118	-116	4.37	-2.17	-3.85	0.626	3' UTR	1	45374321	45503282	128962	2	12832	ENSMUST00000086430.4	127073	ENSMUSG00000026042	Col5a2	collagen, type V, alpha 2	ENSMUST00000086430.4	12832	0
chr1	71074961	71075470	510	-	12021	1.6e-19	71074961	71075470	0	1	509,	0	-18.8	-17.6	4.19	-2.28	-3.99	1.24	Exon (ENSMUST00000027393.7/12021, exon 4 of 11)	1	71027498	71103146	75649	2	12021	ENSMUST00000027393.7	27676	ENSMUSG00000026196	Bard1	BRCA1 associated RING domain 1	ENSMUST00000027393.7	12021	0
chr1	106713525	106713795	271	-	12043	2.5e-34	106713525	106713795	0	1	270,	0	-33.6	-32.3	2.56	-1.41	-2.7	0.636	5' UTR	1	106538178	106714274	176097	2	12043	ENSMUST00000112751.1	479	ENSMUSG00000057329	Bcl2	B cell leukemia/lymphoma 2	ENSMUST00000112751.1;ENSMUST00000189999.1	12043;12043	0;-346
chr1	119910543	119910723	181	-	66343	1.1e-06	119910543	119910723	0	1	180,	0	-5.94	-5.01	2.77	-1.58	-2.95	2.4	Exon (ENSMUST00000037906.5/66343, exon 2 of 2)	1	119907890	119913208	5319	2	66343	ENSMUST00000037906.5	2485	ENSMUSG00000036975	Tmem177	transmembrane protein 177	ENSMUST00000037906.5	66343	0
chr1	131255001	131255272	272	-	56489	3.2e-37	131255001	131255272	0	1	271,	0	-36.5	-35.2	3.93	-1.6	-3	0.978	3' UTR	1	131254343	131265131	10789	2	56489	ENSMUST00000162437.1	9859	ENSMUSG00000042349	Ikbke	inhibitor of kappaB kinase epsilon	ENSMUST00000162437.1;ENSMUST00000062108.9;ENSMUST00000161764.7;ENSMUST00000160748.7	56489;56489;56489;56489	0;0;0;11016
chr1	157140611	157149848	9238	-	226525	2.5e-91	157140611	157149848	0	4	264,88,203,76,	0,5578,7018,9161	-90.6	-89	2.91	-10	-13.3	0.657	3' UTR	1	157135182	157412595	277414	2	226525	ENSMUST00000078308.12	262747	ENSMUSG00000070565	Rasal2	RAS protein activator like 2	ENSMUST00000078308.12;ENSMUST00000132699.7	226525;226525	0;0
chr1	167226046	167226435	390	-	80914	7.9e-83	167226046	167226435	0	1	389,	0	-82.1	-80.5	4.54	-1.44	-2.75	0.628	3' UTR	1	167222883	167285320	62438	2	80914	ENSMUST00000053686.8	58885	ENSMUSG00000026558	Uck2	uridine-cytidine kinase 2	ENSMUST00000053686.8;ENSMUST00000192702.5;ENSMUST00000195443.5;ENSMUST00000027839.13;ENSMUST00000192269.2	80914;80914;80914;80914;80914	0;0;0;0;58166
chr1	173725083	173727638	2556	-	226691	1.3e-10	173725083	173727638	0	2	39,230,	0,2325	-9.88	-8.86	1.84	-2.04	-3.65	1.14	Exon (ENSMUST00000042610.14/226691, exon 6 of 8)	1	173723427	173741747	18321	2	226691	ENSMUST00000042610.14	14109	ENSMUSG00000073490	Ifi207	interferon activated gene 207	ENSMUST00000042610.14;ENSMUST00000127730.1	226691;226691	0;0
chr1	192055476	192056975	1500	-	22033	7.9e-81	192055476	192056975	0	1	1499,	0	-80.1	-78.5	5.07	-4.49	-6.83	0.637	Exon (ENSMUST00000193355.1/22033, exon 3 of 3)	1	191997430	192092559	95130	2	22033	ENSMUST00000085573.11	35584	ENSMUSG00000026637	Traf5	TNF receptor-associated factor 5	ENSMUST00000085573.11;ENSMUST00000195815.1;ENSMUST00000193355.1	22033;22033;22033	0;0;0
chr2	4908103	4908582	480	+	109079	5e-66	4908103	4908582	0	1	479,	0	-65.3	-63.8	5.12	-1.85	-3.37	0.658	3' UTR	2	4881564	4910557	28994	1	109079	ENSMUST00000027973.13	26539	ENSMUSG00000026662	Sephs1	selenophosphate synthetase 1	ENSMUST00000027973.13;ENSMUST00000115019.1;ENSMUST00000140045.1	109079;109079;109079	0;0;23719
chr2	10240682	10242522	1841	+	209378	6.3e-30	10240682	10242522	0	2	397,22,	0,1818	-29.2	-27.9	3.99	-1.37	-2.63	0.96	Exon (ENSMUST00000026886.7/209378, exon 10 of 14)	2	10153571	10256529	102959	1	209378	ENSMUST00000026886.7	87111	ENSMUSG00000025780	Itih5	inter-alpha (globulin) inhibitor H5	ENSMUST00000026886.7	209378	0
chr2	28036963	28037414	452	+	12831	1e-205	28036963	28037414	0	1	451,	0	-205	-203	4.81	-2.72	-4.58	-0.594	3' UTR	2	27886425	28039514	153090	1	12831	ENSMUST00000028280.13	150538	ENSMUSG00000026837	Col5a1	collagen, type V, alpha 1	ENSMUST00000028280.13;ENSMUST00000145423.1	12831;12831	0;0
chr2	59630237	59646954	16718	+	66860	5e-36	59630237	59646954	0	2	25,186,	0,16531	-35.3	-34	2.06	-2.04	-3.64	-0.626	5' UTR	2	59646811	59845717	198907	1	66860	ENSMUST00000139863.2	0	ENSMUSG00000035168	Tanc1	tetratricopeptide repeat, ankyrin repeat and coiled-coil containing 1	ENSMUST00000112568.7;ENSMUST00000037526.10;ENSMUST00000142573.2;ENSMUST00000128030.1;ENSMUST00000139863.2	66860;66860;66860;66860;66860	0;0;0;0;0
chr2	65764571	65765081	511	+	110876	3.2e-07	65764571	65765081	0	1	510,	0	-6.5	-5.55	13.5	-1.95	-3.52	4.19	3' UTR	2	65620771	65767447	146677	1	110876	ENSMUST00000028377.13	143800	ENSMUSG00000075318	Scn2a	sodium channel, voltage-gated, type II, alpha	ENSMUST00000028377.13;ENSMUST00000200829.3;ENSMUST00000100067.6	110876;110876;110876	0;0;0
chr2	119072336	119072636	301	+	76464	6.3e-12	119072336	119072636	0	1	300,	0	-11.2	-10.2	2.64	-1.82	-3.33	1.66	Exon (ENSMUST00000099542.8/76464, exon 8 of 24)	2	119047119	119104121	57003	1	76464	ENSMUST00000099542.8	25217	ENSMUSG00000027326	Knl1	kinetochore scaffold 1	ENSMUST00000152380.7;ENSMUST00000099542.8;ENSMUST00000028799.11;ENSMUST00000028802.2	76464;76464;76464;76464	25217;0;0;0
chr2	119087577	119095207	7631	+	76464	4.6e-08	119087577	119095207	0	5	15,88,78,40,80,	0,1221,6428,6688,7550	-7.34	-6.37	5.92	-1.66	-3.08	1.94	Exon (ENSMUST00000099542.8/76464, exon 14 of 24)	2	119047119	119104121	57003	1	76464	ENSMUST00000099542.8	40458	ENSMUSG00000027326	Knl1	kinetochore scaffold 1	ENSMUST00000099542.8;ENSMUST00000028802.2	76464;76464	0;0
chr2	119297824	119298244	421	+	228545	7.9e-83	119297824	119298244	0	1	420,	0	-82.1	-80.5	4.98	-1.97	-3.55	0.834	3' UTR	2	119288742	119298453	9712	1	228545	ENSMUST00000037280.4	9082	ENSMUSG00000034216	Vps18	VPS18 CORVET/HOPS core subunit	ENSMUST00000139367.7;ENSMUST00000037280.4;ENSMUST00000151500.1	228545;228545;228545	9084;0;0
chr2	121306718	121307048	331	+	17754	5.5e-06	121306718	121307048	0	1	330,	0	-5.26	-4.35	3.57	-1.68	-3.12	-2.02	Exon (ENSMUST00000094639.9/17754, exon 5 of 7)	2	121289600	121310832	21233	1	17754	ENSMUST00000094639.9	17118	ENSMUSG00000027254	Map1a	microtubule-associated protein 1 A	ENSMUST00000094639.9;ENSMUST00000110639.7;ENSMUST00000133283.1;ENSMUST00000052029.9;ENSMUST00000110628.7;ENSMUST00000110627.7;ENSMUST00000110626.7;ENSMUST00000110625.7	17754;17754;17754;327655;327655;327655;327655;327655	0;0;0;43969;48282;48285;43937;48348
chr2	125088109	125088319	211	+	317750	2.5e-19	125088109	125088319	0	1	210,	0	-18.6	-17.4	2.16	-1.65	-3.07	0.864	3' UTR	2	125084628	125089011	4384	2	17876	ENSMUST00000129945.1	692	ENSMUSG00000027201	Myef2	myelin basic protein expression factor 2, repressor	ENSMUST00000129945.1;ENSMUST00000110501.7;ENSMUST00000152367.7;ENSMUST00000142718.7;ENSMUST00000067780.9;ENSMUST00000147105.7;ENSMUST00000089825.12;ENSMUST00000070353.3;ENSMUST00000139615.7	17876;17876;17876;17876;17876;17876;17876;317750;317750	0;0;0;0;0;0;28554;0;18865
chr2	129006768	129011741	4974	+	78751	3.2e-27	129006768	129011741	0	3	56,110,75,	0,3647,4898	-26.5	-25.2	3.11	-1.58	-2.96	0.984	Exon (ENSMUST00000110320.8/78751, exon 7 of 12)	2	128967402	129018563	51162	1	78751	ENSMUST00000110320.8	39366	ENSMUSG00000042851	Zc3h6	zinc finger CCCH type containing 6	ENSMUST00000110320.8	78751	0
chr2	165070767	165071066	300	+	21939	1.3e-34	165070767	165071066	0	1	299,	0	-33.9	-32.6	2.18	-2.14	-3.8	-0.739	3' UTR	2	165055627	165072948	17322	1	21939	ENSMUST00000017799.11	15140	ENSMUSG00000017652	Cd40	CD40 antigen	ENSMUST00000017799.11;ENSMUST00000073707.8;ENSMUST00000081310.10;ENSMUST00000184221.1;ENSMUST00000153105.1	21939;21939;21939;21939;21939	0;0;15087;0;8091
chr2	9858453	9868762	10310	-	14462	4e-13	9858453	9868762	0	3	201,126,2,	0,4641,10307	-12.4	-11.4	2.24	-1.53	-2.89	-0.817	Exon (ENSMUST00000102976.3/14462, exon 4 of 6)	2	9857078	9878600	21523	2	14462	ENSMUST00000102976.3	9838	ENSMUSG00000015619	Gata3	GATA binding protein 3	ENSMUST00000102976.3;ENSMUST00000151456.1	14462;14462	0;0
chr2	13167582	13167763	182	-	20163	5e-50	13167582	13167763	0	1	181,	0	-49.3	-47.9	3.38	-1.79	-3.29	0.738	Exon (ENSMUST00000161912.7/20163, exon 9 of 9)	2	13076821	13271333	194513	2	20163	ENSMUST00000114791.8	103570	ENSMUSG00000026727	Rsu1	Ras suppressor protein 1	ENSMUST00000114791.8;ENSMUST00000028059.8;ENSMUST00000191959.5;ENSMUST00000161912.7	20163;20163;20163;20163	0;0;0;0
chr2	27110469	27110739	271	-	109349	2.5e-39	27110469	27110739	0	1	270,	0	-38.6	-37.3	3.48	-2.12	-3.78	1.02	3' UTR	2	27110380	27142491	32112	2	109349	ENSMUST00000151224.2	31752	ENSMUSG00000009216	Fam163b	family with sequence similarity 163, member B	ENSMUST00000151224.2;ENSMUST00000091233.6;ENSMUST00000169787.7;ENSMUST00000130600.1;ENSMUST00000139633.1	109349;77794;77794;77794;77794	0;31090;13173;6683;5806
chr2	30973249	30973989	741	-	227707	4e-26	30973249	30973989	0	3	52,99,89,	0,442,651	-25.4	-24.2	2.23	-2.24	-3.94	0.832	Exon (ENSMUST00000028205.9/227707, exon 7 of 9)	2	30972177	30981941	9765	2	227707	ENSMUST00000028205.9	7952	ENSMUSG00000026851	BC005624	cDNA sequence BC005624	ENSMUST00000028205.9;ENSMUST00000152007.1	227707;227707	0;6517
chr2	31026923	31027044	122	-	14269	2e-21	31026923	31027044	0	1	121,	0	-20.7	-19.5	1.67	-1.59	-2.98	-0.636	3' UTR	2	31026206	31141802	115597	2	14269	ENSMUST00000073879.11	114758	ENSMUSG00000075415	Fnbp1	formin binding protein 1	ENSMUST00000073879.11;ENSMUST00000113559.9;ENSMUST00000113560.7;ENSMUST00000113562.8;ENSMUST00000113564.8;ENSMUST00000138581.2;ENSMUST00000102849.10;ENSMUST00000170476.7	14269;14269;14269;14269;14269;14269;74270;74270	0;0;0;0;0;69456;44644;30881
chr2	51131156	51131486	331	-	74194	4e-69	51131156	51131486	0	1	330,	0	-68.4	-66.9	3.85	-1.53	-2.88	0.591	3' UTR	2	51130438	51149111	18674	2	74194	ENSMUST00000017288.8	17625	ENSMUSG00000017144	Rnd3	Rho family GTPase 3	ENSMUST00000017288.8;ENSMUST00000154545.1	74194;74194	0;17624
chr2	66673903	66674174	272	-	20272	1e-53	66673903	66674174	0	1	271,	0	-53	-51.6	3.09	-2.91	-4.83	0.815	3' UTR	2	66673425	66784914	111490	2	20272	ENSMUST00000042792.6	110740	ENSMUSG00000034810	Scn7a	sodium channel, voltage-gated, type VII, alpha	ENSMUST00000042792.6	20272	0
chr2	92986078	92986678	601	-	100042784	1.6e-45	92986078	92986678	0	1	600,	0	-44.8	-43.4	4.03	-1.32	-2.55	-0.595	3' UTR	2	92974906	93046144	71239	2	100042784	ENSMUST00000178666.7	59466	ENSMUSG00000075028	Prdm11	PR domain containing 11	ENSMUST00000178666.7;ENSMUST00000111272.2	100042784;100042784	0;0
chr2	101715899	101716379	481	-	72446	2.5e-80	101715899	101716379	0	1	480,	0	-79.6	-78	4.33	-2.98	-4.92	-0.909	3' UTR	2	101714285	101797707	83423	2	72446	ENSMUST00000171088.7	81328	ENSMUSG00000032841	Prr5l	proline rich 5 like	ENSMUST00000171088.7;ENSMUST00000163762.7;ENSMUST00000043845.13;ENSMUST00000141814.1	72446;72446;72446;72446	0;0;0;81271
chr2	112653106	112653377	272	-	20192	0.00037	112653106	112653377	0	1	271,	0	-3.43	-2.58	10.8	-1.52	-2.86	3.62	Exon (ENSMUST00000208151.1/20192, exon 88 of 102)	2	112631355	113217087	585733	2	20192	ENSMUST00000208151.1	563710	ENSMUSG00000057378	Ryr3	ryanodine receptor 3	ENSMUST00000208151.1;ENSMUST00000208290.1;ENSMUST00000080673.12;ENSMUST00000091818.5;ENSMUST00000134358.8	20192;20192;20192;20192;20192	0;0;0;0;0
chr2	121138376	121139575	1200	-	329504	1.6e-47	121138376	121139575	0	1	1199,	0	-46.8	-45.4	7.83	-1.52	-2.87	0.639	3' UTR	2	121137598	121140653	3056	2	329504	ENSMUST00000110674.3	1078	ENSMUSG00000074890	Lcmt2	leucine carboxyl methyltransferase 2	ENSMUST00000110674.3;ENSMUST00000130221.7;ENSMUST00000028702.9;ENSMUST00000110665.7;ENSMUST00000146750.7;ENSMUST00000147271.7;ENSMUST00000119031.7;ENSMUST00000110662.8;ENSMUST00000156132.1;ENSMUST00000066155.5	329504;75894;75894;75894;75894;75894;75894;75894;75894;75894	0;-853;-857;-864;-869;-878;-923;-924;-946;-2566
chr2	125088088	125088329	242	-	17876	3.2e-19	125088088	125088329	0	1	241,	0	-18.5	-17.3	2.25	-1.76	-3.25	0.864	3' UTR	2	125084628	125089011	4384	2	17876	ENSMUST00000129945.1	682	ENSMUSG00000027201	Myef2	myelin basic protein expression factor 2, repressor	ENSMUST00000129945.1;ENSMUST00000110501.7;ENSMUST00000152367.7;ENSMUST00000142718.7;ENSMUST00000067780.9;ENSMUST00000147105.7;ENSMUST00000089825.12;ENSMUST00000070353.3;ENSMUST00000139615.7	17876;17876;17876;17876;17876;17876;17876;317750;317750	0;0;0;0;0;0;28544;0;18844
chr2	136881187	136885499	4313	-	59030	1e-41	136881187	136885499	0	2	452,27,	0,4285	-41	-39.7	4.19	-1.44	-2.75	0.622	5' UTR	2	136873780	136891382	17603	2	59030	ENSMUST00000028730.12	5883	ENSMUSG00000027274	Mkks	McKusick-Kaufman syndrome	ENSMUST00000028730.12;ENSMUST00000110089.8;ENSMUST00000144275.1;ENSMUST00000227806.1	59030;59030;59030;59030	0;0;0;0
chr2	150117491	150119447	1957	-	104348	2e-36	150117491	150119447	0	2	709,132,	0,1824	-35.7	-34.4	4.05	-1.52	-2.86	0.664	3' UTR	2	150114406	150136678	22273	2	104348	ENSMUST00000109931.7	17231	ENSMUSG00000068134	Zfp120	zinc finger protein 120	ENSMUST00000109931.7;ENSMUST00000122859.7;ENSMUST00000089207.12;ENSMUST00000094538.5;ENSMUST00000142792.1	104348;104348;104348;104348;104348	0;0;0;0;0
chr2	152394925	152395075	151	-	20667	0.00012	152394925	152395075	0	1	150,	0	-3.93	-3.06	2.73	-1.62	-3.03	2.97	3' UTR	2	152393611	152398063	4453	2	20667	ENSMUST00000182625.1	2988	ENSMUSG00000051817	Sox12	SRY (sex determining region Y)-box 12	ENSMUST00000182625.1	20667	0
chr2	155407522	155407912	391	-	56406	1e-122	155407522	155407912	0	1	390,	0	-122	-120	3.88	-3.46	-5.55	0.651	Exon (ENSMUST00000043126.11/56406, exon 10 of 14)	2	155390656	155440783	50128	2	56406	ENSMUST00000043126.11	32871	ENSMUSG00000038369	Ncoa6	nuclear receptor coactivator 6	ENSMUST00000043126.11;ENSMUST00000109670.7;ENSMUST00000146942.7;ENSMUST00000123293.7	56406;56406;56406;56406	0;0;-3961;0
chr2	160769451	160770022	572	-	320799	3.2e-16	160769451	160770022	0	1	571,	0	-15.5	-14.4	2.1	-2.42	-4.18	0.637	3' UTR	2	160731310	160775760	44451	1	18803	ENSMUST00000103115.7	38141	ENSMUSG00000016933	Plcg1	phospholipase C, gamma 1	ENSMUST00000103115.7;ENSMUST00000133937.8;ENSMUST00000103111.8;ENSMUST00000103112.7;ENSMUST00000109460.7	18803;320799;320799;320799;320799	0;0;0;0;102968
chr2	165381389	165381869	481	-	228876	4e-68	165381389	165381869	0	1	480,	0	-67.4	-65.9	4.72	-3.53	-5.64	0.977	Exon (ENSMUST00000103084.3/228876, exon 5 of 5)	2	165374264	165388259	13996	2	228876	ENSMUST00000103084.3	6390	ENSMUSG00000017667	Zfp334	zinc finger protein 334	ENSMUST00000103084.3	228876	0
chr2	167104126	167104967	842	-	16500	7.9e-28	167104126	167104967	0	1	841,	0	-27.1	-25.9	4.45	-1.5	-2.83	0.698	3' UTR	2	167095969	167188818	92850	2	16500	ENSMUST00000207917.1	83851	ENSMUSG00000050556	Kcnb1	potassium voltage gated channel, Shab-related subfamily, member 1	ENSMUST00000207917.1;ENSMUST00000059826.9	16500;16500	0;0
chr2	168926136	168926555	420	-	22722	5e-86	168926136	168926555	0	1	419,	0	-85.3	-83.7	4.33	-1.42	-2.71	-0.616	Exon (ENSMUST00000087971.10/22722, exon 6 of 6)	2	168925361	168955272	29912	2	22722	ENSMUST00000087971.10	28717	ENSMUSG00000027551	Zfp64	zinc finger protein 64	ENSMUST00000087971.10	22722	0
chr2	170110409	170112533	2125	-	228913	5e-55	170110409	170112533	0	2	246,54,	0,2070	-54.3	-52.8	2.99	-1.47	-2.8	-0.609	3' UTR	2	170108643	170131220	22578	2	228913	ENSMUST00000063710.12	18687	ENSMUSG00000052056	Zfp217	zinc finger protein 217	ENSMUST00000063710.12;ENSMUST00000109155.7	228913;228913	0;0
chr3	5400143	5400533	391	+	80892	1.2e-08	5400143	5400533	0	1	390,	0	-7.93	-6.94	3.84	-1.59	-2.98	-1.81	Exon (ENSMUST00000175866.7/80892, exon 10 of 11)	3	5218526	5413165	194640	1	80892	ENSMUST00000175866.7	181617	ENSMUSG00000025255	Zfhx4	zinc finger homeodomain 4	ENSMUST00000175866.7;ENSMUST00000026284.12;ENSMUST00000176383.2	80892;80892;80892	0;0;0
chr3	9280429	9281238	810	+	229055	1e-215	9280429	9281238	0	2	34,505,	0,304	-215	-213	7.65	-1.66	-3.08	0.588	3' UTR	3	9250602	9285333	34732	1	229055	ENSMUST00000155203.1	29827	ENSMUSG00000069114	Zbtb10	zinc finger and BTB domain containing 10	ENSMUST00000155203.1	229055	0
chr3	14565715	14565895	181	+	71710	3.9e-06	14565715	14565895	0	1	180,	0	-5.41	-4.49	2.28	-2.31	-4.03	2.38	3' UTR	3	14533788	14572658	38871	1	71710	ENSMUST00000108370.8	31927	ENSMUSG00000027550	Lrrcc1	leucine rich repeat and coiled-coil domain containing 1	ENSMUST00000108370.8;ENSMUST00000169079.7;ENSMUST00000091325.9;ENSMUST00000163660.7;ENSMUST00000167858.7	71710;71710;71710;71710;71710	0;0;0;31836;0
chr3	30896592	30896892	301	+	71862	9.8e-08	30896592	30896892	0	1	300,	0	-7.01	-6.04	2.17	-1.73	-3.2	-1.31	3' UTR	3	30855950	30897190	41241	1	71862	ENSMUST00000108259.7	40642	ENSMUSG00000037661	Gpr160	G protein-coupled receptor 160	ENSMUST00000168645.7;ENSMUST00000046624.11;ENSMUST00000108259.7;ENSMUST00000108261.7;ENSMUST00000166278.6;ENSMUST00000046748.12;ENSMUST00000194979.5;ENSMUST00000108258.7;ENSMUST00000147697.1	241915;241915;71862;71862;71862;71862;71862;71862;71862	0;0;0;0;0;0;40599;0;40449
chr3	88784405	88788422	4018	+	100302730	4.2e-10	88784405	88788422	0	2	94,86,	0,3931	-9.38	-8.36	6.69	-2.66	-4.51	4.19	Exon (ENSMUST00000135913.1/100302730, exon 3 of 19)	3	88775216	88825587	50372	1	100302730	ENSMUST00000135913.1	9189	NA	5830417I10Rik	gon-4-like pseudogene	ENSMUST00000135913.1;ENSMUST00000184014.7	100302730;319830	0;0
chr3	89164944	89166729	1786	+	12748	7.9e-21	89164944	89166729	0	2	162,48,	0,1737	-20.1	-19	4.38	-1.41	-2.7	-0.591	5' UTR	3	89164979	89176921	11943	1	12748	ENSMUST00000128318.7	0	ENSMUSG00000068917	Clk2	CDC-like kinase 2	ENSMUST00000133323.1;ENSMUST00000121212.8;ENSMUST00000152205.4;ENSMUST00000090927.11;ENSMUST00000148265.7;ENSMUST00000138822.7;ENSMUST00000121931.7;ENSMUST00000128318.7;ENSMUST00000029686.3;ENSMUST00000133368.1	105943584;12748;12748;12748;12748;12748;12748;12748;15168;15168	-435;0;0;0;0;0;0;0;-4748;-4964
chr3	89418472	89420754	2283	+	20416	2e-33	89418472	89420754	0	2	237,122,	0,2160	-32.7	-31.4	18.3	-1.62	-3.03	1.03	5' UTR	3	89418551	89426546	7996	1	20416	ENSMUST00000125036.7	0	ENSMUSG00000042626	Shc1	src homology 2 domain-containing transforming protein C1	ENSMUST00000039110.11;ENSMUST00000125036.7;ENSMUST00000191485.6;ENSMUST00000154791.7;ENSMUST00000128238.7;ENSMUST00000107417.8;ENSMUST00000153334.1;ENSMUST00000094378.9;ENSMUST00000137793.1;ENSMUST00000146306.1;ENSMUST00000029679.3;ENSMUST00000107422.1;ENSMUST00000183484.1	20416;20416;20416;20416;20416;20416;20416;20416;20416;20416;54124;54124;54124	0;0;0;0;0;0;0;0;0;-3772;-89;-455;-253
chr3	89422007	89422277	271	+	20416	6.3e-85	89422007	89422277	0	1	270,	0	-84.2	-82.6	31.7	-1.71	-3.16	1.67	5' UTR	3	89418443	89430015	11573	1	20416	ENSMUST00000039110.11	3564	ENSMUSG00000042626	Shc1	src homology 2 domain-containing transforming protein C1	ENSMUST00000039110.11;ENSMUST00000125036.7;ENSMUST00000191485.6;ENSMUST00000154791.7;ENSMUST00000128238.7;ENSMUST00000107417.8;ENSMUST00000153334.1;ENSMUST00000094378.9;ENSMUST00000137793.1;ENSMUST00000146306.1;ENSMUST00000029679.3;ENSMUST00000107422.1;ENSMUST00000183484.1	20416;20416;20416;20416;20416;20416;20416;20416;20416;20416;54124;54124;54124	0;0;0;0;0;0;0;0;0;-2249;-3624;-3990;-3788
chr3	90089113	90089264	152	+	59069	2e-31	90089113	90089264	0	1	151,	0	-30.7	-29.4	1.72	-2.36	-4.11	-0.609	Exon (ENSMUST00000121503.7/59069, exon 6 of 10)	3	90072649	90092130	19482	1	59069	ENSMUST00000121503.7	16464	ENSMUSG00000027940	Tpm3	tropomyosin 3, gamma	ENSMUST00000121503.7;ENSMUST00000119570.7;ENSMUST00000029549.15;ENSMUST00000118566.7;ENSMUST00000147430.7;ENSMUST00000131354.7;ENSMUST00000119158.7;ENSMUST00000149432.7;ENSMUST00000127955.1;ENSMUST00000149115.1;ENSMUST00000133281.7;ENSMUST00000151798.1;ENSMUST00000133361.1;ENSMUST00000149734.1;ENSMUST00000143281.1;ENSMUST00000136125.1	59069;59069;59069;59069;59069;59069;59069;59069;59069;59069;59069;59069;59069;59069;59069;59069	0;0;0;0;9448;0;0;9222;8671;2742;0;1674;1657;0;-367;-795
chr3	90537283	90539020	1738	+	67860	2e-22	90537283	90539020	0	2	134,136,	0,1601	-21.7	-20.5	2.61	-1.41	-2.7	-0.77	5' UTR	3	90537315	90543014	5700	1	67860	ENSMUST00000107335.1	0	ENSMUSG00000074457	S100a16	S100 calcium binding protein A16	ENSMUST00000098911.9;ENSMUST00000107335.1;ENSMUST00000127008.1;ENSMUST00000107334.7;ENSMUST00000150833.7;ENSMUST00000107333.7;ENSMUST00000107331.7;ENSMUST00000098910.2	67860;67860;67860;67860;67860;67860;67860;67860	0;0;0;0;-268;-2126;-2129;-2141
chr3	93396310	93396609	300	+	20129	1e-164	93396310	93396609	0	1	299,	0	-164	-162	2.32	-1.75	-3.22	-3.45	Exon (ENSMUST00000045912.2/20129, exon 3 of 3)	3	93393699	93399442	5744	1	20129	ENSMUST00000045912.2	2611	ENSMUSG00000041984	Rptn	repetin	ENSMUST00000045912.2	20129	0
chr3	94881337	94882027	691	+	229584	4e-50	94881337	94882027	0	1	690,	0	-49.4	-48	4.82	-2.1	-3.75	0.674	3' UTR	3	94837567	94882326	44760	1	229584	ENSMUST00000107270.8	43770	ENSMUSG00000038902	Pogz	pogo transposable element with ZNF domain	ENSMUST00000005923.6;ENSMUST00000134133.1;ENSMUST00000133412.7;ENSMUST00000136143.1;ENSMUST00000107270.8;ENSMUST00000107266.7;ENSMUST00000042402.11;ENSMUST00000107269.1	19172;19172;19172;19172;229584;229584;229584;229584	4934;2816;4835;4718;0;43624;43624;0
chr3	95118293	95118744	452	+	21427	1.6e-29	95118293	95118744	0	2	84,96,	0,355	-28.8	-27.5	2.02	-3.24	-5.27	0.823	Exon (ENSMUST00000009102.8/21427, exon 2 of 6)	3	95111022	95123051	12030	1	21427	ENSMUST00000009102.8	7271	ENSMUSG00000008958	Vps72	vacuolar protein sorting 72	ENSMUST00000009102.8;ENSMUST00000136076.7;ENSMUST00000125548.7;ENSMUST00000139296.7;ENSMUST00000152333.1	21427;21427;21427;21427;21427	0;0;0;0;0
chr3	100896087	100896297	211	+	242122	1.3e-06	100896087	100896297	0	1	210,	0	-5.9	-4.97	6.46	-1.61	-3.01	4.3	3' UTR	3	100825459	100896922	71464	1	242122	ENSMUST00000054791.8	70628	ENSMUSG00000051076	Vtcn1	V-set domain containing T cell activation inhibitor 1	ENSMUST00000054791.8	242122	0
chr3	103354966	103355207	242	+	94093	4e-25	103354966	103355207	0	1	241,	0	-24.4	-23.2	2.95	-1.41	-2.69	0.88	3' UTR	3	103279293	103358775	79483	1	94093	ENSMUST00000029444.12	75673	ENSMUSG00000033014	Trim33	tripartite motif-containing 33	ENSMUST00000029444.12;ENSMUST00000106860.5;ENSMUST00000198706.1;ENSMUST00000197365.1	94093;94093;94093;94093	0;0;28788;0
chr3	115928664	115929114	451	+	69740	1.3e-59	115928664	115929114	0	1	450,	0	-58.9	-57.4	4.95	-1.96	-3.54	0.872	3' UTR	3	115887837	115929088	41252	1	69740	ENSMUST00000189799.6	40827	ENSMUSG00000033554	Dph5	diphthamide biosynthesis 5	ENSMUST00000189799.6;ENSMUST00000185098.7;ENSMUST00000043342.9	69740;69740;69740	0;0;0
chr3	123505457	123506388	932	+	19142	4e-22	123505457	123506388	0	2	101,169,	0,762	-21.4	-20.2	2.99	-1.51	-2.84	0.923	Exon (ENSMUST00000029603.9/19142, exon 10 of 11)	3	123446913	123506597	59685	1	19142	ENSMUST00000029603.9	58544	ENSMUSG00000027978	Prss12	protease, serine 12 neurotrypsin (motopsin)	ENSMUST00000174989.1;ENSMUST00000029603.9;ENSMUST00000198509.1	100306957;19142;69895	1678;0;1942
chr3	135246626	135248136	1511	+	229841	3.2e-38	135246626	135248136	0	4	19,285,288,67,	0,190,711,1443	-37.5	-36.2	3.28	-1.9	-3.45	0.945	Exon (ENSMUST00000062893.11/229841, exon 30 of 46)	3	135212537	135273611	61075	1	229841	ENSMUST00000062893.11	34089	ENSMUSG00000045328	Cenpe	centromere protein E	ENSMUST00000062893.11;ENSMUST00000197369.2	229841;229841	0;0
chr3	146019802	146020312	511	+	214804	1e-234	146019802	146020312	0	1	510,	0	-234	-232	8.26	-2.11	-3.76	0.59	3' UTR	3	145987870	146021720	33851	1	214804	ENSMUST00000039517.10	31932	ENSMUSG00000036863	Syde2	synapse defective 1, Rho GTPase, homolog 2 (C. elegans)	ENSMUST00000039517.10;ENSMUST00000212479.1;ENSMUST00000200546.1	214804;214804;214804	0;0;0
chr3	155187762	155188182	421	+	74435	6.8e-10	155187762	155188182	0	1	420,	0	-9.17	-8.16	16.7	-1.44	-2.74	3.83	Exon (ENSMUST00000029833.12/74435, exon 7 of 8)	3	155093434	155194280	100847	1	74435	ENSMUST00000029833.12	94328	ENSMUSG00000028182	Lrriq3	leucine-rich repeats and IQ motif containing 3	ENSMUST00000029833.12	74435	0
chr3	29956488	29957521	1034	-	14013	1e-37	29956488	29957521	0	2	1,209,	0,824	-37	-35.7	2.21	-4.18	-6.45	-0.87	Exon (ENSMUST00000172694.7/14013, exon 13 of 15)	3	29951296	30013156	61861	2	14013	ENSMUST00000172694.7	55635	ENSMUSG00000027684	Mecom	MDS1 and EVI1 complex locus	ENSMUST00000172694.7;ENSMUST00000173495.7;ENSMUST00000108270.9;ENSMUST00000108271.9;ENSMUST00000173059.7;ENSMUST00000174413.7;ENSMUST00000166001.7	14013;14013;14013;14013;14013;14013;14013	0;0;0;0;0;0;0
chr3	30965871	30969415	3545	-	241915	2.5e-21	30965871	30969415	0	2	64,57,	0,3487	-20.6	-19.4	1.86	-2.78	-4.66	0.799	5' UTR	3	30899371	30969401	70031	2	241915	ENSMUST00000168645.7	0	ENSMUSG00000037652	Phc3	polyhomeotic 3	ENSMUST00000168645.7;ENSMUST00000046624.11;ENSMUST00000108255.7;ENSMUST00000152357.7;ENSMUST00000064718.11;ENSMUST00000129817.8;ENSMUST00000177992.7;ENSMUST00000099163.4;ENSMUST00000150939.2	241915;241915;241915;241915;241915;241915;241915;241915;241915	0;0;0;0;0;0;0;0;0
chr3	49756904	49757325	422	-	73173	6.3e-29	49756904	49757325	0	1	421,	0	-28.2	-27	4.31	-2.65	-4.49	1.02	5' UTR	3	49743296	49757316	14021	2	73173	ENSMUST00000035931.12	0	ENSMUSG00000037892	Pcdh18	protocadherin 18	ENSMUST00000035931.12;ENSMUST00000191794.1;ENSMUST00000193600.1;ENSMUST00000194603.1	73173;73173;73173;73173	0;0;0;-1440
chr3	54804220	54804519	300	-	170767	1e-114	54804220	54804519	0	1	299,	0	-114	-112	4.02	-1.64	-3.05	0.624	3' UTR	3	54803115	54807791	4677	2	170767	ENSMUST00000044373.5	3272	ENSMUSG00000036615	Rfxap	regulatory factor X-associated protein	ENSMUST00000044373.5;ENSMUST00000182246.1;ENSMUST00000217267.1;ENSMUST00000182084.1;ENSMUST00000029371.2	170767;170767;170767;170767;55994	0;0;0;2901;48638
chr3	82896493	82897002	510	-	79235	5e-26	82896493	82897002	0	1	509,	0	-25.3	-24.1	2.46	-2.07	-3.7	0.59	3' UTR	3	82876705	82941074	64370	1	78212	ENSMUST00000147649.7	19788	ENSMUSG00000086273	Rbm46os	RNA binding motif protein 46, opposite strand	ENSMUST00000147649.7;ENSMUST00000149223.7;ENSMUST00000156457.7;ENSMUST00000029632.6	78212;78212;78212;79235	0;0;0;0
chr3	88784382	88800764	16383	-	319830	5e-11	88784382	88800764	0	2	128,83,	0,16299	-10.3	-9.23	7.72	-2.43	-4.2	4.26	Exon (ENSMUST00000184014.7/319830, exon 3 of 3)	3	88775216	88825587	50372	1	100302730	ENSMUST00000135913.1	9166	NA	5830417I10Rik	gon-4-like pseudogene	ENSMUST00000135913.1;ENSMUST00000184014.7;ENSMUST00000183374.7;ENSMUST00000184640.1;ENSMUST00000183966.7	100302730;319830;319830;319830;319830	0;0;0;0;31737
chr3	90489303	90489483	181	-	20615	5e-26	90489303	90489483	0	1	180,	0	-25.3	-24.1	2.23	-1.57	-2.94	-0.736	3' UTR	3	90488026	90490428	2403	2	20615	ENSMUST00000107352.1	945	ENSMUSG00000001018	Snapin	SNAP-associated protein	ENSMUST00000107352.1;ENSMUST00000149884.1;ENSMUST00000185005.1;ENSMUST00000184877.7;ENSMUST00000107351.1;ENSMUST00000196769.4;ENSMUST00000001042.9;ENSMUST00000198325.4;ENSMUST00000198641.1	20615;20615;20615;20615;20615;67781;67781;67781;67781	0;0;0;0;0;13177;13156;13146;8624
chr3	94561935	94582447	20513	-	76742	1.6e-22	94561935	94582447	0	2	97,203,	0,20309	-21.8	-20.6	3.17	-1.69	-3.14	-0.979	3' UTR	3	94502057	94562032	59976	2	76742	ENSMUST00000200642.4	0	ENSMUSG00000028136	Snx27	sorting nexin family member 27	ENSMUST00000029783.15;ENSMUST00000107283.7;ENSMUST00000199462.4;ENSMUST00000200642.4;ENSMUST00000198426.1	76742;76742;76742;76742;76742	0;0;0;0;-140
chr3	95739975	95740216	242	-	71807	2e-31	95739975	95740216	0	1	241,	0	-30.7	-29.4	3.3	-1.34	-2.58	0.761	3' UTR	3	95739976	95750952	10977	2	71807	ENSMUST00000199869.4	10736	ENSMUSG00000028107	Tars2	threonyl-tRNA synthetase 2, mitochondrial (putative)	ENSMUST00000117507.8;ENSMUST00000029753.12;ENSMUST00000144958.1;ENSMUST00000123143.7;ENSMUST00000131376.7;ENSMUST00000128885.7;ENSMUST00000153026.7;ENSMUST00000137912.7;ENSMUST00000155815.1;ENSMUST00000147217.1;ENSMUST00000199869.4;ENSMUST00000196077.4;ENSMUST00000199464.4;ENSMUST00000074339.12;ENSMUST00000029752.14;ENSMUST00000163530.7;ENSMUST00000200376.1;ENSMUST00000098857.8	13601;13601;13601;13601;13601;13601;13601;13601;13601;13601;71807;71807;71807;71807;71807;71807;71807;71807	-406;-408;-4957;-426;-408;-406;-431;-426;-1752;-406;0;0;0;0;0;0;0;14667
chr3	102184267	102189538	5272	-	229658	7.9e-70	102184267	102189538	0	2	291,130,	0,5141	-69.1	-67.6	5.3	-1.91	-3.46	0.72	Exon (ENSMUST00000029453.12/229658, exon 3 of 8)	3	102153583	102204693	51111	2	229658	ENSMUST00000029453.12	15155	ENSMUSG00000027860	Vangl1	VANGL planar cell polarity 1	ENSMUST00000029453.12;ENSMUST00000159388.7;ENSMUST00000168312.7;ENSMUST00000159586.1	229658;229658;229658;229658	0;0;0;0
chr3	103964655	103964836	182	-	100125931	1.3e-05	103964655	103964836	0	1	181,	0	-4.9	-4	1.77	-1.41	-2.69	1.14	Exon (ENSMUST00000160110.1/100125931, exon 1 of 1)	3	103964536	103968581	4046	2	100125931	ENSMUST00000160110.1	3745	ENSMUSG00000089998	Phtf1os	putative homeodomain transcription factor 1, opposite strand	ENSMUST00000160110.1;ENSMUST00000117150.7;ENSMUST00000063717.13;ENSMUST00000145727.7;ENSMUST00000055425.14;ENSMUST00000150090.7;ENSMUST00000123611.7;ENSMUST00000090685.10;ENSMUST00000156262.7;ENSMUST00000150849.2;ENSMUST00000051139.12;ENSMUST00000068879.10;ENSMUST00000151927.3;ENSMUST00000185731.3	100125931;18685;18685;18685;18685;18685;18685;18685;18685;18685;229675;229675;229675;229675	0;-3274;-3422;-3530;-3532;-3536;-3538;-3610;-3752;-4089;0;0;50088;36037
chr3	130041180	130041421	242	-	99683	1e-93	130041180	130041421	0	1	241,	0	-93	-91.4	2.69	-3.99	-6.24	0.675	Exon (ENSMUST00000001079.14/99683, exon 2 of 24)	3	129982759	130060907	78149	2	99683	ENSMUST00000001079.14	19486	ENSMUSG00000001052	Sec24b	Sec24 related gene family, member B (S. cerevisiae)	ENSMUST00000001079.14;ENSMUST00000165873.7;ENSMUST00000165889.7;ENSMUST00000168644.2;ENSMUST00000168675.1	99683;99683;99683;99683;99683	0;-317;-347;-41;0
chr3	132881744	132881865	122	-	114249	5e-14	132881744	132881865	0	1	121,	0	-13.3	-12.2	1.99	-1.38	-2.64	1	3' UTR	3	132881745	132950291	68547	2	114249	ENSMUST00000042744.15	68426	ENSMUSG00000040998	Npnt	nephronectin	ENSMUST00000197386.1;ENSMUST00000042744.15;ENSMUST00000117811.7;ENSMUST00000042729.15;ENSMUST00000117456.7;ENSMUST00000093971.4;ENSMUST00000117164.7	101243624;114249;114249;114249;114249;114249;114249	-3148;0;0;68295;67949;68178;68178
chr3	144429855	144430005	151	-	23908	6.3e-27	144429855	144430005	0	1	150,	0	-26.2	-24.9	2.04	-1.83	-3.34	-0.742	3' UTR	3	144429706	144570181	140476	2	23908	ENSMUST00000043325.8	140176	ENSMUSG00000040151	Hs2st1	heparan sulfate 2-O-sulfotransferase 1	ENSMUST00000043325.8	23908	0
chr4	41011926	41012227	302	+	74164	3.2e-21	41011926	41012227	0	1	301,	0	-20.5	-19.3	2.98	-1.5	-2.83	0.925	3' UTR	4	40970906	41012608	41703	1	74164	ENSMUST00000091614.6	41020	ENSMUSG00000028423	Nfx1	nuclear transcription factor, X-box binding 1	ENSMUST00000091614.6;ENSMUST00000030133.14;ENSMUST00000098143.10;ENSMUST00000143798.1;ENSMUST00000124595.7	74164;74164;74164;74164;74164	0;0;0;0;0
chr4	43264510	43264871	362	+	22249	2.5e-50	43264510	43264871	0	1	361,	0	-49.6	-48.2	3.83	-2.28	-4	1.04	3' UTR	4	43058969	43264871	205903	1	22249	ENSMUST00000079978.12	205541	ENSMUSG00000028456	Unc13b	unc-13 homolog B	ENSMUST00000079978.12;ENSMUST00000207569.1;ENSMUST00000107952.8;ENSMUST00000163653.7;ENSMUST00000107953.8;ENSMUST00000207708.1;ENSMUST00000143653.2;ENSMUST00000056010.12;ENSMUST00000107942.8;ENSMUST00000136262.7;ENSMUST00000107937.7;ENSMUST00000102953.3	22249;22249;22249;22249;22249;22249;22249;320571;320571;320571;320571;320571	0;0;205437;205437;205430;55012;7680;-2288;-2299;-2314;-2314;-2320
chr4	45300490	45304304	3815	+	69934	5e-34	45300490	45304304	0	3	137,149,41,	0,711,3773	-33.3	-32.1	2.96	-1.78	-3.27	-0.792	Exon (ENSMUST00000044673.8/69934, exon 2 of 9)	4	45297127	45316131	19005	1	69934	ENSMUST00000044673.8	3363	ENSMUSG00000035601	Trmt10b	tRNA methyltransferase 10B	ENSMUST00000044673.8;ENSMUST00000144781.2;ENSMUST00000141659.7;ENSMUST00000142785.7;ENSMUST00000107800.2;ENSMUST00000126972.1	69934;69934;69934;69934;69934;69934	0;0;0;0;0;0
chr4	48185727	48185848	122	+	67727	0.0014	48185727	48185848	0	1	121,	0	-2.85	-2.03	1.64	-1.33	-2.57	1.81	3' UTR	4	48124915	48185911	60997	1	67727	ENSMUST00000107721.7	60812	ENSMUSG00000061455	Stx17	syntaxin 17	ENSMUST00000107721.7;ENSMUST00000107720.8;ENSMUST00000064765.5	67727;67727;67727	0;0;60792
chr4	55008413	55008744	332	+	242466	2e-12	55008413	55008744	0	1	331,	0	-11.7	-10.6	2.04	-1.32	-2.55	0.661	Exon (ENSMUST00000098070.9/242466, exon 3 of 13)	4	54947976	55083563	135588	1	242466	ENSMUST00000098070.9	60437	ENSMUSG00000060206	Zfp462	zinc finger protein 462	ENSMUST00000133895.7;ENSMUST00000098070.9;ENSMUST00000030131.11;ENSMUST00000079605.4	242466;242466;242466;242466	63365;0;-2622;-2736
chr4	85063236	85067683	4448	+	338349	1e-16	85063236	85067683	0	3	119,94,27,	0,4243,4420	-16	-14.9	2.22	-2.17	-3.85	0.999	Exon (ENSMUST00000047023.12/338349, exon 16 of 26)	4	84884309	85131921	247613	1	338349	ENSMUST00000047023.12	178927	ENSMUSG00000038070	Cntln	centlein, centrosomal protein	ENSMUST00000047023.12;ENSMUST00000169371.8	338349;338349	0;0
chr4	106440632	106441082	451	+	329908	1.3e-19	106440632	106441082	0	1	450,	0	-18.9	-17.8	3.8	-1.47	-2.79	0.694	3' UTR	4	106316213	106441317	125105	1	329908	ENSMUST00000165709.7	124419	ENSMUSG00000028514	Usp24	ubiquitin specific peptidase 24	ENSMUST00000049507.5;ENSMUST00000165709.7;ENSMUST00000094933.4	100102;329908;329908	23247;0;0
chr4	115835054	115835709	656	+	100465	1e-37	115835054	115835709	0	1	655,	0	-37	-35.7	3.79	-1.6	-2.99	0.633	3' UTR	4	115828092	115836185	8094	1	100465	ENSMUST00000030477.3	6962	ENSMUSG00000028709	Mob3c	MOB kinase activator 3C	ENSMUST00000030477.3;ENSMUST00000144839.1;ENSMUST00000148409.1;ENSMUST00000019677.11;ENSMUST00000144235.7;ENSMUST00000153766.7;ENSMUST00000106513.9;ENSMUST00000130819.7;ENSMUST00000151203.7	100465;100465;100465;17346;17346;17346;17346;17346;17346	0;6957;6396;-3489;-3489;-3514;-3524;-3526;-3531
chr4	120094074	120094525	452	+	16656	6.3e-53	120094074	120094525	0	1	451,	0	-52.2	-50.8	4.82	-1.9	-3.45	0.789	5' UTR	4	120094489	120134557	40069	1	16656	ENSMUST00000166542.2	0	ENSMUSG00000028634	Hivep3	human immunodeficiency virus type I enhancer binding protein 3	ENSMUST00000106307.8;ENSMUST00000226560.1;ENSMUST00000166542.2	16656;16656;16656	0;29078;0
chr4	120133726	120134267	542	+	16656	1e-75	120133726	120134267	0	1	541,	0	-75	-73.5	6.47	-1.57	-2.95	0.678	Exon (ENSMUST00000106307.8/16656, exon 9 of 9)	4	119814495	120138045	323551	1	16656	ENSMUST00000106307.8	319231	ENSMUSG00000028634	Hivep3	human immunodeficiency virus type I enhancer binding protein 3	ENSMUST00000106307.8;ENSMUST00000166542.2	16656;16656	0;0
chr4	127047723	127047933	211	+	71514	1.5e-09	127047723	127047933	0	1	210,	0	-8.82	-7.81	2.11	-1.35	-2.59	1.05	Exon (ENSMUST00000137236.1/71514, exon 3 of 3)	4	127047094	127061152	14059	2	68310	ENSMUST00000106102.8	13219	ENSMUSG00000043872	Zmym1	zinc finger, MYM domain containing 1	ENSMUST00000106102.8;ENSMUST00000055013.9;ENSMUST00000152607.7;ENSMUST00000106099.7;ENSMUST00000124429.1;ENSMUST00000137236.1	68310;68310;68310;68310;68310;71514	0;0;0;0;10948;0
chr4	129218949	129219249	301	+	107271	2.5e-36	129218949	129219249	0	1	300,	0	-35.6	-34.3	3.14	-1.4	-2.68	-0.606	3' UTR	4	129189760	129219607	29848	1	107271	ENSMUST00000106054.2	29189	ENSMUSG00000028811	Yars	tyrosyl-tRNA synthetase	ENSMUST00000106054.2;ENSMUST00000148619.7;ENSMUST00000137591.1;ENSMUST00000147248.1;ENSMUST00000106051.7;ENSMUST00000097873.9;ENSMUST00000052602.5	107271;107271;107271;107271;97130;97130;97130	0;6705;6253;5187;8662;19925;29194
chr4	135177212	135177691	480	+	12399	2e-19	135177212	135177691	0	1	479,	0	-18.7	-17.6	2.73	-1.64	-3.06	0.821	3' UTR	4	135120652	135177990	57339	1	12399	ENSMUST00000056977.13	56560	ENSMUSG00000070691	Runx3	runt related transcription factor 3	ENSMUST00000056977.13	12399	0
chr4	141328484	141328905	422	+	13836	1e-55	141328484	141328905	0	1	421,	0	-55	-53.5	3.18	-2.24	-3.93	0.614	3' UTR	4	141301240	141329384	28145	1	13836	ENSMUST00000006614.2	27244	ENSMUSG00000006445	Epha2	Eph receptor A2	ENSMUST00000006614.2	13836	0
chr4	143412723	143412903	181	+	242736	5.5e-07	143412723	143412903	0	1	180,	0	-6.26	-5.32	4.71	-1.33	-2.57	3.01	5' UTR	4	143412426	143421091	8666	1	242736	ENSMUST00000059790.10	297	ENSMUSG00000046862	Pramef8	PRAME family member 8	ENSMUST00000059790.10;ENSMUST00000132915.1;ENSMUST00000037356.7;ENSMUST00000155157.1;ENSMUST00000126398.1	242736;242736;242736;242736;242736	0;-69;-84;-106;-107
chr4	148057062	148057243	182	+	17769	4e-12	148057062	148057243	0	1	181,	0	-11.4	-10.3	2.42	-1.3	-2.53	-1.23	3' UTR	4	148041191	148059551	18361	1	17769	ENSMUST00000069604.14	15871	ENSMUSG00000029009	Mthfr	methylenetetrahydrofolate reductase	ENSMUST00000097788.10;ENSMUST00000069604.14;ENSMUST00000152498.7;ENSMUST00000156113.1	17769;17769;17769;17769	17985;0;0;0
chr4	152114920	152115130	211	+	269608	2e-15	152114920	152115130	0	1	210,	0	-14.7	-13.6	2.33	-1.53	-2.88	0.967	3' UTR	4	152072498	152115390	42893	1	269608	ENSMUST00000105662.7	42422	ENSMUSG00000039713	Plekhg5	pleckstrin homology domain containing, family G (with RhoGef domain) member 5	ENSMUST00000105662.7;ENSMUST00000118648.7;ENSMUST00000105661.9;ENSMUST00000084115.3;ENSMUST00000140085.1;ENSMUST00000025706.9;ENSMUST00000035275.7;ENSMUST00000127111.1;ENSMUST00000153619.1	269608;269608;269608;269608;269608;85030;85030;85030;85030	0;0;0;0;0;-804;-1213;-1269;-2841
chr4	156237438	156237648	211	+	57741	2e-49	156237438	156237648	0	1	210,	0	-48.7	-47.3	2.11	-2.42	-4.19	-0.631	5' UTR	4	156236010	156247616	11607	1	57741	ENSMUST00000179543.7	1428	ENSMUSG00000095567	Noc2l	NOC2 like nucleolar associated transcriptional repressor	ENSMUST00000105569.3;ENSMUST00000179543.7;ENSMUST00000179886.1	231003;57741;57741	-2581;0;0
chr4	3902254	3902945	692	-	56711	8.5e-10	3902254	3902945	0	1	691,	0	-9.07	-8.06	7.54	-2.46	-4.25	1.62	3' UTR	4	3900996	3938382	37387	2	56711	ENSMUST00000003369.9	35437	ENSMUSG00000003282	Plag1	pleiomorphic adenoma gene 1	ENSMUST00000003369.9;ENSMUST00000137439.7;ENSMUST00000151543.1	56711;56711;56711	0;35460;35478
chr4	70266630	70266991	362	-	214444	3.2e-24	70266630	70266991	0	1	361,	0	-23.5	-22.3	3.2	-3.12	-5.12	1.1	3' UTR	4	70216856	70410443	193588	2	214444	ENSMUST00000144099.7	143452	ENSMUSG00000039298	Cdk5rap2	CDK5 regulatory subunit associated protein 2	ENSMUST00000144099.7;ENSMUST00000076541.12;ENSMUST00000138561.7	214444;214444;214444	0;0;-1950
chr4	82295657	82295778	122	-	18028	4e-22	82295657	82295778	0	1	121,	0	-21.4	-20.2	1.7	-1.69	-3.14	0.636	3' UTR	4	82290173	82505308	215136	2	18028	ENSMUST00000050872.14	209530	ENSMUSG00000008575	Nfib	nuclear factor I/B	ENSMUST00000050872.14;ENSMUST00000107245.8;ENSMUST00000064770.8;ENSMUST00000107247.7;ENSMUST00000107248.7;ENSMUST00000107246.1	18028;18028;18028;18028;18028;18028	0;0;0;209929;209929;209992
chr4	84293425	84293635	211	-	242509	3.2e-17	84293425	84293635	0	1	210,	0	-16.5	-15.4	2.29	-1.38	-2.64	0.848	Exon (ENSMUST00000102820.8/ENSMUST00000102820.8, exon 7 of 8)	4	84275610	84675086	399477	2	242509	ENSMUST00000176691.7	381451	ENSMUSG00000028487	Bnc2	basonuclin 2	ENSMUST00000176691.7	242509	0
chr4	107247545	107253121	5577	-	77809	1e-53	107247545	107253121	0	2	235,4,	0,5572	-53	-51.5	3.04	-1.44	-2.74	0.634	5' UTR	4	107233514	107253532	20019	2	77809	ENSMUST00000030360.10	411	ENSMUSG00000028617	Lrrc42	leucine rich repeat containing 42	ENSMUST00000152717.7;ENSMUST00000156934.7;ENSMUST00000106749.7;ENSMUST00000046558.7;ENSMUST00000030360.10;ENSMUST00000137837.1;ENSMUST00000156771.1	72938;72938;72938;72938;77809;77809;77809	-472;-777;-782;-804;0;-4018;0
chr4	108265955	108266555	601	-	414872	2e-77	108265955	108266555	0	1	600,	0	-76.7	-75.2	3.64	-3.19	-5.2	0.596	Exon (ENSMUST00000043616.6/414872, exon 3 of 14)	4	108229724	108301096	71373	2	414872	ENSMUST00000043616.6	34541	ENSMUSG00000034636	Zyg11b	zyg-ll family member B, cell cycle regulator	ENSMUST00000043616.6	414872	0
chr4	109661352	109661592	241	-	12580	3e-10	109661352	109661592	0	1	240,	0	-9.53	-8.51	1.77	-1.4	-2.67	-0.708	Exon (ENSMUST00000063531.4/12580, exon 2 of 2)	4	109660876	109665372	4497	2	12580	ENSMUST00000063531.4	3780	ENSMUSG00000028551	Cdkn2c	cyclin dependent kinase inhibitor 2C	ENSMUST00000063531.4;ENSMUST00000097921.9	12580;12580	0;0
chr4	109666054	109666712	659	-	12580	6.3e-32	109666054	109666712	0	1	658,	0	-31.2	-29.9	4.67	-1.46	-2.77	-0.785	5' UTR	4	109660876	109667189	6314	2	12580	ENSMUST00000097921.9	477	ENSMUSG00000028551	Cdkn2c	cyclin dependent kinase inhibitor 2C	ENSMUST00000063531.4;ENSMUST00000097921.9	12580;12580	0;0
chr4	121148971	121149512	542	-	109263	4e-70	121148971	121149512	0	1	541,	0	-69.4	-67.9	4.19	-4.2	-6.49	0.902	Exon (ENSMUST00000168615.7/109263, exon 6 of 6)	4	121145373	121188534	43162	2	109263	ENSMUST00000168615.7	39022	ENSMUSG00000049878	Rlf	rearranged L-myc fusion sequence	ENSMUST00000168615.7;ENSMUST00000056635.12	109263;109263	0;0
chr4	123411601	123411752	152	-	11426	5e-93	123411601	123411752	0	1	151,	0	-92.3	-90.6	4.24	-2.19	-3.87	-0.8	5' UTR	4	123349633	123684360	334728	2	11426	ENSMUST00000097897.10	272608	ENSMUSG00000028649	Macf1	microtubule-actin crosslinking factor 1	ENSMUST00000097897.10;ENSMUST00000106213.7;ENSMUST00000134458.7;ENSMUST00000151346.7;ENSMUST00000082108.11;ENSMUST00000106220.8;ENSMUST00000084301.11;ENSMUST00000106224.7;ENSMUST00000125447.2	11426;11426;11426;11426;11426;11426;11426;11426;11426	0;0;0;0;0;0;0;0;0
chr4	124922018	124923967	1950	-	52276	7.9e-41	124922018	124923967	0	2	46,344,	0,1605	-40.1	-38.7	4.05	-2.64	-4.48	1.6	Exon (ENSMUST00000084296.9/52276, exon 5 of 10)	4	124918465	124936917	18453	2	52276	ENSMUST00000084296.9	12950	ENSMUSG00000028873	Cdca8	cell division cycle associated 8	ENSMUST00000149146.1;ENSMUST00000084296.9;ENSMUST00000030690.11;ENSMUST00000135571.7;ENSMUST00000125801.7;ENSMUST00000147074.1;ENSMUST00000165281.1	230735;52276;52276;52276;52276;52276;52276	36219;0;0;0;0;0;15344
chr4	141029119	141030177	1059	-	230872	2.2e-08	141029119	141030177	0	3	217,144,29,	0,573,1029	-7.65	-6.67	1.91	-1.35	-2.6	-0.686	Exon (ENSMUST00000151455.7/230872, exon 1 of 13)	4	141016637	141029175	12539	2	230872	ENSMUST00000151455.7	0	ENSMUSG00000040860	Crocc	ciliary rootlet coiled-coil, rootletin	ENSMUST00000151455.7;ENSMUST00000102491.9;ENSMUST00000097816.8;ENSMUST00000040222.13;ENSMUST00000168157.7	230872;230872;230872;230872;230872	0;0;0;0;0
chr4	149906449	149907167	719	-	74646	2e-71	149906449	149907167	0	1	718,	0	-70.7	-69.2	4.99	-3.61	-5.76	0.834	5' UTR	4	149896283	149955043	58761	2	74646	ENSMUST00000038562.8	47876	ENSMUSG00000039911	Spsb1	splA/ryanodine receptor domain and SOCS box containing 1	ENSMUST00000038562.8;ENSMUST00000105685.1;ENSMUST00000105684.1;ENSMUST00000156897.1;ENSMUST00000167342.1;ENSMUST00000149360.1;ENSMUST00000125135.1;ENSMUST00000149743.1;ENSMUST00000156451.1;ENSMUST00000135896.1	74646;74646;74646;74646;74646;74646;74646;74646;74646;74646	0;0;0;0;0;0;0;0;0;47864
chr4	151044125	151044426	302	-	18628	5e-40	151044125	151044426	0	1	301,	0	-39.3	-38	2.9	-1.76	-3.24	0.602	5' UTR	4	150917322	151861669	944348	2	100072	ENSMUST00000169423.8	817243	ENSMUSG00000014592	Camta1	calmodulin binding transcription activator 1	ENSMUST00000169423.8;ENSMUST00000103204.10;ENSMUST00000136398.7;ENSMUST00000128283.1;ENSMUST00000030797.3	100072;18628;18628;18628;22319	0;0;0;0;13527
chr4	151991369	151991669	301	-	230936	7.9e-67	151991369	151991669	0	1	300,	0	-66.1	-64.6	4.24	-1.57	-2.94	0.76	3' UTR	4	151989633	151996258	6626	2	230936	ENSMUST00000055688.9	4589	ENSMUSG00000047777	Phf13	PHD finger protein 13	ENSMUST00000055688.9;ENSMUST00000036680.7;ENSMUST00000105665.2;ENSMUST00000146471.1	230936;69876;69876;69876	0;-2372;-2399;-2389
chr4	155861570	155861891	322	-	83771	2.1e-05	155861570	155861891	0	2	169,41,	0,280	-4.68	-3.79	2.51	-1.9	-3.45	2.3	Exon (ENSMUST00000030949.3/83771, exon 3 of 6)	4	155859268	155863362	4095	2	83771	ENSMUST00000030949.3	1471	ENSMUSG00000029072	Tas1r3	taste receptor, type 1, member 3	ENSMUST00000030948.15;ENSMUST00000168552.1;ENSMUST00000156997.7;ENSMUST00000133184.7;ENSMUST00000141539.7;ENSMUST00000143457.7;ENSMUST00000030950.7;ENSMUST00000156266.1;ENSMUST00000151961.1;ENSMUST00000030949.3	13542;13542;13542;13542;13542;13542;79554;79554;79554;83771	14168;14109;14104;14004;13984;13899;7549;7471;6927;0
chr5	3954795	3956170	1376	+	100986	1.6e-28	3954795	3956170	0	2	167,14,	0,1361	-27.8	-26.5	2	-1.53	-2.89	-0.611	Exon (ENSMUST00000143365.7/100986, exon 5 of 8)	5	3928178	3960989	32812	1	100986	ENSMUST00000143365.7	26617	ENSMUSG00000040407	Akap9	A kinase (PRKA) anchor protein (yotiao) 9	ENSMUST00000132058.1;ENSMUST00000143365.7;ENSMUST00000044492.9;ENSMUST00000140977.7;ENSMUST00000177448.1	100986;100986;100986;100986;100986	26741;0;0;0;0
chr5	12578813	12585385	6573	+	108151	1e-152	12578813	12585385	0	2	31,509,	0,6063	-152	-150	6.23	-1.42	-2.71	0.608	3' UTR	5	12383385	12588948	205564	1	108151	ENSMUST00000030868.10	195428	ENSMUSG00000040254	Sema3d	sema domain, immunoglobulin domain (Ig), short basic domain, secreted, (semaphorin) 3D	ENSMUST00000030868.10;ENSMUST00000197927.1;ENSMUST00000195923.1	108151;108151;108151	0;0;0
chr5	24474662	24474783	122	+	213990	6.3e-11	24474662	24474783	0	1	121,	0	-10.2	-9.2	1.83	-3.06	-5.04	-1.47	Exon (ENSMUST00000199856.1/213990, exon 1 of 9)	5	24452177	24502047	49871	1	213990	ENSMUST00000024123.8	22485	ENSMUSG00000023353	Agap3	ArfGAP with GTPase domain, ankyrin repeat and PH domain 3	ENSMUST00000024123.8;ENSMUST00000212381.1;ENSMUST00000199647.1;ENSMUST00000199856.1;ENSMUST00000197513.1	213990;213990;213990;213990;213990	0;0;0;0;-4970
chr5	33419243	33419634	392	+	71101	5e-18	33419243	33419634	0	1	391,	0	-17.3	-16.2	5.56	-2.62	-4.45	1.22	3' UTR	5	33378696	33419754	41059	1	71101	ENSMUST00000087864.11	40547	ENSMUSG00000037355	Uvssa	UV stimulated scaffold protein A	ENSMUST00000087864.11;ENSMUST00000202046.3;ENSMUST00000202816.1	71101;71101;71101	0;0;0
chr5	36205279	36205489	211	+	76943	1.3e-06	36205279	36205489	0	1	210,	0	-5.88	-4.94	2.26	-3.29	-5.32	5.3	Exon (ENSMUST00000052224.5/76943, exon 1 of 1)	5	36204021	36206568	2548	1	76943	ENSMUST00000052224.5	1258	ENSMUSG00000043430	Psapl1	prosaposin-like 1	ENSMUST00000052224.5;ENSMUST00000037370.13;ENSMUST00000137040.7;ENSMUST00000135324.7;ENSMUST00000070720.7;ENSMUST00000141508.1	76943;81840;81840;81840;81840;81840	0;0;0;0;0;0
chr5	64173556	64173737	182	+	57915	1.3e-24	64173556	64173737	0	1	181,	0	-23.9	-22.7	2.66	-1.72	-3.18	1.04	Exon (ENSMUST00000043893.12/57915, exon 2 of 22)	5	64159451	64351486	192036	1	57915	ENSMUST00000043893.12	14105	ENSMUSG00000029174	Tbc1d1	TBC1 domain family, member 1	ENSMUST00000199270.4;ENSMUST00000043893.12;ENSMUST00000121370.7;ENSMUST00000129389.7;ENSMUST00000101195.8	57915;57915;57915;57915;57915	17251;0;0;0;0
chr5	96781341	96781822	482	+	231470	1e-126	96781341	96781822	0	1	481,	0	-126	-125	7.86	-1.83	-3.34	0.779	3' UTR	5	96373955	96784728	410774	1	231470	ENSMUST00000036019.4	407386	ENSMUSG00000034687	Fras1	Fraser extracellular matrix complex subunit 1	ENSMUST00000036019.4	231470	0
chr5	103516336	103523578	7243	+	19249	5e-16	103516336	103523578	0	3	87,82,12,	0,1151,7230	-15.3	-14.1	1.7	-2.83	-4.72	-0.931	3' UTR	5	103425192	103541434	116243	1	19249	ENSMUST00000199412.4	91144	ENSMUSG00000034573	Ptpn13	protein tyrosine phosphatase, non-receptor type 13	ENSMUST00000199412.4;ENSMUST00000196014.4;ENSMUST00000048957.10	19249;19249;19249	0;0;0
chr5	110127313	110127971	659	+	675812	2e-21	110127313	110127971	0	1	658,	0	-20.7	-19.5	2.93	-1.38	-2.64	0.62	Exon (ENSMUST00000112528.7/675812, exon 5 of 5)	5	110110092	110129794	19703	1	675812	ENSMUST00000112528.7	17221	ENSMUSG00000023284	Zfp605	zinc finger protein 605	ENSMUST00000112528.7;ENSMUST00000144089.1;ENSMUST00000147631.7;ENSMUST00000086686.6	675812;675812;675812;675812	0;0;0;0
chr5	111289120	111289420	301	+	209683	5e-25	111289120	111289420	0	1	300,	0	-24.3	-23.1	2.03	-1.91	-3.46	-0.628	3' UTR	5	110879803	111289779	409977	1	209683	ENSMUST00000040111.9	409317	ENSMUSG00000033209	Ttc28	tetratricopeptide repeat domain 28	ENSMUST00000040111.9;ENSMUST00000156290.8	209683;209683	0;0
chr5	112370024	112370503	480	+	192232	1.6e-34	112370024	112370503	0	1	479,	0	-33.8	-32.5	4.53	-1.36	-2.61	0.736	Exon (ENSMUST00000112359.8/192232, exon 11 of 14)	5	112343083	112378414	35332	1	192232	ENSMUST00000112359.8	26941	ENSMUSG00000042328	Hps4	HPS4, biogenesis of lysosomal organelles complex 3 subunit 2	ENSMUST00000112359.8;ENSMUST00000035279.3;ENSMUST00000133708.1;ENSMUST00000129839.1;ENSMUST00000177121.1	192232;192232;192232;192232;192232	0;0;0;1279;-4832
chr5	117120128	117126420	6293	+	330177	1e-37	117120128	117126420	0	2	211,120,	0,6172	-37	-35.6	2.13	-3.03	-4.99	-0.659	5' UTR	5	117120129	117275217	155089	1	330177	ENSMUST00000111978.7	0	ENSMUSG00000061288	Taok3	TAO kinase 3	ENSMUST00000111978.7;ENSMUST00000125738.7;ENSMUST00000086471.11;ENSMUST00000166397.2	330177;330177;71954;71954	0;0;-4130;-4015
chr5	122241847	122242297	451	+	74096	1e-121	122241847	122242297	0	1	450,	0	-121	-120	3.61	-2.98	-4.92	0.698	3' UTR	5	122237848	122264460	26613	2	654470	ENSMUST00000111738.7	22163	ENSMUSG00000038593	Tctn1	tectonic family member 1	ENSMUST00000111738.7;ENSMUST00000141281.3;ENSMUST00000176677.7;ENSMUST00000072602.13;ENSMUST00000143560.7;ENSMUST00000196187.4;ENSMUST00000100747.2	654470;654470;654470;74096;74096;74096;74096	0;0;9381;0;31938;31734;0
chr5	123372057	123372597	541	+	77045	2e-66	123372057	123372597	0	1	540,	0	-65.7	-64.2	6.61	-1.69	-3.13	0.593	3' UTR	5	123343834	123374082	30249	1	77045	ENSMUST00000120593.4	28223	ENSMUSG00000029438	Bcl7a	B cell CLL/lymphoma 7A	ENSMUST00000120593.4;ENSMUST00000031391.8	77045;77045	0;0
chr5	123908502	123927015	18514	+	68184	1e-237	123908502	123927015	0	6	6,20,85,84,117,18,	0,6688,8697,13677,16228,18495	-237	-235	3.74	-7.29	-10.2	0.735	Exon (ENSMUST00000023869.14/68184, exon 3 of 8)	5	123907175	123928835	21661	1	68184	ENSMUST00000023869.14	1327	ENSMUSG00000023106	Denr	density-regulated protein	ENSMUST00000166129.4;ENSMUST00000094320.9;ENSMUST00000166983.2;ENSMUST00000165148.3;ENSMUST00000023869.14;ENSMUST00000168899.1;ENSMUST00000171639.1;ENSMUST00000166233.1	208908;208908;208908;208908;68184;68184;68184;68184	-403;-3664;-3674;-3674;0;0;1220;0
chr5	36543180	36563892	20713	-	100855	1.3e-30	36543180	36563892	0	2	117,94,	0,20618	-29.9	-28.6	2.29	-2.6	-4.42	0.95	Exon (ENSMUST00000146430.7/100855, exon 3 of 14)	5	36490604	36574325	83722	2	100855	ENSMUST00000146430.7	10433	ENSMUSG00000029192	Tbc1d14	TBC1 domain family, member 14	ENSMUST00000146430.7;ENSMUST00000136189.7;ENSMUST00000031094.14;ENSMUST00000140607.7;ENSMUST00000124036.7;ENSMUST00000130417.7;ENSMUST00000173532.1;ENSMUST00000156658.1;ENSMUST00000146252.1;ENSMUST00000140179.2	100855;100855;100855;100855;100855;100855;100855;100855;100855;100855	0;0;0;0;0;0;0;0;0;0
chr5	77114882	77115121	240	-	74318	2.5e-18	77114882	77115121	0	1	239,	0	-17.6	-16.4	1.86	-1.33	-2.57	-0.612	5' UTR	5	77086988	77115121	28134	2	74318	ENSMUST00000081964.6	0	ENSMUSG00000059325	Hopx	HOP homeobox	ENSMUST00000081964.6	74318	0
chr5	99978578	99978938	361	-	11991	1e-37	99978578	99978938	0	1	360,	0	-37	-35.7	3.49	-1.38	-2.65	-0.601	5' UTR	5	99955935	99978938	23004	2	11991	ENSMUST00000172361.7	0	ENSMUSG00000000568	Hnrnpd	heterogeneous nuclear ribonucleoprotein D	ENSMUST00000172361.7;ENSMUST00000019128.14;ENSMUST00000112939.9;ENSMUST00000072750.12;ENSMUST00000171106.7;ENSMUST00000168396.1;ENSMUST00000171786.7;ENSMUST00000170912.1	11991;11991;11991;11991;11991;11991;11991;11991	0;0;0;0;-2027;0;0;0
chr5	100796556	100797007	452	-	191578	5e-18	100796556	100797007	0	1	451,	0	-17.3	-16.1	2.67	-1.32	-2.55	0.697	Exon (ENSMUST00000044684.13/191578, exon 2 of 18)	5	100762145	100798598	36454	2	191578	ENSMUST00000044684.13	1591	ENSMUSG00000035266	Helq	helicase, POLQ-like	ENSMUST00000044684.13;ENSMUST00000133845.7;ENSMUST00000198409.4;ENSMUST00000151201.1;ENSMUST00000144948.1;ENSMUST00000016977.14;ENSMUST00000112898.7;ENSMUST00000140296.1;ENSMUST00000198453.1;ENSMUST00000112901.1	191578;191578;191578;191578;191578;68735;68735;68735;68735;68735	0;0;-3830;0;-3504;-1620;-1730;-1736;-1736;-1740
chr5	113086352	113086742	391	-	243219	6.3e-52	113086352	113086742	0	1	390,	0	-51.2	-49.8	3.83	-1.45	-2.76	0.603	3' UTR	5	113086323	113137986	51664	2	243219	ENSMUST00000212276.1	51244	ENSMUSG00000051339	2900026A02Rik	RIKEN cDNA 2900026A02 gene	ENSMUST00000119627.7;ENSMUST00000117143.7;ENSMUST00000131708.1;ENSMUST00000212276.1;ENSMUST00000050125.8;ENSMUST00000211733.1	12962;12962;12962;243219;243219;243219	-4768;-4769;-4773;0;0;0
chr5	123733581	123733761	181	-	208606	2e-17	123733581	123733761	0	1	180,	0	-16.7	-15.6	1.71	-5.86	-8.46	-1.08	3' UTR	5	123729247	123733694	4448	2	208606	ENSMUST00000182985.1	0	ENSMUSG00000029422	Rsrc2	arginine/serine-rich coiled-coil 2	ENSMUST00000050827.13;ENSMUST00000057795.11;ENSMUST00000182948.7;ENSMUST00000182955.7;ENSMUST00000182309.7;ENSMUST00000182489.7;ENSMUST00000182556.7;ENSMUST00000182584.7;ENSMUST00000182861.7;ENSMUST00000182985.1;ENSMUST00000183147.8;ENSMUST00000111515.7;ENSMUST00000182015.7;ENSMUST00000181980.7;ENSMUST00000182744.7;ENSMUST00000182968.7;ENSMUST00000182411.7;ENSMUST00000182241.1	208606;208606;208606;208606;208606;208606;208606;208606;208606;208606;208606;208606;208606;208606;208606;208606;208606;208606	0;0;0;0;0;0;0;0;0;0;0;0;0;0;11808;7987;15610;15651
chr5	137644169	137644589	421	-	16369	4e-17	137644169	137644589	0	1	420,	0	-16.4	-15.3	6.6	-2.45	-4.22	-2.43	Exon (ENSMUST00000196511.1/16369, exon 2 of 3)	5	137643031	137645537	2507	2	16369	ENSMUST00000196511.1	948	ENSMUSG00000047182	Irs3	insulin receptor substrate 3	ENSMUST00000177545.1;ENSMUST00000177466.7;ENSMUST00000166099.2;ENSMUST00000196511.1;ENSMUST00000057314.3;ENSMUST00000031734.15;ENSMUST00000176667.7;ENSMUST00000175968.7;ENSMUST00000176871.1;ENSMUST00000176768.1;ENSMUST00000176256.1;ENSMUST00000176075.1	100316903;100316903;100316903;16369;16369;231798;231798;231798;231798;231798;751865;751865	14994;2835;2732;0;0;15048;14991;14039;5849;4803;2225;1991
chr5	139364022	139415099	51078	-	73212	3.2e-45	139364022	139415099	0	2	141,217,	0,50860	-44.5	-43.2	2.72	-1.99	-3.57	-0.767	Exon (ENSMUST00000066052.11/73212, exon 3 of 5)	5	139405280	139415621	10342	1	319772	ENSMUST00000163940.1	0	ENSMUSG00000044092	C130050O18Rik	RIKEN cDNA C130050O18 gene	ENSMUST00000163940.1;ENSMUST00000052176.8;ENSMUST00000164078.1;ENSMUST00000083659.1;ENSMUST00000066052.11;ENSMUST00000198474.1;ENSMUST00000196267.1;ENSMUST00000197512.1;ENSMUST00000188655.1;ENSMUST00000137254.1;ENSMUST00000138631.1;ENSMUST00000053120.4;ENSMUST00000051293.7;ENSMUST00000100514.2	319772;319772;319772;723898;73212;73212;73212;73212;80290;80290;80290;80290;80290;80290	0;0;0;0;0;0;0;0;0;0;0;0;0;0
chr5	143254369	143254820	452	-	54201	2e-67	143254369	143254820	0	1	451,	0	-66.7	-65.2	6.19	-1.51	-2.85	-0.964	Exon (ENSMUST00000161448.7/54201, exon 7 of 7)	5	143249697	143270022	20326	2	54201	ENSMUST00000161448.7	15202	ENSMUSG00000046658	Zfp316	zinc finger protein 316	ENSMUST00000161448.7;ENSMUST00000051665.8	54201;54201	0;0
chr6	7038873	7039263	391	+	71238	2e-13	7038873	7039263	0	1	390,	0	-12.7	-11.7	5.55	-1.61	-3.01	-2.58	3' UTR	6	6956004	7042979	86976	1	71238	ENSMUST00000040826.5	82869	ENSMUSG00000042505	Sdhaf3	succinate dehydrogenase complex assembly factor 3	ENSMUST00000040826.5	71238	0
chr6	34873034	34873184	151	+	68487	1.6e-28	34873034	34873184	0	1	150,	0	-27.8	-26.5	1.84	-1.83	-3.34	-0.608	3' UTR	6	34863146	34874946	11801	1	68487	ENSMUST00000074949.3	9888	ENSMUSG00000057137	Tmem140	transmembrane protein 140	ENSMUST00000123019.7;ENSMUST00000074949.3;ENSMUST00000202010.1;ENSMUST00000201749.1;ENSMUST00000202999.1;ENSMUST00000055097.10;ENSMUST00000115007.8;ENSMUST00000115006.1;ENSMUST00000118559.1;ENSMUST00000140458.1	68487;68487;68487;68487;68487;78412;78412;78412;78412;78412	9888;0;9772;6014;5982;0;0;4825;3945;3796
chr6	37915246	37919532	4287	+	21848	1e-31	37915246	37919532	0	2	51,159,	0,4127	-31	-29.8	2.34	-2.16	-3.84	0.819	Exon (ENSMUST00000153004.7/21848, exon 3 of 4)	6	37870811	37921505	50695	1	21848	ENSMUST00000153004.7	44435	ENSMUSG00000029833	Trim24	tripartite motif-containing 24	ENSMUST00000153004.7;ENSMUST00000149828.7;ENSMUST00000031859.13;ENSMUST00000120428.7;ENSMUST00000149561.7;ENSMUST00000120238.1;ENSMUST00000123007.1	21848;21848;21848;21848;21848;21848;21848	0;0;0;0;0;0;0
chr6	37964810	37966087	1278	+	21848	3.2e-93	37964810	37966087	0	2	42,587,	0,690	-92.5	-90.9	3.36	-4.68	-7.06	0.598	3' UTR	6	37870811	37966296	95486	1	21848	ENSMUST00000031859.13	93999	ENSMUSG00000029833	Trim24	tripartite motif-containing 24	ENSMUST00000031859.13;ENSMUST00000120428.7;ENSMUST00000120238.1	21848;21848;21848	0;0;0
chr6	48613227	48619552	6326	+	243372	2e-16	48613227	48619552	0	2	32,328,	0,5997	-15.7	-14.5	4.31	-2.19	-3.87	-1.64	5' UTR	6	48602063	48623227	21165	1	243372	ENSMUST00000204095.2	11164	ENSMUSG00000007216	Zfp775	zinc finger protein 775	ENSMUST00000204095.2;ENSMUST00000204042.1;ENSMUST00000061720.4;ENSMUST00000204521.1;ENSMUST00000204879.1;ENSMUST00000204121.1	243372;243372;243372;330305;58887;58887	0;0;0;0;0;0
chr6	54329134	54330171	1038	+	78004	2.5e-57	54329134	54330171	0	1	1037,	0	-56.6	-55.2	17.8	-5.32	-7.85	1.14	5' UTR	6	54269681	54430221	160541	2	100042056	ENSMUST00000145111.7	100050	ENSMUSG00000073067	9130019P16Rik	RIKEN cDNA 9130019P16 gene	ENSMUST00000145111.7;ENSMUST00000185712.1;ENSMUST00000059138.5	100042056;100042056;78004	0;-1793;0
chr6	54888463	54888734	272	+	387524	1.6e-97	54888463	54888734	0	1	271,	0	-96.8	-95.2	3.04	-1.88	-3.43	-0.6	3' UTR	6	54816916	54893500	76585	1	387524	ENSMUST00000079869.12	71547	ENSMUSG00000058446	Znrf2	zinc and ring finger 2	ENSMUST00000079869.12;ENSMUST00000127331.1	387524;387524	0;71015
chr6	71979946	71980246	301	+	20019	6.5e-07	71979946	71980246	0	1	300,	0	-6.19	-5.25	3.1	-1.42	-2.71	1.55	3' UTR	6	71909061	71982475	73415	1	20019	ENSMUST00000055296.10	70885	ENSMUSG00000049553	Polr1a	polymerase (RNA) I polypeptide A	ENSMUST00000055296.10;ENSMUST00000205517.1	20019;20019	0;0
chr6	119921313	119922739	1427	+	19365	2.8e-10	119921313	119922739	0	2	2,268,	0,1158	-9.55	-8.53	3.06	-1.53	-2.88	1.42	3' UTR	6	119902703	119922823	20121	1	19365	ENSMUST00000162461.6	18610	ENSMUSG00000030166	Rad52	RAD52 homolog, DNA repair protein	ENSMUST00000162461.6;ENSMUST00000161045.7;ENSMUST00000161816.7;ENSMUST00000159291.7;ENSMUST00000162255.7;ENSMUST00000162590.1;ENSMUST00000032269.11;ENSMUST00000160558.1;ENSMUST00000162009.1;ENSMUST00000159903.1;ENSMUST00000060043.12;ENSMUST00000088644.12;ENSMUST00000177761.7;ENSMUST00000088646.11;ENSMUST00000203030.2;ENSMUST00000160493.7;ENSMUST00000161243.1	19365;19365;19365;19365;19365;19365;19365;19365;19365;232341;232341;232341;232341;232341;232341;232341;232341	0;0;0;18579;18579;18574;0;7362;6061;4522;115933;115916;115916;114920;114920;13710;14910
chr6	120762021	120762232	212	+	330409	1.6e-13	120762021	120762232	0	1	211,	0	-12.8	-11.7	2.25	-1.41	-2.69	0.929	Exon (ENSMUST00000112686.7/330409, exon 17 of 19)	6	120666421	120771190	104770	1	330409	ENSMUST00000112686.7	95600	ENSMUSG00000071226	Cecr2	CECR2, histone acetyl-lysine reader	ENSMUST00000112686.7;ENSMUST00000143563.1	330409;330409	0;3886
chr6	124703907	124704088	182	+	14792	1.6e-15	124703907	124704088	0	1	181,	0	-14.8	-13.7	1.86	-1.55	-2.92	0.755	3' UTR	6	124663027	124704370	41344	1	14792	ENSMUST00000135516.7	40880	ENSMUSG00000004270	Lpcat3	lysophosphatidylcholine acyltransferase 3	ENSMUST00000004379.7;ENSMUST00000125795.1;ENSMUST00000142187.7;ENSMUST00000141251.1;ENSMUST00000203238.1;ENSMUST00000135516.7;ENSMUST00000004381.13;ENSMUST00000128721.6;ENSMUST00000141069.7;ENSMUST00000133797.1;ENSMUST00000141546.1;ENSMUST00000152176.1;ENSMUST00000130020.7;ENSMUST00000150597.1	14791;14791;14791;14791;14791;14792;14792;14792;14792;14792;14792;14792;14792;14792	8090;1571;7981;8053;7969;0;0;40735;40726;40692;2488;1650;0;0
chr6	149559733	149560003	271	+	12121	5.1e-06	149559733	149560003	0	1	270,	0	-5.29	-4.38	2.36	-1.68	-3.12	-1.84	3' UTR	6	149408984	149563329	154346	1	12121	ENSMUST00000086829.10	150749	ENSMUSG00000003452	Bicd1	BICD cargo adaptor 1	ENSMUST00000086829.10;ENSMUST00000111513.8;ENSMUST00000003544.13;ENSMUST00000173408.7;ENSMUST00000140759.2	12121;12121;12121;12121;12121	0;150717;150304;150304;13851
chr6	12554899	12555680	782	-	330267	2e-50	12554899	12555680	0	1	781,	0	-49.7	-48.3	4.09	-1.87	-3.4	0.743	Exon (ENSMUST00000172356.7/330267, exon 2 of 28)	6	12465280	12555113	89834	2	330267	ENSMUST00000119443.2	0	ENSMUSG00000032625	Thsd7a	thrombospondin, type I, domain containing 7A	ENSMUST00000172356.7;ENSMUST00000119581.6;ENSMUST00000119443.2	330267;330267;330267	0;0;0
chr6	29159676	29159887	212	-	68272	7.9e-27	29159676	29159887	0	1	211,	0	-26.1	-24.9	2.45	-3.69	-5.86	-1.17	Exon (ENSMUST00000007993.15/68272, exon 3 of 19)	6	29123576	29165006	41431	2	68272	ENSMUST00000007993.15	5119	ENSMUSG00000029701	Rbm28	RNA binding motif protein 28	ENSMUST00000007993.15;ENSMUST00000169214.7;ENSMUST00000170473.7;ENSMUST00000172346.1	68272;68272;68272;68272	0;-4585;0;0
chr6	32150465	32152922	2458	-	243743	5e-21	32150465	32152922	0	2	119,122,	0,2335	-20.3	-19.1	2.28	-1.82	-3.33	0.815	3' UTR	6	32144268	32588192	443925	2	243743	ENSMUST00000115096.3	435270	ENSMUSG00000029765	Plxna4	plexin A4	ENSMUST00000115096.3	243743	0
chr6	34873053	34873174	122	-	78412	6.3e-30	34873053	34873174	0	1	121,	0	-29.2	-27.9	1.85	-1.44	-2.74	-0.59	3' UTR	6	34863146	34874946	11801	1	68487	ENSMUST00000074949.3	9907	ENSMUSG00000057137	Tmem140	transmembrane protein 140	ENSMUST00000123019.7;ENSMUST00000074949.3;ENSMUST00000202010.1;ENSMUST00000201749.1;ENSMUST00000202999.1;ENSMUST00000055097.10;ENSMUST00000115007.8;ENSMUST00000115006.1;ENSMUST00000118559.1;ENSMUST00000140458.1	68487;68487;68487;68487;68487;78412;78412;78412;78412;78412	9907;0;9791;6033;6001;0;0;4835;3955;3806
chr6	35313321	35313679	359	-	208164	1.3e-38	35313321	35313679	0	1	358,	0	-37.9	-36.6	5.15	-3.37	-5.43	1.51	3' UTR	6	35312668	35326141	13474	2	208164	ENSMUST00000051176.8	12462	ENSMUSG00000047420	Fam180a	family with sequence similarity 180, member A	ENSMUST00000051176.8	208164	0
chr6	38194474	38194745	272	-	330286	4e-12	38194474	38194745	0	1	271,	0	-11.4	-10.4	2.88	-1.34	-2.58	1.28	Exon (ENSMUST00000117556.7/330286, exon 2 of 20)	6	38123174	38253955	130782	2	330286	ENSMUST00000117556.7	59210	ENSMUSG00000063455	D630045J12Rik	RIKEN cDNA D630045J12 gene	ENSMUST00000117556.7;ENSMUST00000169256.4;ENSMUST00000149557.2	330286;330286;330286	0;0;-52
chr6	52189699	52190497	799	-	15401	6.3e-20	52189699	52190497	0	1	798,	0	-19.2	-18	4.11	-1.42	-2.71	0.702	3' UTR	6	52163359	52213339	49981	2	15399	ENSMUST00000128102.3	22842	ENSMUSG00000014704	Hoxa2	homeobox A2	ENSMUST00000128102.3;ENSMUST00000114434.8;ENSMUST00000148446.2;ENSMUST00000101395.2;ENSMUST00000136806.7	15399;15400;15400;15401;72628	0;0;-4825;0;0
chr6	54269710	54269980	271	-	100042056	4.9e-05	54269710	54269980	0	1	270,	0	-4.31	-3.43	9.15	-2.16	-3.84	4.51	Exon (ENSMUST00000145111.7/100042056, exon 14 of 14)	6	54269681	54430221	160541	2	100042056	ENSMUST00000145111.7	160241	ENSMUSG00000073067	9130019P16Rik	RIKEN cDNA 9130019P16 gene	ENSMUST00000145111.7;ENSMUST00000046856.13;ENSMUST00000146114.7;ENSMUST00000114402.8;ENSMUST00000114401.7;ENSMUST00000067741.9;ENSMUST00000203091.2;ENSMUST00000203941.2;ENSMUST00000204115.2;ENSMUST00000204746.1;ENSMUST00000204921.2	100042056;69993;69993;69993;69993;69993;69993;69993;69993;69993;69993	0;0;0;0;0;-2510;-2928;-2928;-2928;-2928;-2928
chr6	83124668	83125047	380	-	70020	2e-63	83124668	83125047	0	2	200,37,	0,342	-62.7	-61.2	2.22	-6.95	-9.78	-0.927	Exon (ENSMUST00000113935.7/70020, exon 1 of 5)	6	83121828	83125029	3202	2	70020	ENSMUST00000032109.4	0	ENSMUSG00000030034	Ino80b	INO80 complex subunit B	ENSMUST00000032111.10;ENSMUST00000113936.9;ENSMUST00000131939.5;ENSMUST00000146328.3;ENSMUST00000151393.6;ENSMUST00000131936.2;ENSMUST00000142493.1;ENSMUST00000123394.1;ENSMUST00000113935.7;ENSMUST00000143814.1;ENSMUST00000032109.4;ENSMUST00000203085.1	22377;22377;22377;22377;22377;22377;22377;22377;70020;70020;70020;70020	-3109;-3109;-3109;-3281;-3262;-4460;-3790;-3409;0;0;0;0
chr6	84572130	84572490	361	-	232174	2e-22	84572130	84572490	0	1	360,	0	-21.7	-20.6	3.7	-1.31	-2.53	0.75	3' UTR	6	84571414	84587680	16267	2	232174	ENSMUST00000205228.2	15190	ENSMUSG00000063415	Cyp26b1	cytochrome P450, family 26, subfamily b, polypeptide 1	ENSMUST00000205228.2;ENSMUST00000204146.2;ENSMUST00000077705.5;ENSMUST00000168003.8;ENSMUST00000204109.1	232174;232174;232174;232174;232174	0;0;0;0;15515
chr6	85348750	85348931	182	-	52055	2.5e-18	85348750	85348931	0	1	181,	0	-17.6	-16.4	2.28	-1.39	-2.66	0.873	Exon (ENSMUST00000060837.9/52055, exon 2 of 5)	6	85334962	85374564	39603	2	52055	ENSMUST00000060837.9	25633	ENSMUSG00000051343	Rab11fip5	RAB11 family interacting protein 5 (class I)	ENSMUST00000060837.9;ENSMUST00000204087.1	52055;52055	0;0
chr6	88849434	88864290	14857	-	319655	1e-27	88849434	88864290	0	2	554,15,	0,14841	-27	-25.8	3.82	-2.42	-4.19	1.02	Exon (ENSMUST00000038409.11/319655, exon 3 of 8)	6	88842565	88874045	31481	2	319655	ENSMUST00000038409.11	9755	ENSMUSG00000033152	Podxl2	podocalyxin-like 2	ENSMUST00000147542.1;ENSMUST00000038409.11;ENSMUST00000061262.10;ENSMUST00000145944.2;ENSMUST00000124562.3;ENSMUST00000141348.2;ENSMUST00000140455.7;ENSMUST00000145780.1;ENSMUST00000142266.1;ENSMUST00000153852.1;ENSMUST00000135843.1	100038356;319655;319655;319655;319655;319655;319655;319655;319655;319655;319655	6580;0;0;0;-3509;-57;0;0;0;0;10087
chr6	92772818	92773178	361	-	101401	3.2e-20	92772818	92773178	0	1	360,	0	-19.5	-18.3	2.84	-3.97	-6.2	1.15	3' UTR	6	92772699	92943492	170794	2	101401	ENSMUST00000113438.7	170314	ENSMUSG00000030022	Adamts9	a disintegrin-like and metallopeptidase (reprolysin type) with thrombospondin type 1 motif, 9	ENSMUST00000113438.7;ENSMUST00000167391.1	101401;101401	0;0
chr6	97110142	97110592	451	-	101351	1e-16	97110142	97110592	0	1	450,	0	-16	-14.8	2.47	-2.28	-4	0.876	3' UTR	6	97110024	97149182	39159	2	101351	ENSMUST00000054344.10	38590	ENSMUSG00000035245	Eogt	EGF domain-specific O-linked N-acetylglucosamine (GlcNAc) transferase	ENSMUST00000054344.10;ENSMUST00000135187.7;ENSMUST00000113387.7;ENSMUST00000130562.1	101351;101351;101351;101351	0;38291;38335;8162
chr6	125232710	125233278	569	-	21940	3.2e-38	125232710	125233278	0	1	568,	0	-37.5	-36.2	4.13	-1.33	-2.56	0.622	3' UTR	6	125232622	125237010	4389	2	21940	ENSMUST00000032486.12	3732	ENSMUSG00000030336	Cd27	CD27 antigen	ENSMUST00000184956.1;ENSMUST00000043422.7;ENSMUST00000032486.12;ENSMUST00000112281.7;ENSMUST00000112282.2;ENSMUST00000135205.1;ENSMUST00000151527.1;ENSMUST00000152650.1;ENSMUST00000063588.10;ENSMUST00000160523.7;ENSMUST00000159547.2	102465901;213233;21940;21940;21940;21940;21940;21940;22317;78668;78668	1534;-850;0;0;0;1538;1398;3725;0;0;0
chr6	134609889	134610662	774	-	67729	3.2e-34	134609889	134610662	0	1	773,	0	-33.5	-32.2	4.01	-1.57	-2.94	0.62	3' UTR	6	134609207	134632488	23282	2	67729	ENSMUST00000047443.4	21826	ENSMUSG00000032718	Mansc1	MANSC domain containing 1	ENSMUST00000047443.4	67729	0
chr6	145864620	145865318	699	-	79362	1.3e-28	145864620	145865318	0	3	63,64,113,	0,376,585	-27.9	-26.7	2.39	-3.32	-5.37	1.04	5' UTR	6	145863505	145865302	1798	2	79362	ENSMUST00000111703.1	0	ENSMUSG00000030256	Bhlhe41	basic helix-loop-helix family, member e41	ENSMUST00000032386.10;ENSMUST00000111703.1	79362;79362	0;0
chr7	12885084	12890559	5476	+	243833	3.2e-12	12885084	12890559	0	2	34,564,	0,4911	-11.5	-10.4	3.9	-1.36	-2.61	0.884	Exon (ENSMUST00000081891.6/243833, exon 2 of 3)	7	12881177	12891841	10665	1	243833	ENSMUST00000081891.6	3907	ENSMUSG00000060397	Zfp128	zinc finger protein 128	ENSMUST00000081891.6;ENSMUST00000144578.1	243833;243833	0;0
chr7	12928523	12928913	391	+	381845	2e-26	12928523	12928913	0	1	390,	0	-25.7	-24.5	5.52	-2.82	-4.72	-1.89	3' UTR	7	12927416	12931072	3657	1	381845	ENSMUST00000045870.4	1107	ENSMUSG00000033967	Rnf225	ring finger protein 225	ENSMUST00000108539.7;ENSMUST00000004554.13;ENSMUST00000147435.7;ENSMUST00000139349.2;ENSMUST00000137329.3;ENSMUST00000045870.4	20103;20103;20103;20103;20103;381845	6233;6233;6205;6192;6086;0
chr7	16317157	16317577	421	+	170770	1e-186	16317157	16317577	0	1	420,	0	-186	-184	27.1	-1.91	-3.47	0.889	3' UTR	7	16309616	16318205	8590	1	170770	ENSMUST00000002152.12	7541	ENSMUSG00000002083	Bbc3	BCL2 binding component 3	ENSMUST00000209688.1;ENSMUST00000002152.12;ENSMUST00000136781.1;ENSMUST00000147267.1;ENSMUST00000211741.1;ENSMUST00000210999.1	170770;170770;170770;170770;56459;56459	8764;0;6702;0;70229;70229
chr7	16909386	16909982	597	+	19222	1.3e-25	16909386	16909982	0	1	596,	0	-24.9	-23.7	5.57	-1.39	-2.66	1.08	3' UTR	7	16906490	16910905	4416	1	19222	ENSMUST00000086101.5	2896	ENSMUSG00000043017	Ptgir	prostaglandin I receptor (IP)	ENSMUST00000086101.5;ENSMUST00000144408.1	19222;19222	0;0
chr7	16910101	16910756	656	+	19222	1.3e-43	16910101	16910756	0	1	655,	0	-42.9	-41.6	5.86	-1.65	-3.07	1.06	3' UTR	7	16906490	16910905	4416	1	19222	ENSMUST00000086101.5	3611	ENSMUSG00000043017	Ptgir	prostaglandin I receptor (IP)	ENSMUST00000019514.9;ENSMUST00000172594.1;ENSMUST00000086101.5;ENSMUST00000144408.1	12315;12315;19222;19222	13358;6409;0;0
chr7	27637121	27637332	212	+	11652	5e-29	27637121	27637332	0	1	211,	0	-28.3	-27.1	2.77	-2.13	-3.79	0.805	Exon (ENSMUST00000108344.8/11652, exon 13 of 14)	7	27591552	27640826	49275	1	11652	ENSMUST00000108344.8	45569	ENSMUSG00000004056	Akt2	thymoma viral proto-oncogene 2	ENSMUST00000108344.8;ENSMUST00000167435.7;ENSMUST00000108342.7;ENSMUST00000108343.7;ENSMUST00000051356.11;ENSMUST00000136962.7;ENSMUST00000085917.4;ENSMUST00000143347.1;ENSMUST00000136981.1	11652;11652;11652;11652;11652;11652;11652;11652;11652	0;0;44663;0;0;29373;0;8596;0
chr7	28169709	28174789	5081	+	14113	6.3e-30	28169709	28174789	0	3	109,183,5,	0,4794,5075	-29.2	-28	11.1	-1.79	-3.29	-0.737	5' UTR	7	28169710	28179269	9560	1	14113	ENSMUST00000042405.7	0	ENSMUSG00000046865	Fbl	fibrillarin	ENSMUST00000085901.12;ENSMUST00000172761.7;ENSMUST00000042405.7;ENSMUST00000208967.1;ENSMUST00000207397.1;ENSMUST00000207384.1;ENSMUST00000208259.1;ENSMUST00000059886.11;ENSMUST00000150948.1	13549;13549;14113;14113;14113;14113;14113;319482;319482	-4680;-4705;0;0;0;-83;-205;40243;39893
chr7	28766764	28767331	568	+	64383	5.5e-08	28766764	28767331	0	2	103,78,	0,489	-7.26	-6.29	2.93	-1.5	-2.83	0.966	5' UTR	7	28766767	28788660	21894	1	64383	ENSMUST00000072965.4	0	ENSMUSG00000015149	Sirt2	sirtuin 2	ENSMUST00000032815.10;ENSMUST00000085851.11;ENSMUST00000137121.1;ENSMUST00000122915.7;ENSMUST00000072965.4;ENSMUST00000170068.8;ENSMUST00000155327.7	18036;18036;18036;64383;64383;64383;64383	-124;-250;0;0;0;0;0
chr7	28810948	28811129	182	+	15388	1.6e-25	28810948	28811129	0	1	181,	0	-24.8	-23.5	2.16	-3.41	-5.48	-1.24	Exon (ENSMUST00000174548.7/15388, exon 2 of 14)	7	28808541	28822266	13726	1	15388	ENSMUST00000174548.7	2407	ENSMUSG00000015165	Hnrnpl	heterogeneous nuclear ribonucleoprotein L	ENSMUST00000174548.7;ENSMUST00000173750.7;ENSMUST00000172529.7;ENSMUST00000172884.7;ENSMUST00000038572.14;ENSMUST00000174477.7;ENSMUST00000174755.7;ENSMUST00000174882.7;ENSMUST00000174396.1;ENSMUST00000173818.7;ENSMUST00000172841.1	15388;15388;15388;15388;15388;15388;15388;15388;15388;15388;15388	0;0;0;0;0;0;0;-2216;-2249;-3695;-3977
chr7	70410635	70411086	452	+	434198	7.9e-45	70410635	70411086	0	1	451,	0	-44.1	-42.7	3.3	-2	-3.59	0.774	Exon (ENSMUST00000189966.6/434198, exon 11 of 11)	7	70365159	70411142	45984	1	434198	ENSMUST00000189966.6	45476	ENSMUSG00000100005	B130024G19Rik	RIKEN cDNA B130024G19 gene	ENSMUST00000189966.6;ENSMUST00000190320.1	434198;434198	0;0
chr7	80225332	80226258	927	+	20352	1e-112	80225332	80226258	0	1	926,	0	-112	-110	6.61	-2.54	-4.35	0.649	3' UTR	7	80186841	80226527	39687	1	20352	ENSMUST00000032754.8	38491	ENSMUSG00000030539	Sema4b	sema domain, immunoglobulin domain (Ig), transmembrane domain (TM) and short cytoplasmic domain, (semaphorin) 4B	ENSMUST00000032754.8;ENSMUST00000107383.7;ENSMUST00000205822.1;ENSMUST00000065163.14;ENSMUST00000206084.1;ENSMUST00000071457.11;ENSMUST00000123279.7;ENSMUST00000206211.1;ENSMUST00000205996.1;ENSMUST00000131402.2;ENSMUST00000206802.1	20352;20352;20352;23991;23991;23991;23991;23991;23991;23991;23991	0;38454;0;6555;6307;6366;6237;4102;6339;6339;6547
chr7	87287656	87295848	8193	+	50490	4e-48	87287656	87295848	0	2	325,65,	0,8127	-47.4	-46	3.65	-2.56	-4.37	0.866	3' UTR	7	87246096	87304866	58771	1	50490	ENSMUST00000124057.7	41560	ENSMUSG00000030562	Nox4	NADPH oxidase 4	ENSMUST00000124057.7;ENSMUST00000124269.7;ENSMUST00000127138.7;ENSMUST00000032781.13;ENSMUST00000126887.7;ENSMUST00000136577.8;ENSMUST00000068829.12;ENSMUST00000144267.1	50490;50490;50490;50490;50490;50490;50490;50490	0;0;0;0;0;0;0;0
chr7	100454623	100455074	452	+	277939	1e-109	100454623	100455074	0	1	451,	0	-109	-107	6.01	-1.36	-2.62	0.59	3' UTR	7	100372233	100469461	97229	1	277939	ENSMUST00000098259.10	82390	ENSMUSG00000047248	C2cd3	C2 calcium-dependent domain containing 3	ENSMUST00000098259.10;ENSMUST00000051777.14;ENSMUST00000119647.8;ENSMUST00000120196.8;ENSMUST00000185084.1;ENSMUST00000184657.1	277939;277939;277939;277939;277939;277939	0;0;58824;0;0;0
chr7	101898009	101899219	1211	+	75430	2e-18	101898009	101899219	0	3	218,60,320,	0,544,890	-17.7	-16.5	2.87	-1.56	-2.93	0.759	Exon (ENSMUST00000210984.1/75430, exon 5 of 7)	7	101898992	101899544	553	1	75430	ENSMUST00000129641.1	0	ENSMUSG00000030649	Anapc15	anaphase prompoting complex C subunit 15	ENSMUST00000209334.1;ENSMUST00000210984.1;ENSMUST00000106978.7;ENSMUST00000131269.7;ENSMUST00000035395.13;ENSMUST00000146286.1;ENSMUST00000106973.7;ENSMUST00000144207.8;ENSMUST00000032884.15;ENSMUST00000150018.1;ENSMUST00000143835.7;ENSMUST00000137949.1;ENSMUST00000098237.8;ENSMUST00000178851.1;ENSMUST00000129641.1;ENSMUST00000106969.8;ENSMUST00000106970.2	75430;75430;75430;75430;75430;75430;75430;75430;75430;75430;75430;75430;75430;75430;75430;791260;791260	34294;0;0;0;0;0;0;0;0;0;0;0;0;0;0;0;7140
chr7	120895299	120903492	8194	+	13631	1.6e-26	120895299	120903492	0	4	9,179,112,211,	0,4068,4961,7982	-25.8	-24.6	3.9	-1.7	-3.15	0.651	3' UTR	7	120842831	120907450	64620	1	13631	ENSMUST00000047875.15	52468	ENSMUSG00000035064	Eef2k	eukaryotic elongation factor-2 kinase	ENSMUST00000047875.15;ENSMUST00000106489.8;ENSMUST00000106488.2;ENSMUST00000146482.2;ENSMUST00000128813.1;ENSMUST00000106487.8	13631;13631;13631;13631;13631;13631	0;0;0;0;0;0
chr7	127237671	127237970	300	+	233887	7.9e-22	127237671	127237970	0	1	299,	0	-21.1	-19.9	2.92	-1.95	-3.52	0.96	3' UTR	7	127233061	127238179	5119	1	233887	ENSMUST00000106312.3	4610	ENSMUSG00000045598	Zfp553	zinc finger protein 553	ENSMUST00000205570.1;ENSMUST00000106312.3;ENSMUST00000056232.6	100043580;233887;233887	-4541;0;0
chr7	127333458	127333668	211	+	16408	7.9e-23	127333458	127333668	0	1	210,	0	-22.1	-20.9	2.68	-1.33	-2.56	0.855	3' UTR	7	127296260	127335137	38878	1	16408	ENSMUST00000117762.7	37198	ENSMUSG00000030830	Itgal	integrin alpha L	ENSMUST00000117762.7;ENSMUST00000106306.8;ENSMUST00000120857.7;ENSMUST00000170971.7;ENSMUST00000118405.1	16408;16408;16408;16408;16408	0;0;37143;0;0
chr7	127582948	127583307	360	+	68961	1e-136	127582948	127583307	0	1	359,	0	-136	-134	6.23	-1.67	-3.1	0.603	3' UTR	7	127582383	127588595	6213	2	233899	ENSMUST00000072155.4	5288	ENSMUSG00000057176	Ccdc189	coiled-coil domain containing 189	ENSMUST00000072155.4;ENSMUST00000205839.1;ENSMUST00000206891.1;ENSMUST00000205850.1;ENSMUST00000206220.1;ENSMUST00000129457.1;ENSMUST00000146383.7;ENSMUST00000205633.1;ENSMUST00000151908.7;ENSMUST00000033086.7;ENSMUST00000121004.2;ENSMUST00000154891.7;ENSMUST00000138158.7;ENSMUST00000206818.1;ENSMUST00000133621.1;ENSMUST00000149853.1	233899;233899;233899;233899;233899;68961;68961;68961;68961;68961;68961;68961;68961;68961;68961;68961	0;3033;2415;4862;5073;9608;9568;9546;9544;0;0;0;9306;0;3668;852
chr7	128150238	128150418	181	+	16411	1.3e-19	128150238	128150418	0	1	180,	0	-18.9	-17.8	2	-1.39	-2.66	0.769	3' UTR	7	128129547	128150657	21111	1	16411	ENSMUST00000033053.7	20691	ENSMUSG00000030789	Itgax	integrin alpha X	ENSMUST00000033053.7;ENSMUST00000206396.1;ENSMUST00000106237.9	16411;16411;381924	0;2744;-3958
chr7	141856862	141858100	1239	+	74180	5e-32	141856862	141858100	0	2	17,794,	0,444	-31.3	-30	3.61	-3.32	-5.37	0.895	Exon (ENSMUST00000165147.2/74180, exon 30 of 49)	7	141839070	141873084	34015	1	74180	ENSMUST00000165147.2	17792	ENSMUSG00000066108	Muc5b	mucin 5, subtype B, tracheobronchial	ENSMUST00000165147.2	74180	0
chr7	141864006	141865146	1141	+	74180	1.6e-77	141864006	141865146	0	1	1140,	0	-76.8	-75.2	5.89	-3.18	-5.19	0.949	Exon (ENSMUST00000165147.2/74180, exon 31 of 49)	7	141839070	141873084	34015	1	74180	ENSMUST00000165147.2	24936	ENSMUSG00000066108	Muc5b	mucin 5, subtype B, tracheobronchial	ENSMUST00000165147.2	74180	0
chr7	143070078	143071093	1016	+	56844	6.3e-63	143070078	143071093	0	1	1015,	0	-62.2	-60.7	9.21	-3	-4.95	0.634	3' UTR	7	143069153	143074561	5409	2	56843	ENSMUST00000148715.7	3468	ENSMUSG00000009246	Trpm5	transient receptor potential cation channel, subfamily M, member 5	ENSMUST00000037941.9;ENSMUST00000128762.8;ENSMUST00000207448.1;ENSMUST00000141954.1;ENSMUST00000208278.1;ENSMUST00000132303.1;ENSMUST00000148715.7;ENSMUST00000136602.7;ENSMUST00000126776.7;ENSMUST00000150589.7;ENSMUST00000009390.9;ENSMUST00000146075.7;ENSMUST00000150867.1;ENSMUST00000060433.9;ENSMUST00000133410.2;ENSMUST00000105920.7;ENSMUST00000177841.7;ENSMUST00000147995.1;ENSMUST00000137856.1;…	12520;12520;12520;12520;12520;12520;56843;56843;56843;56843;56843;56843;56843;56844;56844;56844;56844;56844;56844;56844	17339;17284;16805;11502;5404;3877;0;0;3760;16121;23549;16036;23513;0;0;0;0;0;0;0
chr7	4509080	4509812	733	-	21955	2.5e-11	4509080	4509812	0	2	44,255,	0,477	-10.6	-9.59	3.55	-1.3	-2.52	1.39	Exon (ENSMUST00000071798.12/21955, exon 9 of 14)	7	4507600	4509798	2199	2	21955	ENSMUST00000169571.1	0	ENSMUSG00000064179	Tnnt1	troponin T1, skeletal, slow	ENSMUST00000071798.12;ENSMUST00000108587.8;ENSMUST00000163710.7;ENSMUST00000178163.7;ENSMUST00000166161.7;ENSMUST00000168111.7;ENSMUST00000086502.4;ENSMUST00000166268.7;ENSMUST00000169571.1;ENSMUST00000166959.7;ENSMUST00000163538.7;ENSMUST00000163722.7;ENSMUST00000163560.1	21955;21955;21955;21955;21955;21955;21955;21955;21955;21955;21955;21955;21955	0;0;0;0;0;0;-1055;0;0;0;0;0;5295
chr7	4829348	4829708	361	-	232813	8.1e-06	4829348	4829708	0	1	360,	0	-5.09	-4.18	4.46	-1.58	-2.97	2.23	3' UTR	7	4825552	4836174	10623	2	232813	ENSMUST00000117452.7	6466	ENSMUSG00000053550	Shisa7	shisa family member 7	ENSMUST00000117452.7;ENSMUST00000066041.11;ENSMUST00000119433.3;ENSMUST00000157068.1;ENSMUST00000132806.1	232813;232813;232813;232813;232813	0;0;0;1419;4807
chr7	19698976	19699188	213	-	11816	3.2e-21	19698976	19699188	0	2	32,178,	0,34	-20.5	-19.4	2.73	-1.4	-2.67	1.03	5' UTR	7	19696109	19699188	3080	2	11816	ENSMUST00000174064.8	0	ENSMUSG00000002985	Apoe	apolipoprotein E	ENSMUST00000174064.8;ENSMUST00000167646.8;ENSMUST00000173739.7;ENSMUST00000174355.7;ENSMUST00000003066.15;ENSMUST00000172983.7;ENSMUST00000174144.7;ENSMUST00000172808.1;ENSMUST00000174710.1;ENSMUST00000174191.1;ENSMUST00000093552.11;ENSMUST00000032555.9;ENSMUST00000174476.1;ENSMUST00000172705.1	11816;11816;11816;11816;11816;11816;11816;11816;11816;11816;53333;53333;53333;53333	0;0;-569;0;0;0;-355;-729;0;-709;16250;16237;11777;3952
chr7	28370698	28370878	181	-	101497	2.1e-10	28370698	28370878	0	1	180,	0	-9.67	-8.65	1.62	-2.81	-4.7	1.02	3' UTR	7	28359604	28372233	12630	2	101497	ENSMUST00000094644.10	1355	ENSMUSG00000037552	Plekhg2	pleckstrin homology domain containing, family G (with RhoGef domain) member 2	ENSMUST00000094644.10;ENSMUST00000121085.7;ENSMUST00000119990.7;ENSMUST00000128015.7;ENSMUST00000144700.7;ENSMUST00000147362.7;ENSMUST00000152281.1;ENSMUST00000147887.1	101497;101497;101497;101497;101497;101497;101497;101497	0;0;0;0;0;0;0;0
chr7	29321659	29321840	182	-	74206	3.2e-35	29321659	29321840	0	1	181,	0	-34.5	-33.2	2.23	-1.69	-3.13	0.604	3' UTR	7	29320372	29377605	57234	2	74206	ENSMUST00000183330.7	55765	ENSMUSG00000030583	Sipa1l3	signal-induced proliferation-associated 1 like 3	ENSMUST00000108231.7;ENSMUST00000049977.12;ENSMUST00000108230.7;ENSMUST00000138993.7;ENSMUST00000065181.11;ENSMUST00000154222.7;ENSMUST00000183330.7;ENSMUST00000182223.7;ENSMUST00000085809.10;ENSMUST00000183096.7;ENSMUST00000182009.7;ENSMUST00000182780.7;ENSMUST00000182484.1;ENSMUST00000182829.7	29861;29861;29861;29861;29861;29861;74206;74206;74206;74206;74206;74206;74206;74206	17708;17683;13735;13647;13647;13641;0;0;0;0;0;0;45978;20028
chr7	30591295	30591594	300	-	58206	2e-42	30591295	30591594	0	1	299,	0	-41.7	-40.4	3.94	-1.64	-3.06	0.953	Exon (ENSMUST00000108151.2/58206, exon 2 of 6)	7	30589681	30592942	3262	2	58206	ENSMUST00000108151.2	1348	ENSMUSG00000006310	Zbtb32	zinc finger and BTB domain containing 32	ENSMUST00000185080.1;ENSMUST00000108151.2;ENSMUST00000108150.1;ENSMUST00000006470.13;ENSMUST00000108154.8	102465774;58206;58206;75410;75410	1915;0;0;-2578;-2569
chr7	30877500	30877859	360	-	12483	1e-164	30877500	30877859	0	1	359,	0	-164	-162	3.34	-1.58	-2.97	-0.598	3' UTR	7	30865402	30879028	13627	2	12483	ENSMUST00000019248.12	1169	ENSMUSG00000030577	Cd22	CD22 antigen	ENSMUST00000019248.12;ENSMUST00000190646.6;ENSMUST00000108125.8;ENSMUST00000186154.6;ENSMUST00000189718.6;ENSMUST00000190617.6;ENSMUST00000187989.6;ENSMUST00000214289.1;ENSMUST00000190455.1;ENSMUST00000186354.6;ENSMUST00000188157.6;ENSMUST00000187585.1;ENSMUST00000190170.6;ENSMUST00000186333.6;ENSMUST00000190753.1;ENSMUST00000187436.1	12483;12483;12483;12483;12483;12483;12483;12483;12483;12483;12483;12483;12483;12483;12483;12483	0;0;0;0;0;0;0;0;-4081;0;0;0;0;0;0;2483
chr7	34285115	34285806	692	-	233103	9.99999999999999e-236	34285115	34285806	0	1	691,	0	-235	-233	6.26	-6.2	-8.87	0.592	5' UTR	7	34236714	34285599	48886	2	233103	ENSMUST00000085592.5	0	ENSMUSG00000066571	4931406P16Rik	RIKEN cDNA 4931406P16 gene	ENSMUST00000108074.7;ENSMUST00000085592.5;ENSMUST00000206399.1	233103;233103;233103	0;0;0
chr7	34639670	34640446	777	-	233107	1.6e-37	34639670	34640446	0	1	776,	0	-36.8	-35.5	10.1	-1.47	-2.8	0.798	3' UTR	7	34639014	34654398	15385	2	233107	ENSMUST00000108069.7	13952	ENSMUSG00000030499	Kctd15	potassium channel tetramerisation domain containing 15	ENSMUST00000108069.7;ENSMUST00000108070.8;ENSMUST00000032709.2;ENSMUST00000205419.1	233107;233107;233107;233107	0;0;0;0
chr7	42475923	42477271	1349	-	434178	1.6e-21	42475923	42477271	0	2	760,167,	0,1181	-20.8	-19.6	4.58	-1.55	-2.91	0.77	Exon (ENSMUST00000174407.2/434178, exon 6 of 7)	7	42473386	42505726	32341	2	434178	ENSMUST00000174407.2	28455	ENSMUSG00000092416	Zfp141	zinc finger protein 141	ENSMUST00000174407.2;ENSMUST00000174489.1;ENSMUST00000173489.2	434178;434178;434178	0;0;0
chr7	45129971	45131463	1493	-	14256	1e-159	45129971	45131463	0	2	23,276,	0,1216	-159	-157	4.26	-1.88	-3.41	-0.597	3' UTR	7	45125922	45136231	10310	2	14256	ENSMUST00000209467.1	4768	ENSMUSG00000110206	Flt3l	FMS-like tyrosine kinase 3 ligand	ENSMUST00000198528.1;ENSMUST00000209467.1;ENSMUST00000210832.1;ENSMUST00000211503.1;ENSMUST00000211429.1;ENSMUST00000210818.1;ENSMUST00000211542.1;ENSMUST00000146760.6;ENSMUST00000209238.1;ENSMUST00000210083.1;ENSMUST00000210197.1;ENSMUST00000209612.1;ENSMUST00000211246.1;ENSMUST00000210612.1;ENSMUST00000150350.8;ENSMUST00000210931.2;ENSMUST00000209812.1;ENSMUST00000211037.1;ENSMUST00000210073.1;…	100628629;14256;14256;14256;14256;14256;14256;14256;14256;14256;14256;14256;14256;14256;22121;22121;22121;22121;22121;22121;22121;22121;22121;22121;22121;22121;22121;22121;22121;22121;22121;22121;22121;27208;27209;27210;27211	-2980;0;0;0;0;0;0;0;0;1144;4659;2446;4593;3482;-1210;-3434;-1248;-1269;-2148;-1251;-3092;-1269;-1345;-1269;-1235;-3060;-1236;-1269;-1234;-2984;-1236;-1269;-1818;-3024;-2507;-3301;-3536
chr7	46688920	46689340	421	-	78935	1.6e-07	46688920	46689340	0	1	420,	0	-6.79	-5.83	4.36	-1.48	-2.81	-1.46	3' UTR	7	46686108	46710680	24573	2	78935	ENSMUST00000143082.3	21340	ENSMUSG00000006763	Saal1	serum amyloid A-like 1	ENSMUST00000143082.3;ENSMUST00000210791.1;ENSMUST00000209797.1;ENSMUST00000210628.1;ENSMUST00000209780.1	78935;78935;78935;78935;78935	0;0;0;21318;21321
chr7	64388861	64389160	300	-	67973	4e-70	64388861	64389160	0	1	299,	0	-69.4	-67.9	3.53	-1.33	-2.56	0.599	Exon (ENSMUST00000032735.7/67973, exon 3 of 11)	7	64376527	64392268	15742	2	67973	ENSMUST00000032735.7	3108	ENSMUSG00000030521	Mphosph10	M-phase phosphoprotein 10 (U3 small nucleolar ribonucleoprotein)	ENSMUST00000032735.7;ENSMUST00000206047.1;ENSMUST00000205516.1;ENSMUST00000206138.1;ENSMUST00000037205.10;ENSMUST00000206882.1;ENSMUST00000206194.1	67973;67973;67973;73724;73724;73724;73724	0;-4342;0;-3447;-3485;-3580;-3615
chr7	80353357	80355053	1697	-	140481	1e-12	80353357	80355053	0	2	5,146,	0,1550	-12	-10.9	2.31	-2.15	-3.81	1.28	3' UTR	7	80349097	80363462	14366	2	140481	ENSMUST00000205318.1	8409	ENSMUSG00000038886	Man2a2	mannosidase 2, alpha 2	ENSMUST00000205318.1;ENSMUST00000098346.4;ENSMUST00000206807.1;ENSMUST00000206066.1;ENSMUST00000206973.1;ENSMUST00000205853.1;ENSMUST00000206089.1	140481;140481;140481;140481;140481;140481;68695	0;0;0;0;4858;8447;9578
chr7	83643631	83644021	391	-	16170	7.9e-40	83643631	83644021	0	1	390,	0	-39.1	-37.8	2.99	-1.38	-2.64	0.642	3' UTR	7	83642825	83735523	92699	2	16170	ENSMUST00000001792.11	91502	ENSMUSG00000001741	Il16	interleukin 16	ENSMUST00000001792.11;ENSMUST00000145610.7;ENSMUST00000075418.14;ENSMUST00000117410.1	16170;16170;170460;170460	0;0;11672;0
chr7	105896484	105896874	391	-	100042856	7.9e-47	105896484	105896874	0	1	390,	0	-46.1	-44.7	5.03	-1.86	-3.38	1.03	3' UTR	7	105895139	105953940	58802	2	100042856	ENSMUST00000106766.8	57066	ENSMUSG00000078606	Gm4070	predicted gene 4070	ENSMUST00000106766.8;ENSMUST00000176467.7	100042856;100042856	0;0
chr7	126884492	126884703	212	-	381921	1e-177	126884492	126884703	0	1	211,	0	-177	-175	4.42	-3.59	-5.73	0.752	5' UTR	7	126865678	126884703	19026	2	381921	ENSMUST00000071268.10	0	ENSMUSG00000059981	Taok2	TAO kinase 2	ENSMUST00000071268.10;ENSMUST00000117394.1;ENSMUST00000156273.1;ENSMUST00000154174.1;ENSMUST00000120007.7;ENSMUST00000137875.7;ENSMUST00000121532.7;ENSMUST00000032926.11;ENSMUST00000119781.7;ENSMUST00000177004.7;ENSMUST00000121612.3	381921;381921;381921;68742;68742;68742;68742;68742;68742;68742;68742	0;0;-1533;7053;12721;4600;13550;13573;38212;12173;38214
chr7	127272862	127273340	479	-	20768	7.9e-54	127272862	127273340	0	1	478,	0	-53.1	-51.7	4.75	-2.27	-3.98	0.627	Exon (ENSMUST00000082428.4/20768, exon 1 of 1)	7	127271879	127274055	2177	2	20768	ENSMUST00000082428.4	715	ENSMUSG00000049091	Sephs2	selenophosphate synthetase 2	ENSMUST00000082428.4	20768	0
chr7	127372595	127373131	537	-	269997	1.3e-30	127372595	127373131	0	1	536,	0	-29.9	-28.6	4.15	-1.55	-2.91	0.734	3' UTR	7	127372537	127376050	3514	2	269997	ENSMUST00000067425.5	2919	ENSMUSG00000054381	Zfp747	zinc finger protein 747	ENSMUST00000067425.5;ENSMUST00000205832.1;ENSMUST00000206942.1	269997;269997;269997	0;2882;2885
chr7	127382617	127382856	240	-	78921	3.4e-05	127382617	127382856	0	1	239,	0	-4.47	-3.58	4.04	-2.88	-4.79	4.53	3' UTR	7	127382260	127387166	4907	2	78921	ENSMUST00000049052.3	4310	ENSMUSG00000030823	9130019O22Rik	RIKEN cDNA 9130019O22 gene	ENSMUST00000049052.3;ENSMUST00000164345.1	78921;78921	0;4257
chr8	4206558	4206947	390	+	213027	2.5e-30	4206558	4206947	0	1	389,	0	-29.6	-28.4	4.64	-1.61	-3	0.957	3' UTR	8	4166567	4208051	41485	1	213027	ENSMUST00000176149.7	39991	ENSMUSG00000011832	Evi5l	ecotropic viral integration site 5 like	ENSMUST00000176149.7;ENSMUST00000168386.8	213027;73072	0;10365
chr8	11556821	11558455	1635	+	26356	6.3e-32	11556821	11558455	0	3	224,49,27,	0,1374,1607	-31.2	-30	4.17	-2.24	-3.93	-0.661	5' UTR	8	11558196	11563249	5054	1	26356	ENSMUST00000210041.1	0	ENSMUSG00000045969	Ing1	inhibitor of growth family, member 1	ENSMUST00000211007.1;ENSMUST00000210740.1;ENSMUST00000210670.1;ENSMUST00000054399.5;ENSMUST00000209646.1;ENSMUST00000210041.1;ENSMUST00000209565.1	26356;26356;26356;26356;26356;26356;26356	0;0;0;0;0;0;0
chr8	13377224	13377374	151	+	21781	1.6e-11	13377224	13377374	0	1	150,	0	-10.8	-9.78	1.76	-1.41	-2.7	0.896	3' UTR	8	13338751	13378448	39698	1	21781	ENSMUST00000209885.1	38473	ENSMUSG00000038482	Tfdp1	transcription factor Dp 1	ENSMUST00000209885.1;ENSMUST00000209396.1;ENSMUST00000210501.1;ENSMUST00000211606.1;ENSMUST00000170909.1;ENSMUST00000209945.1	21781;21781;21781;21781;21781;21781	0;0;0;0;0;7759
chr8	13907832	13921014	13183	+	66822	4e-54	13907832	13921014	0	3	31,141,67,	0,7111,13115	-53.4	-51.9	2.79	-1.75	-3.22	0.592	5' UTR	8	13907803	13940521	32719	1	66822	ENSMUST00000209913.1	29	ENSMUSG00000038365	Fbxo25	F-box protein 25	ENSMUST00000209913.1;ENSMUST00000043520.4	66822;66822	0;0
chr8	69820795	69820975	181	+	78816	1e-16	69820795	69820975	0	1	180,	0	-16	-14.9	2.22	-1.46	-2.77	0.987	Exon (ENSMUST00000036074.14/78816, exon 21 of 21)	8	69808679	69821870	13192	1	78816	ENSMUST00000036074.14	12116	ENSMUSG00000036246	Gmip	Gem-interacting protein	ENSMUST00000164890.7;ENSMUST00000034325.4;ENSMUST00000036074.14;ENSMUST00000123453.1;ENSMUST00000138269.1;ENSMUST00000127114.1;ENSMUST00000142659.1;ENSMUST00000144540.1	53978;53978;78816;78816;78816;78816;78816;78816	-1454;-1590;0;12105;6909;4083;2967;0
chr8	70242549	70243060	512	+	234373	1.3e-40	70242549	70243060	0	1	511,	0	-39.9	-38.6	3.25	-1.52	-2.87	0.62	Exon (ENSMUST00000164403.7/234373, exon 3 of 10)	8	70234226	70261042	26817	1	234373	ENSMUST00000164403.7	8323	ENSMUSG00000036054	Sugp2	SURP and G patch domain containing 2	ENSMUST00000164403.7;ENSMUST00000131489.7;ENSMUST00000093458.10;ENSMUST00000145078.7;ENSMUST00000136758.1;ENSMUST00000155771.1;ENSMUST00000156330.1	234373;234373;234373;234373;234373;234373;234373	0;0;0;0;0;0;-524
chr8	70585605	70585994	390	+	13716	2e-95	70585605	70585994	0	1	389,	0	-94.7	-93	3.47	-2.81	-4.7	0.606	Exon (ENSMUST00000093454.7/13716, exon 8 of 12)	8	70539688	70592858	53171	1	13716	ENSMUST00000093454.7	45917	ENSMUSG00000070002	Ell	elongation factor RNA polymerase II	ENSMUST00000210155.1;ENSMUST00000093454.7	13716;13716	46148;0
chr8	71890045	71890644	600	+	236193	3.2e-12	71890045	71890644	0	1	599,	0	-11.5	-10.4	4.77	-1.38	-2.65	1.21	Exon (ENSMUST00000188685.6/236193, exon 4 of 4)	8	71882019	71895727	13709	1	236193	ENSMUST00000188685.6	8026	ENSMUSG00000056019	Zfp709	zinc finger protein 709	ENSMUST00000188685.6;ENSMUST00000188374.6;ENSMUST00000203585.1;ENSMUST00000034259.7	236193;236193;236193;236193	0;7964;7678;0
chr8	76909558	76909828	271	+	110784	2.5e-29	76909558	76909828	0	1	270,	0	-28.6	-27.4	3.66	-1.38	-2.65	-0.9	Exon (ENSMUST00000109913.8/110784, exon 2 of 9)	8	76899772	77245012	345241	1	110784	ENSMUST00000109913.8	9786	ENSMUSG00000031618	Nr3c2	nuclear receptor subfamily 3, group C, member 2	ENSMUST00000143284.1;ENSMUST00000109913.8;ENSMUST00000148106.7;ENSMUST00000109912.7;ENSMUST00000128862.1;ENSMUST00000109911.7;ENSMUST00000034031.5	110784;110784;110784;110784;110784;110784;110784	10116;0;0;0;7211;0;0
chr8	93956681	93956862	182	+	14681	2.3e-09	93956681	93956862	0	1	181,	0	-8.64	-7.63	2.23	-2.34	-4.08	-1.68	3' UTR	8	93810838	93969388	158551	1	14681	ENSMUST00000034198.14	145843	ENSMUSG00000031748	Gnao1	guanine nucleotide binding protein, alpha O	ENSMUST00000034198.14;ENSMUST00000125716.7;ENSMUST00000138659.8;ENSMUST00000127900.1;ENSMUST00000142466.1;ENSMUST00000149530.7;ENSMUST00000144451.1	14681;14681;14681;14681;14681;14681;14681	0;0;0;0;0;0;3734
chr8	94781796	94782427	632	+	20312	6.3e-21	94781796	94782427	0	1	631,	0	-20.2	-19.1	3.23	-1.9	-3.45	-0.694	3' UTR	8	94772009	94782427	10419	1	20312	ENSMUST00000034230.6	9787	ENSMUSG00000031778	Cx3cl1	chemokine (C-X3-C motif) ligand 1	ENSMUST00000034230.6;ENSMUST00000211956.1;ENSMUST00000151783.8;ENSMUST00000135970.1;ENSMUST00000211947.1;ENSMUST00000150307.1	20312;20312;20312;20312;20312;20312	0;9592;9592;9592;9592;9571
chr8	106196674	106196825	152	+	330836	1.4e-08	106196674	106196825	0	1	151,	0	-7.84	-6.86	1.87	-1.8	-3.31	1.35	3' UTR	8	106168857	106198706	29850	1	330836	ENSMUST00000034378.4	27817	ENSMUSG00000031904	Slc7a6	solute carrier family 7 (cationic amino acid transporter, y+ system), member 6	ENSMUST00000034378.4;ENSMUST00000213020.1;ENSMUST00000212377.1;ENSMUST00000212421.1;ENSMUST00000211824.1;ENSMUST00000035925.6;ENSMUST00000212150.1	330836;330836;330836;330836;330836;66432;66432	0;0;0;27788;27569;14108;14110
chr8	13257485	13257844	360	-	102323	7.9e-31	13257485	13257844	0	1	359,	0	-30.1	-28.8	4.06	-1.41	-2.69	0.848	3' UTR	8	13255963	13288125	32163	2	102323	ENSMUST00000110840.7	30281	ENSMUSG00000038506	Dcun1d2	DCN1, defective in cullin neddylation 1, domain containing 2 (S. cerevisiae)	ENSMUST00000110840.7;ENSMUST00000110839.9;ENSMUST00000203467.2;ENSMUST00000045366.9;ENSMUST00000110838.7;ENSMUST00000204673.1;ENSMUST00000203604.1;ENSMUST00000204916.2;ENSMUST00000033825.10;ENSMUST00000168498.7;ENSMUST00000171619.1	102323;102323;102323;102323;102323;102323;102323;234072;234072;234072;234072	0;0;0;0;0;0;29989;-3323;-3323;-3414;-3389
chr8	45396894	45398982	2089	-	142980	6.3e-75	45396894	45398982	0	2	247,1613,	0,475	-74.2	-72.7	4.79	-4.67	-7.05	0.618	3' UTR	8	45395665	45410619	14955	2	142980	ENSMUST00000034056.11	11637	ENSMUSG00000031639	Tlr3	toll-like receptor 3	ENSMUST00000034056.11;ENSMUST00000167106.2;ENSMUST00000209772.1;ENSMUST00000211370.1;ENSMUST00000210996.1;ENSMUST00000209651.1	142980;142980;142980;142980;142980;142980	0;0;0;11636;11394;11576
chr8	77596220	77597119	900	-	234463	1e-153	77596220	77597119	0	1	899,	0	-153	-151	5.84	-2.79	-4.68	0.59	3' UTR	8	77595982	77610653	14672	2	234463	ENSMUST00000034030.14	13534	ENSMUSG00000031617	Tmem184c	transmembrane protein 184C	ENSMUST00000034030.14	234463	0
chr8	85109504	85110427	924	-	244556	1e-68	85109504	85110427	0	1	923,	0	-68	-66.4	9.62	-1.73	-3.19	0.713	3' UTR	8	85108553	85123095	14543	2	244556	ENSMUST00000211109.1	12668	ENSMUSG00000074194	Zfp791	zinc finger protein 791	ENSMUST00000211109.1;ENSMUST00000098550.3	244556;244556	0;0
chr8	85294916	85299623	4708	-	65114	1e-10	85294916	85299623	0	2	41,169,	0,4538	-10	-9.01	1.82	-1.47	-2.78	0.822	5' UTR	8	85289184	85299469	10286	2	65114	ENSMUST00000209228.1	0	ENSMUSG00000031696	Vps35	VPS35 retromer complex component	ENSMUST00000211597.1;ENSMUST00000211396.1;ENSMUST00000170141.2;ENSMUST00000034132.12;ENSMUST00000209733.1;ENSMUST00000210146.1;ENSMUST00000034131.9;ENSMUST00000209228.1;ENSMUST00000211479.1;ENSMUST00000211154.1	56452;56452;56452;56452;56452;56452;65114;65114;65114;65114	-9;-9;-66;-168;-204;-300;0;0;0;0
chr8	88631811	88636128	4318	-	71607	6.3e-37	88631811	88636128	0	2	96,143,	0,4174	-36.2	-34.9	4.09	-1.45	-2.77	0.9	5' UTR	8	88626563	88636128	9566	2	71607	ENSMUST00000034087.8	0	ENSMUSG00000031662	Snx20	sorting nexin 20	ENSMUST00000034087.8	71607	0
chr8	104519961	104522837	2877	-	234664	4e-19	104519961	104522837	0	2	20,191,	0,2685	-18.4	-17.2	2.2	-1.46	-2.78	0.752	Exon (ENSMUST00000161462.7/234664, exon 2 of 10)	8	104511028	104523181	12154	2	234664	ENSMUST00000161462.7	344	ENSMUSG00000031878	Nae1	NEDD8 activating enzyme E1 subunit 1	ENSMUST00000161462.7;ENSMUST00000162466.7;ENSMUST00000034349.9;ENSMUST00000161411.7;ENSMUST00000159330.7;ENSMUST00000160148.1;ENSMUST00000160913.7;ENSMUST00000212514.1;ENSMUST00000159696.1;ENSMUST00000159393.8;ENSMUST00000161474.1	234664;234664;234664;234664;234664;234664;234664;234664;234664;234664;234664	0;0;0;-2972;-1918;-2912;0;0;0;11771;4497
chr8	105254634	105255151	518	-	97440	1.3e-64	105254634	105255151	0	2	208,121,	0,396	-63.9	-62.4	5.89	-1.39	-2.66	0.88	5' UTR	8	105252639	105255151	2513	2	97440	ENSMUST00000093217.8	0	ENSMUSG00000069920	B3gnt9	UDP-GlcNAc:betaGal beta-1,3-N-acetylglucosaminyltransferase 9	ENSMUST00000034361.9;ENSMUST00000156561.7;ENSMUST00000141957.7;ENSMUST00000124113.7;ENSMUST00000133035.1;ENSMUST00000034359.9;ENSMUST00000136239.1;ENSMUST00000144762.7;ENSMUST00000147670.1;ENSMUST00000136822.2;ENSMUST00000093217.8;ENSMUST00000161745.2	234678;234678;234678;234678;234678;71609;71609;71609;71609;97440;97440;97440	29489;29428;29428;29367;8141;9458;4969;9430;9452;0;0;0
chr9	20644371	20644791	421	+	66177	1.6e-27	20644371	20644791	0	1	420,	0	-26.8	-25.5	2.34	-2.47	-4.25	0.748	5' UTR	9	20618230	20644747	26518	2	30843	ENSMUST00000155280.7	0	ENSMUSG00000066892	Fbxl12	F-box and leucine-rich repeat protein 12	ENSMUST00000155301.7;ENSMUST00000155280.7;ENSMUST00000131128.1;ENSMUST00000148631.7;ENSMUST00000151861.8;ENSMUST00000086459.5;ENSMUST00000086458.9;ENSMUST00000131343.7;ENSMUST00000153154.1;ENSMUST00000154429.8;ENSMUST00000129414.8;ENSMUST00000160682.7;ENSMUST00000161887.7;ENSMUST00000162303.7;ENSMUST00000161595.7;ENSMUST00000161486.7;ENSMUST00000160874.7;ENSMUST00000161882.7;ENSMUST00000160124.1;…	30843;30843;30843;30843;30843;30843;30843;30843;30843;66177;66177;66177;66177;66177;66177;66177;66177;66177;66177;66177	-2058;0;0;0;0;-1565;0;0;0;0;0;0;0;-30;-43;-43;-44;-77;-250;-427
chr9	43744252	43744492	241	+	58235	4e-33	43744252	43744492	0	1	240,	0	-32.4	-31.1	9.62	-1.55	-2.91	-2.13	5' UTR	9	43743984	43807461	63478	1	58235	ENSMUST00000034510.8	268	ENSMUSG00000032012	Nectin1	nectin cell adhesion molecule 1	ENSMUST00000034510.8	58235	0
chr9	56895697	56896413	717	+	121021	3e-08	56895697	56896413	0	2	510,91,	0,625	-7.52	-6.54	4.02	-1.47	-2.8	1.31	Exon (ENSMUST00000215666.1/121021, exon 6 of 6)	9	56896323	56899869	3547	1	121021	ENSMUST00000217052.1	0	ENSMUSG00000032911	Cspg4	chondroitin sulfate proteoglycan 4	ENSMUST00000214057.1;ENSMUST00000035661.6;ENSMUST00000215666.1;ENSMUST00000217052.1	121021;121021;121021;121021	30664;0;0;0
chr9	56950936	56963082	12147	+	66069	2e-16	56950936	56963082	0	3	17,163,87,	0,6077,12059	-15.7	-14.6	1.93	-1.59	-2.98	0.73	5' UTR	9	56950878	56983206	32329	1	66069	ENSMUST00000068856.4	58	ENSMUSG00000055334	Snupn	snurportin 1	ENSMUST00000068856.4	66069	0
chr9	58488602	58488872	271	+	319477	6.3e-39	58488602	58488872	0	1	270,	0	-38.2	-36.8	4.35	-1.47	-2.8	-1.05	5' UTR	9	58488603	58499742	11140	1	319477	ENSMUST00000085658.4	0	ENSMUSG00000066607	Insyn1	inhibitory synaptic factor 1	ENSMUST00000085658.4;ENSMUST00000217624.1;ENSMUST00000216294.1	319477;319477;319477	0;-90;-736
chr9	106865024	106874262	9239	+	321006	1e-174	106865024	106874262	0	3	80,102,207,	0,573,9031	-174	-172	4.01	-4.47	-6.8	-0.639	Exon (ENSMUST00000159645.7/321006, exon 21 of 23)	9	106821874	106880443	58570	1	321006	ENSMUST00000159645.7	43150	ENSMUSG00000040325	Dcaf1	DDB1 and CUL4 associated factor 1	ENSMUST00000159645.7;ENSMUST00000055009.14;ENSMUST00000161758.2;ENSMUST00000159620.8;ENSMUST00000161272.1	321006;321006;321006;74840;74840	0;0;0;0;0
chr9	108798268	108799375	1108	+	76500	1e-237	108798268	108799375	0	2	225,134,	0,973	-237	-235	4.11	-5.01	-7.47	0.659	Exon (ENSMUST00000193560.5/76500, exon 3 of 6)	9	108783796	108806332	22537	1	76500	ENSMUST00000193560.5	14472	ENSMUSG00000032599	Ip6k2	inositol hexaphosphate kinase 2	ENSMUST00000192307.5;ENSMUST00000193560.5;ENSMUST00000195580.5;ENSMUST00000192226.5;ENSMUST00000194875.5;ENSMUST00000195514.5;ENSMUST00000085018.5;ENSMUST00000194782.5;ENSMUST00000192028.5;ENSMUST00000193055.1;ENSMUST00000193970.1	76500;76500;76500;76500;76500;76500;76500;76500;76500;76500;76500	14472;0;14403;14403;14403;0;0;2204;2137;1916;0
chr9	114723706	114724183	478	+	235661	3.2e-26	114723706	114724183	0	1	477,	0	-25.5	-24.3	2.46	-3	-4.96	-0.653	3' UTR	9	114688790	114724302	35513	1	235661	ENSMUST00000047404.6	34916	ENSMUSG00000032435	Dync1li1	dynein cytoplasmic 1 light intermediate chain 1	ENSMUST00000047404.6	235661	0
chr9	123023078	123023496	419	+	66079	1.3e-40	123023078	123023496	0	1	418,	0	-39.9	-38.5	4.46	-1.66	-3.08	0.769	3' UTR	9	123021418	123045019	23602	1	331046	ENSMUST00000217036.1	1660	ENSMUSG00000025787	Tgm4	transglutaminase 4 (prostate)	ENSMUST00000040717.6;ENSMUST00000214311.1;ENSMUST00000216048.1;ENSMUST00000216062.1;ENSMUST00000217612.1;ENSMUST00000217036.1;ENSMUST00000084733.6;ENSMUST00000213514.1;ENSMUST00000214077.1;ENSMUST00000214785.1	209737;209737;209737;209737;209737;331046;66079;66079;66079;66079	72032;13687;13165;11428;5660;0;0;0;1660;1660
chr9	15341452	15343737	2286	-	319675	1.6e-39	15341452	15343737	0	3	172,85,74,	0,2020,2211	-38.8	-37.5	2.81	-3.07	-5.05	0.882	Exon (ENSMUST00000161132.8/319675, exon 8 of 28)	9	15316920	15357788	40869	2	319675	ENSMUST00000161132.8	14051	ENSMUSG00000046111	Cep295	centrosomal protein 295	ENSMUST00000059410.14;ENSMUST00000161132.8;ENSMUST00000098979.10;ENSMUST00000163010.7;ENSMUST00000162689.1;ENSMUST00000160692.1	319675;319675;319675;319675;319675;319675	-358;0;0;0;7697;8078
chr9	15922461	15922702	242	-	270120	5e-10	15922461	15922702	0	1	241,	0	-9.3	-8.28	2.8	-1.44	-2.74	-1.36	Exon (ENSMUST00000217187.1/270120, exon 1 of 5)	9	15910189	15922756	12568	2	270120	ENSMUST00000217187.1	54	ENSMUSG00000074505	Fat3	FAT atypical cadherin 3	ENSMUST00000217187.1;ENSMUST00000217308.1;ENSMUST00000082170.5	270120;270120;270120	0;0;0
chr9	15996928	15997469	542	-	270120	3.2e-57	15996928	15997469	0	1	541,	0	-56.5	-55.1	5.27	-1.42	-2.71	-0.739	Exon (ENSMUST00000217308.1/270120, exon 10 of 26)	9	15910189	16501285	591097	2	270120	ENSMUST00000217308.1	503816	ENSMUSG00000074505	Fat3	FAT atypical cadherin 3	ENSMUST00000217308.1;ENSMUST00000082170.5	270120;270120	0;0
chr9	20436064	20436755	692	-	22688	1.6e-93	20436064	20436755	0	1	691,	0	-92.8	-91.2	4.33	-2.07	-3.69	-0.607	3' UTR	9	20428449	20460160	31712	2	22688	ENSMUST00000159569.8	23405	ENSMUSG00000063108	Zfp26	zinc finger protein 26	ENSMUST00000159569.8;ENSMUST00000098970.9;ENSMUST00000075263.12;ENSMUST00000160370.1	22688;22688;22688;22688	0;0;23234;4619
chr9	20644376	20644767	392	-	30843	4e-25	20644376	20644767	0	1	391,	0	-24.4	-23.2	2.29	-2.45	-4.23	0.763	5' UTR	9	20618230	20644747	26518	2	30843	ENSMUST00000155280.7	0	ENSMUSG00000066892	Fbxl12	F-box and leucine-rich repeat protein 12	ENSMUST00000155301.7;ENSMUST00000155280.7;ENSMUST00000131128.1;ENSMUST00000148631.7;ENSMUST00000151861.8;ENSMUST00000086459.5;ENSMUST00000086458.9;ENSMUST00000131343.7;ENSMUST00000153154.1;ENSMUST00000154429.8;ENSMUST00000129414.8;ENSMUST00000160682.7;ENSMUST00000161887.7;ENSMUST00000162303.7;ENSMUST00000161595.7;ENSMUST00000161486.7;ENSMUST00000160874.7;ENSMUST00000161882.7;ENSMUST00000160124.1;…	30843;30843;30843;30843;30843;30843;30843;30843;30843;66177;66177;66177;66177;66177;66177;66177;66177;66177;66177;66177	-2063;0;0;0;0;-1570;0;0;0;0;0;0;0;-54;-67;-67;-68;-101;-274;-451
chr9	42253594	42253833	240	-	235293	3e-06	42253594	42253833	0	1	239,	0	-5.52	-4.6	2.42	-1.32	-2.55	-1.33	3' UTR	9	42251595	42264256	12662	2	235293	ENSMUST00000052725.14	10423	ENSMUSG00000032018	Sc5d	sterol-C5-desaturase	ENSMUST00000052725.14;ENSMUST00000169609.1;ENSMUST00000217513.1	235293;235293;235293	0;10367;10422
chr9	50740168	50741314	1147	-	66952	1e-54	50740168	50741314	0	2	581,19,	0,1127	-54	-52.6	4.38	-1.72	-3.18	0.615	3' UTR	9	50739691	50746536	6846	2	66952	ENSMUST00000034564.2	5222	ENSMUSG00000032062	2310030G06Rik	RIKEN cDNA 2310030G06 gene	ENSMUST00000121634.7;ENSMUST00000117093.1;ENSMUST00000034564.2	330938;330938;66952	-651;-721;0
chr9	53531661	53533814	2154	-	11920	4e-22	53531661	53533814	0	2	115,155,	0,1998	-21.4	-20.2	2.03	-1.47	-2.8	-0.707	5' UTR	9	53439149	53533966	94818	2	11920	ENSMUST00000118282.8	152	ENSMUSG00000034218	Atm	ataxia telangiectasia mutated	ENSMUST00000118282.8;ENSMUST00000232179.1;ENSMUST00000132403.1;ENSMUST00000150244.1;ENSMUST00000035850.7	11920;11920;11920;11920;244879	0;0;0;0;-3233
chr9	58157222	58157789	568	-	26968	2e-13	58157222	58157789	0	1	567,	0	-12.7	-11.6	3.62	-1.94	-3.5	-0.893	Exon (ENSMUST00000041477.14/26968, exon 2 of 2)	9	58156268	58159221	2954	2	26968	ENSMUST00000041477.14	1432	ENSMUSG00000037206	Islr	immunoglobulin superfamily containing leucine-rich repeat	ENSMUST00000085677.8;ENSMUST00000034880.9;ENSMUST00000170397.7;ENSMUST00000167479.7;ENSMUST00000041477.14;ENSMUST00000168864.3;ENSMUST00000217578.1	20897;20897;20897;20897;26968;26968;26968	28134;27873;23147;22557;0;0;0
chr9	59970980	59971491	512	-	207596	2.5e-25	59970980	59971491	0	1	511,	0	-24.6	-23.4	3.94	-1.7	-3.14	0.91	3' UTR	9	59966931	60497126	530196	2	207596	ENSMUST00000171654.7	525635	ENSMUSG00000032289	Thsd4	thrombospondin, type I, domain containing 4	ENSMUST00000171654.7;ENSMUST00000098660.9;ENSMUST00000034829.5	207596;207596;207596	0;0;0
chr9	60394504	60428302	33799	-	207596	5e-30	60394504	60428302	0	2	42,139,	0,33659	-29.3	-28.1	2.02	-1.52	-2.87	-0.59	Exon (ENSMUST00000171654.7/207596, exon 3 of 17)	9	59966931	60497126	530196	2	207596	ENSMUST00000171654.7	68824	ENSMUSG00000032289	Thsd4	thrombospondin, type I, domain containing 4	ENSMUST00000171654.7;ENSMUST00000098660.9;ENSMUST00000140824.1	207596;207596;207596	0;0;0
chr9	77431092	77431363	272	-	214345	7.9e-67	77431092	77431363	0	1	271,	0	-66.1	-64.6	4.18	-1.44	-2.74	0.714	3' UTR	9	77430823	77544870	114048	2	214345	ENSMUST00000183873.7	113507	ENSMUSG00000032352	Lrrc1	leucine rich repeat containing 1	ENSMUST00000183873.7;ENSMUST00000113421.9;ENSMUST00000183467.1;ENSMUST00000184099.1	214345;214345;214345;214345	0;0;0;11128
chr9	90204659	90204870	212	-	67016	1e-18	90204659	90204870	0	1	211,	0	-18	-16.9	2.39	-1.39	-2.66	0.852	3' UTR	9	90163078	90208071	44994	1	108153	ENSMUST00000167122.7	41581	ENSMUSG00000032363	Adamts7	a disintegrin-like and metallopeptidase (reprolysin type) with thrombospondin type 1 motif, 7	ENSMUST00000113059.7;ENSMUST00000167122.7;ENSMUST00000134996.7;ENSMUST00000147250.7;ENSMUST00000113060.2;ENSMUST00000124441.1;ENSMUST00000041767.13	108153;108153;108153;108153;108153;108153;67016	41590;0;41535;41457;41433;9531;0
chr9	104184607	104186719	2113	-	235567	5e-17	104184607	104186719	0	2	111,9,	0,2103	-16.3	-15.2	2.05	-2.05	-3.66	1.06	Exon (ENSMUST00000035170.12/235567, exon 35 of 56)	9	104151282	104262930	111649	2	235567	ENSMUST00000035170.12	76211	ENSMUSG00000032560	Dnajc13	DnaJ heat shock protein family (Hsp40) member C13	ENSMUST00000035170.12;ENSMUST00000186788.6;ENSMUST00000191199.1;ENSMUST00000185503.6	235567;235567;235567;235567	0;0;0;15232
chr9	108106793	108107063	271	-	12217	1.6e-10	108106793	108107063	0	1	270,	0	-9.79	-8.77	4.05	-1.36	-2.61	-2.3	Exon (ENSMUST00000035208.13/12217, exon 6 of 12)	9	108096022	108190384	94363	2	12217	ENSMUST00000035208.13	83321	ENSMUSG00000032589	Bsn	bassoon	ENSMUST00000035208.13;ENSMUST00000124763.1	12217;12217	0;0
chr9	115281519	115281866	348	-	111186	1.3e-82	115281519	115281866	0	1	347,	0	-81.9	-80.3	6.36	-2.31	-4.04	1.25	Exon (ENSMUST00000214793.1/111186, exon 1 of 1)	9	115281520	115281981	462	2	111186	ENSMUST00000214793.1	115	NA	Stmn1-rs1	stathmin 1, related sequence 1	ENSMUST00000214793.1;ENSMUST00000035010.9	111186;68292	0;0
chr9	117252052	117252232	181	-	207181	2e-50	117252052	117252232	0	1	180,	0	-49.7	-48.3	2.51	-3.72	-5.9	0.869	5' UTR	9	116578025	117252126	674102	2	207181	ENSMUST00000174868.7	0	ENSMUSG00000039607	Rbms3	RNA binding motif, single stranded interacting protein	ENSMUST00000111773.9;ENSMUST00000068962.13;ENSMUST00000174868.7;ENSMUST00000164018.8;ENSMUST00000111772.9;ENSMUST00000044901.13;ENSMUST00000069095.11;ENSMUST00000172564.2;ENSMUST00000174276.7;ENSMUST00000084824.6	207181;207181;207181;207181;207181;207181;207181;207181;207181;207181	0;0;0;0;0;0;0;-251;0;-455
chr9	123964359	123968662	4304	-	12768	7.9e-14	123964359	123968662	0	2	199,368,	0,3935	-13.1	-12	2.65	-1.32	-2.55	0.877	5' UTR	9	123962124	123968692	6569	2	12768	ENSMUST00000026911.5	30	ENSMUSG00000025804	Ccr1	chemokine (C-C motif) receptor 1	ENSMUST00000026911.5	12768	0
chr10	7805038	7805189	152	+	67418	1e-15	7805038	7805189	0	1	151,	0	-15	-13.9	1.82	-1.39	-2.66	-0.728	Exon (ENSMUST00000137346.1/67418, exon 4 of 4)	10	7792891	7823135	30245	1	67418	ENSMUST00000015901.10	12147	ENSMUSG00000015757	Ppil4	peptidylprolyl isomerase (cyclophilin)-like 4	ENSMUST00000015901.10;ENSMUST00000138151.7;ENSMUST00000143214.1;ENSMUST00000137346.1	67418;67418;67418;67418	0;0;0;0
chr10	14130089	14130270	182	+	15273	1e-22	14130089	14130270	0	1	181,	0	-22	-20.8	1.92	-2.03	-3.63	0.748	Exon (ENSMUST00000187083.6/15273, exon 8 of 13)	10	13966075	14150589	184515	1	15273	ENSMUST00000187083.6	164014	ENSMUSG00000015501	Hivep2	human immunodeficiency virus type I enhancer binding protein 2	ENSMUST00000187083.6;ENSMUST00000015645.10;ENSMUST00000191138.6;ENSMUST00000186989.6	15273;15273;15273;15273	0;0;0;163443
chr10	14131197	14131468	272	+	15273	2e-27	14131197	14131468	0	1	271,	0	-26.7	-25.5	2.44	-1.68	-3.11	0.671	Exon (ENSMUST00000187083.6/15273, exon 8 of 13)	10	13966075	14150589	184515	1	15273	ENSMUST00000187083.6	165122	ENSMUSG00000015501	Hivep2	human immunodeficiency virus type I enhancer binding protein 2	ENSMUST00000187083.6;ENSMUST00000015645.10;ENSMUST00000191138.6;ENSMUST00000186989.6	15273;15273;15273;15273	0;0;0;164551
chr10	21368298	21368598	301	+	56422	1.3e-28	21368298	21368598	0	1	300,	0	-27.9	-26.7	3.03	-1.35	-2.6	0.689	3' UTR	10	21295979	21368898	72920	1	56422	ENSMUST00000020153.9	72319	ENSMUSG00000019977	Hbs1l	Hbs1-like (S. cerevisiae)	ENSMUST00000020153.9;ENSMUST00000219915.1;ENSMUST00000218850.1;ENSMUST00000220392.1	56422;56422;56422;56422	0;0;13648;0
chr10	21998826	21998976	151	+	20393	6.3e-22	21998826	21998976	0	1	150,	0	-21.2	-20.1	1.74	-2.61	-4.43	0.752	3' UTR	10	21882184	21999893	117710	1	20393	ENSMUST00000120509.7	116642	ENSMUSG00000019970	Sgk1	serum/glucocorticoid regulated kinase 1	ENSMUST00000120509.7;ENSMUST00000142174.7;ENSMUST00000164659.7;ENSMUST00000150089.7;ENSMUST00000100036.9;ENSMUST00000092673.10;ENSMUST00000020145.11;ENSMUST00000141218.7;ENSMUST00000126560.1;ENSMUST00000124350.1;ENSMUST00000135195.1	20393;20393;20393;20393;20393;20393;20393;20393;20393;20393;20393	0;20154;0;6603;0;0;0;4143;4115;3916;2235
chr10	25495502	25499880	4379	+	13822	1e-59	25495502	25499880	0	2	89,122,	0,4256	-59	-57.6	1.84	-5.01	-7.48	0.647	Exon (ENSMUST00000053748.15/13822, exon 14 of 20)	10	25499759	25502387	2629	1	13822	ENSMUST00000219941.1	0	ENSMUSG00000019978	Epb41l2	erythrocyte membrane protein band 4.1 like 2	ENSMUST00000053748.15;ENSMUST00000218903.1;ENSMUST00000092645.6;ENSMUST00000217929.1;ENSMUST00000220121.1;ENSMUST00000219138.1;ENSMUST00000220290.1;ENSMUST00000217844.1;ENSMUST00000217943.1;ENSMUST00000219941.1;ENSMUST00000218345.1;ENSMUST00000219372.1	13822;13822;13822;13822;13822;13822;13822;13822;13822;13822;13822;13822	0;0;0;0;53891;0;0;0;0;0;-2111;-2401
chr10	26887927	26889851	1925	+	73910	2.5e-18	26887927	26889851	0	2	60,120,	0,1804	-17.6	-16.5	1.79	-1.41	-2.69	0.638	Exon (ENSMUST00000039557.8/73910, exon 11 of 15)	10	26772477	26918648	146172	1	73910	ENSMUST00000039557.8	115450	ENSMUSG00000039031	Arhgap18	Rho GTPase activating protein 18	ENSMUST00000039557.8;ENSMUST00000142284.1	73910;73910	0;0
chr10	41451419	41452079	661	+	268294	1e-239	41451419	41452079	0	1	660,	0	-239	-237	6.32	-3.52	-5.63	0.586	Exon (ENSMUST00000080771.9/268294, exon 2 of 7)	10	41450383	41465574	15192	1	268294	ENSMUST00000080771.9	1036	ENSMUSG00000019826	Zbtb24	zinc finger and BTB domain containing 24	ENSMUST00000080771.9;ENSMUST00000213797.1;ENSMUST00000216656.1;ENSMUST00000214159.1;ENSMUST00000215881.1	268294;268294;268294;268294;268294	0;0;0;-3132;-4052
chr10	75333059	75333476	418	+	11540	2.5e-41	75333059	75333476	0	1	417,	0	-40.6	-39.2	6.32	-1.7	-3.15	-1.07	Exon (ENSMUST00000105420.2/11540, exon 3 of 3)	10	75316877	75334784	17908	1	11540	ENSMUST00000105420.2	16182	ENSMUSG00000020178	Adora2a	adenosine A2a receptor	ENSMUST00000105420.2	11540	0
chr10	81151529	81152220	692	+	16969	2e-77	81151529	81152220	0	1	691,	0	-76.7	-75.2	7.4	-2.34	-4.07	-0.619	3' UTR	10	81136271	81152222	15952	1	16969	ENSMUST00000048128.14	15258	ENSMUSG00000035011	Zbtb7a	zinc finger and BTB domain containing 7a	ENSMUST00000048128.14;ENSMUST00000119606.7;ENSMUST00000121840.7;ENSMUST00000117956.1;ENSMUST00000005064.13;ENSMUST00000134017.1;ENSMUST00000147436.7;ENSMUST00000135765.1	16969;16969;16969;16969;59004;59004;59004;59004	0;14980;0;13576;0;3904;5791;5039
chr10	81262708	81263037	330	+	17179	1.3e-31	81262708	81263037	0	1	329,	0	-30.9	-29.7	4.49	-2	-3.59	1.41	3' UTR	10	81252935	81262985	10051	1	17179	ENSMUST00000119547.7	9773	ENSMUSG00000004933	Matk	megakaryocyte-associated tyrosine kinase	ENSMUST00000119547.7;ENSMUST00000117488.7;ENSMUST00000105328.9;ENSMUST00000128576.7;ENSMUST00000121205.7;ENSMUST00000150605.7;ENSMUST00000126720.7;ENSMUST00000130282.7;ENSMUST00000120265.1;ENSMUST00000151660.7;ENSMUST00000148735.1;ENSMUST00000220297.1;ENSMUST00000046114.4;ENSMUST00000145452.1	17179;17179;17179;17179;17179;17179;17179;17179;17179;17179;17179;57267;66047;66047	0;0;0;0;0;0;5260;4878;0;0;1538;-3923;3897;3887
chr10	81391022	81391261	240	+	102115	4e-11	81391022	81391261	0	1	239,	0	-10.4	-9.35	5.38	-1.58	-2.97	-3.72	3' UTR	10	81384466	81391560	7095	1	102115	ENSMUST00000144647.7	6556	ENSMUSG00000078440	Dohh	deoxyhypusine hydroxylase/monooxygenase	ENSMUST00000072751.12;ENSMUST00000142346.7;ENSMUST00000144647.7;ENSMUST00000145416.1;ENSMUST00000121047.1;ENSMUST00000131968.1;ENSMUST00000184244.1;ENSMUST00000105321.9;ENSMUST00000105322.8;ENSMUST00000118206.1;ENSMUST00000129083.1	102115;102115;102115;102115;102115;102115;102466763;18029;72273;72273;72273	6594;6563;0;6555;5401;3705;4675;35926;-1790;-2366;-2393
chr10	82151388	82152317	930	+	216177	4e-23	82151388	82152317	0	1	929,	0	-22.4	-21.2	4.07	-2.05	-3.66	0.744	3' UTR	10	82128013	82153065	25053	1	216177	ENSMUST00000201286.3	23375	ENSMUSG00000078435	AU041133	expressed sequence AU041133	ENSMUST00000201286.3;ENSMUST00000105314.2	216177;216177	0;0
chr10	82867099	82867248	150	+	66341	1.4e-09	82867099	82867248	0	1	149,	0	-8.84	-7.83	1.98	-1.88	-3.41	1.34	Exon (ENSMUST00000211623.1/66341, exon 1 of 1)	10	82833951	82897712	63762	1	50493	ENSMUST00000219368.1	33148	ENSMUSG00000020250	Txnrd1	thioredoxin reductase 1	ENSMUST00000219368.1;ENSMUST00000020484.7;ENSMUST00000219962.1;ENSMUST00000218694.1;ENSMUST00000219442.1;ENSMUST00000219911.1;ENSMUST00000211623.1	50493;50493;50493;50493;50493;50493;66341	0;0;0;0;0;0;0
chr10	116962121	116962419	299	+	71086	1.3e-12	116962121	116962419	0	1	298,	0	-11.9	-10.9	3.34	-1.38	-2.64	1.28	Exon (ENSMUST00000217853.1/71086, exon 4 of 4)	10	116950588	116963279	12692	1	71086	ENSMUST00000217853.1	11533	ENSMUSG00000112627	4933412E12Rik	RIKEN cDNA 4933412E12 gene	ENSMUST00000176050.7;ENSMUST00000176455.7;ENSMUST00000176045.7;ENSMUST00000033651.3;ENSMUST00000220066.1;ENSMUST00000220251.1;ENSMUST00000217853.1	103175;103175;103175;103175;71086;71086;71086	-2288;-2321;-3336;-3855;12364;11554;0
chr10	121397068	121397249	182	+	75612	1e-34	121397068	121397249	0	1	181,	0	-34	-32.7	2.37	-1.57	-2.95	0.765	3' UTR	10	121365090	121397245	32156	1	75612	ENSMUST00000040344.6	31978	ENSMUSG00000034707	Gns	glucosamine (N-acetyl)-6-sulfatase	ENSMUST00000040344.6;ENSMUST00000219216.1	75612;75612	0;0
chr10	128499423	128503050	3628	+	654440	4e-51	128499423	128503050	0	2	103,642,	0,2985	-50.4	-49	4.16	-1.71	-3.16	0.68	Exon (ENSMUST00000180477.1/654440, exon 1 of 2)	10	128499364	128504242	4879	1	654440	ENSMUST00000180477.1	59	ENSMUSG00000097353	A430046D13Rik	Riken cDNA A430046D13 gene	ENSMUST00000026428.3;ENSMUST00000180477.1	216459;654440	-738;0
chr10	30704662	30771751	67090	-	211329	2.5e-72	30704662	30771751	0	3	18,221,32,	0,17983,67057	-71.6	-70.1	2.66	-2.63	-4.47	0.619	Exon (ENSMUST00000215740.1/211329, exon 1 of 15)	10	30694165	30722705	28541	2	211329	ENSMUST00000217398.1	0	ENSMUSG00000039697	Ncoa7	nuclear receptor coactivator 7	ENSMUST00000215740.1;ENSMUST00000068567.4;ENSMUST00000215926.1;ENSMUST00000213836.1;ENSMUST00000217398.1;ENSMUST00000215725.1	211329;211329;211329;211329;211329;211329	0;0;0;0;0;0
chr10	33925977	33927055	1079	-	72580	1e-74	33925977	33927055	0	1	1078,	0	-74	-72.4	4.44	-4.21	-6.5	0.606	3' UTR	10	33919142	33951259	32118	2	72580	ENSMUST00000218055.1	24204	ENSMUSG00000039531	Zup1	zinc finger containing ubiquitin peptidase 1	ENSMUST00000218055.1;ENSMUST00000218275.1;ENSMUST00000218880.1;ENSMUST00000219457.1;ENSMUST00000219878.1;ENSMUST00000048222.5;ENSMUST00000219935.1	72580;72580;72580;72580;72580;72580;72580	0;0;0;0;0;0;6285
chr10	39622038	39622368	331	-	327744	2.6e-09	39622038	39622368	0	1	330,	0	-8.58	-7.58	2.16	-1.41	-2.7	-0.959	Exon (ENSMUST00000129191.7/327744, exon 4 of 4)	10	39612934	39655307	42374	1	103213	ENSMUST00000019987.6	9104	ENSMUSG00000019842	Traf3ip2	TRAF3 interacting protein 2	ENSMUST00000019987.6;ENSMUST00000129191.7;ENSMUST00000151921.7;ENSMUST00000143651.7;ENSMUST00000139356.7;ENSMUST00000133302.7;ENSMUST00000139429.7;ENSMUST00000153261.7	103213;327744;327744;327744;327744;327744;327744;327744	0;0;0;109448;109481;109633;109446;109408
chr10	41230007	41233559	3553	-	103199	6.3e-22	41230007	41233559	0	3	83,148,8,	0,2099,3544	-21.2	-20	1.99	-1.51	-2.85	-0.62	Exon (ENSMUST00000043814.4/103199, exon 17 of 23)	10	41188172	41303260	115089	2	103199	ENSMUST00000043814.4	69701	ENSMUSG00000038417	Fig4	FIG4 phosphoinositide 5-phosphatase	ENSMUST00000043814.4	103199	0
chr10	41610153	41610364	212	-	75973	3.4e-09	41610153	41610364	0	1	211,	0	-8.47	-7.47	4.44	-1.36	-2.61	-2.86	Exon (ENSMUST00000187853.1/75973, exon 2 of 2)	10	41538849	41611319	72471	2	75973	ENSMUST00000219054.1	955	ENSMUSG00000075225	Ccdc162	coiled-coil domain containing 162	ENSMUST00000219054.1;ENSMUST00000099932.9;ENSMUST00000189488.2;ENSMUST00000179614.8;ENSMUST00000019955.15;ENSMUST00000187853.1	75973;75973;75973;75973;75973;75973	0;0;0;-3558;0;0
chr10	61198395	61198814	420	-	237360	1.6e-13	61198395	61198814	0	1	419,	0	-12.8	-11.7	4.88	-1.39	-2.66	1.45	3' UTR	10	61197112	61273438	76327	2	237360	ENSMUST00000092486.10	74624	ENSMUSG00000059901	Adamts14	a disintegrin-like and metallopeptidase (reprolysin type) with thrombospondin type 1 motif, 14	ENSMUST00000092486.10;ENSMUST00000120336.1	237360;237360	0;0
chr10	76442605	76442786	182	-	18541	1e-39	76442605	76442786	0	1	181,	0	-39	-37.7	4.53	-2.05	-3.66	0.611	5' UTR	10	76351263	76442786	91524	2	18541	ENSMUST00000217838.1	0	ENSMUSG00000001151	Pcnt	pericentrin (kendrin)	ENSMUST00000217838.1;ENSMUST00000001179.6	18541;18541	0;0
chr10	80080155	80080814	660	-	216161	1e-72	80080155	80080814	0	1	659,	0	-72	-70.4	3.6	-3.65	-5.81	0.776	3' UTR	10	80056992	80104370	47379	2	216161	ENSMUST00000219260.1	23556	ENSMUSG00000035673	Sbno2	strawberry notch 2	ENSMUST00000219260.1;ENSMUST00000042771.7;ENSMUST00000218630.1;ENSMUST00000217972.1;ENSMUST00000217876.1;ENSMUST00000218462.1;ENSMUST00000219258.1;ENSMUST00000218310.1;ENSMUST00000217683.1	216161;216161;216161;216161;216161;216161;216161;216161;216161	0;0;0;-4729;-4716;0;0;-4755;0
chr10	80340808	80341258	451	-	66548	1.6e-38	80340808	80341258	0	1	450,	0	-37.8	-36.5	9.42	-2.39	-4.14	1.07	3' UTR	10	80339793	80348412	8620	2	66548	ENSMUST00000124789.7	7154	ENSMUSG00000043822	Adamtsl5	ADAMTS-like 5	ENSMUST00000124789.7;ENSMUST00000128845.7;ENSMUST00000095446.9;ENSMUST00000137576.7;ENSMUST00000105352.1;ENSMUST00000138705.2;ENSMUST00000105354.7;ENSMUST00000105355.7;ENSMUST00000105357.1;ENSMUST00000105358.7;ENSMUST00000186864.6	66548;66548;66548;66548;66548;66548;70335;70335;70335;70335;70335	0;0;0;0;7154;3980;10855;10855;10855;10855;10663
chr10	80854941	80855209	269	-	66094	4e-27	80854941	80855209	0	1	268,	0	-26.4	-25.2	5.01	-1.35	-2.6	1.26	5' UTR	10	80852821	80855209	2389	2	66094	ENSMUST00000220225.1	0	ENSMUSG00000035215	Lsm7	LSM7 homolog, U6 small nuclear RNA and mRNA degradation associated	ENSMUST00000220225.1;ENSMUST00000035775.8;ENSMUST00000220406.1;ENSMUST00000218897.1;ENSMUST00000218119.1;ENSMUST00000217781.1;ENSMUST00000219421.1;ENSMUST00000217921.1;ENSMUST00000218931.1;ENSMUST00000218007.1;ENSMUST00000035597.9;ENSMUST00000217714.1;ENSMUST00000218812.1;ENSMUST00000218727.1;ENSMUST00000220091.1	66094;66094;66094;66094;66094;66094;66094;66094;66094;73218;73218;73218;73218;73218;73218	0;0;0;0;0;0;0;0;0;-66;-66;-72;-123;-1911;-1912
chr10	81153682	81154130	449	-	59004	1.6e-48	81153682	81154130	0	1	448,	0	-47.8	-46.4	4.62	-1.33	-2.56	-0.662	3' UTR	10	81153266	81167923	14658	2	59004	ENSMUST00000005064.13	13793	ENSMUSG00000004934	Pias4	protein inhibitor of activated STAT 4	ENSMUST00000048128.14;ENSMUST00000121840.7;ENSMUST00000005064.13;ENSMUST00000134017.1;ENSMUST00000147436.7;ENSMUST00000135765.1	16969;16969;59004;59004;59004;59004	0;0;0;1994;3881;3129
chr10	89413220	89414358	1139	-	237436	2.5e-28	89413220	89414358	0	1	1138,	0	-27.6	-26.4	5.94	-1.31	-2.54	-1.11	Exon (ENSMUST00000099374.8/237436, exon 11 of 11)	10	89408823	89443967	35145	2	237436	ENSMUST00000099374.8	29609	ENSMUSG00000074802	Gas2l3	growth arrest-specific 2 like 3	ENSMUST00000099374.8;ENSMUST00000105298.2;ENSMUST00000220128.1	237436;237436;237436	0;0;0
chr10	95412477	95412777	301	-	216233	6.3e-49	95412477	95412777	0	1	300,	0	-48.2	-46.9	3.63	-2.13	-3.79	0.709	3' UTR	10	95411490	95415484	3995	2	216233	ENSMUST00000172070.7	2707	ENSMUSG00000020027	Socs2	suppressor of cytokine signaling 2	ENSMUST00000172070.7;ENSMUST00000170690.7;ENSMUST00000020215.15;ENSMUST00000134918.1;ENSMUST00000119917.1;ENSMUST00000135822.7;ENSMUST00000150432.7;ENSMUST00000129942.1;ENSMUST00000128363.1;ENSMUST00000145847.1;ENSMUST00000181781.1	216233;216233;216233;216233;216233;216233;216233;216233;216233;216233;70523	0;0;0;0;0;4403;2707;3435;3891;3222;-4598
chr10	105826029	105826537	509	-	216292	2e-24	105826029	105826537	0	1	508,	0	-23.7	-22.5	2.97	-2	-3.59	0.827	3' UTR	10	105763189	105841378	78190	2	216292	ENSMUST00000046638.9	14841	ENSMUSG00000036009	Mettl25	methyltransferase like 25	ENSMUST00000046638.9;ENSMUST00000176924.7;ENSMUST00000176040.1	216292;216292;216292	0;0;14834
chr10	109824612	109852589	27978	-	260315	1.6e-06	109824612	109852589	0	3	69,116,85,	0,17090,27892	-5.79	-4.86	8.26	-1.46	-2.78	4.2	Exon (ENSMUST00000032719.14/260315, exon 8 of 39)	10	109681259	110000219	318961	2	260315	ENSMUST00000032719.14	147630	ENSMUSG00000020181	Nav3	neuron navigator 3	ENSMUST00000032719.14	260315	0
chr10	120105265	120105892	628	-	117599	7.9e-62	120105265	120105892	0	1	627,	0	-61.1	-59.6	3.44	-2.75	-4.62	0.744	Exon (ENSMUST00000020449.11/117599, exon 4 of 13)	10	120083608	120112987	29380	2	117599	ENSMUST00000020449.11	7095	ENSMUSG00000020228	Helb	helicase (DNA) B	ENSMUST00000020449.11;ENSMUST00000154501.1	117599;117599	0;0
chr10	127055337	127055785	449	-	216438	6.8e-08	127055337	127055785	0	1	448,	0	-7.17	-6.2	4.38	-1.43	-2.73	1.36	3' UTR	10	127055011	127060184	5174	2	216438	ENSMUST00000040307.5	4399	ENSMUSG00000040502	March9	membrane-associated ring finger (C3HC4) 9	ENSMUST00000165764.7;ENSMUST00000172069.1;ENSMUST00000040307.5	13115;13115;216438	7087;7087;0
chr11	24163326	24163776	451	+	14025	6.3e-20	24163326	24163776	0	1	450,	0	-19.2	-18	3.56	-1.66	-3.08	1.15	Exon (ENSMUST00000000881.12/14025, exon 4 of 5)	11	24078056	24173194	95139	1	14025	ENSMUST00000000881.12	85270	ENSMUSG00000000861	Bcl11a	B cell CLL/lymphoma 11A (zinc finger protein)	ENSMUST00000000881.12;ENSMUST00000109516.7;ENSMUST00000109514.7;ENSMUST00000118955.1;ENSMUST00000127494.1	14025;14025;14025;14025;14025	0;0;0;0;20947
chr11	29542416	29545279	2864	+	76784	6.3e-33	29542416	29545279	0	3	93,141,367,	0,1853,2496	-32.2	-30.9	2.86	-1.92	-3.48	0.647	3' UTR	11	29526448	29545279	18832	1	76784	ENSMUST00000020749.12	15968	ENSMUSG00000020459	Mtif2	mitochondrial translational initiation factor 2	ENSMUST00000020753.3;ENSMUST00000208530.1;ENSMUST00000020749.12;ENSMUST00000144321.7;ENSMUST00000093239.10;ENSMUST00000132783.2;ENSMUST00000129893.1;ENSMUST00000147782.1;ENSMUST00000102844.3;ENSMUST00000102845.10;ENSMUST00000150739.1;ENSMUST00000143418.1	73324;73324;76784;76784;76784;76784;76784;78294;78294;78294;78294;78294	-2671;-2747;0;15966;0;9126;2445;1392;2581;2830;2603;2612
chr11	43717823	43720443	2621	+	70802	5e-48	43717823	43720443	0	2	17,223,	0,2397	-47.3	-45.9	2.85	-1.76	-3.24	-0.686	3' UTR	11	43682058	43720411	38354	1	70802	ENSMUST00000094294.4	35765	ENSMUSG00000044950	Pwwp2a	PWWP domain containing 2A	ENSMUST00000094294.4;ENSMUST00000129229.1;ENSMUST00000130467.1	70802;70802;70802	0;0;0
chr11	51656786	51657562	777	+	97775	5e-11	51656786	51657562	0	1	776,	0	-10.3	-9.23	3.82	-1.42	-2.71	0.905	3' UTR	11	51650954	51657681	6728	1	97775	ENSMUST00000117859.7	5832	ENSMUSG00000052563	D930048N14Rik	RIKEN cDNA D930048N14 gene	ENSMUST00000117859.7;ENSMUST00000064493.5	97775;97775	0;0
chr11	58331311	58331551	241	+	79566	1.3e-19	58331311	58331551	0	1	240,	0	-18.9	-17.8	2.48	-1.64	-3.06	-0.87	5' UTR	11	58330724	58347728	17005	1	79566	ENSMUST00000116376.8	587	ENSMUSG00000013646	Sh3bp5l	SH3 binding domain protein 5 like	ENSMUST00000186859.1;ENSMUST00000116376.8;ENSMUST00000073128.6;ENSMUST00000149701.1;ENSMUST00000154278.7	319475;79566;79566;79566;79566	-980;0;0;0;0
chr11	67058371	67064284	5914	+	52892	6.3e-46	67058371	67064284	0	2	71,379,	0,5534	-45.2	-43.8	4.91	-2.2	-3.89	0.912	3' UTR	11	67052670	67065331	12662	1	52892	ENSMUST00000108690.9	5701	ENSMUSG00000069844	Sco1	SCO1 cytochrome c oxidase assembly protein	ENSMUST00000108690.9;ENSMUST00000092996.4;ENSMUST00000136984.7;ENSMUST00000137779.1	52892;52892;52892;52892	0;0;0;0
chr11	72308569	72308868	300	+	327959	1e-118	72308569	72308868	0	1	299,	0	-118	-116	4.15	-1.82	-3.32	0.645	3' UTR	11	72301629	72309061	7433	1	327959	ENSMUST00000151440.7	6940	ENSMUSG00000040483	Xaf1	XIAP associated factor 1	ENSMUST00000151440.7;ENSMUST00000146233.7;ENSMUST00000140842.8;ENSMUST00000094041.3;ENSMUST00000142921.1	327959;327959;327959;327959;327959	0;0;0;0;0
chr11	74837459	74842215	4757	+	17428	2e-25	74837459	74842215	0	3	13,112,55,	0,152,4701	-24.7	-23.4	1.93	-3.41	-5.49	-0.893	Exon (ENSMUST00000000291.8/17428, exon 3 of 6)	11	74837468	74843775	6308	1	17428	ENSMUST00000132150.1	0	ENSMUSG00000000282	Mnt	max binding protein	ENSMUST00000000291.8;ENSMUST00000133217.1;ENSMUST00000132150.1	17428;17428;17428	0;0;0
chr11	83224510	83225948	1439	+	100043636	5e-58	83224510	83225948	0	2	121,415,	0,1023	-57.3	-55.8	3.37	-2.47	-4.25	-0.785	Exon (ENSMUST00000145461.7/100043636, exon 2 of 3)	11	83223576	83225869	2294	1	100043636	ENSMUST00000145461.7	934	ENSMUSG00000087107	AI662270	expressed sequence AI662270	ENSMUST00000145461.7;ENSMUST00000143673.1;ENSMUST00000142709.1;ENSMUST00000216233.1;ENSMUST00000214346.1	100043636;100043636;100043636;100043636;100043636	0;0;0;0;0
chr11	88720340	88720730	391	+	193280	7.9e-13	88720340	88720730	0	1	390,	0	-12.1	-11	7.31	-1.63	-3.04	1.68	Exon (ENSMUST00000138007.1/193280, exon 2 of 2)	11	88720489	88724173	3685	1	193280	ENSMUST00000125967.1	0	NA	C030037D09Rik	RIKEN cDNA C030037D09 gene	ENSMUST00000138007.1;ENSMUST00000136201.1;ENSMUST00000125967.1;ENSMUST00000107909.7;ENSMUST00000092794.11;ENSMUST00000138790.7;ENSMUST00000144699.7;ENSMUST00000107908.1;ENSMUST00000126293.1	193280;193280;193280;76626;76626;76626;76626;76626;76626	0;0;0;-2111;-2239;-2230;-1827;-2158;-2128
chr11	88981122	88982167	1046	+	12812	7.9e-60	88981122	88982167	0	1	1045,	0	-59.1	-57.7	11.2	-1.53	-2.88	0.624	Exon (ENSMUST00000107898.6/12812, exon 6 of 11)	11	88970252	88991613	21362	1	12812	ENSMUST00000107898.6	10870	ENSMUSG00000033983	Coil	coilin	ENSMUST00000107898.6;ENSMUST00000036649.7	12812;12812	0;0
chr11	97393399	97393879	481	+	192157	3.2e-22	97393399	97393879	0	1	480,	0	-21.5	-20.4	6.71	-1.47	-2.8	0.617	3' UTR	11	97362551	97398542	35992	1	192157	ENSMUST00000045540.3	30848	ENSMUSG00000038485	Socs7	suppressor of cytokine signaling 7	ENSMUST00000045540.3	192157	0
chr11	97682111	97682292	182	+	246198	7.9e-41	97682111	97682292	0	1	181,	0	-40.1	-38.8	2.54	-1.85	-3.37	-0.664	3' UTR	11	97663414	97685463	22050	1	246198	ENSMUST00000044730.11	18697	ENSMUSG00000038437	Mllt6	myeloid/lymphoid or mixed-lineage leukemia; translocated to, 6	ENSMUST00000184494.1;ENSMUST00000107584.7;ENSMUST00000107585.8;ENSMUST00000107583.2;ENSMUST00000145623.1;ENSMUST00000044730.11;ENSMUST00000155835.7;ENSMUST00000107586.2;ENSMUST00000143220.1;ENSMUST00000151729.7	102465559;217149;217149;217149;217149;246198;246198;246198;246198;246198	5051;-3534;-3551;-3661;-3685;0;0;0;6059;6059
chr11	98246052	98246293	242	+	69131	6.3e-26	98246052	98246293	0	1	241,	0	-25.2	-24	2.36	-1.38	-2.65	0.656	3' UTR	11	98203059	98251564	48506	1	69131	ENSMUST00000107539.7	42993	ENSMUSG00000003119	Cdk12	cyclin-dependent kinase 12	ENSMUST00000107539.7;ENSMUST00000003203.13;ENSMUST00000107538.1;ENSMUST00000147441.7	69131;69131;69131;69131	0;0;0;0
chr11	103348144	103348415	272	+	653030	3.2e-29	103348144	103348415	0	1	271,	0	-28.5	-27.3	4.24	-1.44	-2.74	1.14	Exon (ENSMUST00000124462.2/653030, exon 4 of 4)	11	103331497	103360900	29404	2	544817	ENSMUST00000107024.7	12485	ENSMUSG00000034255	Arhgap27	Rho GTPase activating protein 27	ENSMUST00000107024.7;ENSMUST00000116102.8;ENSMUST00000041385.13;ENSMUST00000136491.2;ENSMUST00000107023.2;ENSMUST00000124462.2	544817;544817;544817;544817;544817;653030	0;0;-3442;0;0;0
chr11	103349374	103349704	331	+	653030	1e-26	103349374	103349704	0	1	330,	0	-26	-24.8	4.43	-1.48	-2.8	1.09	Exon (ENSMUST00000124462.2/653030, exon 4 of 4)	11	103331497	103360900	29404	2	544817	ENSMUST00000107024.7	11196	ENSMUSG00000034255	Arhgap27	Rho GTPase activating protein 27	ENSMUST00000107024.7;ENSMUST00000116102.8;ENSMUST00000041385.13;ENSMUST00000136491.2;ENSMUST00000107023.2;ENSMUST00000124462.2	544817;544817;544817;544817;544817;653030	0;0;-4672;0;0;0
chr11	106058515	106058726	212	+	71833	2.5e-35	106058515	106058726	0	1	211,	0	-34.6	-33.3	2.48	-1.4	-2.68	0.626	3' UTR	11	106036872	106059324	22453	1	71833	ENSMUST00000058438.8	21643	ENSMUSG00000049354	Dcaf7	DDB1 and CUL4 associated factor 7	ENSMUST00000058438.8	71833	0
chr11	108921125	108921729	605	+	12006	4e-14	108921125	108921729	0	3	68,30,82,	0,210,522	-13.4	-12.3	2.17	-3.12	-5.12	-1.31	5' UTR	11	108921336	108923598	2263	1	12006	ENSMUST00000152909.1	0	ENSMUSG00000000142	Axin2	axin 2	ENSMUST00000052915.13;ENSMUST00000140821.1;ENSMUST00000152909.1;ENSMUST00000144511.1;ENSMUST00000106711.1	12006;12006;12006;12006;12006	0;0;0;0;-1452
chr11	114903724	114904174	451	+	217303	6.3e-15	114903724	114904174	0	1	450,	0	-14.2	-13.1	12.9	-2.04	-3.65	2.36	3' UTR	11	114890041	114904654	14614	1	217303	ENSMUST00000045151.5	13683	ENSMUSG00000034652	Cd300a	CD300A molecule	ENSMUST00000045151.5;ENSMUST00000106582.8	217303;217303	0;0
chr11	115180410	115180648	239	+	26941	1e-128	115180410	115180648	0	1	238,	0	-128	-126	2.76	-3.55	-5.68	-0.631	3' UTR	11	115163341	115181181	17841	1	26941	ENSMUST00000021077.3	17069	ENSMUSG00000020733	Slc9a3r1	solute carrier family 9 (sodium/hydrogen exchanger), member 3 regulator 1	ENSMUST00000021077.3;ENSMUST00000103038.7;ENSMUST00000103039.1;ENSMUST00000103040.10;ENSMUST00000103041.7;ENSMUST00000153796.1;ENSMUST00000137843.1;ENSMUST00000134399.1;ENSMUST00000127419.7;ENSMUST00000134769.1	26941;66176;66176;66176;66176;66176;66176;66176;66176;66176	0;6684;6707;6742;7196;6614;6433;7194;7211;6628
chr11	116530924	116532570	1647	+	20698	4e-38	116530924	116532570	0	3	277,343,127,	0,819,1519	-37.4	-36	9.15	-3.67	-5.84	1.19	5' UTR	11	116530925	116536657	5733	1	20698	ENSMUST00000106388.8	0	ENSMUSG00000061878	Sphk1	sphingosine kinase 1	ENSMUST00000106388.8;ENSMUST00000138840.7;ENSMUST00000136526.1;ENSMUST00000106387.8;ENSMUST00000100201.9;ENSMUST00000106386.7;ENSMUST00000134834.7;ENSMUST00000145737.7;ENSMUST00000155102.7;ENSMUST00000063446.12;ENSMUST00000063396.9;ENSMUST00000150658.1;ENSMUST00000154034.7;ENSMUST00000124682.7;ENSMUST00000148185.1;ENSMUST00000141798.2	20698;20698;20698;20698;20698;20698;20698;20698;20698;20698;20698;20698;20698;20698;20698;20698	0;0;0;0;0;0;0;0;0;0;-355;-681;-698;-1005;-1590;-2170
chr11	119913905	119914190	286	+	208092	5e-24	119913905	119914190	0	2	32,176,	0,109	-23.3	-22.1	2.14	-1.62	-3.03	-0.674	5' UTR	11	119914015	119916701	2687	1	208092	ENSMUST00000148232.1	0	ENSMUSG00000025371	Chmp6	charged multivesicular body protein 6	ENSMUST00000132197.7;ENSMUST00000026434.12;ENSMUST00000124199.7;ENSMUST00000148232.1;ENSMUST00000139814.7;ENSMUST00000137055.1	208092;208092;208092;208092;208092;208092	0;0;0;0;-1632;-2541
chr11	30977273	30977573	301	-	68044	2e-24	30977273	30977573	0	1	300,	0	-23.7	-22.5	3.95	-1.58	-2.96	-1.28	3' UTR	11	30885416	31101333	215918	1	65257	ENSMUST00000203878.2	91857	ENSMUSG00000020305	Asb3	ankyrin repeat and SOCS box-containing 3	ENSMUST00000203878.2;ENSMUST00000020551.12;ENSMUST00000137306.7;ENSMUST00000117883.1;ENSMUST00000148163.1;ENSMUST00000101394.4;ENSMUST00000020553.4	65257;65257;65257;65257;65257;68044;68044	0;0;0;0;0;0;0
chr11	35838399	35838609	211	-	211652	5e-38	35838399	35838609	0	1	210,	0	-37.3	-36	3.74	-1.48	-2.81	0.633	3' UTR	11	35838400	35980527	142128	2	211652	ENSMUST00000018993.6	141918	ENSMUSG00000018849	Wwc1	WW, C2 and coiled-coil domain containing 1	ENSMUST00000018992.3;ENSMUST00000137815.1;ENSMUST00000018993.6	104458;104458;211652	-3893;-3938;0
chr11	54756535	54760336	3802	-	72729	4e-40	54756535	54760336	0	2	24,156,	0,3645	-39.4	-38.1	1.9	-3.25	-5.28	-0.662	5' UTR	11	54717456	54787675	70220	2	72729	ENSMUST00000064104.12	27339	ENSMUSG00000052298	Cdc42se2	CDC42 small effector 2	ENSMUST00000064104.12;ENSMUST00000153209.7;ENSMUST00000136059.7;ENSMUST00000135903.7;ENSMUST00000123424.1	72729;72729;72729;72729;72729	0;0;0;0;0
chr11	68954608	68954968	361	-	442801	1e-60	68954608	68954968	0	1	360,	0	-60	-58.5	2.28	-6.89	-9.67	0.785	Exon (ENSMUST00000065040.12/442801, exon 1 of 15)	11	68943155	68955074	11920	2	442801	ENSMUST00000065040.12	106	ENSMUSG00000052921	Arhgef15	Rho guanine nucleotide exchange factor (GEF) 15	ENSMUST00000065040.12;ENSMUST00000108671.1;ENSMUST00000108670.1	442801;442801;442801	0;0;-2434
chr11	73305470	73308725	3256	-	11484	5.2e-09	73305470	73308725	0	2	163,17,	0,3238	-8.28	-7.28	4.44	-2.47	-4.25	4.59	Exon (ENSMUST00000021119.8/11484, exon 5 of 6)	11	73304992	73324634	19643	2	11484	ENSMUST00000021119.8	15909	ENSMUSG00000020774	Aspa	aspartoacylase	ENSMUST00000021119.8;ENSMUST00000184572.7;ENSMUST00000155630.8	11484;11484;11484	0;0;17752
chr11	76729720	76734595	4876	-	53334	1.3e-44	76729720	76734595	0	2	513,27,	0,4848	-43.9	-42.5	3.81	-2.1	-3.75	0.723	3' UTR	11	76726602	76763579	36978	2	53334	ENSMUST00000010536.8	28984	ENSMUSG00000010392	Gosr1	golgi SNAP receptor complex member 1	ENSMUST00000010536.8	53334	0
chr11	79027632	79029052	1421	-	16706	2e-15	79027632	79029052	0	3	167,49,24,	0,842,1396	-14.7	-13.6	2.28	-1.61	-3.01	0.841	Exon (ENSMUST00000018478.10/16706, exon 11 of 19)	11	79013440	79146407	132968	2	16706	ENSMUST00000018478.10	117355	ENSMUSG00000018334	Ksr1	kinase suppressor of ras 1	ENSMUST00000018478.10;ENSMUST00000226282.1;ENSMUST00000108264.7;ENSMUST00000208969.1;ENSMUST00000143473.1	16706;16706;16706;16706;790910	0;0;0;45434;0
chr11	79482194	79483434	1241	-	104522	2e-60	79482194	79483434	0	2	218,51,	0,1189	-59.7	-58.2	3.08	-3.2	-5.21	0.895	Exon (ENSMUST00000165610.1/104522, exon 3 of 4)	11	79481719	79484031	2313	2	104522	ENSMUST00000165610.1	597	ENSMUSG00000091523	AU040972	expressed sequence AU040972	ENSMUST00000165610.1;ENSMUST00000108251.8;ENSMUST00000071325.8	104522;18015;18015	0;0;0
chr11	79527031	79527665	635	-	101488212	1e-103	79527031	79527665	0	2	275,84,	0,550	-103	-101	3.76	-2.41	-4.17	0.76	5' UTR	11	79513385	79530559	17175	2	101488212	ENSMUST00000093983.10	2894	ENSMUSG00000070354	Evi2	ecotropic viral integration site 2	ENSMUST00000093983.10;ENSMUST00000170422.3;ENSMUST00000154415.1;ENSMUST00000103236.3;ENSMUST00000170799.7;ENSMUST00000146611.1;ENSMUST00000133148.1;ENSMUST00000108251.8;ENSMUST00000071325.8;ENSMUST00000179322.1	101488212;101488212;101488212;14017;14017;14017;14017;18015;18015;216984	0;0;0;0;0;481;2944;0;0;-3269
chr11	79527036	79527514	479	-	14017	1e-103	79527036	79527514	0	1	478,	0	-103	-101	3.81	-2	-3.6	0.617	3' UTR	11	79513385	79530559	17175	2	101488212	ENSMUST00000093983.10	3045	ENSMUSG00000070354	Evi2	ecotropic viral integration site 2	ENSMUST00000093983.10;ENSMUST00000170422.3;ENSMUST00000154415.1;ENSMUST00000103236.3;ENSMUST00000170799.7;ENSMUST00000146611.1;ENSMUST00000133148.1;ENSMUST00000108251.8;ENSMUST00000071325.8;ENSMUST00000179322.1	101488212;101488212;101488212;14017;14017;14017;14017;18015;18015;216984	0;0;0;0;0;632;3095;0;0;-3274
chr11	97924341	97925816	1476	-	72324	2.5e-38	97924341	97925816	0	2	266,4,	0,1471	-37.6	-36.3	3.77	-2.55	-4.36	-0.97	3' UTR	11	97923238	97986444	63207	2	72324	ENSMUST00000017561.14	60628	ENSMUSG00000017417	Plxdc1	plexin domain containing 1	ENSMUST00000017561.14;ENSMUST00000107565.2	72324;72324	0;0
chr11	100704775	100705256	482	-	14534	1.3e-33	100704775	100705256	0	1	481,	0	-32.9	-31.6	3.77	-1.96	-3.54	0.924	3' UTR	11	100704746	100712173	7428	2	14534	ENSMUST00000153526.7	6917	ENSMUSG00000020918	Kat2a	K(lysine) acetyltransferase 2A	ENSMUST00000153526.7;ENSMUST00000126299.1;ENSMUST00000006973.11;ENSMUST00000103118.3;ENSMUST00000017974.12;ENSMUST00000126167.7;ENSMUST00000150656.1;ENSMUST00000132930.1	14534;14534;14534;14534;80861;80861;80861;80861	0;0;0;0;-504;-522;-1428;-504
chr11	103240116	103264917	24802	-	53859	1.6e-24	103240116	103264917	0	4	18,70,275,58,	0,920,1998,24743	-23.8	-22.5	2.34	-1.85	-3.37	0.675	5' UTR	11	103237030	103242271	5242	2	53859	ENSMUST00000152300.1	0	ENSMUSG00000020941	Map3k14	mitogen-activated protein kinase kinase kinase 14	ENSMUST00000021324.2;ENSMUST00000152300.1;ENSMUST00000152677.1;ENSMUST00000139621.1	53859;53859;53859;53859	0;0;0;0
chr11	121223931	121224141	211	-	217370	4e-26	121223931	121224141	0	1	210,	0	-25.4	-24.2	2.49	-1.87	-3.41	0.961	3' UTR	11	121222588	121229305	6718	2	217370	ENSMUST00000106115.7	5164	ENSMUSG00000039294	Cybc1	cytochrome b 245 chaperone 1	ENSMUST00000106115.7;ENSMUST00000038709.13;ENSMUST00000133535.8;ENSMUST00000149351.1;ENSMUST00000137299.7;ENSMUST00000169393.7;ENSMUST00000147490.5;ENSMUST00000156214.2;ENSMUST00000038831.14;ENSMUST00000106117.7;ENSMUST00000124925.7;ENSMUST00000128913.7;ENSMUST00000151495.7;ENSMUST00000124761.1	217370;217370;217370;217370;217370;217370;217370;217370;238023;238023;238023;238023;238023;238023	0;0;0;0;4954;5094;5181;5082;19498;19496;19173;19156;16228;11881
chr12	4848862	4849133	272	+	238037	8.5e-07	4848862	4849133	0	1	271,	0	-6.07	-5.13	3.46	-2	-3.59	2.14	5' UTR	12	4843303	4856967	13665	1	238037	ENSMUST00000220215.1	5559	ENSMUSG00000051721	Wdcp	WD repeat and coiled coil containing	ENSMUST00000220215.1;ENSMUST00000223551.1;ENSMUST00000219069.1;ENSMUST00000053034.5;ENSMUST00000220170.1;ENSMUST00000085793.2	238037;238037;238037;238037;238037;238037	0;0;0;0;0;0
chr12	4851499	4851889	391	+	238037	4e-23	4851499	4851889	0	1	390,	0	-22.4	-21.2	3.39	-2.15	-3.82	1.14	Exon (ENSMUST00000220215.1/238037, exon 2 of 4)	12	4843303	4856967	13665	1	238037	ENSMUST00000220215.1	8196	ENSMUSG00000051721	Wdcp	WD repeat and coiled coil containing	ENSMUST00000220215.1;ENSMUST00000223551.1;ENSMUST00000219069.1;ENSMUST00000053034.5;ENSMUST00000220170.1;ENSMUST00000085793.2	238037;238037;238037;238037;238037;238037	0;0;0;0;0;0
chr12	10394999	10395325	327	+	105014	3.2e-68	10394999	10395325	0	1	326,	0	-67.5	-66	3.56	-2.07	-3.69	0.659	3' UTR	12	10390772	10395562	4791	1	105014	ENSMUST00000020947.6	4227	ENSMUSG00000020621	Rdh14	retinol dehydrogenase 14 (all-trans and 9-cis)	ENSMUST00000020947.6;ENSMUST00000002456.9;ENSMUST00000147323.7;ENSMUST00000217944.1;ENSMUST00000218339.2;ENSMUST00000219292.1;ENSMUST00000219826.1;ENSMUST00000218026.1;ENSMUST00000218287.1;ENSMUST00000218327.1;ENSMUST00000218551.1;ENSMUST00000219049.1;ENSMUST00000220257.1;ENSMUST00000220611.1;ENSMUST00000118657.7;ENSMUST00000223534.1;ENSMUST00000218417.1;ENSMUST00000218288.1;ENSMUST00000219630.1;…	105014;70881;70881;70881;70881;70881;70881;70881;70881;70881;70881;70881;70881;70881;70881;70881;70881;70881;70881;70881	0;25026;25026;25026;25026;25026;25026;25026;25026;25026;25026;25026;25026;25026;25020;25020;25005;22126;20212;19946
chr12	36193711	36196482	2772	+	217473	5e-61	36193711	36196482	0	3	87,130,263,	0,1272,2508	-60.3	-58.8	2.8	-2.93	-4.86	-0.726	3' UTR	12	36157114	36197291	40178	1	217473	ENSMUST00000041640.4	36597	ENSMUSG00000036188	Ankmy2	ankyrin repeat and MYND domain containing 2	ENSMUST00000041640.4;ENSMUST00000220788.1	217473;217473	0;0
chr12	71160407	71164385	3979	+	76967	1.3e-40	71160407	71164385	0	4	1,73,225,2,	0,716,2168,3976	-39.9	-38.6	3.94	-1.86	-3.38	0.904	Exon (ENSMUST00000149564.7/76967, exon 11 of 30)	12	71136848	71243303	106456	1	76967	ENSMUST00000149564.7	23559	ENSMUSG00000034601	2700049A03Rik	RIKEN cDNA 2700049A03 gene	ENSMUST00000149564.7;ENSMUST00000045907.15	76967;76967	0;0
chr12	85476022	85476380	359	+	14281	6.3e-56	85476022	85476380	0	1	358,	0	-55.2	-53.8	3.61	-1.9	-3.46	0.643	Exon (ENSMUST00000021674.6/14281, exon 4 of 4)	12	85473890	85477273	3384	1	14281	ENSMUST00000021674.6	2132	ENSMUSG00000021250	Fos	FBJ osteosarcoma oncogene	ENSMUST00000021674.6;ENSMUST00000136122.7;ENSMUST00000140525.7;ENSMUST00000134311.1	14281;14281;14281;14281	0;1331;0;0
chr12	98275204	98276194	991	+	14744	4e-73	98275204	98276194	0	1	990,	0	-72.4	-70.9	4.76	-1.86	-3.38	0.718	3' UTR	12	98268635	98276644	8010	1	14744	ENSMUST00000075072.5	6569	ENSMUSG00000021886	Gpr65	G-protein coupled receptor 65	ENSMUST00000075072.5	14744	0
chr12	98658399	98659602	1204	+	104871	1.6e-15	98658399	98659602	0	2	247,53,	0,1150	-14.8	-13.7	3.14	-1.49	-2.82	1.1	Exon (ENSMUST00000048402.11/104871, exon 6 of 12)	12	98628157	98669815	41659	1	104871	ENSMUST00000048402.11	30242	ENSMUSG00000021007	Spata7	spermatogenesis associated 7	ENSMUST00000048402.11;ENSMUST00000101144.9;ENSMUST00000101146.3;ENSMUST00000152482.1	104871;104871;104871;104871	0;0;0;-4043
chr12	104217286	104217466	181	+	238393	1.6e-17	104217286	104217466	0	1	180,	0	-16.8	-15.7	2.22	-1.89	-3.43	1.04	Exon (ENSMUST00000121337.7/238393, exon 3 of 6)	12	104214544	104221123	6580	1	238393	ENSMUST00000121337.7	2742	ENSMUSG00000066363	Serpina3f	serine (or cysteine) peptidase inhibitor, clade A, member 3F	ENSMUST00000121337.7;ENSMUST00000167049.7;ENSMUST00000101080.1	238393;238393;238393	0;0;0
chr12	105492345	105492795	451	+	268595	7.9e-32	105492345	105492795	0	1	450,	0	-31.1	-29.8	4.73	-1.87	-3.41	1.09	3' UTR	12	105453856	105493095	39240	1	268595	ENSMUST00000178224.1	38489	ENSMUSG00000094910	D430019H16Rik	RIKEN cDNA D430019H16 gene	ENSMUST00000178224.1	268595	0
chr12	105784693	105784874	182	+	18789	3.2e-53	105784693	105784874	0	1	181,	0	-52.5	-51.1	5.86	-1.34	-2.58	-0.73	5' UTR	12	105784694	105838807	54114	1	18789	ENSMUST00000109901.8	0	ENSMUSG00000021111	Papola	poly (A) polymerase alpha	ENSMUST00000109901.8;ENSMUST00000168186.7;ENSMUST00000021535.13;ENSMUST00000172040.7;ENSMUST00000163473.7;ENSMUST00000166498.7;ENSMUST00000166329.7;ENSMUST00000165584.7;ENSMUST00000169938.7;ENSMUST00000164326.7;ENSMUST00000170540.7;ENSMUST00000166735.7;ENSMUST00000170002.7;ENSMUST00000040876.6	18789;18789;18789;18789;18789;18789;18789;18789;18789;18789;18789;18789;18789;78801	0;0;0;0;0;0;0;0;0;0;0;0;0;78717
chr12	110931430	110932644	1215	+	104859	4e-37	110931430	110932644	0	2	302,28,	0,1186	-36.4	-35.1	3.67	-1.94	-3.51	0.9	3' UTR	12	110889264	110972394	83131	1	104859	ENSMUST00000165978.2	42166	ENSMUSG00000021275	Tecpr2	tectonin beta-propeller repeat containing 2	ENSMUST00000165978.2;ENSMUST00000223246.1;ENSMUST00000169597.8;ENSMUST00000223210.1	104859;104859;104859;104859	0;0;0;0
chr12	21417005	21417213	209	-	22630	5e-15	21417005	21417213	0	1	208,	0	-14.3	-13.2	1.77	-1.77	-3.25	-0.735	5' UTR	12	21395570	21417130	21561	2	22630	ENSMUST00000140710.1	0	ENSMUSG00000076432	Ywhaq	tyrosine 3-monooxygenase/tryptophan 5-monooxygenase activation protein theta	ENSMUST00000135088.8;ENSMUST00000103002.7;ENSMUST00000155480.8;ENSMUST00000140710.1	22630;22630;22630;22630	0;0;0;0
chr12	35500456	35500666	211	-	11622	4e-38	35500456	35500666	0	1	210,	0	-37.4	-36.1	2.44	-1.8	-3.3	-0.726	3' UTR	12	35497974	35535038	37065	2	11622	ENSMUST00000116436.8	34372	ENSMUSG00000019256	Ahr	aryl-hydrocarbon receptor	ENSMUST00000116436.8;ENSMUST00000110811.2	11622;11622	0;33957
chr12	79280633	79280934	302	-	211978	1.3e-28	79280633	79280934	0	1	301,	0	-27.9	-26.6	2.85	-4.23	-6.53	1.18	Exon (ENSMUST00000021547.7/211978, exon 11 of 42)	12	79232346	79296304	63959	2	211978	ENSMUST00000021547.7	15370	ENSMUSG00000066440	Zfyve26	zinc finger, FYVE domain containing 26	ENSMUST00000021547.7;ENSMUST00000218377.1;ENSMUST00000219842.1	211978;211978;211978	0;0;0
chr12	80124811	80125077	267	-	69548	6.3e-80	80124811	80125077	0	1	266,	0	-79.2	-77.6	3.42	-1.77	-3.26	-0.687	Exon (ENSMUST00000219349.1/69548, exon 5 of 6)	12	80120546	80132802	12257	2	69548	ENSMUST00000219349.1	7725	NA	2310015A10Rik	RIKEN cDNA 2310015A10 gene	ENSMUST00000219349.1;ENSMUST00000220125.1;ENSMUST00000180643.2	69548;69548;69548	0;0;0
chr12	100143770	100144071	302	-	217827	5e-24	100143770	100144071	0	1	301,	0	-23.3	-22.1	2.42	-1.32	-2.56	0.705	Exon (ENSMUST00000021596.8/217827, exon 5 of 14)	12	100125452	100159648	34197	2	217827	ENSMUST00000021596.8	15577	ENSMUSG00000021179	Nrde2	nrde-2 necessary for RNA interference, domain containing	ENSMUST00000021596.8;ENSMUST00000221954.1	217827;217827	0;0
chr12	105617004	105617215	212	-	76559	1.3e-18	105617004	105617215	0	1	211,	0	-17.9	-16.8	1.93	-1.51	-2.85	-0.68	3' UTR	12	105616136	105646829	30694	2	76559	ENSMUST00000221015.1	29614	ENSMUSG00000041341	Atg2b	autophagy related 2B	ENSMUST00000221015.1;ENSMUST00000041055.8;ENSMUST00000220960.1;ENSMUST00000222395.1	76559;76559;76559;76559	0;0;0;0
chr12	116246763	116255221	8459	-	217935	1e-155	116246763	116255221	0	4	14,309,92,184,	0,1231,7641,8274	-155	-153	5.97	-3.44	-5.52	0.613	3' UTR	12	116207051	116263022	55972	2	217935	ENSMUST00000039349.7	7801	ENSMUSG00000042050	Wdr60	WD repeat domain 60	ENSMUST00000039349.7;ENSMUST00000220761.1;ENSMUST00000223039.1;ENSMUST00000222679.1;ENSMUST00000221029.1	217935;217935;217935;217935;217935	0;-4982;0;0;0
chr13	32802577	32802758	182	+	78903	5e-28	32802577	32802758	0	1	181,	0	-27.3	-26	2.77	-1.67	-3.11	-0.839	Exon (ENSMUST00000021832.6/78903, exon 1 of 7)	13	32802038	32822609	20572	1	78903	ENSMUST00000021832.6	539	ENSMUSG00000021400	Wrnip1	Werner helicase interacting protein 1	ENSMUST00000021832.6;ENSMUST00000220560.1;ENSMUST00000229351.1;ENSMUST00000221066.1	78903;78903;78903;78903	0;0;-4192;-4388
chr13	37951585	37951945	361	+	68750	1.3e-59	37951585	37951945	0	1	360,	0	-58.9	-57.5	4.31	-1.38	-2.64	0.631	3' UTR	13	37826315	37952005	125691	1	68750	ENSMUST00000128570.8	125270	ENSMUSG00000039087	Rreb1	ras responsive element binding protein 1	ENSMUST00000128570.8;ENSMUST00000124373.7;ENSMUST00000124268.7;ENSMUST00000037232.7;ENSMUST00000162849.1	68750;68750;68750;68750;68750	0;124653;0;0;4569
chr13	38217407	38217618	212	+	67797	2.5e-39	38217407	38217618	0	1	211,	0	-38.6	-37.2	2.56	-1.64	-3.06	0.713	Exon (ENSMUST00000091641.12/67797, exon 6 of 9)	13	38204945	38227665	22721	1	67797	ENSMUST00000091641.12	12462	ENSMUSG00000021431	Snrnp48	small nuclear ribonucleoprotein 48 (U11/U12)	ENSMUST00000223557.1;ENSMUST00000223814.1;ENSMUST00000091641.12;ENSMUST00000178564.1;ENSMUST00000223680.1;ENSMUST00000224192.1;ENSMUST00000223893.1	67797;67797;67797;67797;67797;67797;67797	12469;12468;0;0;0;0;-3501
chr13	77334305	77612678	278374	+	72371	1.3e-09	77334305	77612678	0	2	58,152,	0,278221	-8.9	-7.89	5.5	-1.45	-2.75	2.55	3' UTR	13	77135540	77613784	478245	1	72371	ENSMUST00000168779.2	198765	ENSMUSG00000071252	2210408I21Rik	RIKEN cDNA 2210408I21 gene	ENSMUST00000168779.2	72371	0
chr13	92711048	92711198	151	+	218442	2.5e-14	92711048	92711198	0	1	150,	0	-13.6	-12.5	1.64	-1.31	-2.53	-0.601	3' UTR	13	92611091	92711947	100857	1	218442	ENSMUST00000049488.8	99957	ENSMUSG00000021703	Serinc5	serine incorporator 5	ENSMUST00000049488.8;ENSMUST00000224458.1	218442;218442	0;5266
chr13	11554091	11554332	242	-	20191	2.3e-06	11554091	11554332	0	1	241,	0	-5.63	-4.7	15.1	-1.31	-2.54	-3.93	3' UTR	13	11553102	12106945	553844	2	20191	ENSMUST00000021750.14	552613	ENSMUSG00000021313	Ryr2	ryanodine receptor 2, cardiac	ENSMUST00000021750.14;ENSMUST00000170156.2	20191;20191	0;0
chr13	24597632	24598351	720	-	76024	5e-18	24597632	24598351	0	1	719,	0	-17.3	-16.2	3.66	-1.3	-2.53	0.82	Exon (ENSMUST00000149751.2/76024, exon 2 of 2)	13	24582189	24733816	151628	1	193385	ENSMUST00000110383.7	15443	ENSMUSG00000036006	Ripor2	RHO family interacting cell polarization regulator 2	ENSMUST00000110383.7;ENSMUST00000149751.2;ENSMUST00000135889.2;ENSMUST00000127863.1	193385;76024;76024;76024	0;0;0;6345
chr13	28952573	28952934	362	-	20677	1.6e-76	28952573	28952934	0	1	361,	0	-75.8	-74.2	2.49	-3.95	-6.17	-0.617	Exon (ENSMUST00000067230.5/20677, exon 1 of 1)	13	28948919	28953713	4795	2	20677	ENSMUST00000067230.5	779	ENSMUSG00000076431	Sox4	SRY (sex determining region Y)-box 4	ENSMUST00000067230.5	20677	0
chr13	34652891	34653040	150	-	66895	2.5e-12	34652891	34653040	0	1	149,	0	-11.6	-10.5	1.79	-1.36	-2.62	0.786	5' UTR	13	34652923	34666774	13852	1	101056149	ENSMUST00000154345.1	0	ENSMUSG00000086786	Gm15908	predicted gene 15908	ENSMUST00000154345.1;ENSMUST00000053459.14;ENSMUST00000021847.14;ENSMUST00000125037.2;ENSMUST00000152392.1	101056149;66895;66895;66895;66895	0;0;-210;-210;-4323
chr13	56174480	56174720	241	-	212937	2e-35	56174480	56174720	0	1	240,	0	-34.7	-33.4	2.79	-1.58	-2.96	0.848	3' UTR	13	56173704	56178801	5098	2	212937	ENSMUST00000169652.2	4081	ENSMUSG00000049625	Tifab	TRAF-interacting protein with forkhead-associated domain, family member B	ENSMUST00000169652.2;ENSMUST00000225063.1	212937;212937	0;0
chr13	58127098	58127366	269	-	77134	2.5e-84	58127098	58127366	0	1	268,	0	-83.6	-82	6.43	-1.76	-3.24	-0.629	3' UTR	13	58125879	58128556	2678	2	77134	ENSMUST00000007980.6	1190	ENSMUSG00000007836	Hnrnpa0	heterogeneous nuclear ribonucleoprotein A0	ENSMUST00000007980.6	77134	0
chr13	60175993	60176231	239	-	14451	6.3e-64	60175993	60176231	0	1	238,	0	-63.2	-61.7	2.64	-3.31	-5.36	-0.775	Exon (ENSMUST00000065086.5/14451, exon 1 of 1)	13	60174405	60177365	2961	2	14451	ENSMUST00000065086.5	1134	ENSMUSG00000052957	Gas1	growth arrest specific 1	ENSMUST00000065086.5;ENSMUST00000223933.1	14451;14451	0;0
chr13	60895409	60895619	211	-	13025	2e-14	60895409	60895619	0	1	210,	0	-13.7	-12.6	2.33	-1.79	-3.29	1.08	3' UTR	13	60895350	60897053	1704	2	13025	ENSMUST00000225439.1	1434	ENSMUSG00000074874	Ctla2b	cytotoxic T lymphocyte-associated protein 2 beta	ENSMUST00000225439.1;ENSMUST00000225802.1;ENSMUST00000225859.1;ENSMUST00000225732.1;ENSMUST00000021884.9;ENSMUST00000225167.1;ENSMUST00000171347.8;ENSMUST00000225690.1;ENSMUST00000225382.1	13025;13025;13025;13025;13025;13025;13025;214639;214639	0;0;0;0;0;0;0;0;0
chr13	67490730	67491266	537	-	238693	1e-16	67490730	67491266	0	1	536,	0	-16	-14.9	3.48	-1.44	-2.74	0.899	3' UTR	13	67490167	67500503	10337	2	238693	ENSMUST00000171518.7	9237	ENSMUSG00000071291	Zfp58	zinc finger protein 58	ENSMUST00000171518.7;ENSMUST00000076123.11;ENSMUST00000167914.1;ENSMUST00000091523.8;ENSMUST00000163534.1	238693;238693;238693;238693;238693	0;0;0;9221;9178
chr13	67618156	67619116	961	-	212281	3.2e-26	67618156	67619116	0	1	960,	0	-25.5	-24.3	4.19	-1.77	-3.25	0.702	3' UTR	13	67592159	67637769	45611	2	100416706	ENSMUST00000224814.1	18653	ENSMUSG00000058093	Zfp729b	zinc finger protein 729b	ENSMUST00000224814.1;ENSMUST00000225627.1;ENSMUST00000012314.9;ENSMUST00000225608.1	100416706;100416706;212281;212281	0;0;0;8173
chr13	69498018	69498587	570	-	210106	3.2e-54	69498018	69498587	0	1	569,	0	-53.5	-52.1	5.35	-1.33	-2.56	0.778	3' UTR	13	69497959	69534617	36659	2	210106	ENSMUST00000198607.4	36030	ENSMUSG00000034575	Tent4a	terminal nucleotidyltransferase 4A	ENSMUST00000198607.4;ENSMUST00000044081.8;ENSMUST00000223344.2	210106;210106;210106	0;0;33845
chr13	70608827	70608948	122	-	218333	7.8e-10	70608827	70608948	0	1	121,	0	-9.11	-8.1	1.65	-1.49	-2.82	1.02	3' UTR	13	70588697	70637634	48938	2	218333	ENSMUST00000043493.6	28686	ENSMUSG00000034525	Ice1	interactor of little elongation complex ELL subunit 1	ENSMUST00000043493.6;ENSMUST00000222627.1;ENSMUST00000222568.1	218333;218333;218333	0;-8;0
chr13	92522115	92522534	420	-	218441	2e-92	92522115	92522534	0	1	419,	0	-91.7	-90	3.27	-3.74	-5.93	0.732	Exon (ENSMUST00000022217.8/218441, exon 3 of 18)	13	92487108	92530868	43761	2	218441	ENSMUST00000022217.8	8334	ENSMUSG00000021706	Zfyve16	zinc finger, FYVE domain containing 16	ENSMUST00000022217.8;ENSMUST00000154850.1	218441;218441	0;-457
chr13	95512505	95513042	538	-	14063	3.2e-34	95512505	95513042	0	1	537,	0	-33.5	-32.2	7.36	-1.5	-2.84	-1.75	3' UTR	13	95511732	95525227	13496	2	14063	ENSMUST00000022185.9	12185	ENSMUSG00000021678	F2rl1	coagulation factor II (thrombin) receptor-like 1	ENSMUST00000022185.9	14063	0
chr13	100245754	100246233	480	-	17951	1e-12	100245754	100246233	0	1	479,	0	-12	-11	5.08	-1.61	-3	1.01	5' UTR	13	100211739	100246323	34585	2	17951	ENSMUST00000049789.2	90	ENSMUSG00000071203	Naip5	NLR family, apoptosis inhibitory protein 5	ENSMUST00000049789.2	17951	0
chr13	111489731	111490031	301	-	73274	5e-24	111489731	111490031	0	1	300,	0	-23.3	-22.1	24.8	-2.49	-4.29	1.34	5' UTR	13	111425932	111490028	64097	2	73274	ENSMUST00000091236.10	0	ENSMUSG00000032745	Gpbp1	GC-rich promoter binding protein 1	ENSMUST00000047627.13;ENSMUST00000091236.10;ENSMUST00000136471.8;ENSMUST00000231096.1	73274;73274;73274;73274	0;0;-2019;0
chr14	13670964	13682499	11536	+	218739	2e-13	13670964	13682499	0	4	41,35,140,286,	0,2025,8008,11249	-12.7	-11.6	4	-1.84	-3.35	0.844	3' UTR	14	13670876	13683148	12273	1	218739	ENSMUST00000061045.2	88	ENSMUSG00000044772	Sntn	sentan, cilia apical structure protein	ENSMUST00000061045.2	218739	0
chr14	51895156	51895277	122	+	214922	0.00016	51895156	51895277	0	1	121,	0	-3.79	-2.93	2.62	-1.51	-2.84	-4.04	Exon (ENSMUST00000160668.1/214922, exon 3 of 3)	14	51892889	51895806	2918	1	214922	ENSMUST00000160668.1	2267	ENSMUSG00000072572	Slc39a2	solute carrier family 39 (zinc transporter), member 2	ENSMUST00000160668.1;ENSMUST00000047726.11;ENSMUST00000047899.12;ENSMUST00000168413.7;ENSMUST00000163603.7;ENSMUST00000164252.7;ENSMUST00000165100.7;ENSMUST00000166408.7;ENSMUST00000164902.7;ENSMUST00000165568.2	214922;214922;52535;52535;52535;52535;52535;52535;52535;52535	0;0;10314;10280;10267;10267;10267;10221;10210;9754
chr14	65971773	65972013	241	+	12759	4e-79	65971773	65972013	0	1	240,	0	-78.4	-76.8	1.69	-7.93	-10.9	-0.63	Exon (ENSMUST00000022616.13/12759, exon 2 of 9)	14	65968483	65981547	13065	1	12759	ENSMUST00000022616.13	3290	ENSMUSG00000022037	Clu	clusterin	ENSMUST00000022616.13;ENSMUST00000138665.1;ENSMUST00000146990.1;ENSMUST00000153460.7;ENSMUST00000127387.7;ENSMUST00000138191.7;ENSMUST00000128539.7;ENSMUST00000144619.1;ENSMUST00000152903.1	12759;12759;12759;12759;12759;12759;12759;12759;12759	0;0;0;0;0;0;0;0;-2656
chr14	73238014	73238525	512	+	67168	1e-14	73238014	73238525	0	1	511,	0	-14	-12.9	2.2	-1.45	-2.76	0.586	5' UTR	14	73195502	73325822	130321	2	19645	ENSMUST00000022701.6	87297	ENSMUSG00000022105	Rb1	RB transcriptional corepressor 1	ENSMUST00000022701.6;ENSMUST00000044405.7	19645;67168	0;0
chr14	76133162	76135019	1858	+	27275	1.3e-18	76133162	76135019	0	2	36,234,	0,1623	-17.9	-16.8	3.47	-1.56	-2.92	1.05	3' UTR	14	76110891	76137379	26489	1	27275	ENSMUST00000022586.1	22271	ENSMUSG00000022009	Nufip1	nuclear fragile X mental retardation protein interacting protein 1	ENSMUST00000022586.1	27275	0
chr14	18206652	18207929	1278	-	353187	4e-18	18206652	18207929	0	2	229,11,	0,1266	-17.4	-16.3	3.28	-1.31	-2.53	1.1	3' UTR	14	18204054	18239127	35074	2	353187	ENSMUST00000090543.5	31198	ENSMUSG00000021775	Nr1d2	nuclear receptor subfamily 1, group D, member 2	ENSMUST00000090543.5;ENSMUST00000225491.1;ENSMUST00000225308.1	353187;353187;353187	0;0;4443
chr14	18214876	18215415	540	-	353187	1e-104	18214876	18215415	0	1	539,	0	-104	-103	5.12	-2.89	-4.81	0.622	Exon (ENSMUST00000090543.5/353187, exon 5 of 8)	14	18204054	18239127	35074	2	353187	ENSMUST00000090543.5	23712	ENSMUSG00000021775	Nr1d2	nuclear receptor subfamily 1, group D, member 2	ENSMUST00000090543.5;ENSMUST00000225491.1;ENSMUST00000225308.1;ENSMUST00000143308.1	353187;353187;353187;353187	0;0;-2504;0
chr14	31249643	31251078	1436	-	71838	4e-27	31249643	31251078	0	2	74,374,	0,1061	-26.4	-25.1	3.34	-1.39	-2.65	0.711	5' UTR	14	31237696	31251017	13322	2	71838	ENSMUST00000226310.1	0	ENSMUSG00000021902	Phf7	PHD finger protein 7	ENSMUST00000022458.10;ENSMUST00000188714.1;ENSMUST00000189834.6;ENSMUST00000190788.6;ENSMUST00000188453.1;ENSMUST00000226565.1;ENSMUST00000022459.4;ENSMUST00000226310.1;ENSMUST00000228930.1;ENSMUST00000228437.1;ENSMUST00000228140.1	104416;104416;104416;104416;104416;71838;71838;71838;71838;71838;71838	-372;-425;-433;-460;-502;0;0;0;0;0;0
chr14	34370857	34374642	3786	-	20618	1.4e-10	34370857	34374642	0	4	59,128,42,183,	0,2398,2813,3602	-9.86	-8.83	2.71	-1.54	-2.89	-1.13	5' UTR	14	34370274	34374789	4516	2	20618	ENSMUST00000023826.4	147	ENSMUSG00000023064	Sncg	synuclein, gamma	ENSMUST00000111908.2;ENSMUST00000227130.1;ENSMUST00000023826.4	105450;105450;20618	-823;-1079;0
chr14	45595321	45595621	301	-	114874	1.3e-76	45595321	45595621	0	1	300,	0	-75.9	-74.3	4.01	-1.43	-2.73	0.643	3' UTR	14	45588467	45658142	69676	2	114874	ENSMUST00000111828.3	62521	ENSMUSG00000037697	Ddhd1	DDHD domain containing 1	ENSMUST00000111828.3;ENSMUST00000087320.12;ENSMUST00000051310.12;ENSMUST00000152110.7;ENSMUST00000129599.7;ENSMUST00000149286.8;ENSMUST00000156758.8;ENSMUST00000141487.7	114874;114874;114874;114874;114874;114874;114874;114874	0;0;0;0;0;0;0;0
chr14	54591182	54591333	152	-	74359	0.00056	54591182	54591333	0	1	151,	0	-3.25	-2.41	1.95	-1.39	-2.65	1.86	Exon (ENSMUST00000022786.5/74359, exon 3 of 7)	14	54583663	54605993	22331	2	74359	ENSMUST00000022786.5	14660	ENSMUSG00000022179	4931414P19Rik	RIKEN cDNA 4931414P19 gene	ENSMUST00000022786.5	74359	0
chr14	55625758	55625969	212	-	75751	3.2e-13	55625758	55625969	0	1	211,	0	-12.5	-11.4	2.15	-2.57	-4.39	1.27	3' UTR	14	55625400	55635684	10285	2	75751	ENSMUST00000047131.15	9715	ENSMUSG00000002319	Ipo4	importin 4	ENSMUST00000002395.7;ENSMUST00000227922.1;ENSMUST00000141425.1;ENSMUST00000155193.1;ENSMUST00000047131.15;ENSMUST00000148351.7;ENSMUST00000141848.1;ENSMUST00000155464.7;ENSMUST00000146528.7;ENSMUST00000141499.1;ENSMUST00000135221.7;ENSMUST00000126064.1;ENSMUST00000228754.1;ENSMUST00000127773.2;ENSMUST00000156420.8	56739;56739;56739;56739;75751;75751;75751;75751;75751;75751;75751;75751;75751;75751;75751	7721;2260;2189;839;0;0;0;0;0;0;0;1955;4241;4691;11926
chr14	77826266	77827490	1225	-	66148	3.2e-11	77826266	77827490	0	2	204,36,	0,1188	-10.5	-9.48	2.25	-1.53	-2.88	0.997	3' UTR	14	77820681	77874926	54246	2	66148	ENSMUST00000226459.1	47436	ENSMUSG00000022013	Dnajc15	DnaJ heat shock protein family (Hsp40) member C15	ENSMUST00000226459.1;ENSMUST00000227249.1;ENSMUST00000022590.4	66148;66148;66148	0;0;0
chr14	118901505	118911375	9871	-	66573	1.3e-15	118901505	118911375	0	5	44,141,63,138,34,	0,509,5389,7928,9836	-14.9	-13.8	3.98	-1.36	-2.61	0.673	Exon (ENSMUST00000047208.11/66573, exon 5 of 20)	14	118875520	118923167	47648	2	66573	ENSMUST00000047208.11	11792	ENSMUSG00000042156	Dzip1	DAZ interacting protein 1	ENSMUST00000047208.11;ENSMUST00000004055.9;ENSMUST00000228157.1;ENSMUST00000227344.1;ENSMUST00000226960.1;ENSMUST00000228540.1;ENSMUST00000228142.1	66573;66573;66573;66573;66573;66573;66573	0;0;0;0;0;-1303;5345
chr14	121954841	121961220	6380	-	321019	7.9e-17	121954841	121961220	0	2	290,8,	0,6371	-16.1	-15	2.47	-2.25	-3.95	1.2	5' UTR	14	121952551	121965195	12645	2	321019	ENSMUST00000049872.8	3975	ENSMUSG00000051212	Gpr183	G protein-coupled receptor 183	ENSMUST00000049872.8;ENSMUST00000227267.1;ENSMUST00000039803.6;ENSMUST00000226998.1;ENSMUST00000227684.1;ENSMUST00000227936.1	321019;321019;68889;68889;68889;68889	0;0;0;0;0;0
chr15	10328323	10328894	572	+	19116	2e-07	10328323	10328894	0	1	571,	0	-6.7	-5.75	14.5	-1.45	-2.76	-3.83	Exon (ENSMUST00000005400.12/19116, exon 9 of 9)	15	10177238	10329388	152151	1	19116	ENSMUST00000005400.12	151085	ENSMUSG00000005268	Prlr	prolactin receptor	ENSMUST00000005400.12;ENSMUST00000145428.7;ENSMUST00000137867.7;ENSMUST00000124470.7;ENSMUST00000128450.7;ENSMUST00000148257.7;ENSMUST00000128921.7;ENSMUST00000157020.1	19116;19116;19116;19116;19116;19116;19116;19116	0;0;0;0;0;0;0;0
chr15	12343114	12343294	181	+	66629	4e-41	12343114	12343294	0	1	180,	0	-40.4	-39	1.83	-3.4	-5.47	0.621	3' UTR	15	12321450	12343430	21981	1	66629	ENSMUST00000228301.1	21664	ENSMUSG00000022200	Golph3	golgi phosphoprotein 3	ENSMUST00000228301.1;ENSMUST00000059680.6;ENSMUST00000227895.1;ENSMUST00000226517.1;ENSMUST00000228671.1	66629;66629;66629;66629;66629	0;0;0;0;0
chr15	31004992	31009130	4139	+	18163	1.7e-08	31004992	31009130	0	2	83,98,	0,4040	-7.77	-6.79	1.82	-1.59	-2.98	1.14	Exon (ENSMUST00000081728.6/18163, exon 20 of 23)	15	30172593	31029341	856749	1	18163	ENSMUST00000081728.6	832399	ENSMUSG00000022240	Ctnnd2	catenin (cadherin associated protein), delta 2	ENSMUST00000081728.6;ENSMUST00000226119.1;ENSMUST00000227029.1	18163;18163;18163	0;0;0
chr15	39437072	39437791	720	+	116838	2e-16	39437072	39437791	0	1	719,	0	-15.7	-14.6	3.23	-5.78	-8.37	1.52	Exon (ENSMUST00000082054.11/116838, exon 6 of 27)	15	39437238	39454477	17240	1	116838	ENSMUST00000228867.1	0	ENSMUSG00000037386	Rims2	regulating synaptic membrane exocytosis 2	ENSMUST00000082054.11;ENSMUST00000227243.1;ENSMUST00000042917.9;ENSMUST00000228839.1;ENSMUST00000226243.1;ENSMUST00000227381.1;ENSMUST00000228867.1	116838;116838;116838;116838;116838;116838;116838	0;0;0;0;0;0;0
chr15	44429593	44432470	2878	+	223527	2e-12	44429593	44432470	0	3	43,104,33,	0,1097,2844	-11.7	-10.7	1.72	-2.79	-4.68	0.985	3' UTR	15	44428042	44433008	4967	1	223527	ENSMUST00000232353.1	1551	ENSMUSG00000022338	Eny2	ENY2 transcription and export complex 2 subunit	ENSMUST00000232353.1;ENSMUST00000226355.1;ENSMUST00000226827.1;ENSMUST00000227425.1;ENSMUST00000060652.4;ENSMUST00000226336.1;ENSMUST00000228130.1;ENSMUST00000228474.1;ENSMUST00000228372.1;ENSMUST00000227843.1;ENSMUST00000038719.7;ENSMUST00000226606.1;ENSMUST00000227645.1;ENSMUST00000227789.1;ENSMUST00000228319.1	223527;223527;223527;223527;223527;223527;223527;223527;223527;67429;67429;67429;67429;67429;67429	0;0;0;0;0;0;0;0;-1075;-1720;-1286;-1808;-1705;-1734;-1785
chr15	59648678	59649037	360	+	211770	3.2e-16	59648678	59649037	0	1	359,	0	-15.5	-14.4	2.37	-3.67	-5.84	1.06	5' UTR	15	59648350	59657099	8750	1	211770	ENSMUST00000067543.7	328	ENSMUSG00000032501	Trib1	tribbles pseudokinase 1	ENSMUST00000067543.7;ENSMUST00000118228.1	211770;211770	0;0
chr15	65853577	65854014	438	+	76740	2e-25	65853577	65854014	0	2	29,122,	0,315	-24.7	-23.5	1.92	-1.48	-2.8	-0.709	3' UTR	15	65787040	65873816	86777	1	76740	ENSMUST00000015146.15	66537	ENSMUSG00000015002	Efr3a	EFR3 homolog A	ENSMUST00000015146.15;ENSMUST00000173858.7;ENSMUST00000211878.1;ENSMUST00000227340.1;ENSMUST00000174615.1;ENSMUST00000173936.1;ENSMUST00000174749.1	76740;76740;76740;76740;76740;76740;76740	0;0;0;0;0;-1488;-3494
chr15	75618262	75618562	301	+	22701	1e-20	75618262	75618562	0	1	300,	0	-20	-18.8	3.26	-1.7	-3.15	1.13	Exon (ENSMUST00000161785.7/22701, exon 2 of 3)	15	75616679	75625300	8622	1	22701	ENSMUST00000161785.7	1583	ENSMUSG00000047003	Zfp41	zinc finger protein 41	ENSMUST00000161785.7;ENSMUST00000054555.9;ENSMUST00000161752.1;ENSMUST00000161555.1	22701;22701;22701;22701	0;0;0;-3149
chr15	102280297	102280714	418	+	106073	5e-23	102280297	102280714	0	1	417,	0	-22.3	-21.1	2.65	-1.32	-2.55	0.606	Exon (ENSMUST00000051341.5/106073, exon 2 of 2)	15	102279454	102281754	2301	1	106073	ENSMUST00000051341.5	843	ENSMUSG00000045665	Mfsd5	major facilitator superfamily domain containing 5	ENSMUST00000051341.5	106073	0
chr15	5234299	5235138	840	-	19219	4e-53	5234299	5235138	0	1	839,	0	-52.4	-51	5.05	-1.58	-2.97	0.648	3' UTR	15	5206661	5242710	36050	2	19219	ENSMUST00000133966.1	7572	ENSMUSG00000039942	Ptger4	prostaglandin E receptor 4 (subtype EP4)	ENSMUST00000133966.1;ENSMUST00000120563.1;ENSMUST00000047379.14	19219;19219;19219	0;0;0
chr15	9506564	9507372	809	-	16197	1e-174	9506564	9507372	0	1	808,	0	-174	-172	5.73	-2.6	-4.42	0.627	3' UTR	15	9505788	9529828	24041	2	16197	ENSMUST00000228782.1	22456	ENSMUSG00000003882	Il7r	interleukin 7 receptor	ENSMUST00000228782.1;ENSMUST00000003981.5;ENSMUST00000227234.1	16197;16197;16197	0;0;22394
chr15	31594141	31594410	270	-	12465	1e-193	31594141	31594410	0	1	269,	0	-193	-191	2.41	-22.8	-26.7	-0.87	Exon (ENSMUST00000022842.15/12465, exon 5 of 11)	15	31590800	31601804	11005	2	12465	ENSMUST00000022842.15	7394	ENSMUSG00000022234	Cct5	chaperonin containing Tcp1, subunit 5 (epsilon)	ENSMUST00000022842.15;ENSMUST00000160174.1;ENSMUST00000159449.1;ENSMUST00000161266.1;ENSMUST00000159121.1;ENSMUST00000226951.1;ENSMUST00000070918.13	12465;12465;12465;12465;12465;69574;69574	0;-1080;0;0;7330;28752;25343
chr15	58098392	58099746	1355	-	70472	1.3e-85	58098392	58099746	0	2	384,36,	0,1318	-84.9	-83.3	5.28	-2.14	-3.8	0.827	Exon (ENSMUST00000226649.1/70472, exon 1 of 4)	15	58094044	58098776	4733	2	70472	ENSMUST00000226649.1	0	ENSMUSG00000022360	Atad2	ATPase family, AAA domain containing 2	ENSMUST00000226649.1;ENSMUST00000038194.4;ENSMUST00000228783.1;ENSMUST00000226526.1	70472;70472;70472;70472	0;0;0;11597
chr15	63930470	63930680	211	-	223601	2.4e-05	63930470	63930680	0	1	210,	0	-4.62	-3.72	2.04	-1.7	-3.14	1.7	3' UTR	15	63929097	64060448	131352	2	223601	ENSMUST00000063838.10	129768	ENSMUSG00000022378	Fam49b	family with sequence similarity 49, member B	ENSMUST00000063838.10;ENSMUST00000164532.2;ENSMUST00000228226.1;ENSMUST00000188367.1	223601;223601;223601;74460	0;67289;129663;14690
chr15	64920347	64920918	572	-	11514	1e-101	64920347	64920918	0	1	571,	0	-101	-98.9	5.09	-2.42	-4.19	0.599	Exon (ENSMUST00000023007.6/11514, exon 1 of 18)	15	64697084	64922296	225213	2	11514	ENSMUST00000023007.6	1378	ENSMUSG00000022376	Adcy8	adenylate cyclase 8	ENSMUST00000023007.6;ENSMUST00000228014.1;ENSMUST00000228109.1	11514;11514;11514	0;0;0
chr15	83606312	83607358	1047	-	64706	4e-70	83606312	83607358	0	1	1046,	0	-69.4	-67.9	5.92	-2.36	-4.11	0.744	3' UTR	15	83604999	83725021	120023	2	64706	ENSMUST00000144773.1	117663	ENSMUSG00000016763	Scube1	signal peptide, CUB domain, EGF-like 1	ENSMUST00000144773.1;ENSMUST00000043634.11;ENSMUST00000016907.7;ENSMUST00000076060.11;ENSMUST00000230060.1;ENSMUST00000171496.8	64706;64706;64706;64706;64706;64706	0;0;0;0;0;0
chr15	86140950	86141309	360	-	223753	3.2e-24	86140950	86141309	0	1	359,	0	-23.5	-22.3	2.23	-2.04	-3.65	0.632	3' UTR	15	86139128	86159468	20341	2	223753	ENSMUST00000150767.7	18159	ENSMUSG00000035891	Cerk	ceramide kinase	ENSMUST00000088931.9;ENSMUST00000138134.7;ENSMUST00000123349.1;ENSMUST00000150767.7;ENSMUST00000044332.15;ENSMUST00000156546.1	223752;223752;223752;223753;223753;223753	83255;82223;82078;0;0;0
chr15	90488769	90489069	301	-	66871	1.6e-15	90488769	90489069	0	1	300,	0	-14.8	-13.7	3.54	-2.5	-4.3	1.32	3' UTR	15	90487482	90679371	191890	2	66871	ENSMUST00000088649.10	190302	ENSMUSG00000052560	Cpne8	copine VIII	ENSMUST00000088649.10;ENSMUST00000064391.11	66871;66871	0;0
chr15	101930792	101931545	754	-	223917	1.6e-27	101930792	101931545	0	2	179,121,	0,632	-26.8	-25.5	2.94	-1.53	-2.89	0.781	Exon (ENSMUST00000023799.7/223917, exon 6 of 9)	15	101929890	101930971	1082	2	223917	ENSMUST00000230273.1	0	ENSMUSG00000061397	Krt79	keratin 79	ENSMUST00000023799.7;ENSMUST00000230273.1;ENSMUST00000229195.1	223917;223917;223917	0;0;0
chr16	3933714	3941028	7315	+	76779	6.3e-23	3933714	3941028	0	3	100,56,261,	0,3844,7053	-22.2	-21	1.87	-3.4	-5.46	-0.64	3' UTR	16	3908825	3941147	32323	1	76779	ENSMUST00000040881.13	24889	ENSMUSG00000014232	Cluap1	clusterin associated protein 1	ENSMUST00000180200.7;ENSMUST00000177551.1;ENSMUST00000040881.13;ENSMUST00000139294.1	268857;268857;76779;76779	35517;35604;0;24638
chr16	4648390	4648570	181	+	246154	7.9e-59	4648390	4648570	0	1	180,	0	-58.1	-56.7	2.3	-2.1	-3.74	-0.59	Exon (ENSMUST00000038770.3/246154, exon 2 of 2)	16	4639941	4650802	10862	1	246154	ENSMUST00000038770.3	8449	ENSMUSG00000039646	Vasn	vasorin	ENSMUST00000038770.3;ENSMUST00000138044.1;ENSMUST00000144815.1;ENSMUST00000038552.12;ENSMUST00000135823.7;ENSMUST00000143723.7;ENSMUST00000130125.1;ENSMUST00000090480.5	246154;246154;246154;78885;78885;78885;78885;78885	0;8422;0;0;0;-1674;0;31207
chr16	15889682	15889863	182	+	12609	1e-12	15889682	15889863	0	1	181,	0	-12	-10.9	1.93	-1.41	-2.69	0.874	3' UTR	16	15887286	15891031	3746	1	12609	ENSMUST00000096232.5	2396	ENSMUSG00000071637	Cebpd	CCAAT/enhancer binding protein (C/EBP), delta	ENSMUST00000096232.5;ENSMUST00000040248.8;ENSMUST00000229846.1	12609;224008;224008	0;0;0
chr16	36035151	36035332	182	+	16646	7.9e-25	36035151	36035332	0	1	181,	0	-24.1	-22.9	2.71	-1.49	-2.82	0.913	3' UTR	16	35983315	36037131	53817	1	16646	ENSMUST00000004054.12	51836	ENSMUSG00000022905	Kpna1	karyopherin (importin) alpha 1	ENSMUST00000004054.12;ENSMUST00000173696.7;ENSMUST00000172534.7;ENSMUST00000173641.1;ENSMUST00000173469.1	16646;16646;16646;16646;16646	0;34964;21354;15771;13507
chr16	96214076	96224590	10515	+	50795	7.9e-51	96214076	96224590	0	5	17,78,93,81,117,	0,5412,6422,9724,10397	-50.1	-48.7	13.6	-2.36	-4.11	1.35	3' UTR	16	96220499	96228925	8427	1	50795	ENSMUST00000145069.2	0	ENSMUSG00000040666	Sh3bgr	SH3-binding domain glutamic acid-rich protein	ENSMUST00000048770.15;ENSMUST00000171181.8;ENSMUST00000233818.1;ENSMUST00000233945.1;ENSMUST00000166952.7;ENSMUST00000132424.8;ENSMUST00000129904.2;ENSMUST00000157060.7;ENSMUST00000145069.2;ENSMUST00000233577.1	50795;50795;50795;50795;50795;50795;50795;50795;50795;50795	0;0;0;0;0;0;0;0;0;0
chr16	5049383	5049653	271	-	74022	3.2e-25	5049383	5049653	0	1	270,	0	-24.5	-23.3	3.49	-2.32	-4.05	1.19	Exon (ENSMUST00000231132.1/74022, exon 1 of 8)	16	5013909	5049857	35949	2	74022	ENSMUST00000115844.2	204	ENSMUSG00000022536	Glyr1	glyoxylate reductase 1 homolog (Arabidopsis)	ENSMUST00000230703.1;ENSMUST00000052449.5;ENSMUST00000229126.1;ENSMUST00000115844.2;ENSMUST00000023189.14;ENSMUST00000231132.1;ENSMUST00000231063.1	170644;170644;170644;74022;74022;74022;74022	-404;-415;-1081;0;0;0;0
chr16	11254120	11254270	151	-	14852	1e-17	11254120	11254270	0	1	150,	0	-17	-15.9	7.09	-2.07	-3.7	-0.948	5' UTR	16	11219292	11254270	34979	2	14852	ENSMUST00000167571.7	0	ENSMUSG00000062203	Gspt1	G1 to S phase transition 1	ENSMUST00000157919.1;ENSMUST00000167571.7;ENSMUST00000080030.13	100316833;14852;14852	175;0;0
chr16	15889672	15893452	3781	-	224008	1.3e-11	15889672	15893452	0	2	113,68,	0,3712	-10.9	-9.88	1.88	-1.57	-2.95	0.964	Exon (ENSMUST00000040248.8/224008, exon 20 of 20)	16	15887286	15891031	3746	1	12609	ENSMUST00000096232.5	2386	ENSMUSG00000071637	Cebpd	CCAAT/enhancer binding protein (C/EBP), delta	ENSMUST00000096232.5;ENSMUST00000040248.8;ENSMUST00000229846.1	12609;224008;224008	0;0;0
chr16	16484062	16487120	3059	-	224014	2.5e-85	16484062	16487120	0	2	535,6,	0,3052	-84.6	-83	5.75	-1.67	-3.11	0.649	Exon (ENSMUST00000161861.7/224014, exon 4 of 17)	16	16416917	16560219	143303	2	224014	ENSMUST00000161861.7	73099	ENSMUSG00000022788	Fgd4	FYVE, RhoGEF and PH domain containing 4	ENSMUST00000161861.7;ENSMUST00000162671.7;ENSMUST00000069284.13;ENSMUST00000161188.8;ENSMUST00000172181.8;ENSMUST00000162045.7;ENSMUST00000162124.7;ENSMUST00000159542.7;ENSMUST00000159058.7;ENSMUST00000162414.7;ENSMUST00000162542.7;ENSMUST00000161624.1	224014;224014;224014;224014;224014;224014;224014;224014;224014;224014;224014;224014	0;0;0;0;0;0;0;0;0;0;0;0
chr16	42291947	42340651	48705	-	14432	1.6e-38	42291947	42340651	0	2	419,179,	0,48525	-37.8	-36.5	38.2	-1.9	-3.44	0.678	5' UTR	16	42303362	42303469	108	2	102466172	ENSMUST00000184886.1	0	ENSMUSG00000098300	Mir6540	microRNA 6540	ENSMUST00000184886.1;ENSMUST00000102817.4	102466172;14432	0;0
chr16	46394993	46395554	562	-	58998	2e-98	46394993	46395554	0	2	279,112,	0,449	-97.7	-96.1	3.43	-2.94	-4.87	-0.724	3' UTR	16	46387706	46496967	109262	2	58998	ENSMUST00000023335.12	101413	ENSMUSG00000022656	Nectin3	nectin cell adhesion molecule 3	ENSMUST00000023335.12;ENSMUST00000121803.7;ENSMUST00000119941.1;ENSMUST00000121245.7;ENSMUST00000124602.1	58998;58998;58998;58998;58998	0;0;0;0;0
chr16	55973657	55973838	182	-	66391	4e-14	55973657	55973838	0	1	181,	0	-13.4	-12.4	2.4	-1.84	-3.36	-1.25	Exon (ENSMUST00000186480.1/66391, exon 1 of 1)	16	55973268	55974617	1350	2	66391	ENSMUST00000186480.1	779	ENSMUSG00000102101	Zbtb11os1	zinc finger and BTB domain containing 11, opposite strand 1	ENSMUST00000050248.8;ENSMUST00000186480.1;ENSMUST00000023269.4;ENSMUST00000122365.1;ENSMUST00000137811.7;ENSMUST00000126419.1;ENSMUST00000128581.1	271377;66391;68193;68193;68193;68193;68193	-45;0;7382;0;7236;7110;3662
chr16	85794635	85794875	241	-	11504	7.9e-29	85794635	85794875	0	1	240,	0	-28.1	-26.9	2.12	-1.87	-3.4	0.657	3' UTR	16	85793827	85803113	9287	2	11504	ENSMUST00000023610.14	8238	ENSMUSG00000022893	Adamts1	a disintegrin-like and metallopeptidase (reprolysin type) with thrombospondin type 1 motif, 1	ENSMUST00000023610.14;ENSMUST00000125897.1;ENSMUST00000138474.1	11504;11504;11504	0;6606;4763
chr16	89789029	89789480	452	-	21844	4e-61	89789029	89789480	0	1	451,	0	-60.4	-59	3.94	-3.67	-5.84	0.926	3' UTR	16	89787111	89857817	70707	2	21844	ENSMUST00000114122.7	68337	ENSMUSG00000002489	Tiam1	T cell lymphoma invasion and metastasis 1	ENSMUST00000114122.7;ENSMUST00000163370.7;ENSMUST00000114124.8;ENSMUST00000002588.10;ENSMUST00000144691.8;ENSMUST00000164263.8;ENSMUST00000089084.11;ENSMUST00000178095.1;ENSMUST00000134021.1	21844;21844;21844;21844;21844;21844;21844;21844;21844	0;0;0;0;0;0;0;0;10510
chr17	21746598	21747047	450	+	381067	1e-39	21746598	21747047	0	1	449,	0	-39	-37.6	5.49	-2.42	-4.19	1.15	3' UTR	17	21733724	21748968	15245	1	381067	ENSMUST00000065871.13	12874	ENSMUSG00000061544	Zfp229	zinc finger protein 229	ENSMUST00000182827.7;ENSMUST00000065871.13;ENSMUST00000183192.7;ENSMUST00000182603.1	381067;381067;381067;381067	15803;0;0;0
chr17	22375823	22377013	1191	+	224598	6.3e-40	22375823	22377013	0	1	1190,	0	-39.2	-37.9	3.52	-2.72	-4.59	0.667	3' UTR	17	22361453	22377280	15828	1	224598	ENSMUST00000088765.8	14370	ENSMUSG00000044501	Zfp758	zinc finger protein 758	ENSMUST00000088765.8;ENSMUST00000149699.7;ENSMUST00000072477.10;ENSMUST00000121315.1	224598;224598;224598;224598	0;0;0;0
chr17	24678021	24678141	121	+	213753	3.2e-16	24678021	24678141	0	1	120,	0	-15.5	-14.4	1.75	-1.87	-3.4	-0.756	Exon (ENSMUST00000234956.1/213753, exon 5 of 12)	17	24669687	24682016	12330	1	213753	ENSMUST00000234956.1	8334	ENSMUSG00000041130	Zfp598	zinc finger protein 598	ENSMUST00000234956.1;ENSMUST00000047179.6;ENSMUST00000234988.1	213753;213753;213753	0;0;0
chr17	26187748	26188078	331	+	12005	2.5e-32	26187748	26188078	0	1	330,	0	-31.6	-30.4	2.59	-2.4	-4.16	0.791	Exon (ENSMUST00000074370.9/12005, exon 6 of 11)	17	26138688	26195811	57124	1	12005	ENSMUST00000074370.9	49060	ENSMUSG00000024182	Axin1	axin 1	ENSMUST00000074370.9;ENSMUST00000118904.8;ENSMUST00000163421.7;ENSMUST00000168282.2;ENSMUST00000169268.1	12005;12005;12005;12005;12005	0;0;0;44401;-75
chr17	28223739	28226188	2450	+	23853	1.6e-40	28223739	28226188	0	4	41,299,167,88,	0,148,2105,2361	-39.8	-38.5	2.15	-5.38	-7.92	-0.626	Exon (ENSMUST00000002327.5/23853, exon 6 of 11)	17	28207778	28228608	20831	1	23853	ENSMUST00000002327.5	15961	ENSMUSG00000002257	Def6	differentially expressed in FDCP 6	ENSMUST00000002327.5;ENSMUST00000233560.1;ENSMUST00000233170.1;ENSMUST00000233264.1;ENSMUST00000233205.1;ENSMUST00000233534.1	23853;23853;23853;23853;23853;23853	0;0;0;0;14060;6706
chr17	28228251	28228608	358	+	23853	2e-90	28228251	28228608	0	1	357,	0	-89.7	-88.1	5.41	-1.47	-2.79	0.814	3' UTR	17	28207778	28228608	20831	1	23853	ENSMUST00000002327.5	20473	ENSMUSG00000002257	Def6	differentially expressed in FDCP 6	ENSMUST00000002320.15;ENSMUST00000232879.1;ENSMUST00000123020.8;ENSMUST00000233761.1;ENSMUST00000166744.7;ENSMUST00000142226.1;ENSMUST00000002327.5;ENSMUST00000233560.1;ENSMUST00000233170.1;ENSMUST00000233264.1	19015;19015;19015;19015;19015;19015;23853;23853;23853;23853	-4092;-4139;-4156;-4166;-4174;-4199;0;0;0;0
chr17	33104633	33104993	361	+	240068	2e-20	33104633	33104993	0	1	360,	0	-19.7	-18.5	5.46	-2.03	-3.63	1.35	Exon (ENSMUST00000131722.8/240068, exon 4 of 4)	17	33089310	33110705	21396	1	240068	ENSMUST00000131722.8	15323	ENSMUSG00000067424	Zfp563	zinc finger protein 563	ENSMUST00000131722.8;ENSMUST00000153072.7;ENSMUST00000140829.1	240068;240068;240068	0;0;0
chr17	33929900	33930906	1007	+	19732	1e-114	33929900	33930906	0	3	144,251,24,	0,344,982	-114	-112	4.48	-4.84	-7.25	-0.849	5' UTR	17	33929904	33932206	2303	1	19732	ENSMUST00000173266.7	0	ENSMUSG00000041354	Rgl2	ral guanine nucleotide dissociation stimulator-like 2	ENSMUST00000172468.1;ENSMUST00000047503.15;ENSMUST00000173266.7;ENSMUST00000173153.7;ENSMUST00000234070.1;ENSMUST00000174410.1;ENSMUST00000234226.1;ENSMUST00000174676.1;ENSMUST00000173379.8;ENSMUST00000173258.1;ENSMUST00000173718.1;ENSMUST00000173502.1;ENSMUST00000173284.1;ENSMUST00000174442.1;ENSMUST00000025161.9;ENSMUST00000234247.1;ENSMUST00000234273.1;ENSMUST00000172489.2;ENSMUST00000172653.1	19732;19732;19732;19732;19732;19732;19732;19732;19732;19732;19732;19732;19732;19732;21356;21356;21356;21356;21356	0;0;0;0;0;0;0;-2;-29;-305;-1146;-1225;-3019;-4482;10568;10263;9373;9372;3782
chr17	35004526	35004993	468	+	22321	9.99999999999999e-219	35004526	35004993	0	2	49,282,	0,185	-218	-216	2.96	-8.1	-11.1	-0.614	Exon (ENSMUST00000087315.13/22321, exon 4 of 30)	17	35004712	35005329	618	1	22321	ENSMUST00000172741.1	0	ENSMUSG00000007029	Vars	valyl-tRNA synthetase	ENSMUST00000087315.13;ENSMUST00000173584.7;ENSMUST00000174260.7;ENSMUST00000172570.1;ENSMUST00000172637.7;ENSMUST00000172656.1;ENSMUST00000172741.1	22321;22321;22321;22321;22321;22321;22321	0;0;0;0;0;0;0
chr17	39844631	39845472	842	+	100861531	2.5e-81	39844631	39845472	0	1	841,	0	-80.6	-79.1	93.1	-6.91	-9.72	1.27	Exon (ENSMUST00000192833.1/100861531, exon 1 of 1)	17	39843013	39846341	3329	1	100861531	ENSMUST00000192833.1	1618	NA	Rn45s	45S pre-ribosomal RNA	ENSMUST00000192833.1;ENSMUST00000182010.1	100861531;100861531	0;-1486
chr17	56065103	56067683	2581	+	27221	1.3e-29	56065103	56067683	0	2	322,277,	0,2303	-28.9	-27.7	4.13	-1.49	-2.81	0.757	3' UTR	17	56040439	56070276	29838	1	27221	ENSMUST00000002914.9	24664	ENSMUSG00000002835	Chaf1a	chromatin assembly factor 1, subunit A (p150)	ENSMUST00000002914.9;ENSMUST00000233325.1;ENSMUST00000232828.1;ENSMUST00000019722.11;ENSMUST00000132804.7;ENSMUST00000151943.7;ENSMUST00000134441.1;ENSMUST00000153947.7;ENSMUST00000146467.1;ENSMUST00000139371.1	27221;27221;27221;66530;66530;66530;66530;66530;66530;66530	0;0;0;0;4549;7334;1751;4757;7165;6864
chr17	87035131	87035279	149	+	56724	1.5e-07	87035131	87035279	0	1	148,	0	-6.82	-5.86	1.78	-1.36	-2.61	1.06	3' UTR	17	87025550	87035810	10261	1	56724	ENSMUST00000024959.9	9581	ENSMUSG00000024146	Cript	cysteine-rich PDZ-binding protein	ENSMUST00000024959.9;ENSMUST00000160269.1	56724;56724	0;0
chr17	14196785	14197085	301	-	240025	1.3e-11	14196785	14197085	0	1	300,	0	-10.9	-9.88	5.04	-1.51	-2.86	2.38	Exon (ENSMUST00000053218.6/240025, exon 4 of 4)	17	14195052	14204094	9043	2	240025	ENSMUST00000053218.6	7009	ENSMUSG00000048826	Dact2	dishevelled-binding antagonist of beta-catenin 2	ENSMUST00000053218.6;ENSMUST00000232816.1	240025;240025	0;7219
chr17	15375220	15375669	450	-	13388	1.3e-84	15375220	15375669	0	1	449,	0	-83.9	-82.3	4.51	-2.1	-3.75	0.732	5' UTR	17	15367354	15375976	8623	2	13388	ENSMUST00000014917.7	307	ENSMUSG00000014773	Dll1	delta like canonical Notch ligand 1	ENSMUST00000014917.7;ENSMUST00000152416.7;ENSMUST00000129395.7;ENSMUST00000124196.1;ENSMUST00000143460.1	13388;13388;13388;13388;13388	0;-3389;-1148;-120;0
chr17	15544723	15545292	570	-	213389	4e-64	15544723	15545292	0	1	569,	0	-63.4	-61.9	7.81	-1.51	-2.84	0.935	Exon (ENSMUST00000167994.9/213389, exon 10 of 10)	17	15543079	15563301	20223	2	213389	ENSMUST00000167994.9	18009	ENSMUSG00000051977	Prdm9	PR domain containing 9	ENSMUST00000167994.9;ENSMUST00000233295.1;ENSMUST00000128267.7;ENSMUST00000130297.1	213389;213389;213389;213389	0;0;0;0
chr17	17850057	17850327	271	-	15116	1.4e-07	17850057	17850327	0	1	270,	0	-6.84	-5.88	2.14	-1.52	-2.87	1.43	Exon (ENSMUST00000003762.7/15116, exon 2 of 5)	17	17843323	17855188	11866	2	15116	ENSMUST00000003762.7	4861	ENSMUSG00000003665	Has1	hyaluronan synthase 1	ENSMUST00000003762.7;ENSMUST00000232410.1	15116;15116	0;0
chr17	24078831	24079042	212	-	18607	5e-55	24078831	24079042	0	1	211,	0	-54.3	-52.8	2.13	-2.49	-4.29	-0.596	3' UTR	17	24073680	24141595	67916	2	18607	ENSMUST00000102927.9	62553	ENSMUSG00000024122	Pdpk1	3-phosphoinositide dependent protein kinase 1	ENSMUST00000102927.9;ENSMUST00000115411.7;ENSMUST00000115409.8;ENSMUST00000115407.8;ENSMUST00000052462.12	18607;18607;18607;18607;18607	0;0;0;0;0
chr17	24964549	24964880	332	-	57354	1e-68	24964549	24964880	0	1	331,	0	-68	-66.4	3.8	-3.05	-5.01	0.772	3' UTR	17	24961226	25015230	54005	2	57354	ENSMUST00000073337.7	50350	ENSMUSG00000038002	Cramp1l	cramped chromatin regulator homolog 1	ENSMUST00000233067.1;ENSMUST00000024981.8;ENSMUST00000232978.1;ENSMUST00000233316.1;ENSMUST00000233481.1;ENSMUST00000073337.7;ENSMUST00000233774.1	52009;52009;52009;52009;52009;57354;57354	-3880;-3860;-3912;-3913;-3904;0;0
chr17	27580488	27580668	181	-	56409	7.6e-08	27580488	27580668	0	1	180,	0	-7.12	-6.15	2.69	-1.67	-3.1	1.23	3' UTR	17	27579382	27623495	44114	2	56409	ENSMUST00000025050.12	42827	ENSMUSG00000024213	Nudt3	nudix (nucleotide diphosphate linked moiety X)-type motif 3	ENSMUST00000025050.12;ENSMUST00000231742.1;ENSMUST00000114886.7;ENSMUST00000133048.7;ENSMUST00000156429.8;ENSMUST00000062397.12;ENSMUST00000176876.7;ENSMUST00000127236.2;ENSMUST00000176458.1;ENSMUST00000233710.1	56409;56409;56409;56409;56409;56409;56409;56409;56409;67097	0;0;0;2651;41725;42595;42595;31000;42176;54554
chr17	32820721	32821081	361	-	240064	2e-67	32820721	32821081	0	1	360,	0	-66.7	-65.2	5.15	-1.58	-2.97	0.772	3' UTR	17	32815449	32830261	14813	2	240064	ENSMUST00000202988.3	9180	ENSMUSG00000095253	Zfp799	zinc finger protein 799	ENSMUST00000202988.3;ENSMUST00000179695.4;ENSMUST00000201876.3;ENSMUST00000202759.1;ENSMUST00000201499.1	240064;240064;240064;240064;240064	0;0;0;0;9134
chr17	33950087	33950952	866	-	54218	1.3e-33	33950087	33950952	0	1	865,	0	-32.9	-31.6	4.7	-1.33	-2.56	0.623	3' UTR	17	33949909	33951488	1580	2	54218	ENSMUST00000087543.4	536	ENSMUSG00000067370	B3galt4	UDP-Gal:betaGlcNAc beta 1,3-galactosyltransferase, polypeptide 4	ENSMUST00000174758.7;ENSMUST00000174745.7;ENSMUST00000174609.8;ENSMUST00000234380.1;ENSMUST00000008812.8;ENSMUST00000172799.7;ENSMUST00000174175.7;ENSMUST00000174620.2;ENSMUST00000173323.1;ENSMUST00000174662.1;ENSMUST00000025178.16;ENSMUST00000173196.2;ENSMUST00000234201.1;ENSMUST00000087543.4;ENSMUST00000025170.10;ENSMUST00000234334.1	20084;20084;20084;20084;20084;20084;20084;20084;20084;20084;224705;224705;224705;54218;57315;57315	1737;4260;4711;4711;4725;3538;4708;4701;1589;4708;-4860;-4963;-4993;0;9427;9110
chr17	46687851	46688001	151	-	21770	6.3e-20	46687851	46688001	0	1	150,	0	-19.2	-18.1	2.35	-1.86	-3.39	0.89	Exon (ENSMUST00000002839.8/21770, exon 3 of 15)	17	46682991	46705002	22012	2	21770	ENSMUST00000002839.8	17001	ENSMUSG00000059409	Ppp2r5d	protein phosphatase 2, regulatory subunit B', delta	ENSMUST00000232732.1;ENSMUST00000232762.1;ENSMUST00000233430.1;ENSMUST00000233491.1;ENSMUST00000002845.7;ENSMUST00000233612.1;ENSMUST00000233385.1;ENSMUST00000233082.1;ENSMUST00000002839.8;ENSMUST00000233988.1;ENSMUST00000233757.1	17256;17256;17256;17256;17256;17256;17256;21770;21770;21770;21770	7393;7068;6865;6848;6727;6671;6459;-2525;0;0;-932
chr17	47501322	47502292	971	-	63856	5e-16	47501322	47502292	0	2	118,62,	0,908	-15.3	-14.2	2.26	-3.05	-5.01	1.16	5' UTR	17	47483364	47502287	18924	2	63856	ENSMUST00000233174.1	0	ENSMUSG00000023980	Taf8	TATA-box binding protein associated factor 8	ENSMUST00000182129.7;ENSMUST00000171031.7;ENSMUST00000183210.1;ENSMUST00000183044.7;ENSMUST00000037333.16;ENSMUST00000183177.7;ENSMUST00000182848.7;ENSMUST00000182591.1;ENSMUST00000182060.1;ENSMUST00000182935.7;ENSMUST00000183014.1;ENSMUST00000182506.7;ENSMUST00000233174.1;ENSMUST00000067103.3;ENSMUST00000233121.1;ENSMUST00000233274.1;ENSMUST00000233675.1	12445;12445;12445;12445;12445;12445;12445;12445;12445;12445;12445;12445;63856;63856;63856;63856;63856	-2759;-2759;-2787;-2827;-2836;-2857;-2864;-2870;-2927;-2939;-2948;-2949;0;0;0;0;0
chr17	80047995	80048415	421	-	72692	6.3e-22	80047995	80048415	0	1	420,	0	-21.2	-20	2.44	-2.53	-4.34	0.943	Exon (ENSMUST00000184889.1/72692, exon 6 of 6)	17	80029487	80062227	32741	2	72692	ENSMUST00000184635.7	13812	ENSMUSG00000024095	Hnrnpll	heterogeneous nuclear ribonucleoprotein L-like	ENSMUST00000184635.7;ENSMUST00000061331.13;ENSMUST00000184297.7;ENSMUST00000184578.7;ENSMUST00000184889.1;ENSMUST00000184726.1	72692;72692;72692;72692;72692;72692	0;0;0;0;0;13853
chr18	12989762	12990616	855	+	16210	6.3e-23	12989762	12990616	0	2	117,124,	0,730	-22.2	-21	1.78	-2.13	-3.78	-0.65	3' UTR	18	12971923	12992950	21028	1	16210	ENSMUST00000025290.6	17839	ENSMUSG00000024423	Impact	impact, RWD domain protein	ENSMUST00000025290.6;ENSMUST00000234035.1;ENSMUST00000235053.1;ENSMUST00000234488.1;ENSMUST00000234793.1	16210;16210;16210;16210;16210	0;15284;15088;3462;0
chr18	20603352	20603622	271	+	13511	5.5e-08	20603352	20603622	0	1	270,	0	-7.26	-6.29	2.18	-1.36	-2.61	1.26	3' UTR	18	20597964	20665260	67297	2	102633478	ENSMUST00000130296.1	61638	ENSMUSG00000085595	Gm16090	predicted gene 16090	ENSMUST00000130296.1;ENSMUST00000059787.14	102633478;13511	0;0
chr18	37422910	37423299	390	+	93882	2.5e-11	37422910	37423299	0	1	389,	0	-10.6	-9.53	6.66	-1.53	-2.88	1.6	Exon (ENSMUST00000053073.5/93882, exon 1 of 1)	18	36952741	37840200	887460	1	100384868	ENSMUST00000115661.4	470169	ENSMUSG00000103458	Gm37013	predicted gene, 37013	ENSMUST00000115661.4;ENSMUST00000194544.1;ENSMUST00000193984.1;ENSMUST00000053073.5	100384868;103611158;103611159;93882	0;0;0;0
chr18	37437077	37437821	745	+	93883	6.3e-10	37437077	37437821	0	1	744,	0	-9.2	-8.19	7.81	-1.88	-3.42	1.77	Exon (ENSMUST00000055495.5/93883, exon 1 of 1)	18	36952741	37840200	887460	1	100384868	ENSMUST00000115661.4	484336	ENSMUSG00000103458	Gm37013	predicted gene, 37013	ENSMUST00000115661.4;ENSMUST00000194544.1;ENSMUST00000193984.1;ENSMUST00000055495.5;ENSMUST00000056915.2	100384868;103611158;103611159;93883;93884	0;0;0;0;0
chr18	37443666	37444145	480	+	93884	7.1e-06	37443666	37444145	0	1	479,	0	-5.15	-4.24	5.79	-1.34	-2.58	1.85	Exon (ENSMUST00000056915.2/93884, exon 1 of 1)	18	36952741	37840200	887460	1	100384868	ENSMUST00000115661.4	490925	ENSMUSG00000103458	Gm37013	predicted gene, 37013	ENSMUST00000115661.4;ENSMUST00000194544.1;ENSMUST00000193984.1;ENSMUST00000056915.2;ENSMUST00000052387.4	100384868;103611158;103611159;93884;93885	0;0;0;0;-3511
chr18	37816902	37817321	420	+	93707	2.5e-24	37816902	37817321	0	1	419,	0	-23.6	-22.4	5.2	-1.34	-2.58	0.834	Exon (ENSMUST00000066140.12/93707, exon 1 of 4)	18	36952741	37840200	887460	1	100384868	ENSMUST00000115661.4	864161	ENSMUSG00000103458	Gm37013	predicted gene, 37013	ENSMUST00000115661.4;ENSMUST00000194544.1;ENSMUST00000193984.1;ENSMUST00000192931.1;ENSMUST00000195112.1;ENSMUST00000195363.1;ENSMUST00000192535.1;ENSMUST00000003599.8;ENSMUST00000194928.1;ENSMUST00000195764.1;ENSMUST00000208907.1;ENSMUST00000076807.6;ENSMUST00000192103.1;ENSMUST00000066140.12;ENSMUST00000195239.1;ENSMUST00000055935.10;ENSMUST00000193890.1;ENSMUST00000193941.1;ENSMUST00000192875.…	100384868;103611158;103611159;93699;93700;93701;93702;93703;93704;93705;93705;93706;93706;93707;93707;93708;93708;93708;93708;93709;93710;93711;93712;93713;93714;93715;93716;93717;93722;93723;93724	0;0;0;0;0;0;0;0;0;0;0;0;0;0;0;-2192;-2231;-2245;-2333;0;0;0;0;0;0;0;0;0;0;0;0
chr18	21128638	21129268	631	-	381126	1.3e-23	21128638	21129268	0	1	630,	0	-22.9	-21.7	5.18	-1.34	-2.58	0.842	3' UTR	18	21127201	21300138	172938	2	381126	ENSMUST00000049260.6	170870	ENSMUSG00000042680	Garem1	GRB2 associated regulator of MAPK1 subtype 1	ENSMUST00000049260.6;ENSMUST00000234115.1	381126;381126	0;0
chr18	47368240	47368630	391	-	20358	1e-135	47368240	47368630	0	1	390,	0	-135	-133	3.59	-3.39	-5.45	0.655	5' UTR	18	47247438	47368446	121009	2	20358	ENSMUST00000076043.12	0	ENSMUSG00000019647	Sema6a	sema domain, transmembrane domain (TM), and cytoplasmic domain, (semaphorin) 6A	ENSMUST00000019791.13;ENSMUST00000115449.8;ENSMUST00000076043.12;ENSMUST00000135790.7;ENSMUST00000141224.7;ENSMUST00000151382.7;ENSMUST00000144223.1	20358;20358;20358;20358;20358;20358;20358	0;0;0;0;0;0;0
chr18	61131874	61132472	599	-	106894	1.3e-86	61131874	61132472	0	1	598,	0	-85.9	-84.3	3.97	-3.03	-5	0.647	3' UTR	18	61131279	61177050	45772	2	106894	ENSMUST00000091884.4	44578	ENSMUSG00000024622	Hmgxb3	HMG box domain containing 3	ENSMUST00000091884.4;ENSMUST00000025523.12;ENSMUST00000115268.3	106894;12978;12978	0;26302;0
chr18	61298375	61298766	392	-	170826	2e-20	61298375	61298766	0	1	391,	0	-19.7	-18.5	3.67	-2.61	-4.44	1.22	3' UTR	18	61298136	61400431	102296	2	170826	ENSMUST00000075299.12	101665	ENSMUSG00000033871	Ppargc1b	peroxisome proliferative activated receptor, gamma, coactivator 1 beta	ENSMUST00000075299.12;ENSMUST00000063307.5	170826;170826	0;0
chr18	61715692	61716111	420	-	17714	2e-72	61715692	61716111	0	1	419,	0	-71.7	-70.1	6.73	-1.6	-3	0.885	3' UTR	18	61712440	61726331	13892	2	17714	ENSMUST00000062991.7	10220	ENSMUSG00000024580	Grpel2	GrpE-like 2, mitochondrial	ENSMUST00000062991.7	17714	0
chr18	66060159	66060399	241	-	320924	3.2e-13	66060159	66060399	0	1	240,	0	-12.5	-11.4	2.15	-1.57	-2.94	1.03	3' UTR	18	66045302	66291446	246145	2	320924	ENSMUST00000146610.1	231047	ENSMUSG00000046318	Ccbe1	collagen and calcium binding EGF domains 1	ENSMUST00000146610.1;ENSMUST00000061103.13;ENSMUST00000130300.1	320924;320924;320924	0;0;231439
chr18	80606234	80606684	451	-	18018	7.9e-15	80606234	80606684	0	1	450,	0	-14.1	-13	2.37	-2.45	-4.23	0.865	3' UTR	18	80606205	80708173	101969	2	18018	ENSMUST00000167977.7	101489	ENSMUSG00000033016	Nfatc1	nuclear factor of activated T cells, cytoplasmic, calcineurin dependent 1	ENSMUST00000167977.7;ENSMUST00000078049.10;ENSMUST00000170905.7	18018;18018;18018	0;0;0
chr19	6053502	6053623	122	+	74126	1.6e-14	6053502	6053623	0	1	121,	0	-13.8	-12.7	1.59	-1.4	-2.68	-0.655	3' UTR	19	6046576	6053712	7137	1	74126	ENSMUST00000138532.7	6926	ENSMUSG00000024807	Syvn1	synovial apoptosis inhibitor 1, synoviolin	ENSMUST00000184338.1;ENSMUST00000178310.7;ENSMUST00000043074.12;ENSMUST00000179142.1;ENSMUST00000007482.6;ENSMUST00000138532.7;ENSMUST00000129081.7;ENSMUST00000156550.7;ENSMUST00000142101.7;ENSMUST00000134667.7;ENSMUST00000144328.1;ENSMUST00000025723.8	102465597;14109;14109;14109;18120;74126;74126;74126;74126;74126;74126;74126	2168;-4265;-4336;-4344;4128;0;6864;0;0;0;6417;0
chr19	6531839	6532350	512	+	18190	7.9e-24	6531839	6532350	0	1	511,	0	-23.1	-21.9	3	-2.27	-3.98	-0.661	3' UTR	19	6418731	6533217	114487	1	18190	ENSMUST00000113462.7	113108	ENSMUSG00000033768	Nrxn2	neurexin II	ENSMUST00000113462.7;ENSMUST00000077182.12;ENSMUST00000113461.7;ENSMUST00000137166.7;ENSMUST00000113458.7;ENSMUST00000113459.1;ENSMUST00000154580.1;ENSMUST00000113451.7;ENSMUST00000129698.1	18190;18190;18190;18190;18190;18190;18190;20521;20521	0;0;0;0;0;0;0;10669;9199
chr19	8941251	8941582	332	+	225898	6.3e-14	8941251	8941582	0	1	331,	0	-13.2	-12.2	2.14	-2.42	-4.19	0.879	3' UTR	19	8929552	8941582	12031	1	225898	ENSMUST00000096241.5	11699	ENSMUSG00000071647	Eml3	echinoderm microtubule associated protein like 3	ENSMUST00000096241.5;ENSMUST00000224272.1;ENSMUST00000225054.1;ENSMUST00000224642.1;ENSMUST00000226096.1;ENSMUST00000225377.1;ENSMUST00000096240.2;ENSMUST00000137956.7;ENSMUST00000135300.7;ENSMUST00000132463.7;ENSMUST00000169535.1;ENSMUST00000151386.1	225898;225898;225898;225898;225898;225898;23942;23942;23942;23942;23942;23942	0;0;7220;7106;2950;2732;-293;-911;-924;-2452;-3513;-4818
chr19	11527962	11528232	271	+	69774	1e-25	11527962	11528232	0	1	270,	0	-25	-23.8	2.7	-3.74	-5.93	1.49	3' UTR	19	11516512	11531256	14745	1	69774	ENSMUST00000163078.7	11450	ENSMUSG00000024677	Ms4a6b	membrane-spanning 4-domains, subfamily A, member 6B	ENSMUST00000163078.7;ENSMUST00000025580.9;ENSMUST00000161157.7;ENSMUST00000161283.1	69774;69774;69774;69774	0;0;0;6291
chr19	32819957	32820167	211	+	19211	1.6e-44	32819957	32820167	0	1	210,	0	-43.8	-42.5	4.93	-1.61	-3	0.655	3' UTR	19	32757497	32826160	68664	1	19211	ENSMUST00000013807.7	62460	ENSMUSG00000013663	Pten	phosphatase and tensin homolog	ENSMUST00000013807.7;ENSMUST00000154806.1	19211;19211	0;8732
chr19	34319365	34327740	8376	+	14102	1e-209	34319365	34327740	0	3	24,25,748,	0,1195,7627	-209	-207	4.35	-5.65	-8.21	0.628	3' UTR	19	34290659	34327770	37112	1	14102	ENSMUST00000025691.11	28706	ENSMUSG00000024778	Fas	Fas (TNF receptor superfamily member 6)	ENSMUST00000025691.11	14102	0
chr19	41943805	41944104	300	+	74168	3.2e-42	41943805	41944104	0	1	299,	0	-41.5	-40.1	2.71	-1.51	-2.85	0.653	3' UTR	19	41941086	41981114	40029	2	72199	ENSMUST00000167927.7	37010	ENSMUSG00000025159	Mms19	MMS19 cytosolic iron-sulfur assembly component	ENSMUST00000167927.7;ENSMUST00000171561.7;ENSMUST00000170209.7;ENSMUST00000163287.7;ENSMUST00000163398.7;ENSMUST00000164776.7;ENSMUST00000026168.8;ENSMUST00000166090.7;ENSMUST00000169779.1;ENSMUST00000171755.7;ENSMUST00000167820.1;ENSMUST00000165043.1;ENSMUST00000169775.7;ENSMUST00000026154.8;ENSMUST00000224562.1;ENSMUST00000225968.1;ENSMUST00000224537.1;ENSMUST00000223785.1;ENSMUST00000225433.1;…	72199;72199;72199;72199;72199;72199;72199;72199;72199;72199;72199;72199;72199;74168;74168;74168;74168;74168;74168;74168;74168;74168	0;0;20523;25618;37013;37032;37028;11034;1523;37035;9840;4128;37033;0;6202;0;5753;5378;5345;3801;2435;2186
chr19	46265685	46267221	1537	+	107338	2e-33	46265685	46267221	0	3	42,89,19,	0,339,1517	-32.7	-31.4	2.02	-1.83	-3.34	-0.685	Exon (ENSMUST00000026254.13/107338, exon 16 of 40)	19	46266092	46269797	3706	1	107338	ENSMUST00000177512.2	0	ENSMUSG00000025224	Gbf1	golgi-specific brefeldin A-resistance factor 1	ENSMUST00000026254.13;ENSMUST00000177406.7;ENSMUST00000176992.7;ENSMUST00000177512.2;ENSMUST00000176853.1;ENSMUST00000176422.1	107338;107338;107338;107338;107338;107338	0;0;0;0;-1576;-2497
chr19	57488046	57488256	211	+	72133	6.8e-07	57488046	57488256	0	1	210,	0	-6.17	-5.23	2.74	-1.98	-3.56	2.44	3' UTR	19	57452906	57488910	36005	1	72133	ENSMUST00000026072.3	35140	ENSMUSG00000025086	Trub1	TruB pseudouridine (psi) synthase family member 1	ENSMUST00000026072.3;ENSMUST00000026073.12	72133;72133	0;0
chr19	5456991	5457223	233	-	240514	1e-160	5456991	5457223	0	1	232,	0	-160	-158	3.28	-3.48	-5.58	-0.599	Exon (ENSMUST00000179549.1/240514, exon 1 of 1)	19	5456789	5457397	609	2	240514	ENSMUST00000179549.1	174	ENSMUSG00000095098	Ccdc85b	coiled-coil domain containing 85B	ENSMUST00000025850.5;ENSMUST00000179549.1;ENSMUST00000225796.1;ENSMUST00000225917.1;ENSMUST00000225141.1;ENSMUST00000025847.6;ENSMUST00000224944.1	14283;240514;58249;58249;58249;58249;58249	9288;0;-3393;-3393;-3393;-3406;-3662
chr19	9893366	9893873	508	-	16319	1e-43	9893366	9893873	0	1	507,	0	-43	-41.7	4.9	-1.41	-2.68	0.716	Exon (ENSMUST00000025562.7/16319, exon 4 of 18)	19	9872297	9899533	27237	2	16319	ENSMUST00000025562.7	5660	ENSMUSG00000024660	Incenp	inner centromere protein	ENSMUST00000025562.7	16319	0
chr19	11251706	11253184	1479	-	12482	1e-177	11251706	11253184	0	3	177,57,6,	0,343,1472	-177	-175	2.81	-4.31	-6.61	-1.06	Exon (ENSMUST00000169159.2/12482, exon 6 of 7)	19	11249675	11266241	16567	2	12482	ENSMUST00000169159.2	13057	ENSMUSG00000024673	Ms4a1	membrane-spanning 4-domains, subfamily A, member 1	ENSMUST00000169159.2;ENSMUST00000185851.1;ENSMUST00000187379.1;ENSMUST00000181137.1	12482;12482;12482;75138	0;0;12961;0
chr19	29718886	29720614	1729	-	240613	1e-75	29718886	29720614	0	2	720,29,	0,1699	-75	-73.4	4.35	-2.72	-4.58	0.592	Exon (ENSMUST00000175726.7/240613, exon 7 of 8)	19	29714402	29805507	91106	2	240613	ENSMUST00000175726.7	84893	ENSMUSG00000046138	9930021J03Rik	RIKEN cDNA 9930021J03 gene	ENSMUST00000175726.7;ENSMUST00000175764.8;ENSMUST00000177155.7;ENSMUST00000176773.1	240613;240613;240613;240613	0;0;0;33048
chr19	41943808	41944108	301	-	72199	7.9e-42	41943808	41944108	0	1	300,	0	-41.1	-39.7	2.74	-1.7	-3.14	0.691	3' UTR	19	41941086	41981114	40029	2	72199	ENSMUST00000167927.7	37006	ENSMUSG00000025159	Mms19	MMS19 cytosolic iron-sulfur assembly component	ENSMUST00000167927.7;ENSMUST00000171561.7;ENSMUST00000170209.7;ENSMUST00000163287.7;ENSMUST00000163398.7;ENSMUST00000164776.7;ENSMUST00000026168.8;ENSMUST00000166090.7;ENSMUST00000169779.1;ENSMUST00000171755.7;ENSMUST00000167820.1;ENSMUST00000165043.1;ENSMUST00000169775.7;ENSMUST00000026154.8;ENSMUST00000224562.1;ENSMUST00000225968.1;ENSMUST00000224537.1;ENSMUST00000223785.1;ENSMUST00000225433.1;…	72199;72199;72199;72199;72199;72199;72199;72199;72199;72199;72199;72199;72199;74168;74168;74168;74168;74168;74168;74168;74168;74168	0;0;20519;25614;37009;37028;37024;11030;1519;37031;9836;4124;37029;0;6205;0;5756;5381;5348;3804;2438;2189
chr19	43848107	43850264	2158	-	71972	1e-117	43848107	43850264	0	2	171,489,	0,1668	-117	-116	5.2	-2.36	-4.1	0.622	Exon (ENSMUST00000212396.1/71972, exon 15 of 16)	19	43846821	43940191	93371	2	71972	ENSMUST00000212396.1	89927	ENSMUSG00000025195	Dnmbp	dynamin binding protein	ENSMUST00000212396.1;ENSMUST00000212592.1;ENSMUST00000212048.1;ENSMUST00000212032.1;ENSMUST00000026209.4	71972;71972;71972;71972;71972	0;0;0;0;0
chr19	58797093	58797721	629	-	73442	4e-59	58797093	58797721	0	1	628,	0	-58.4	-57	6.04	-1.34	-2.58	0.757	3' UTR	19	58795751	58860984	65234	2	73442	ENSMUST00000066285.4	63263	ENSMUSG00000025092	Hspa12a	heat shock protein 12A	ENSMUST00000028299.10;ENSMUST00000066285.4	67507;73442	-2632;0
chrX	56362552	56363492	941	+	78619	5e-37	56362552	56363492	0	2	28,751,	0,189	-36.3	-35	21.6	-1.63	-3.04	0.891	Exon (ENSMUST00000101560.3/78619, exon 4 of 5)	20	56346400	56365674	19275	1	78619	ENSMUST00000101560.3	16152	ENSMUSG00000073176	Zfp449	zinc finger protein 449	ENSMUST00000101560.3	78619	0
chrX	56454856	56454977	122	+	236790	1e-06	56454856	56454977	0	1	121,	0	-5.99	-5.05	2.18	-1.36	-2.61	1.43	5' UTR	20	56454857	56507840	52984	1	236790	ENSMUST00000134138.1	0	ENSMUSG00000035967	Ints6l	integrator complex subunit 6 like	ENSMUST00000134138.1;ENSMUST00000039374.8;ENSMUST00000101553.8;ENSMUST00000186445.6;ENSMUST00000132428.7	236790;236790;236790;236790;236790	0;0;0;0;0
chrX	73776818	73776998	181	+	56504	7.6e-10	73776818	73776998	0	1	180,	0	-9.12	-8.1	3.35	-1.35	-2.6	1.95	Exon (ENSMUST00000002081.5/56504, exon 9 of 15)	20	73774405	73778925	4521	1	56504	ENSMUST00000002081.5	2413	ENSMUSG00000002007	Srpk3	serine/arginine-rich protein specific kinase 3	ENSMUST00000146812.7;ENSMUST00000147127.7;ENSMUST00000149478.7;ENSMUST00000002079.6;ENSMUST00000052761.8;ENSMUST00000156299.7;ENSMUST00000129070.7;ENSMUST00000148419.7;ENSMUST00000130119.1;ENSMUST00000140944.7;ENSMUST00000142707.7;ENSMUST00000129367.7;ENSMUST00000145341.1;ENSMUST00000002081.5;ENSMUST00000136664.1;ENSMUST00000137045.1;ENSMUST00000139630.1	140571;140571;140571;140571;15929;15929;15929;15929;15929;15929;15929;15929;15929;56504;56504;56504;56504	19728;19728;19728;19719;9899;9899;3899;3698;3814;9624;4709;5221;5370;0;0;-947;-980
chrX	164422589	164422890	302	+	18700	4e-34	164422589	164422890	0	1	301,	0	-33.4	-32.2	2.82	-1.61	-3.01	0.782	5' UTR	20	164419787	164431836	12050	1	18700	ENSMUST00000208741.1	2802	ENSMUSG00000031381	Piga	phosphatidylinositol glycan anchor biosynthesis, class A	ENSMUST00000208741.1;ENSMUST00000112257.9;ENSMUST00000033754.14;ENSMUST00000151911.8;ENSMUST00000208697.1;ENSMUST00000208261.1;ENSMUST00000112255.7;ENSMUST00000133813.2;ENSMUST00000155849.1	18700;18700;18700;18700;18700;18700;18700;18700;18700	0;0;0;0;0;0;0;0;-2620
chrX	7373280	7374210	931	-	54651	1.6e-30	7373280	7374210	0	1	930,	0	-29.8	-28.5	12.9	-3.05	-5.02	-1.36	3' UTR	20	7372591	7375830	3240	2	54651	ENSMUST00000115744.1	1620	ENSMUSG00000046269	Usp27x	ubiquitin specific peptidase 27, X chromosome	ENSMUST00000128858.1;ENSMUST00000115744.1	100270707;54651	-1715;0
chrX	53669293	53669763	471	-	553127	1e-122	53669293	53669763	0	1	470,	0	-122	-121	7.53	-1.42	-2.72	0.598	3' UTR	20	53669177	53670408	1232	2	553127	ENSMUST00000088778.4	645	ENSMUSG00000067924	Rtl8b	retrotransposon Gag like 8B	ENSMUST00000088778.4	553127	0
chrX	150569075	150569346	272	-	77622	7.9e-21	150569075	150569346	0	1	271,	0	-20.1	-18.9	3.55	-1.56	-2.93	1.35	3' UTR	20	150547375	150570638	23264	1	11656	ENSMUST00000066337.12	21700	ENSMUSG00000025270	Alas2	aminolevulinic acid synthase 2, erythroid	ENSMUST00000066337.12;ENSMUST00000112715.1;ENSMUST00000142474.1;ENSMUST00000112725.7;ENSMUST00000112727.9;ENSMUST00000112720.7;ENSMUST00000152332.7;ENSMUST00000112721.9;ENSMUST00000026303.15;ENSMUST00000138958.1;ENSMUST00000140207.7	11656;11656;11656;77622;77622;77622;77622;77622;77622;77622;77622	0;0;0;0;0;0;18739;18750;18803;16861;18725
chrX	152661003	152661542	540	-	110380	2.5e-71	152661003	152661542	0	1	539,	0	-70.6	-69.1	3.58	-2.44	-4.22	0.588	Exon (ENSMUST00000101141.8/110380, exon 4 of 10)	20	152609509	152769461	159953	2	110380	ENSMUST00000101141.8	107919	ENSMUSG00000045180	Shroom2	shroom family member 2	ENSMUST00000101141.8;ENSMUST00000062317.4;ENSMUST00000152746.1	110380;110380;110380	0;0;0
chrX	163949297	163950346	1050	-	22184	6.3e-18	163949297	163950346	0	2	81,160,	0,889	-17.2	-16	2.22	-2.31	-4.04	0.999	Exon (ENSMUST00000112289.8/22184, exon 6 of 11)	20	163939065	163950216	11152	2	22184	ENSMUST00000132350.1	0	ENSMUSG00000031370	Zrsr2	zinc finger (CCCH type), RNA binding motif and serine/arginine rich 2	ENSMUST00000112289.8;ENSMUST00000132350.1;ENSMUST00000124719.1;ENSMUST00000090840.9;ENSMUST00000139166.1;ENSMUST00000147928.7	22184;22184;22184;22184;22184;22184	0;0;0;8252;7816;8206
chrX	169315613	169317008	1396	-	15159	5e-27	169315613	169317008	0	3	108,149,13,	0,932,1382	-26.3	-25.1	2.29	-1.99	-3.58	-0.74	3' UTR	20	169250193	169320372	70180	2	15159	ENSMUST00000154638.8	3364	ENSMUSG00000031352	Hccs	holocytochrome c synthetase	ENSMUST00000156210.7;ENSMUST00000149873.1;ENSMUST00000154638.8;ENSMUST00000033717.8;ENSMUST00000112115.1	101055907;101055907;15159;15159;15159	-3614;-3614;0;0;0
chr1	176882166	176882405	240	+	NA	1.3e-08	176882166	176882405	0	1	239,	0	-7.87	-6.89	6.03	-2	-3.59	4.66	Exon (ENSMUST00000192665.1/ENSMUST00000192665.1, exon 1 of 1)	1	176814660	176956360	141701	1	76816	ENSMUST00000133305.7	67506	ENSMUSG00000026504	Sdccag8	serologically defined colon cancer antigen 8	ENSMUST00000133305.7;ENSMUST00000027785.14;ENSMUST00000123409.7	76816;76816;76816	0;0;0
chr1	66800646	66800797	152	-	NA	1.8e-09	66800646	66800797	0	1	151,	0	-8.75	-7.75	3.18	-1.32	-2.55	1.93	Exon (ENSMUST00000194465.1/ENSMUST00000194465.1, exon 1 of 1)	1	66719248	66801210	81963	2	68691	ENSMUST00000129190.7	413	ENSMUSG00000026004	Kansl1l	KAT8 regulatory NSL complex subunit 1-like	ENSMUST00000129190.7;ENSMUST00000068168.9;ENSMUST00000113987.1;ENSMUST00000132960.1	68691;68691;68691;68691	0;0;0;0
chr1	176755226	176755437	212	-	NA	5e-28	176755226	176755437	0	1	211,	0	-27.3	-26.1	2.49	-1.4	-2.68	0.706	3' UTR	1	176733662	176755333	21672	2	545389	ENSMUST00000192664.5	0	ENSMUSG00000057335	Cep170	centrosomal protein 170	ENSMUST00000057037.12;ENSMUST00000192664.5;ENSMUST00000195717.5;ENSMUST00000194727.5;ENSMUST00000195433.5;ENSMUST00000194984.1	545389;545389;545389;545389;545389;545389	0;0;0;0;0;-829
chr1	37487669	37488714	1046	-	77633	1.6e-77	37487669	37488714	0	1	1045,	0	-76.8	-75.3	5.45	-2	-3.59	0.641	Exon (ENSMUST00000192316.1/77633, exon 1 of 1)	1	37485851	37488605	2755	2	77633	ENSMUST00000192316.1	0	ENSMUSG00000103948	4930594C11Rik	G1 to S phase transition pseudogene	ENSMUST00000042161.14;ENSMUST00000151952.7;ENSMUST00000154819.7;ENSMUST00000143636.7;ENSMUST00000149791.7;ENSMUST00000148047.1;ENSMUST00000192316.1;ENSMUST00000151866.1	269181;269181;269181;269181;269181;269181;77633;77633	0;0;0;0;0;0;0;0
chr2	164791681	164792068	388	+	NA	2e-52	164791681	164792068	0	1	387,	0	-51.7	-50.2	4.3	-1.44	-2.74	-0.731	3' UTR	2	164785823	164792487	6665	1	101113	ENSMUST00000174070.7	5858	ENSMUSG00000050373	Snx21	sorting nexin family member 21	ENSMUST00000174070.7;ENSMUST00000172577.7;ENSMUST00000056181.6;ENSMUST00000152471.1;ENSMUST00000140519.1;ENSMUST00000173945.1;ENSMUST00000134611.3;ENSMUST00000133053.1;ENSMUST00000017451.6;ENSMUST00000103094.10	101113;101113;101113;101113;101113;101113;170789;170789;170789;170789	0;0;0;5664;0;0;12813;4421;12814;12814
chr2	18045811	18046944	1134	-	NA	2e-38	18045811	18046944	0	1	1133,	0	-37.7	-36.4	7.38	-1.83	-3.34	0.746	Exon (ENSMUST00000091420.5/ENSMUST00000091420.5, exon 2 of 2)	2	18025193	18037737	12545	2	77940	ENSMUST00000066163.2	-9207	ENSMUSG00000054057	A930004D18Rik	RIKEN cDNA A930004D18 gene	NA	NA	NA
chr2	72247614	72247794	181	-	NA	5e-12	72247614	72247794	0	1	180,	0	-11.3	-10.2	2.21	-1.64	-3.06	1.13	Exon (ENSMUST00000132792.1/ENSMUST00000132792.1, exon 2 of 2)	2	71981240	72257474	276235	1	56508	ENSMUST00000090826.11	266374	ENSMUSG00000049044	Rapgef4	Rap guanine nucleotide exchange factor (GEF) 4	ENSMUST00000090826.11;ENSMUST00000102698.9;ENSMUST00000028525.5;ENSMUST00000153887.7;ENSMUST00000146970.1	56508;56508;56508;56508;56508	0;0;0;0;0
chr2	121138703	121139601	899	-	NA	6.3e-48	121138703	121139601	0	1	898,	0	-47.2	-45.8	7.93	-1.51	-2.85	0.692	Exon (ENSMUST00000099486.2/ENSMUST00000099486.2, exon 1 of 2)	2	121137598	121140653	3056	2	329504	ENSMUST00000110674.3	1052	ENSMUSG00000074890	Lcmt2	leucine carboxyl methyltransferase 2	ENSMUST00000110674.3;ENSMUST00000130221.7;ENSMUST00000028702.9;ENSMUST00000110665.7;ENSMUST00000146750.7;ENSMUST00000147271.7;ENSMUST00000119031.7;ENSMUST00000110662.8;ENSMUST00000156132.1;ENSMUST00000066155.5	329504;75894;75894;75894;75894;75894;75894;75894;75894;75894	0;-827;-831;-838;-843;-852;-897;-898;-920;-2540
chr2	129197938	129198656	719	-	NA	1.3e-33	129197938	129198656	0	1	718,	0	-32.9	-31.6	6.5	-1.54	-2.9	-0.964	Exon (ENSMUST00000192413.1/ENSMUST00000192413.1, exon 1 of 1)	2	129178196	129180667	2472	2	100048701	ENSMUST00000138431.1	-17989	ENSMUSG00000084826	AI847159	expressed sequence AI847159	ENSMUST00000028880.9;ENSMUST00000140907.7;ENSMUST00000144744.7;ENSMUST00000141285.1;ENSMUST00000148988.1;ENSMUST00000110315.1	20515;20515;20515;20515;20515;20515	-108;-145;-147;-147;-488;-654
chr2	152394932	152395053	122	-	NA	7.2e-05	152394932	152395053	0	1	121,	0	-4.14	-3.27	2.77	-1.96	-3.54	4.36	3' UTR	2	152393611	152398063	4453	2	20667	ENSMUST00000182625.1	3010	ENSMUSG00000051817	Sox12	SRY (sex determining region Y)-box 12	ENSMUST00000182625.1	20667	0
chr3	52284188	52284309	122	+	NA	1.6e-06	52284188	52284309	0	1	121,	0	-5.8	-4.87	2.07	-1.37	-2.63	1.67	Exon (ENSMUST00000193915.1/ENSMUST00000193915.1, exon 1 of 1)	3	52268336	52353221	84886	1	56458	ENSMUST00000053764.6	15852	ENSMUSG00000044167	Foxo1	forkhead box O1	ENSMUST00000053764.6	56458	0
chr3	88032461	88033150	690	+	NA	3.2e-40	88032461	88033150	0	1	689,	0	-39.5	-38.1	5.46	-1.67	-3.1	-0.761	Exon (ENSMUST00000198195.1/ENSMUST00000198195.1, exon 1 of 1)	3	88043108	88055990	12883	1	66614	ENSMUST00000029707.12	-9958	ENSMUSG00000028069	Gpatch4	G patch domain containing 4	ENSMUST00000160737.7;ENSMUST00000005014.8;ENSMUST00000160150.1	73940;73940;73940	-4878;-4983;-4969
chr3	8882237	8882570	334	-	NA	2e-60	8882237	8882570	0	1	333,	0	-59.7	-58.3	8.04	-1.69	-3.13	0.95	Exon (ENSMUST00000122299.1/ENSMUST00000122299.1, exon 1 of 1)	3	8802146	8923918	121773	2	66230	ENSMUST00000042148.5	41348	ENSMUSG00000040269	Mrps28	mitochondrial ribosomal protein S28	ENSMUST00000042148.5	66230	0
chr3	10205221	10205400	180	-	NA	5.1e-06	10205221	10205400	0	1	179,	0	-5.29	-4.38	1.91	-1.45	-2.76	1.12	Exon (ENSMUST00000029041.5/11770, exon 3 of 4)	3	10204088	10208576	4489	2	11770	ENSMUST00000029041.5	3176	ENSMUSG00000062515	Fabp4	fatty acid binding protein 4, adipocyte	ENSMUST00000029041.5	11770	0
chr3	104061286	104061465	180	-	NA	5.6e-08	104061286	104061465	0	1	179,	0	-7.25	-6.28	1.84	-1.99	-3.59	-1.24	Exon (ENSMUST00000199201.1/ENSMUST00000199201.1, exon 1 of 1)	3	104013259	104220374	207116	2	99470	ENSMUST00000064371.13	158909	ENSMUSG00000052539	Magi3	membrane associated guanylate kinase, WW and PDZ domain containing 3	ENSMUST00000064371.13;ENSMUST00000121198.7;ENSMUST00000122303.1	99470;99470;99470	0;0;0
chr4	84293445	84293656	212	-	NA	1.3e-17	84293445	84293656	0	1	211,	0	-16.9	-15.8	2.33	-1.41	-2.7	0.882	Exon (ENSMUST00000102820.8/ENSMUST00000102820.8, exon 7 of 8)	4	84275610	84675086	399477	2	242509	ENSMUST00000176691.7	381430	ENSMUSG00000028487	Bnc2	basonuclin 2	ENSMUST00000176691.7	242509	0
chr5	99978567	99978858	292	+	NA	1.3e-15	99978567	99978858	0	1	291,	0	-14.9	-13.8	3.52	-3.99	-6.23	-1.2	Exon (ENSMUST00000166606.1/ENSMUST00000166606.1, exon 2 of 2)	5	99962283	99978624	16342	2	11991	ENSMUST00000168396.1	0	ENSMUSG00000000568	Hnrnpd	heterogeneous nuclear ribonucleoprotein D	ENSMUST00000172361.7;ENSMUST00000019128.14;ENSMUST00000112939.9;ENSMUST00000072750.12;ENSMUST00000171106.7;ENSMUST00000168396.1;ENSMUST00000171786.7;ENSMUST00000170912.1	11991;11991;11991;11991;11991;11991;11991;11991	0;0;0;0;-2016;0;0;0
chr5	108821750	108822705	956	+	NA	6.3e-20	108821750	108822705	0	1	955,	0	-19.2	-18.1	2.88	-1.79	-3.28	0.602	Exon (ENSMUST00000175733.1/ENSMUST00000175733.1, exon 1 of 1)	5	108763842	108768914	5073	1	73295	ENSMUST00000189659.1	57908	ENSMUSG00000101762	1700047L14Rik	RIKEN cDNA 1700047L14 gene	NA	NA	NA
chr5	143254378	143254827	450	-	NA	4e-65	143254378	143254827	0	1	449,	0	-64.4	-62.9	5.93	-1.52	-2.87	-0.957	Exon (ENSMUST00000161448.7/54201, exon 7 of 7)	5	143249697	143270022	20326	2	54201	ENSMUST00000161448.7	15195	ENSMUSG00000046658	Zfp316	zinc finger protein 316	ENSMUST00000161448.7;ENSMUST00000051665.8	54201;54201	0;0
chr6	47847770	47848082	313	+	NA	1e-11	47847770	47848082	0	1	312,	0	-11	-9.95	9.87	-2.14	-3.81	-2.32	Exon (ENSMUST00000203678.1/ENSMUST00000203678.1, exon 1 of 1)	6	47835664	47867688	32025	1	272347	ENSMUST00000079881.10	12106	ENSMUSG00000062519	Zfp398	zinc finger protein 398	ENSMUST00000146202.1;ENSMUST00000079881.10;ENSMUST00000114598.2	272347;272347;272347	12109;0;0
chr6	48739086	48739324	239	+	NA	1e-102	48739086	48739324	0	1	238,	0	-102	-101	2.78	-2.24	-3.93	-0.588	5' UTR	6	48739107	48741796	2690	1	16205	ENSMUST00000142703.1	0	ENSMUSG00000090019	Gimap1	GTPase, IMAP family member 1	ENSMUST00000054368.6;ENSMUST00000204408.1;ENSMUST00000140054.2;ENSMUST00000204168.1;ENSMUST00000142703.1;ENSMUST00000127537.5	16205;16205;16205;16205;16205;317757	0;0;0;0;0;0
chr6	52189703	52192632	2930	+	NA	1.3e-16	52189703	52192632	0	2	222,108,	0,2821	-15.9	-14.8	3.87	-2.93	-4.85	2.1	Exon (ENSMUST00000139055.1/ENSMUST00000139055.1, exon 2 of 2)	6	52189671	52191753	2083	2	15401	ENSMUST00000101395.2	0	ENSMUSG00000000942	Hoxa4	homeobox A4	ENSMUST00000128102.3;ENSMUST00000114434.8;ENSMUST00000148446.2;ENSMUST00000101395.2;ENSMUST00000136806.7	15399;15400;15400;15401;72628	0;0;-4829;0;0
chr6	120761993	120762234	242	+	NA	2e-13	120761993	120762234	0	1	241,	0	-12.7	-11.7	2.21	-1.57	-2.94	0.943	Exon (ENSMUST00000112686.7/330409, exon 17 of 19)	6	120666421	120771190	104770	1	330409	ENSMUST00000112686.7	95572	ENSMUSG00000071226	Cecr2	CECR2, histone acetyl-lysine reader	ENSMUST00000112686.7;ENSMUST00000143563.1	330409;330409	0;3858
chr6	145864606	145864815	210	+	NA	2.5e-13	145864606	145864815	0	1	209,	0	-12.6	-11.5	2.15	-1.66	-3.08	1.11	Exon (ENSMUST00000203443.1/ENSMUST00000203443.1, exon 1 of 1)	6	145858243	145865558	7316	2	79362	ENSMUST00000032386.10	743	ENSMUSG00000030256	Bhlhe41	basic helix-loop-helix family, member e41	ENSMUST00000032386.10;ENSMUST00000111703.1	79362;79362	0;0
chr6	70315158	70315472	315	-	NA	7.8e-10	70315158	70315472	0	2	49,69,	0,245	-9.11	-8.1	1.98	-1.85	-3.37	1.75	5' UTR	6	70766273	70773692	7420	2	19895	ENSMUST00000124633.1	458534	ENSMUSG00000053604	Rpia	ribose 5-phosphate isomerase A	NA	NA	NA
chr6	122814834	122820614	5781	-	NA	2e-22	122814834	122820614	0	2	21,158,	0,5622	-21.7	-20.5	2.4	-1.72	-3.18	-0.771	Exon (ENSMUST00000181317.2/ENSMUST00000181317.2, exon 1 of 2)	6	122819914	122845366	25453	1	60611	ENSMUST00000003238.13	0	ENSMUSG00000003154	Foxj2	forkhead box J2	ENSMUST00000003238.13;ENSMUST00000177927.3	60611;60611	0;0
chr6	141247668	141249620	1953	-	NA	2e-31	141247668	141249620	0	2	6,444,	0,1508	-30.7	-29.4	3.91	-1.77	-3.25	0.924	Exon (ENSMUST00000190040.1/ENSMUST00000190040.1, exon 1 of 2)	6	141249269	141507448	258180	1	54611	ENSMUST00000043259.9	0	ENSMUSG00000041741	Pde3a	phosphodiesterase 3A, cGMP inhibited	ENSMUST00000043259.9;ENSMUST00000189060.2	54611;54611	0;-346
chr6	148777239	148777538	300	-	NA	1e-55	148777239	148777538	0	1	299,	0	-55	-53.6	2.77	-2.2	-3.89	0.699	Exon (ENSMUST00000136896.7/320727, exon 5 of 6)	6	148770683	148789991	19309	2	320727	ENSMUST00000136896.7	12453	ENSMUSG00000040029	Ipo8	importin 8	ENSMUST00000136896.7;ENSMUST00000048418.13;ENSMUST00000147955.1	320727;320727;320727	0;0;0
chr7	41626374	41626525	152	+	NA	4.1e-08	41626374	41626525	0	1	151,	0	-7.39	-6.42	1.79	-1.57	-2.94	1.14	Exon (ENSMUST00000163475.2/ENSMUST00000163475.2, exon 6 of 6)	7	41633203	41647548	14346	1	67607	ENSMUST00000154942.1	-6678	ENSMUSG00000074165	Zfp788	zinc finger protein 788	NA	NA	NA
chr7	70410626	70439471	28846	+	NA	2.5e-38	70410626	70439471	0	3	124,104,58,	0,2009,28787	-37.6	-36.3	3.4	-1.98	-3.56	1.03	Exon (ENSMUST00000189966.6/434198, exon 11 of 11)	7	70365159	70411142	45984	1	434198	ENSMUST00000189966.6	45467	ENSMUSG00000100005	B130024G19Rik	RIKEN cDNA B130024G19 gene	ENSMUST00000189966.6;ENSMUST00000190320.1	434198;434198	0;0
chr7	90380643	90381091	449	+	NA	7.9e-21	90380643	90381091	0	1	448,	0	-20.1	-18.9	2.86	-1.74	-3.2	0.936	Exon (ENSMUST00000207455.1/ENSMUST00000207455.1, exon 2 of 2)	7	90348698	90385170	36473	1	83671	ENSMUST00000208720.1	31945	ENSMUSG00000030616	Sytl2	synaptotagmin-like 2	ENSMUST00000208720.1;ENSMUST00000107210.2;ENSMUST00000107211.7;ENSMUST00000190731.6;ENSMUST00000190837.6;ENSMUST00000207431.1	83671;83671;83671;83671;83671;83671	0;0;0;0;0;-2762
chr7	121056051	121056321	271	+	NA	1e-44	121056051	121056321	0	1	270,	0	-44	-42.6	4.53	-1.57	-2.95	0.966	Exon (ENSMUST00000208157.1/ENSMUST00000208157.1, exon 1 of 1)	7	121034445	121076835	42391	1	59052	ENSMUST00000033163.7	21606	ENSMUSG00000030876	Mettl9	methyltransferase like 9	ENSMUST00000033163.7;ENSMUST00000207351.1	59052;59052	0;0
chr7	127448815	127448995	181	+	NA	0.00016	127448815	127448995	0	1	180,	0	-3.8	-2.94	1.63	-1.58	-2.96	1.29	Exon (ENSMUST00000147487.1/ENSMUST00000147487.1, exon 1 of 2)	7	127443755	127448993	5239	2	71131	ENSMUST00000106299.1	0	ENSMUSG00000048921	Zfp689	zinc finger protein 689	ENSMUST00000053392.10;ENSMUST00000106299.1	71131;71131	0;0
chr7	143070070	143071087	1018	+	NA	1e-62	143070070	143071087	0	1	1017,	0	-62	-60.6	9.88	-3.03	-4.99	0.635	3' UTR	7	143069153	143074561	5409	2	56843	ENSMUST00000148715.7	3474	ENSMUSG00000009246	Trpm5	transient receptor potential cation channel, subfamily M, member 5	ENSMUST00000037941.9;ENSMUST00000128762.8;ENSMUST00000207448.1;ENSMUST00000141954.1;ENSMUST00000208278.1;ENSMUST00000132303.1;ENSMUST00000148715.7;ENSMUST00000136602.7;ENSMUST00000126776.7;ENSMUST00000150589.7;ENSMUST00000009390.9;ENSMUST00000146075.7;ENSMUST00000150867.1;ENSMUST00000060433.9;ENSMUST00000133410.2;ENSMUST00000105920.7;ENSMUST00000177841.7;ENSMUST00000147995.1;ENSMUST00000137856.1;…	12520;12520;12520;12520;12520;12520;56843;56843;56843;56843;56843;56843;56843;56844;56844;56844;56844;56844;56844;56844	17331;17276;16797;11494;5396;3869;0;0;3766;16127;23555;16042;23519;0;0;0;0;0;0;0
chr7	34285119	34285805	687	-	NA	1e-234	34285119	34285805	0	1	686,	0	-234	-231	6.21	-6.24	-8.92	0.597	5' UTR	7	34236714	34285599	48886	2	233103	ENSMUST00000085592.5	0	ENSMUSG00000066571	4931406P16Rik	RIKEN cDNA 4931406P16 gene	ENSMUST00000108074.7;ENSMUST00000085592.5;ENSMUST00000206399.1	233103;233103;233103	0;0;0
chr7	67680467	67680826	360	-	NA	3.2e-18	67680467	67680826	0	1	359,	0	-17.5	-16.3	2.53	-2.97	-4.92	-1.26	Exon (ENSMUST00000207774.1/ENSMUST00000207774.1, exon 1 of 1)	7	67647410	67726711	79302	1	67009	ENSMUST00000032774.15	33057	ENSMUSG00000030555	Ttc23	tetratricopeptide repeat domain 23	ENSMUST00000032774.15;ENSMUST00000107471.7;ENSMUST00000126093.7;ENSMUST00000130681.7;ENSMUST00000153475.7;ENSMUST00000107470.1;ENSMUST00000155024.1;ENSMUST00000208764.1;ENSMUST00000137919.1	67009;67009;67009;67009;67009;67009;67009;67009;67009	0;0;0;31317;25290;0;0;0;0
chr7	106419285	106419975	691	-	NA	1e-46	106419285	106419975	0	1	690,	0	-46	-44.6	3.99	-3.54	-5.66	1.08	Exon (ENSMUST00000183414.1/ENSMUST00000183414.1, exon 1 of 1)	7	106323414	106330688	7275	2	668128	ENSMUST00000184782.1	-89287	NA	Gm8989	very large inducible GTPase 1 pseudogene	NA	NA	NA
chr7	106422401	106423121	721	-	NA	1e-43	106422401	106423121	0	1	720,	0	-43	-41.6	4.23	-2.03	-3.64	0.828	Exon (ENSMUST00000183414.1/ENSMUST00000183414.1, exon 1 of 1)	7	106323414	106330688	7275	2	668128	ENSMUST00000184782.1	-92433	NA	Gm8989	very large inducible GTPase 1 pseudogene	NA	NA	NA
chr8	4206545	4206964	420	+	NA	1e-29	4206545	4206964	0	1	419,	0	-29	-27.7	4.23	-1.5	-2.84	0.9	3' UTR	8	4166567	4208051	41485	1	213027	ENSMUST00000176149.7	39978	ENSMUSG00000011832	Evi5l	ecotropic viral integration site 5 like	ENSMUST00000176149.7;ENSMUST00000168386.8	213027;73072	0;10348
chr8	11738620	11739008	389	+	NA	4e-26	11738620	11739008	0	1	388,	0	-25.4	-24.1	4.52	-1.57	-2.95	1.26	Exon (ENSMUST00000209225.1/ENSMUST00000209225.1, exon 1 of 1)	8	11727721	11782581	54861	1	54126	ENSMUST00000210104.1	10899	ENSMUSG00000031511	Arhgef7	Rho guanine nucleotide exchange factor (GEF7)	ENSMUST00000210104.1;ENSMUST00000110909.8;ENSMUST00000033908.13	54126;54126;54126	0;0;0
chr8	4206554	4206882	329	-	NA	6.3e-29	4206554	4206882	0	1	328,	0	-28.2	-26.9	6.1	-1.99	-3.58	1.25	Exon (ENSMUST00000177130.7/ENSMUST00000177130.7, exon 1 of 10)	8	4166567	4208051	41485	1	213027	ENSMUST00000176149.7	39987	ENSMUSG00000011832	Evi5l	ecotropic viral integration site 5 like	ENSMUST00000176149.7;ENSMUST00000168386.8	213027;73072	0;10430
chr8	45396883	45398286	1404	-	NA	1e-72	45396883	45398286	0	1	1403,	0	-72	-70.5	4.71	-3.46	-5.55	0.626	3' UTR	8	45395665	45410619	14955	2	142980	ENSMUST00000034056.11	12333	ENSMUSG00000031639	Tlr3	toll-like receptor 3	ENSMUST00000034056.11;ENSMUST00000167106.2;ENSMUST00000209772.1;ENSMUST00000211370.1;ENSMUST00000210996.1;ENSMUST00000209651.1	142980;142980;142980;142980;142980;142980	0;0;0;12332;12090;12272
chr8	88631794	88632034	241	-	NA	1.3e-32	88631794	88632034	0	1	240,	0	-31.9	-30.6	4.31	-1.61	-3.01	1.06	5' UTR	8	88626563	88636128	9566	2	71607	ENSMUST00000034087.8	4094	ENSMUSG00000031662	Snx20	sorting nexin 20	ENSMUST00000034087.8	71607	0
chr8	105254643	105255003	361	-	97440	1.3e-67	105254643	105255003	0	1	360,	0	-66.9	-65.4	5.41	-1.51	-2.84	0.887	5' UTR	8	105252638	105255153	2516	2	97440	ENSMUST00000136822.2	150	ENSMUSG00000069920	B3gnt9	UDP-GlcNAc:betaGal beta-1,3-N-acetylglucosaminyltransferase 9	ENSMUST00000034361.9;ENSMUST00000156561.7;ENSMUST00000141957.7;ENSMUST00000124113.7;ENSMUST00000133035.1;ENSMUST00000034359.9;ENSMUST00000136239.1;ENSMUST00000144762.7;ENSMUST00000147670.1;ENSMUST00000136822.2;ENSMUST00000093217.8;ENSMUST00000161745.2	234678;234678;234678;234678;234678;71609;71609;71609;71609;97440;97440;97440	29498;29437;29437;29376;8150;9606;5117;9578;9600;0;0;0
chr9	101120885	101121245	361	+	NA	1e-14	101120885	101121245	0	1	360,	0	-14	-12.9	3.68	-1.96	-3.54	1.5	Exon (ENSMUST00000194716.1/ENSMUST00000194716.1, exon 1 of 1)	9	101105084	101251795	146712	2	235542	ENSMUST00000075941.11	130550	ENSMUSG00000043154	Ppp2r3a	protein phosphatase 2, regulatory subunit B'', alpha	ENSMUST00000075941.11;ENSMUST00000066773.8;ENSMUST00000185719.1;ENSMUST00000188612.1	235542;235542;235542;235542	0;0;0;77606
chr9	108798263	108798624	362	+	NA	1e-234	108798263	108798624	0	1	361,	0	-234	-232	4.12	-5.03	-7.52	0.705	Exon (ENSMUST00000193560.5/76500, exon 3 of 6)	9	108783796	108806332	22537	1	76500	ENSMUST00000193560.5	14467	ENSMUSG00000032599	Ip6k2	inositol hexaphosphate kinase 2	ENSMUST00000192307.5;ENSMUST00000193560.5;ENSMUST00000195580.5;ENSMUST00000192226.5;ENSMUST00000194875.5;ENSMUST00000195514.5;ENSMUST00000085018.5;ENSMUST00000194782.5;ENSMUST00000192028.5;ENSMUST00000193055.1;ENSMUST00000193970.1	76500;76500;76500;76500;76500;76500;76500;76500;76500;76500;76500	14467;0;14398;14398;14398;0;0;2199;2132;1911;0
chr9	18622223	18637309	15087	-	NA	7.9e-29	18622223	18637309	0	2	12,798,	0,14288	-28.1	-26.8	3.04	-5.66	-8.23	1.19	Exon (ENSMUST00000207857.1/ENSMUST00000207857.1, exon 1 of 80)	9	18754553	18755709	1157	2	18322	ENSMUST00000066997.3	133486	ENSMUSG00000054141	Olfr24	olfactory receptor 24	NA	NA	NA
chr9	18659002	18659512	511	-	NA	7.9e-25	18659002	18659512	0	1	510,	0	-24.1	-22.9	2.93	-1.76	-3.23	0.883	Exon (ENSMUST00000208663.1/ENSMUST00000208663.1, exon 2 of 78)	9	18754553	18755709	1157	2	18322	ENSMUST00000066997.3	96707	ENSMUSG00000054141	Olfr24	olfactory receptor 24	NA	NA	NA
chr9	32526333	32526542	210	-	NA	1.3e-40	32526333	32526542	0	1	209,	0	-39.9	-38.6	2.5	-1.49	-2.82	-0.636	Exon (ENSMUST00000194812.1/ENSMUST00000194812.1, exon 1 of 1)	9	32422204	32541595	119392	2	14247	ENSMUST00000016231.13	15053	ENSMUSG00000016087	Fli1	Friend leukemia integration 1	ENSMUST00000016231.13;ENSMUST00000183767.1	14247;14247	0;0
chr10	25495482	25495749	268	+	NA	7.9e-60	25495482	25495749	0	1	267,	0	-59.1	-57.7	1.92	-6.38	-9.1	0.735	Exon (ENSMUST00000053748.15/13822, exon 14 of 20)	10	25359798	25523515	163718	1	13822	ENSMUST00000053748.15	135684	ENSMUSG00000019978	Epb41l2	erythrocyte membrane protein band 4.1 like 2	ENSMUST00000053748.15;ENSMUST00000218903.1;ENSMUST00000092645.6;ENSMUST00000217929.1;ENSMUST00000220121.1;ENSMUST00000219138.1;ENSMUST00000220290.1;ENSMUST00000217844.1;ENSMUST00000217943.1;ENSMUST00000219941.1	13822;13822;13822;13822;13822;13822;13822;13822;13822;13822	0;0;0;0;53871;0;0;0;0;0
chr10	37139550	37139999	450	+	NA	8.7e-09	37139550	37139999	0	1	449,	0	-8.06	-7.07	4.18	-1.61	-3.01	1.69	Exon (ENSMUST00000188813.1/ENSMUST00000188813.1, exon 1 of 1)	10	36998172	37001611	3440	1	15182	ENSMUST00000123010.1	141378	ENSMUSG00000019777	Hdac2	histone deacetylase 2	ENSMUST00000092584.5	17118	-630
chr10	4368308	4369057	750	-	NA	1.6e-79	4368308	4369057	0	1	749,	0	-78.8	-77.3	5.94	-2.16	-3.83	0.585	3' UTR	10	4367075	4387475	20401	2	381990	ENSMUST00000100077.4	18418	ENSMUSG00000075327	Zbtb2	zinc finger and BTB domain containing 2	ENSMUST00000100077.4;ENSMUST00000100078.9	381990;381990	0;0
chr11	83225552	83225942	391	+	NA	1.6e-57	83225552	83225942	0	1	390,	0	-56.8	-55.4	3.6	-1.54	-2.9	-0.767	Exon (ENSMUST00000145461.7/100043636, exon 3 of 3)	11	83223576	83225869	2294	1	100043636	ENSMUST00000145461.7	1976	ENSMUSG00000087107	AI662270	expressed sequence AI662270	ENSMUST00000145461.7;ENSMUST00000143673.1;ENSMUST00000142709.1;ENSMUST00000216233.1;ENSMUST00000214346.1	100043636;100043636;100043636;100043636;100043636	0;0;0;0;0
chr11	108531416	108531595	180	-	NA	9.5e-06	108531416	108531595	0	1	179,	0	-5.02	-4.11	2.34	-1.84	-3.36	2.17	Exon (ENSMUST00000137907.1/ENSMUST00000137907.1, exon 2 of 2)	11	108425192	108860615	435424	1	76380	ENSMUST00000150863.8	106224	ENSMUSG00000020728	Cep112	centrosomal protein 112	ENSMUST00000150863.8;ENSMUST00000061287.11;ENSMUST00000138538.8;ENSMUST00000130515.8;ENSMUST00000182729.7;ENSMUST00000133670.8;ENSMUST00000182249.1	76380;76380;76380;76380;76380;76380;76380	0;0;105955;0;0;0;0
chr12	80259589	80260146	558	+	NA	6.3e-40	80259589	80260146	0	2	39,138,	0,419	-39.2	-37.9	2.03	-3.97	-6.2	-0.819	Exon (ENSMUST00000218666.1/ENSMUST00000218666.1, exon 1 of 2)	12	80168322	80260091	91770	2	109711	ENSMUST00000167327.1	0	ENSMUSG00000015143	Actn1	actinin, alpha 1	ENSMUST00000021554.15;ENSMUST00000167327.1;ENSMUST00000218874.1;ENSMUST00000220351.1	109711;109711;109711;109711	0;0;0;-805
chr12	3367247	3403714	36468	-	NA	1e-74	3367247	3403714	0	2	119,117,	0,36350	-74	-72.4	3.79	-1.8	-3.29	-0.689	Exon (ENSMUST00000217965.1/ENSMUST00000217965.1, exon 1 of 2)	12	3387381	3404933	17553	1	16570	ENSMUST00000219895.1	0	ENSMUSG00000020668	Kif3c	kinesin family member 3C	ENSMUST00000168012.2;ENSMUST00000095903.6;ENSMUST00000179637.2;ENSMUST00000180149.1;ENSMUST00000220210.1;ENSMUST00000020999.6;ENSMUST00000219895.1;ENSMUST00000218952.1;ENSMUST00000217891.1	100043040;100043040;100043040;100043040;16570;16570;16570;16570;16570	23297;23026;23000;23033;0;0;0;0;0
chr12	20899843	20900892	1050	-	NA	3.2e-49	20899843	20900892	0	1	1049,	0	-48.5	-47.1	4.75	-3.69	-5.87	1.1	Exon (ENSMUST00000079237.6/ENSMUST00000079237.6, exon 2 of 2)	12	20804381	20815779	11399	2	69513	ENSMUST00000189625.1	-85113	ENSMUSG00000099759	1700030C10Rik	RIKEN cDNA 1700030C10 gene	NA	NA	NA
chr12	71317620	71318311	692	-	NA	4e-44	71317620	71318311	0	1	691,	0	-43.4	-42.1	7.45	-1.57	-2.95	-0.731	Exon (ENSMUST00000132822.1/ENSMUST00000132822.1, exon 2 of 2)	12	71309884	71320107	10224	1	59036	ENSMUST00000061273.11	7736	ENSMUSG00000044548	Dact1	dishevelled-binding antagonist of beta-catenin 1	ENSMUST00000061273.11;ENSMUST00000150639.1	59036;59036	0;0
chr12	111860625	111861136	512	-	NA	1.6e-20	111860625	111861136	0	1	511,	0	-19.8	-18.6	4.94	-2.39	-4.15	0.867	Exon (ENSMUST00000222018.1/ENSMUST00000222018.1, exon 1 of 1)	12	111828457	111908110	79654	2	21981	ENSMUST00000054815.14	46974	ENSMUSG00000021285	Ppp1r13b	protein phosphatase 1, regulatory subunit 13B	ENSMUST00000054815.14;ENSMUST00000163747.3	21981;21981	0;46904
chr13	4092151	4092636	486	+	NA	2.5e-13	4092151	4092636	0	2	136,283,	0,202	-12.6	-11.6	4.93	-1.31	-2.53	1.77	Exon (ENSMUST00000221310.1/ENSMUST00000221310.1, exon 1 of 2)	13	4078254	4088996	10743	1	105387	ENSMUST00000147180.1	13897	ENSMUSG00000033715	Akr1c14	aldo-keto reductase family 1, member C14	ENSMUST00000118717.9;ENSMUST00000041768.6;ENSMUST00000147180.1	105387;105387;105387	43140;32560;13897
chr13	47010240	47010986	747	+	NA	2.5e-32	47010240	47010986	0	1	746,	0	-31.6	-30.4	4.76	-2.06	-3.68	0.76	Exon (ENSMUST00000224451.1/ENSMUST00000224451.1, exon 7 of 7)	13	47043499	47085279	41781	1	218214	ENSMUST00000037025.15	-32513	ENSMUSG00000038080	Kdm1b	lysine (K)-specific demethylase 1B	ENSMUST00000052747.3	105193	3864
chr13	96606363	96607171	809	+	NA	4e-65	96606363	96607171	0	1	808,	0	-64.4	-62.9	6.09	-2.78	-4.65	0.747	Exon (ENSMUST00000223019.1/ENSMUST00000223019.1, exon 1 of 1)	13	96542618	96638015	95398	1	68018	ENSMUST00000179226.7	63745	ENSMUSG00000021669	Col4a3bp	collagen, type IV, alpha 3 (Goodpasture antigen) binding protein	ENSMUST00000179226.7;ENSMUST00000077672.11;ENSMUST00000109444.2;ENSMUST00000220464.1;ENSMUST00000222434.1	68018;68018;68018;68018;68018	0;0;0;0;0
chr13	96607409	96607709	301	+	NA	4e-21	96607409	96607709	0	1	300,	0	-20.4	-19.2	3.69	-1.81	-3.32	1.23	Exon (ENSMUST00000223019.1/ENSMUST00000223019.1, exon 1 of 1)	13	96542618	96638015	95398	1	68018	ENSMUST00000179226.7	64791	ENSMUSG00000021669	Col4a3bp	collagen, type IV, alpha 3 (Goodpasture antigen) binding protein	ENSMUST00000179226.7;ENSMUST00000077672.11;ENSMUST00000109444.2;ENSMUST00000220464.1;ENSMUST00000222434.1	68018;68018;68018;68018;68018	0;0;0;0;0
chr13	98732985	98733375	391	+	NA	1.3e-20	98732985	98733375	0	1	390,	0	-19.9	-18.7	2.6	-1.31	-2.53	0.652	Exon (ENSMUST00000225686.1/ENSMUST00000225686.1, exon 1 of 1)	13	98723403	98815194	91792	2	218503	ENSMUST00000099277.11	81819	ENSMUSG00000041685	Fcho2	FCH domain only 2	ENSMUST00000099277.11;ENSMUST00000040340.15;ENSMUST00000225318.1;ENSMUST00000225945.1	218503;218503;218503;218503	0;0;0;0
chr13	32802540	32802765	226	-	NA	2e-26	32802540	32802765	0	1	225,	0	-25.7	-24.5	2.67	-2.03	-3.64	-0.852	Exon (ENSMUST00000057911.1/ENSMUST00000057911.1, exon 1 of 1)	13	32802038	32822609	20572	1	78903	ENSMUST00000021832.6	502	ENSMUSG00000021400	Wrnip1	Werner helicase interacting protein 1	ENSMUST00000021832.6;ENSMUST00000220560.1;ENSMUST00000229351.1;ENSMUST00000221066.1	78903;78903;78903;78903	0;0;-4185;-4381
chr13	47010238	47010945	708	-	NA	5e-32	47010238	47010945	0	1	707,	0	-31.3	-30	5.52	-2.33	-4.06	0.809	Exon (ENSMUST00000225443.1/ENSMUST00000225443.1, exon 1 of 1)	13	47012557	47014850	2294	2	105193	ENSMUST00000052747.3	4612	ENSMUSG00000044231	Nhlrc1	NHL repeat containing 1	ENSMUST00000052747.3	105193	3905
chr13	60176019	60176229	211	-	14451	3.2e-63	60176019	60176229	0	1	210,	0	-62.5	-61	2.59	-3.43	-5.5	-0.821	Exon (ENSMUST00000065086.5/14451, exon 1 of 1)	13	60174405	60177365	2961	2	14451	ENSMUST00000065086.5	1136	ENSMUSG00000052957	Gas1	growth arrest specific 1	ENSMUST00000065086.5;ENSMUST00000223933.1	14451;14451	0;0
chr14	45595306	45595607	302	+	NA	5e-75	45595306	45595607	0	1	301,	0	-74.3	-72.8	4.02	-1.44	-2.74	0.65	Exon (ENSMUST00000226558.1/ENSMUST00000226558.1, exon 3 of 3)	14	45588467	45658142	69676	2	114874	ENSMUST00000111828.3	62535	ENSMUSG00000037697	Ddhd1	DDHD domain containing 1	ENSMUST00000111828.3;ENSMUST00000087320.12;ENSMUST00000051310.12;ENSMUST00000152110.7;ENSMUST00000129599.7;ENSMUST00000149286.8;ENSMUST00000156758.8;ENSMUST00000141487.7	114874;114874;114874;114874;114874;114874;114874;114874	0;0;0;0;0;0;0;0
chr14	61310760	61311539	780	+	NA	3.2e-61	61310760	61311539	0	1	779,	0	-60.5	-59.1	6.98	-2.39	-4.15	0.93	3' UTR	14	61309753	61311936	2184	1	219144	ENSMUST00000055159.7	1007	ENSMUSG00000043157	Arl11	ADP-ribosylation factor-like 11	ENSMUST00000055159.7;ENSMUST00000188538.1	219144;67355	0;0
chr14	76439996	76440382	387	+	NA	5e-11	76439996	76440382	0	1	386,	0	-10.3	-9.28	4.65	-1.52	-2.86	1.16	3' UTR	14	76414961	76507762	92802	1	21807	ENSMUST00000110888.7	25035	ENSMUSG00000022010	Tsc22d1	TSC22 domain family, member 1	ENSMUST00000110888.7;ENSMUST00000048371.14;ENSMUST00000176886.1;ENSMUST00000176581.1;ENSMUST00000175984.1;ENSMUST00000177471.1	21807;21807;21807;21807;21807;21807	0;0;0;21348;0;0
chr14	8799999	8800335	337	-	NA	1e-297	8799999	8800335	0	1	336,	0	-297	-294	10.8	-1.9	-3.46	0.825	Exon (ENSMUST00000052615.6/ENSMUST00000052615.6, exon 1 of 1)	14	8431192	8666240	235049	2	74430	ENSMUST00000102996.3	-134095	ENSMUSG00000021747	4930452B06Rik	RIKEN cDNA 4930452B06 gene	NA	NA	NA
chr15	32795176	32795354	179	+	NA	3.5e-05	32795176	32795354	0	1	178,	0	-4.46	-3.58	2.84	-1.51	-2.84	-2.82	Exon (ENSMUST00000147013.2/ENSMUST00000147013.2, exon 4 of 4)	15	32920723	33034935	114213	1	15529	ENSMUST00000022871.6	-125369	ENSMUSG00000022261	Sdc2	syndecan 2	NA	NA	NA
chr16	5049406	5049677	272	-	NA	1.6e-25	5049406	5049677	0	1	271,	0	-24.8	-23.6	3.46	-2.39	-4.15	1.2	Exon (ENSMUST00000231132.1/74022, exon 1 of 8)	16	5013909	5049857	35949	2	74022	ENSMUST00000115844.2	180	ENSMUSG00000022536	Glyr1	glyoxylate reductase 1 homolog (Arabidopsis)	ENSMUST00000230703.1;ENSMUST00000052449.5;ENSMUST00000229126.1;ENSMUST00000115844.2;ENSMUST00000023189.14;ENSMUST00000231132.1;ENSMUST00000231063.1	170644;170644;170644;74022;74022;74022;74022	-380;-391;-1057;0;0;0;0
chr16	11254115	11254325	211	-	NA	7.9e-20	11254115	11254325	0	1	210,	0	-19.1	-17.9	13.2	-2.39	-4.14	-0.982	5' UTR	16	11219292	11254270	34979	2	14852	ENSMUST00000167571.7	0	ENSMUSG00000062203	Gspt1	G1 to S phase transition 1	ENSMUST00000157919.1;ENSMUST00000167571.7;ENSMUST00000080030.13	100316833;14852;14852	120;0;0
chr17	35379249	35379607	359	-	NA	4e-27	35379249	35379607	0	1	358,	0	-26.4	-25.1	4.48	-1.47	-2.79	-1.18	Exon (ENSMUST00000113886.2/ENSMUST00000113886.2, exon 2 of 2)	17	35514818	35516547	1730	2	106795	ENSMUST00000162683.1	137298	ENSMUSG00000050410	Tcf19	transcription factor 19	ENSMUST00000081435.4;ENSMUST00000173975.1	15015;15015	-10;-10
chr18	60221049	60221613	565	+	NA	5.2e-10	60221049	60221613	0	1	564,	0	-9.28	-8.26	4.85	-1.86	-3.39	1.55	Exon (ENSMUST00000131638.1/ENSMUST00000131638.1, exon 1 of 1)	18	60212080	60247820	35741	1	240327	ENSMUST00000031549.5	8969	ENSMUSG00000073555	Gm4951	predicted gene 4951	ENSMUST00000031549.5	240327	0
chr18	61584126	61584276	151	+	NA	1.6e-21	61584126	61584276	0	1	150,	0	-20.8	-19.6	1.88	-1.57	-2.95	0.678	Exon (ENSMUST00000170482.1/ENSMUST00000170482.1, exon 1 of 2)	18	61555274	61590061	34788	1	93687	ENSMUST00000165123.7	28852	ENSMUSG00000024576	Csnk1a1	casein kinase 1, alpha 1	ENSMUST00000165123.7;ENSMUST00000165721.7;ENSMUST00000115246.8;ENSMUST00000166990.7;ENSMUST00000163205.7;ENSMUST00000170862.7;ENSMUST00000167187.7;ENSMUST00000164253.1	93687;93687;93687;93687;93687;93687;93687;93687	0;0;28808;0;28798;0;0;8609
chr18	37437067	37437547	481	-	NA	2.3e-10	37437067	37437547	0	1	480,	0	-9.64	-8.62	7.27	-1.58	-2.97	1.78	Exon (ENSMUST00000193015.1/ENSMUST00000193015.1, exon 1 of 1)	18	36952741	37840200	887460	1	100384868	ENSMUST00000115661.4	484326	ENSMUSG00000103458	Gm37013	predicted gene, 37013	ENSMUST00000115661.4;ENSMUST00000194544.1;ENSMUST00000193984.1;ENSMUST00000055495.5;ENSMUST00000056915.2	100384868;103611158;103611159;93883;93884	0;0;0;0;0
chr19	46081576	46081839	264	+	NA	2.5e-12	46081576	46081839	0	1	263,	0	-11.6	-10.5	1.9	-4.39	-6.72	1.33	Exon (ENSMUST00000165017.1/70769, exon 7 of 13)	19	46075863	46085528	9666	1	70769	ENSMUST00000165017.1	5713	ENSMUSG00000015176	Nolc1	nucleolar and coiled-body phosphoprotein 1	ENSMUST00000165017.1;ENSMUST00000223741.1;ENSMUST00000225780.1;ENSMUST00000224434.1;ENSMUST00000223728.1;ENSMUST00000225758.1;ENSMUST00000223683.1;ENSMUST00000224490.1	70769;70769;70769;70769;70769;70769;70769;70769	0;5696;0;5624;0;0;0;5522
chr19	12529111	12530540	1430	-	NA	7.9e-34	12529111	12530540	0	1	1429,	0	-33.1	-31.8	5.41	-1.99	-3.58	0.934	Exon (ENSMUST00000217186.1/ENSMUST00000217186.1, exon 1 of 1)	19	12517915	12596519	78605	2	74333	ENSMUST00000224046.1	65979	ENSMUSG00000086213	A330040F15Rik	RIKEN cDNA A330040F15 gene	ENSMUST00000224046.1	74333	0
chrX	7373256	7374213	958	-	NA	7.9e-31	7373256	7374213	0	1	957,	0	-30.1	-28.8	15.1	-3	-4.95	-1.33	3' UTR	20	7372591	7375830	3240	2	54651	ENSMUST00000115744.1	1617	ENSMUSG00000046269	Usp27x	ubiquitin specific peptidase 27, X chromosome	ENSMUST00000128858.1;ENSMUST00000115744.1	100270707;54651	-1712;0
chrX	66778617	66778852	236	-	NA	2.5e-57	66778617	66778852	0	1	235,	0	-56.6	-55.1	3.97	-1.34	-2.58	0.852	Exon (ENSMUST00000118047.1/ENSMUST00000118047.1, exon 1 of 1)	20	66777256	66777332	77	2	100124496	ENSMUST00000104751.2	-1520	ENSMUSG00000094184	Mir743b	microRNA 743b	ENSMUST00000103939.1;ENSMUST00000103904.1;ENSMUST00000104824.1;ENSMUST00000104751.2	100049546;100049548;100124462;100124496	-1799;1585;1981;-1285
chrX	74370384	74371011	628	-	NA	6.3e-65	74370384	74371011	0	2	56,484,	0,143	-64.2	-62.7	3.71	-1.66	-3.08	0.646	5' UTR	20	74367465	74373218	5754	2	100169864	ENSMUST00000178691.1	2207	ENSMUSG00000015290	Gm44504	predicted readthrough transcript (NMD candidate), 44504	ENSMUST00000178691.1;ENSMUST00000126191.1;ENSMUST00000125914.1;ENSMUST00000114146.7;ENSMUST00000073067.10;ENSMUST00000037967.5;ENSMUST00000155676.7;ENSMUST00000126117.1;ENSMUST00000015434.14;ENSMUST00000140632.1	100169864;100169864;100169864;214601;214601;214601;27643;27643;27643;27643	0;-1871;-1881;0;0;0;-1711;-1826;-1918;-1888
chrX	75475260	75475523	264	-	NA	1.3e-12	75475260	75475523	0	1	263,	0	-11.9	-10.9	5.03	-2.88	-4.79	-1.04	Exon (ENSMUST00000117517.1/ENSMUST00000117517.1, exon 1 of 1)	20	75410777	75416588	5812	2	17763	ENSMUST00000114081.1	-58935	ENSMUSG00000031200	Mtcp1	mature T cell proliferation 1	NA	NA	NA
