# Supplementary material for: Transcriptome-Wide m6A Methylome and m6A-Modified Gene Analysis in Asthma
Source: Front Cell Dev Biol. 2022 May 30;10:799459. doi: 10.3389/fcell.2022.799459 (PMC9197130; doi:10.3389/fcell.2022.799459)
Supplement: Supplementary file 2 [file Table4.XLS]

geneID	asthma1	asthma2	asthma3	control1	control2	control3	baseMean	logFC	logCPM	PValue	padj
0610005C13Rik	14	12	29	11	57	23	24.3333333333333	1.11627342798319	-0.139642459150239	4.66747511091014e-05	0.000414802639653156
1110002E22Rik	22	219	23	11	23	32	55	-1.55861724239626	0.798762241250196	1.31197558918922e-11	3.28737158321883e-10
1500002F19Rik	4	21	12	31	29	27	20.6666666666667	1.61452184438025	-0.37815630536508	3.16790307083075e-08	5.2105469054895e-07
1500015O10Rik	4	10	25	6	0	2	7.83333333333333	-1.85292854877942	-1.68781334794607	0.000422649374449027	0.00291464471675456
1600010M07Rik	21	6	15	11	0	1	9	-1.43432897401338	-1.4530322876959	0.00046805825760479	0.00319026982005333
1700003D09Rik	4	0	6	8	15	0	5.5	1.53809821662752	-1.99229164578498	0.0110462302544243	0.0476831487455763
1700008O03Rik	6	0	3	0	0	0	1.5	-4.48266899073713	-3.10844988029051	0.00414433186709953	0.020779248968698
1700010B08Rik	0	0	14	0	0	0	2.33333333333333	-5.0781229485911	-2.85115842230147	0.000543934680480033	0.00362103729076604
1700011L22Rik	10	0	0	0	0	0	1.66666666666667	-4.63779272229123	-3.01914759082143	0.00106863051374051	0.00649813419101303
1700012B09Rik	23	12	14	48	16	44	26.1666666666667	1.48612287586542	-0.0183078614372981	2.46158443646813e-07	3.50691758788227e-06
1700016G22Rik	0	0	0	11	0	0	1.83333333333333	5.11226404305224	-2.9836544388508	0.00106863051374051	0.00649813419101303
1700016H13Rik	8	0	15	20	8	14	10.8333333333333	1.22746442338248	-1.20896746877404	0.00310753605806455	0.016333445868329
1700016L21Rik	0	10	0	0	0	0	1.66666666666667	-4.61489466897031	-3.075394396439	0.00414433186709953	0.020779248968698
1700017D01Rik	7	4	0	0	0	0	1.83333333333333	-4.7626223932023	-2.97449222257319	0.00106863051374051	0.00649813419101303
1700018M17Rik	0	2	0	2	0	8	2	2.47668142036373	-2.90606320663945	0.0068402846796058	0.0320553220357307
1700020G17Rik	0	7	31	0	0	4	7	-2.74533978879221	-1.83287683812072	2.16891608106934e-05	0.000208512188946443
1700020N18Rik	0	7	4	0	0	0	1.83333333333333	-4.74556543903748	-3.01588619726894	0.00414433186709953	0.020779248968698
1700025N23Rik	24	39	56	10	9	13	25.1666666666667	-1.49513177832497	-0.215997785408475	7.20395387639054e-07	9.37306999422952e-06
1700026D11Rik	9	0	6	0	0	0	2.5	-5.19694480810754	-2.74530800832658	7.24094187861707e-05	0.000610581513516105
1700027J07Rik	11	82	0	0	0	0	15.5	-7.7726400294823	-0.89402948887639	1.14762908529005e-21	5.53275048818985e-20
1700028I16Rik	8	0	0	0	0	0	1.33333333333333	-4.3267213171413	-3.16293091112389	0.00414433186709953	0.020779248968698
1700029H14Rik	9	12	19	0	4	0	7.33333333333333	-2.84152770415121	-1.74002767607579	2.74997423173976e-06	3.18614979646644e-05
1700029M20Rik	0	22	0	0	0	0	3.66666666666667	-5.71557974652749	-2.47104251164941	5.02978721999365e-06	5.52680017417318e-05
1700034H15Rik	46	65	49	24	22	11	36.1666666666667	-1.12777912680558	0.308534817105833	3.00447236599913e-06	3.45184519944813e-05
1700034P13Rik	31	47	11	28	82	31	38.3333333333333	1.02856978697461	0.500381316365493	1.93137359649735e-05	0.000187649258656286
1700047I17Rik2	12	70	18	17	4	0	20.1666666666667	-1.85044378760195	-0.546973463255441	1.56819682738295e-08	2.70119933420196e-07
1700047M11Rik	23	10	12	0	0	6	8.5	-2.48810158015467	-1.5055736152887	1.73466904225069e-06	2.09295350866106e-05
1700048M11Rik	4	13	15	20	21	22	15.8333333333333	1.35903434738721	-0.733305864282762	1.84214127733704e-05	0.000180643677968589
1700061H18Rik	0	18	32	37	8	41	22.6666666666667	1.1851684196826	-0.291980665632749	4.69302885677727e-06	5.21274454433515e-05
1700064H15Rik	0	0	0	0	11	0	1.83333333333333	5.12261658887728	-2.96316620991789	0.000543934680480033	0.00362103729076604
1700066B19Rik	16	58	21	25	10	0	21.6666666666667	-1.06037708317138	-0.423849089066521	0.000188888634612719	0.00142975161155735
1700071M16Rik	119	125	142	46	53	15	83.3333333333333	-1.42513997185469	1.46390206353552	1.6315244868746e-14	5.1543392256999e-13
1700073E17Rik	10	8	27	39	34	37	25.8333333333333	1.66768565427807	-0.0621290004281877	1.37966602992094e-09	2.75832617909682e-08
1700084C06Rik	0	12	0	0	0	0	2	-4.86735593769622	-2.95409691049196	0.00210278907542488	0.0116527932314084
1700085C21Rik	0	1	24	20	14	16	12.5	1.38219991708658	-1.0590638356638	4.67171114117788e-05	0.000415017697658999
1700087I21Rik	12	34	0	0	4	0	8.33333333333333	-3.04994837687645	-1.58112812170036	4.08405319362568e-08	6.64725229556051e-07
1700092M07Rik	0	5	6	11	17	3	7	1.84122371587696	-1.73928542623385	0.000115415545328972	0.000930313075840995
1700110C19Rik	9	9	5	19	25	21	14.6666666666667	1.85684297537595	-0.790853979265741	3.2327232965765e-07	4.50696099564838e-06
1810006J02Rik	0	12	0	0	0	0	2	-4.86735593769622	-2.95409691049196	0.00210278907542488	0.0116527932314084
1810019N24Rik	2	0	10	7	18	12	8.16666666666667	1.97813901011633	-1.53616101679664	3.05555899784046e-05	0.00028391684344938
1810028F09Rik	4	6	8	0	0	2	3.33333333333333	-2.60299585586935	-2.52862896531993	0.00503812442979842	0.0245304417815931
1810049I09Rik	0	0	0	0	0	8	1.33333333333333	4.68116860079807	-3.16453608249266	0.00414433186709953	0.020779248968698
2010001K21Rik	151	202	413	570	485	267	348	1.16869094329942	3.57136044271738	9.30607241362779e-18	3.65393925725231e-16
2010016I18Rik	651	3028	746	585	628	395	1005.5	-1.03092875927955	4.95010601143806	2.65411849955952e-16	9.48166199777504e-15
2010110K18Rik	0	37	4	0	0	0	6.83333333333333	-6.59342186837219	-1.86313587421241	4.82482041846876e-09	8.97113001866357e-08
2010300F17Rik	51	147	42	74	7	13	55.6666666666667	-1.00575980988744	0.854817335798549	3.34646141778719e-07	4.64782541524313e-06
2010309G21Rik	7	37	8	0	0	0	8.66666666666667	-6.94306170764239	-1.57758554434515	5.7991279713132e-12	1.50192375547176e-10
2010320O07Rik	2	5	0	13	7	9	6	2.36010178198849	-1.8904944630953	6.66572561127097e-05	0.000571068257036593
2210017I01Rik	0	36	8	0	0	0	7.33333333333333	-6.69233877442619	-1.78974153245594	1.41099963603363e-09	2.81113281163283e-08
2210039B01Rik	0	0	0	8	4	3	2.5	5.5536596446964	-2.73599100002452	3.70877510855996e-05	0.000336538818752254
2210406H18Rik	70	145	123	34	55	34	76.8333333333333	-1.0627029714249	1.3237813844751	3.6801439418943e-08	6.01842242215086e-07
2210418O10Rik	3	2	4	14	5	14	7	2.20201176648023	-1.71377010148693	1.70319039522258e-05	0.000168269516565044
2300002M23Rik	0	131	0	0	0	0	21.8333333333333	-8.23450974644252	-0.516238713071389	3.53636517823128e-28	2.3721674637343e-26
2310001K20Rik	7	12	22	0	4	5	8.33333333333333	-1.75991610276168	-1.59175365887251	0.000833500741958035	0.00526496299317544
2310008N11Rik	0	10	0	0	0	0	1.66666666666667	-4.61489466897031	-3.075394396439	0.00414433186709953	0.020779248968698
2310043O21Rik	3	4	17	0	0	2	4.33333333333333	-3.00288619848601	-2.30227466572232	0.00035566248093136	0.00249666612535832
2310050C09Rik	0	169	0	0	0	0	28.1666666666667	-8.59228422961465	-0.19837532350741	8.14138882128045e-34	7.07392789154476e-32
2310074N15Rik	0	8	4	0	0	0	2	-4.86625335717747	-2.95655957347908	0.00210278907542488	0.0116527932314084
2410080I02Rik	0	0	12	15	8	12	7.83333333333333	1.89638711693382	-1.60950491436924	4.7265653856086e-05	0.000419293077135607
2600006K01Rik	0	22	23	10	0	0	9.16666666666667	-1.74094430346136	-1.53207348712266	0.000262363927178355	0.001919159093866
2610016A17Rik	0	0	5	11	0	11	4.5	2.42558721989153	-2.20549556564282	6.9125190068548e-05	0.000590090467994411
2610035D17Rik	6	51	0	0	11	4	12	-1.51109396097964	-1.16229078207544	0.000281976790692015	0.00202545252366839
2610318N02Rik	2	40	0	8	0	3	8.83333333333333	-1.51640475114453	-1.54636820335115	0.00111614476775729	0.00674339513118897
2610507I01Rik	0	0	17	25	6	5	8.83333333333333	1.44083956390145	-1.4995368263892	0.00100215779387964	0.00621127633662588
2610528A11Rik	0	232	0	0	0	0	38.6666666666667	-9.03614457002513	0.2051545885452	7.91947379789833e-45	1.01290956383381e-42
2700012I20Rik	5	26	32	71	22	30	31	1.34258204638675	0.125025377222237	4.63243807643094e-08	7.48832134368172e-07
2700097O09Rik	62	318	247	44	113	65	141.5	-1.02397004447638	2.12632867617597	1.45188265992414e-09	2.88838699219673e-08
2700099C18Rik	35	219	72	16	32	31	67.5	-1.60581563386862	1.07951952179487	5.30540327424744e-14	1.62009764572843e-12
2810403G07Rik	6	0	4	0	0	0	1.66666666666667	-4.62747003635902	-3.04438397739077	0.00210278907542488	0.0116527932314084
2810407A14Rik	11	0	0	30	8	9	9.66666666666667	2.39957757184801	-1.31462109205786	3.57792466254448e-06	4.05161257417802e-05
2810408I11Rik	7	33	0	0	4	0	7.33333333333333	-2.8419915084045	-1.74022320380495	1.63283083377328e-06	1.97806534386512e-05
2810430I11Rik	0	0	15	15	13	12	9.16666666666667	1.77834770335343	-1.42521729413496	1.98031232307515e-05	0.000191860247750731
2810457G06Rik	6	22	30	69	24	10	26.8333333333333	1.19227001194587	-0.0881316612023279	6.36459297486483e-06	6.87992228621662e-05
2900035J10Rik	19	19	26	19	64	18	27.5	1.03549958514813	0.024159162947131	0.000119165218576862	0.000957385627509289
2900041M22Rik	8	12	0	22	18	0	10	1.34279575430286	-1.30894179520028	0.00667553051277732	0.0313753595436342
2900042K21Rik	0	0	2	4	7	2	2.5	2.84167225477094	-2.73965978658308	0.00111012401922492	0.00671708315427752
2900045O20Rik	0	0	0	10	0	0	1.66666666666667	4.97957012757181	-3.04811592072089	0.00210278907542488	0.0116527932314084
2900052N01Rik	0	71	0	0	0	0	11.8333333333333	-7.37086954357524	-1.25111203336376	7.20718100454597e-16	2.50171287983113e-14
2900057B20Rik	0	8	28	0	0	0	6	-6.40352615349366	-2.01053193350283	7.10890603256886e-09	1.28419249818909e-07
2900060N12Rik	0	8	3	15	30	6	10.3333333333333	2.55486473516112	-1.25713519794954	1.35329834474859e-09	2.70797921845415e-08
2900064F13Rik	0	4	0	4	4	8	3.33333333333333	2.27002454864015	-2.48736916637044	0.00177101593047177	0.0101337114692841
2900076G11Rik	0	0	0	12	4	0	2.66666666666667	5.64022959142789	-2.6911548938195	3.70877510855996e-05	0.000336538818752254
3010001F23Rik	12	12	27	6	2	6	10.8333333333333	-1.4623428712299	-1.27444642275221	0.000499412750486502	0.00337911973051738
3110021N24Rik	2	11	26	29	36	34	23	1.73940290614664	-0.232307378997034	2.24160062310002e-10	4.92678788753631e-09
3110080E11Rik	40	316	30	12	6	6	68.3333333333333	-3.57150897727171	1.03581826050036	6.27743052175002e-44	7.69855544577053e-42
3300005D01Rik	8	110	13	0	0	0	21.8333333333333	-8.24605092141468	-0.495221383619429	2.05746288841148e-28	1.39929928883977e-26
3830432H09Rik	10	10	17	10	31	17	15.8333333333333	1.02823871133827	-0.717307051751667	0.0023353044394378	0.0127835998869195
3930402G23Rik	8	18	25	39	48	16	25.6666666666667	1.39194727347658	-0.100168334967009	2.39408304242215e-07	3.41787511397856e-06
4631405K08Rik	0	58	2	2	0	0	10.3333333333333	-4.29789110082663	-1.40382914514672	2.91067599495959e-11	7.00636913042327e-10
4632411P08Rik	8	4	12	18	22	8	12	1.35883715210834	-1.07715981063947	0.000762681351239968	0.00486694778313842
4732465J04Rik	12	10	33	4	14	2	12.5	-1.06118006320542	-1.09611045923536	0.00654554404832969	0.0308617449954086
4831440D22Rik	117	60	117	33	27	16	61.6666666666667	-1.64253194934036	1.0798695463844	1.06865432519709e-15	3.67226051448051e-14
4833404L02Rik	18	10	0	33	18	9	14.6666666666667	1.42723891199211	-0.795800131518609	0.000574724413203701	0.00379981021768538
4833413E03Rik	6	13	20	0	7	0	7.66666666666667	-2.03834704300155	-1.69568771994265	0.000181251365854698	0.00137741795656455
4833418N17Rik	4	0	18	0	3	1	4.33333333333333	-1.98692608635152	-2.29042945362555	0.00769594466941014	0.0354662198717002
4833422C13Rik	78	150	136	173	190	194	153.5	1.01409340577002	2.42779789836575	3.66219333339037e-11	8.696282091118e-10
4833422M21Rik	24	141	0	8	0	15	31.3333333333333	-2.43184690814658	0.0442881267719322	1.49873231437318e-16	5.43052821415714e-15
4833423E24Rik	0	673	0	0	0	0	112.166666666667	-10.5225590831648	1.61601145515607	4.13842652640325e-98	1.60288039840438e-95
4921501I09Rik	0	0	0	0	5	2	1.16666666666667	4.49389477190217	-3.24570062501945	0.00818101875063804	0.0369514916622738
4921504E06Rik	4	0	7	0	0	0	1.83333333333333	-4.75381776058858	-2.99565060861395	0.00210278907542488	0.0116527932314084
4921516A02Rik	55	0	1	4	0	8	11.3333333333333	-1.90577073832027	-1.04168523213996	1.26161292166702e-07	1.8896629636199e-06
4921525O09Rik	5	33	0	0	0	0	6.33333333333333	-6.49757251482374	-1.91781318613479	2.82345961353996e-10	6.10799223118435e-09
4921534A09Rik	6	0	0	11	7	6	5	2.28892694727686	-2.068318169243	0.00174385289493046	0.0100041703106241
4930403D09Rik	5	10	0	0	0	0	2.5	-5.18953446845782	-2.76340807585578	0.000141590392148755	0.00111010170788631
4930405G09Rik	4	46	8	0	15	4	12.8333333333333	-1.19428419564389	-1.08410675435878	0.00491645322968426	0.0240696601557526
4930408O17Rik	11	9	23	27	23	22	19.1666666666667	1.11659453262071	-0.480288015955102	0.000279445908707404	0.00200916772642224
4930412L05Rik	0	0	0	8	0	0	1.33333333333333	4.67032204377948	-3.18631759641638	0.00818101875063804	0.0369514916622738
4930413F20Rik	3	2	3	8	7	7	5	1.78533856557082	-2.08719446635201	0.00416423651328645	0.0208476383151348
4930415O20Rik	0	6	17	0	0	0	3.83333333333333	-5.77369295283059	-2.44037566440729	5.02978721999365e-06	5.52680017417318e-05
4930417O13Rik	24	143	8	29	0	0	34	-2.20504382408387	0.128624204891991	1.05924607847783e-16	3.88948124852961e-15
4930422M22Rik	59	69	46	127	74	77	75.3333333333333	1.00716040744318	1.42230086428342	1.87826538413833e-07	2.72216399323769e-06
4930426D05Rik	9	126	34	20	18	10	36.1666666666667	-1.39078883225141	0.210662963702258	1.24675281006453e-07	1.86944748237039e-06
4930430A15Rik	0	0	0	4	0	4	1.33333333333333	4.67573569226194	-3.17545882911758	0.00414433186709953	0.020779248968698
4930430E12Rik	4	32	0	0	0	0	6	-6.41904597324068	-1.97811157150106	1.02169213715615e-09	2.07225161132366e-08
4930432B10Rik	14	16	7	28	33	12	18.3333333333333	1.33421699829251	-0.519805199977835	5.47573126270477e-05	0.000478568022328818
4930432E11Rik	10	10	14	26	56	26	23.6666666666667	2.03932955198921	-0.153677402051699	2.60482321845683e-12	6.94298817034633e-11
4930432J09Rik	0	0	0	8	0	0	1.33333333333333	4.67032204377948	-3.18631759641638	0.00818101875063804	0.0369514916622738
4930432O09Rik	29	0	28	27	36	35	25.8333333333333	1.1344942043176	-0.0246939334327813	0.0001182774738178	0.000950922037947611
4930438A08Rik	8	0	16	6	0	0	5	-1.57616995512153	-2.13544276733862	0.00453675409236174	0.0224430472145164
4930439D14Rik	12	47	20	4	4	7	15.6666666666667	-1.98166951075892	-0.843088044344807	3.25037460129091e-07	4.52813311911193e-06
4930444E06Rik	8	6	16	7	0	0	6.16666666666667	-1.67974006356545	-1.92369311673982	0.00111892644695372	0.00675543835939341
4930444P10Rik	20	4	42	0	0	10	12.6666666666667	-2.30515964349649	-1.07398849380327	1.17496681128081e-07	1.7695485445377e-06
4930447K03Rik	0	0	11	0	0	0	1.83333333333333	-4.74362944846992	-3.02023776616899	0.00414433186709953	0.020779248968698
4930448D08Rik	0	8	14	26	20	0	11.3333333333333	1.42850441236807	-1.19565180318616	0.000166985217947019	0.00128265228194486
4930458D05Rik	10	0	36	0	0	0	7.66666666666667	-6.76930677859214	-1.7103221119868	6.61128856426942e-11	1.52605012634172e-09
4930458K08Rik	4	0	4	0	0	0	1.33333333333333	-4.31636979594506	-3.18846485254584	0.00818101875063804	0.0369514916622738
4930474N09Rik	0	5	12	0	0	0	2.83333333333333	-5.35020022382678	-2.69814373828079	0.000141590392148755	0.00111010170788631
4930477O15Rik	40	37	76	85	90	64	65.3333333333333	1.01700541783554	1.20967876901258	1.85528345897626e-07	2.69278603385523e-06
4930478M09Rik	0	0	10	0	0	0	1.66666666666667	-4.61211578793777	-3.08168371532588	0.00818101875063804	0.0369514916622738
4930481A15Rik	31	14	8	40	56	10	26.5	1.32482360484375	0.0063052341025003	1.67208254522928e-05	0.000165339130085379
4930503B20Rik	0	0	0	10	0	0	1.66666666666667	4.97957012757181	-3.04811592072089	0.00210278907542488	0.0116527932314084
4930509E16Rik	4	14	6	0	4	0	4.66666666666667	-2.11302251706488	-2.21452155630475	0.0030404364430809	0.0160237638649609
4930511E03Rik	4	0	7	0	0	0	1.83333333333333	-4.75381776058858	-2.99565060861395	0.00210278907542488	0.0116527932314084
4930512H18Rik	10	16	14	0	8	0	8	-1.89926595703661	-1.62596557493463	0.000398940122016975	0.00276759158721653
4930512J16Rik	37	37	40	9	23	11	26.1666666666667	-1.03689027428287	-0.1047778942732	0.000146912897831919	0.00114632525732611
4930516B21Rik	37	58	113	109	124	96	89.5	1.06729329515439	1.64066836487746	6.46960105410032e-10	1.34768611444499e-08
4930517E11Rik	0	0	46	8	0	3	9.5	-1.62983105082067	-1.4936630101996	0.000512744657609361	0.00345942426950199
4930517E14Rik	0	12	9	11	26	3	10.1666666666667	1.30488589731357	-1.31027412753609	0.000385216374307648	0.00268025053695939
4930517J16Rik	22	320	55	28	14	11	75	-2.45886967152975	1.15060372698641	7.21036018501884e-29	4.9929923483229e-27
4930519P11Rik	0	2	5	4	7	10	4.66666666666667	1.91315988305892	-2.16417526957172	0.00117172414280304	0.00703578423490082
4930520M14Rik	5	10	19	19	44	18	19.1666666666667	1.63585282560631	-0.468606208149039	6.64080009646059e-08	1.04633429237613e-06
4930520O04Rik	65	128	62	34	11	13	52.1666666666667	-1.77864358591638	0.77524697772566	2.18402833015233e-15	7.37203654227438e-14
4930521E06Rik	23	13	2	4	8	0	8.33333333333333	-1.29467404723633	-1.51103601288865	0.00100215779387964	0.00621127633662588
4930522N08Rik	0	0	0	0	0	8	1.33333333333333	4.68116860079807	-3.16453608249266	0.00414433186709953	0.020779248968698
4930524J08Rik	12	16	0	0	5	0	5.5	-2.04916087694204	-2.00811595496123	0.000455323769297632	0.0031121356933399
4930527J03Rik	0	0	0	11	0	1	2	5.23500320210859	-2.91928254623133	0.000543934680480033	0.00362103729076604
4930533B01Rik	12	32	10	2	7	7	11.6666666666667	-1.35395950525152	-1.17196682879777	0.000983864664710272	0.00610838997366534
4930534D22Rik	8	20	12	0	0	0	6.66666666666667	-6.57344444328502	-1.85639989933807	2.60828644877428e-09	5.02137257780738e-08
4930535I16Rik	6	10	21	5	0	2	7.33333333333333	-1.96765861204361	-1.74983284881828	0.0002835599987948	0.00203405417153683
4930539E08Rik	0	12	8	0	0	0	3.33333333333333	-5.57939532938371	-2.5593605356775	3.70877510855996e-05	0.000336538818752254
4930540M05Rik	0	0	0	8	0	0	1.33333333333333	4.67032204377948	-3.18631759641638	0.00818101875063804	0.0369514916622738
4930544D05Rik	11	5	14	0	0	7	6.16666666666667	-1.67727846892227	-1.89225863479929	0.00506061460436117	0.0245962732507607
4930547E14Rik	0	0	0	4	4	0	1.33333333333333	4.67412393968841	-3.17876061196807	0.00818101875063804	0.0369514916622738
4930547M16Rik	29	0	61	4	0	13	17.8333333333333	-2.0093883055242	-0.637437317601345	1.49785245247273e-08	2.58848688881443e-07
4930548H24Rik	29	19	55	6	5	17	21.8333333333333	-1.48852423836086	-0.371656371636336	2.42859367393993e-06	2.85480520090796e-05
4930556N13Rik	6	0	10	10	13	9	8	1.35566801108521	-1.56471195979168	0.00534911966281626	0.0258263890755947
4930557J02Rik	8	4	16	0	0	0	4.66666666666667	-6.06879390951883	-2.21611702100793	9.63744142193163e-08	1.47031128840911e-06
4930558J18Rik	0	13	0	0	0	0	2.16666666666667	-4.97866409348624	-2.89727368525309	0.00106863051374051	0.00649813419101303
4930558J22Rik	13	0	15	0	0	0	4.66666666666667	-6.08003095148745	-2.19070525002703	2.60980682084002e-08	4.33839249764034e-07
4930560O18Rik	8	11	6	19	16	8	11.3333333333333	1.14021866560118	-1.15512981014896	0.0057091062821246	0.0273449158926187
4930562D21Rik	0	0	0	0	4	9	2.16666666666667	5.36129372295407	-2.83143789314539	7.24094187861707e-05	0.000610581513516105
4930563E18Rik	0	0	0	0	13	0	2.16666666666667	5.35770144863978	-2.83877889389618	0.000141590392148755	0.00111010170788631
4930567H12Rik	6	0	20	25	3	14	11.3333333333333	1.05622541807987	-1.17633396506333	0.0101247823577277	0.0443375569807743
4930568A12Rik	2	16	10	0	0	3	5.16666666666667	-2.70326351556311	-2.12922903962383	0.000244961796039341	0.00180360390156557
4930570G19Rik	0	12	18	24	17	8	13.1666666666667	1.08790091577315	-1.01176269827639	0.00092273255517268	0.00577118240305292
4930579O11Rik	0	53	11	0	0	4	11.3333333333333	-3.4877570841009	-1.29011891327085	9.15094527949075e-10	1.87266583174773e-08
4930588D02Rik	12	3	10	4	0	0	4.83333333333333	-2.19101038774559	-2.1499774615783	0.000244961796039341	0.00180360390156557
4930588K23Rik	0	0	0	8	0	0	1.33333333333333	4.67032204377948	-3.18631759641638	0.00818101875063804	0.0369514916622738
4930594C11Rik	36	184	52	66	0	35	62.1666666666667	-1.03757063196641	0.982356493866337	2.23030250301863e-07	3.20071986800172e-06
4930595D18Rik	12	63	16	13	13	6	20.5	-1.10944619773304	-0.491586311612266	0.000365920785008067	0.00255950407266891
4930597A21Rik	0	47	4	0	0	0	8.5	-6.90215295222687	-1.62725652744042	1.95464385553746e-11	4.78744585624761e-10
4930597O21Rik	9	0	4	0	0	0	2.16666666666667	-4.99797986056068	-2.85038177646754	0.000277300033185899	0.00199562290311351
4931408C20Rik	0	11	0	0	0	0	1.83333333333333	-4.74667277823453	-3.01339643047951	0.00414433186709953	0.020779248968698
4931415C17Rik	0	6	8	7	6	12	6.5	1.2053641312102	-1.82637994387182	0.00656143317128356	0.0309152984864376
4931440F15Rik	6	7	0	22	6	4	7.5	1.63031067320298	-1.6498962956145	0.0023846045914782	0.0130115065081811
4932438H23Rik	0	0	18	18	16	11	10.5	1.69063011400027	-1.26663514091627	1.272484039759e-05	0.000128400269864112
4932702P03Rik	27	38	40	69	47	53	45.6666666666667	1.05613405002978	0.705211271930067	1.5984222107403e-06	1.93912289253763e-05
4933402D24Rik	3	0	10	18	8	4	7.16666666666667	1.55072191286965	-1.71687850411992	0.00269180609921269	0.0144609957786636
4933404K13Rik	13	48	12	10	8	0	15.1666666666667	-1.62370944872139	-0.877634709440202	6.51463243602356e-06	7.02659890893007e-05
4933405L10Rik	0	14	30	5	3	0	8.66666666666667	-2.0138433174296	-1.59687521709311	0.000177921656175983	0.00135662541865694
4933406B17Rik	39	30	42	103	83	82	63.1666666666667	1.62318211619318	1.20419528880698	2.32394459909986e-15	7.83155780586479e-14
4933411O13Rik	0	0	0	4	3	3	1.66666666666667	4.98643357371422	-3.03444198955236	0.00106863051374051	0.00649813419101303
4933412A08Rik	10	0	0	0	0	0	1.66666666666667	-4.63779272229123	-3.01914759082143	0.00106863051374051	0.00649813419101303
4933417E11Rik	8	4	6	0	0	0	3	-5.44985607163737	-2.60544827100388	1.90255346478077e-05	0.00018513776121795
4933422A05Rik	2	12	0	0	0	0	2.33333333333333	-5.08645029015891	-2.83193606464984	0.000277300033185899	0.00199562290311351
4933425M03Rik	0	0	0	8	11	0	3.16666666666667	5.8880526898577	-2.5311922955307	2.5920874364749e-06	3.01955062374744e-05
4933427D06Rik	0	0	24	0	0	0	4	-5.83183439751247	-2.40523286214106	2.5920874364749e-06	3.01955062374744e-05
4933427I22Rik	0	10	0	0	0	0	1.66666666666667	-4.61489466897031	-3.075394396439	0.00414433186709953	0.020779248968698
4933430I17Rik	0	0	32	3	0	0	5.83333333333333	-2.88608506472753	-2.0348350402655	2.28850159378847e-05	0.000218777144479697
4933432I09Rik	0	9	8	0	0	0	2.83333333333333	-5.35127823488243	-2.69581082046547	0.000141590392148755	0.00111010170788631
5031425F14Rik	0	8	19	0	0	3	5	-2.64526929398742	-2.17582091847687	0.000684963760560091	0.00443206140681426
5033403F01Rik	0	4	0	0	12	6	3.66666666666667	2.44011573734049	-2.39059551495855	0.000609902439468248	0.00399692780209786
5033428I22Rik	0	0	0	13	0	0	2.16666666666667	5.34555597803496	-2.86273181787203	0.000277300033185899	0.00199562290311351
5330438I03Rik	7	16	98	18	0	18	26.1666666666667	-1.31612434999374	-0.224771519727676	1.02505981291552e-05	0.000105451643869183
5330439K02Rik	5	19	14	27	36	36	22.8333333333333	1.76889196331857	-0.225274262175177	4.72652854424604e-10	1.00070155759971e-08
5430401H09Rik	19	4	8	0	0	0	5.16666666666667	-6.23855872476504	-2.05912519807644	1.9476970953037e-09	3.80302974561508e-08
5430421F17Rik	0	4	0	4	10	0	3	2.0778359559324	-2.59076092467943	0.00841794056528415	0.0378197729505901
5430427N15Rik	10	4	12	33	30	9	16.3333333333333	1.81700786010047	-0.674732426366346	3.06625124724866e-07	4.29782977417976e-06
5430427O19Rik	84	466	123	67	59	38	139.5	-1.61369786877465	2.08530248966906	2.08425333143775e-21	9.91859245014933e-20
5430430B14Rik	29	33	71	121	68	57	63.1666666666667	1.25272519999091	1.14174715283201	1.7243435856238e-10	3.83432937114627e-09
5430437J10Rik	24	63	43	21	14	5	28.3333333333333	-1.31299844283717	-0.0685133610496697	1.77399016938325e-06	2.13623565891566e-05
5730419F03Rik	0	14	0	0	0	0	2.33333333333333	-5.08194590530747	-2.84273081717683	0.000543934680480033	0.00362103729076604
5730435O14Rik	8	4	7	20	8	18	10.8333333333333	1.62653334808859	-1.19000564886569	0.000152359900275945	0.00118451269714418
5730488B01Rik	51	693	73	29	31	31	151.333333333333	-2.69135804747157	2.12422847998585	1.37897344166222e-47	1.93324180558596e-45
5830411K02Rik	4	0	4	0	0	0	1.33333333333333	-4.31636979594506	-3.18846485254584	0.00818101875063804	0.0369514916622738
5830411N06Rik	225	95	112	43	27	11	85.5	-2.19469139997123	1.59908530672	2.29797678926705e-30	1.72549615321142e-28
5830418P13Rik	4	82	1	11	8	0	17.6666666666667	-1.77993290956264	-0.724414263101796	3.19296585080967e-07	4.45539942809397e-06
5830444F18Rik	73	573	112	66	78	33	155.833333333333	-1.6560169597122	2.22232985590926	1.99459409823045e-23	1.0534622373204e-21
5830468F06Rik	16	84	0	22	4	6	22	-1.26068592338288	-0.400803287780668	1.01846902415774e-05	0.000104868044384401
6030408B16Rik	80	113	148	253	186	107	147.833333333333	1.03219501808302	2.3456692469201	5.18602902777535e-11	1.21548109401415e-09
6030466F02Rik	0	0	8	2	9	18	6.16666666666667	2.19823299318496	-1.85203606629017	2.49903906737503e-05	0.00023751784730888
6030468B19Rik	0	31	4	0	4	0	6.5	-2.63738452468251	-1.90090647994216	6.00295816815078e-05	0.000519743366023714
6430571L13Rik	0	44	4	9	0	0	9.5	-1.98310749357444	-1.48613848041895	1.92226202978722e-05	0.000186843433222831
6530401F13Rik	0	0	0	11	7	0	3	5.80839874750319	-2.5858091813461	5.02978721999365e-06	5.52680017417318e-05
7120432I05Rik	0	0	0	0	4	3	1.16666666666667	4.49429979976013	-3.24486878274944	0.00818101875063804	0.0369514916622738
7330423F06Rik	6	9	8	0	4	0	4.5	-2.05697588990351	-2.24023113152391	0.00485375405504553	0.0237924554625624
8030423F21Rik	0	0	0	8	0	0	1.33333333333333	4.67032204377948	-3.18631759641638	0.00818101875063804	0.0369514916622738
8430419K02Rik	24	11	46	17	4	0	17	-1.57115485507506	-0.717522385526235	9.48540915465168e-07	1.21048440915329e-05
8430426J06Rik	10	35	44	96	66	24	45.8333333333333	1.43831860097204	0.67142633146714	2.0040334292145e-11	4.90315887722341e-10
8430432A02Rik	4	4	27	24	26	17	17	1.31967668849104	-0.65352839404741	2.68942067132444e-05	0.000253887681248481
9030612E09Rik	0	0	10	0	0	0	1.66666666666667	-4.61211578793777	-3.08168371532588	0.00818101875063804	0.0369514916622738
9130017K11Rik	24	21	27	66	21	44	33.8333333333333	1.21498019288294	0.298550692219268	1.38852367334583e-06	1.70500161967085e-05
9130208D14Rik	83	333	87	37	44	34	103	-1.72151510167239	1.68708185091114	1.34848210459024e-20	6.1589067741628e-19
9130213A22Rik	16	23	6	0	4	11	10	-1.1939394793345	-1.32286074863437	0.00569894286517693	0.0273033775298566
9230104M06Rik	3	26	1	20	22	23	15.8333333333333	1.49434387024877	-0.726006264867286	5.08754432772641e-06	5.58489353702616e-05
9230116L04Rik	3	22	12	24	27	6	15.6666666666667	1.00152962848734	-0.779140534763841	0.00157432172875301	0.00915803098814688
9330104G04Rik	27	51	48	81	50	80	56.1666666666667	1.12848010049	0.996375551408514	2.1428986196783e-08	3.61927605006272e-07
9330136K24Rik	0	33	8	38	28	8	19.1666666666667	1.22993202170301	-0.526817638594871	2.73975977666112e-05	0.000257964883242691
9330154J02Rik	0	0	0	0	10	0	1.66666666666667	4.98901630465473	-3.02938926796974	0.00106863051374051	0.00649813419101303
9330158H04Rik	23	32	29	49	47	43	37.1666666666667	1.0981673414349	0.42956641672444	3.18661383026637e-06	3.64340078608924e-05
9330175E14Rik	35	304	38	38	30	25	78.3333333333333	-1.59167190575141	1.26994110385248	1.39511828244692e-15	4.76069357158529e-14
9430037G07Rik	0	1	3	0	10	7	3.5	2.3601917802527	-2.43648005341695	0.00104166336128501	0.00641783335426386
9430060I03Rik	20	22	23	30	39	35	28.1666666666667	1.05114095783599	0.0582921227623603	8.4898137761783e-05	0.000706162561788284
9430065F17Rik	0	0	0	0	0	8	1.33333333333333	4.68116860079807	-3.16453608249266	0.00414433186709953	0.020779248968698
9430087B13Rik	0	0	3	10	0	10	3.83333333333333	2.95251612005409	-2.35874896870002	8.71582342917426e-05	0.000721721554761494
9430097D07Rik	27	4	68	9	15	8	21.8333333333333	-1.24124033898063	-0.379690667208296	3.57316337901487e-05	0.000327922644509189
9530003J23Rik	0	0	10	6	9	7	5.33333333333333	1.48939501989358	-2.0396159692479	0.00416423651328645	0.0208476383151348
9530013L04Rik	14	12	46	82	38	58	41.6666666666667	1.68274519622358	0.581247678939249	2.55735441557291e-13	7.39120708092753e-12
9530020I12Rik	0	19	0	0	0	0	3.16666666666667	-5.50946633695153	-2.59875514545965	3.70877510855996e-05	0.000336538818752254
9530052E02Rik	10	55	0	0	0	0	10.8333333333333	-7.26607879890108	-1.31266833303825	2.36034406068147e-15	7.92814243410182e-14
9530056K15Rik	8	15	33	12	80	0	24.6666666666667	1.1115702262853	-0.152766978914004	3.45416917987263e-05	0.000317895782153535
9530059O14Rik	18	24	34	4	4	0	14	-2.8206606764861	-0.98130378207211	1.82797219046653e-10	4.05818113722257e-09
9630028B13Rik	0	0	4	8	7	0	3.16666666666667	2.17285689101283	-2.55087765334987	0.00503812442979842	0.0245304417815931
9830107B12Rik	33	21	49	0	0	0	17.1666666666667	-7.94733511810711	-0.712988428317499	2.34038295521011e-24	1.2856166145387e-22
9930022D16Rik	8	23	0	0	0	0	5.16666666666667	-6.21653456546168	-2.10897319673078	7.10890603256886e-09	1.28419249818909e-07
A130023I24Rik	8	0	7	2	0	0	2.83333333333333	-2.35981798240811	-2.64757005779291	0.00267336858582822	0.0143761507822405
A130071D04Rik	754	4757	850	609	501	420	1315.16666666667	-1.60502827616411	5.28273204602026	5.23170647015533e-37	5.13839021578078e-35
A1cf	0	10	0	0	0	0	1.66666666666667	-4.61489466897031	-3.075394396439	0.00414433186709953	0.020779248968698
A230057D06Rik	155	90	114	262	251	215	181.166666666667	1.30823495399181	2.72597164432476	7.0744681750467e-17	2.6258265605865e-15
A230108P19Rik	0	15	0	0	0	0	2.5	-5.17827847622811	-2.79029462004351	0.000277300033185899	0.00199562290311351
A2m	0	29	13	0	0	0	7	-6.62530900286887	-1.84178996999488	4.82482041846876e-09	8.97113001866357e-08
A330033J07Rik	0	6	16	0	0	0	3.66666666666667	-5.7113547874178	-2.47992825688023	9.77486950300652e-06	0.000101103829025138
A330058E17Rik	0	0	0	0	9	0	1.5	4.84181912294873	-3.09862772684384	0.00210278907542488	0.0116527932314084
A330087D11Rik	0	8	0	0	19	9	6	2.14406131315544	-1.88279571132633	4.08746676177777e-05	0.000367304081601356
A330093E20Rik	4	10	8	0	4	0	4.33333333333333	-1.98998651107713	-2.28577695218082	0.00769594466941014	0.0354662198717002
A330102I10Rik	0	0	10	0	0	0	1.66666666666667	-4.61211578793777	-3.08168371532588	0.00818101875063804	0.0369514916622738
A430078G23Rik	573	2684	482	433	382	294	808	-1.33583266845726	4.62355220408866	2.29917568143047e-25	1.33237522265821e-23
A430093F15Rik	0	33	4	11	0	0	8	-1.33598775283179	-1.67138911323433	0.00572559011370902	0.0274085490011397
A430106G13Rik	0	122	184	75	0	0	63.5	-1.58915864118227	0.880281970669564	2.575843966584e-14	8.01575048248599e-13
A530010L16Rik	36	123	35	22	23	7	41	-1.5132013527702	0.429028613561481	3.59235669536987e-10	7.70087596157228e-09
A530030E21Rik	63	534	61	32	22	61	128.833333333333	-2.05767478224964	1.95203974492127	1.37008810503269e-29	9.91830940237765e-28
A530032D15Rik	8	106	16	0	0	5	22.5	-4.20011160241229	-0.444535210414991	6.45153139488976e-21	3.00057486279964e-19
A530040E14Rik	4	59	22	15	8	5	18.8333333333333	-1.19051807912091	-0.632873029505778	0.000606948261499812	0.00398251704317761
A530053M12Rik	10	12	14	0	5	0	6.83333333333333	-2.39579301328751	-1.80376379160595	4.08746676177777e-05	0.000367304081601356
A530064D06Rik	56	82	57	2	0	12	34.8333333333333	-3.40654998600791	0.225845408280157	2.70464889162123e-26	1.63940941436864e-24
A530076I17Rik	0	0	0	9	4	0	2.16666666666667	5.34928318499477	-2.85539151134975	0.000277300033185899	0.00199562290311351
A530083I20Rik	19	17	4	25	42	25	22	1.55527506948623	-0.242048672717296	5.69641891476165e-07	7.58140164436973e-06
A530095I07Rik	0	0	0	2	9	0	1.83333333333333	5.12072921929025	-2.96690708016971	0.000543934680480033	0.00362103729076604
A630001G21Rik	190	1814	313	165	152	139	462.166666666667	-1.86178214822191	3.74495944121955	3.82481856829961e-40	4.20209033573365e-38
A630009H07Rik	0	0	4	8	14	8	5.66666666666667	3.16413195729745	-1.9476983621644	7.66791273339403e-08	1.19417028041306e-06
A630019I02Rik	0	45	0	6	0	0	8.5	-2.45071971802564	-1.61354708574916	2.05663480301754e-06	2.44979725957307e-05
A630023P12Rik	53	313	55	40	24	28	85.5	-1.77876549137784	1.40018663344372	1.01357955414074e-19	4.47430433574489e-18
A630035G10Rik	10	108	16	6	8	7	25.8333333333333	-2.24558983205281	-0.238090853487202	6.59861116657005e-12	1.69935307484677e-10
A730020M07Rik	26	20	31	25	0	0	17	-1.26521265757332	-0.704509374678761	1.84214127733704e-05	0.000180643677968589
A730032A03Rik	0	9	0	0	0	0	1.5	-4.46978019414117	-3.14034405808922	0.00818101875063804	0.0369514916622738
A730036I17Rik	0	12	0	0	0	0	2	-4.86735593769622	-2.95409691049196	0.00210278907542488	0.0116527932314084
A830012C17Rik	0	15	0	0	0	0	2.5	-5.17827847622811	-2.79029462004351	0.000277300033185899	0.00199562290311351
A830019P07Rik	0	0	0	0	7	5	2	5.24692345854758	-2.89561483827586	0.000277300033185899	0.00199562290311351
A830052D11Rik	0	4	4	7	21	0	6	2.13548884659135	-1.90285266624857	3.61334580895231e-05	0.000330813197025541
A830082K12Rik	27	30	83	58	69	84	58.5	1.00127904598701	1.05236044209198	2.27349551444499e-07	3.25725151500054e-06
A930001A20Rik	16	0	12	4	0	0	5.33333333333333	-2.35899954446972	-2.0356539864887	3.00503677598899e-05	0.000279829253162083
A930003A15Rik	4	8	0	0	0	0	2	-4.87642553266121	-2.93212417853262	0.00106863051374051	0.00649813419101303
A930005G22Rik	4	4	0	0	0	0	1.33333333333333	-4.31749841843039	-3.18586322581001	0.00818101875063804	0.0369514916622738
A930012O16Rik	34	36	41	12	20	8	25.1666666666667	-1.10175675832633	-0.169974122064564	8.65340803850662e-05	0.000717680121074064
A930015P04Rik	0	0	0	8	4	1	2.16666666666667	5.35061318967986	-2.85274421793597	0.000141590392148755	0.00111010170788631
A930016O22Rik	12	41	10	19	0	5	14.5	-1.01046218412943	-0.923635863401802	0.00317123142956815	0.0166325277831876
A930029G22Rik	4	4	18	0	4	0	5	-2.22269564060732	-2.15411177666518	0.00189280198913706	0.0107240529227513
A930036K24Rik	53	24	48	11	12	8	26	-1.66599346042087	-0.0990184062982093	2.68012093417462e-09	5.1538763153532e-08
A930038B10Rik	9	10	27	0	12	0	9.66666666666667	-1.52447102377014	-1.41578410845954	0.00089706858061913	0.00562555219029862
A930041C12Rik	0	5	11	0	0	0	2.66666666666667	-5.26555651440535	-2.74629732415937	0.000277300033185899	0.00199562290311351
AA467197	34	12	23	0	0	0	11.5	-7.39339488038651	-1.15807815537823	2.10217552214186e-17	8.07817505159391e-16
AA543186	0	17	8	34	9	15	13.8333333333333	1.58090933448069	-0.934106598933465	3.36533524442689e-06	3.83112849023058e-05
Aadac	0	16	0	0	0	0	2.66666666666667	-5.26853569425223	-2.7398104178361	0.000141590392148755	0.00111010170788631
Aadacl2	0	124	0	0	0	0	20.6666666666667	-8.15725701093426	-0.583930518324636	9.30366921199474e-27	5.83543497555626e-25
Aadacl3	0	160	0	0	0	0	26.6666666666667	-8.51548698828981	-0.267189787892353	2.91355660132153e-32	2.38922096655021e-30
AB124611	235	802	220	124	91	57	254.833333333333	-1.82972342839186	2.96693314017461	5.54794103665371e-34	4.85126400214024e-32
Abca12	0	1626	0	0	8	0	272.333333333333	-7.08074950602908	2.8441592878344	6.03941854451967e-154	4.5498059155994e-151
Abca13	243	144	71	21	32	0	85.1666666666667	-2.89397492323941	1.60180551167624	1.08112954289896e-44	1.37508044180776e-42
Abca14	0	0	12	0	0	0	2	-4.86405046689662	-2.96147834871991	0.00210278907542488	0.0116527932314084
Abcb4	38	129	35	11	28	18	43.1666666666667	-1.42664911770859	0.516131608940802	3.45912207731922e-09	6.56352377554994e-08
Abcc2	10	4	30	2	6	7	9.83333333333333	-1.14710907511701	-1.38206106931702	0.0105695386622854	0.045981069683866
Abcc6	51	22	93	8	10	11	32.5	-2.13924552590604	0.146502615921658	2.42209924409944e-14	7.55102381442643e-13
Abcg3	103	422	163	64	69	89	151.666666666667	-1.19814714213702	2.24868260171464	2.78169027773982e-13	8.01929255636893e-12
Abo	0	35	0	0	0	0	5.83333333333333	-6.37069314286681	-2.02564916358035	3.71833081830709e-09	7.00687655989671e-08
AC025794.1	10	0	4	0	0	0	2.33333333333333	-5.10349105551399	-2.79068081760229	0.000141590392148755	0.00111010170788631
AC079441.1	0	14	18	6	0	0	6.33333333333333	-1.96415250680004	-1.93660090219609	0.000728648129280355	0.00466889171911531
AC091309.4	0	51	3	0	4	0	9.66666666666667	-3.25093348755035	-1.47014742469776	1.41048427082569e-08	2.44366310807317e-07
AC102106.1	2	10	5	0	0	2	3.16666666666667	-2.51920256741361	-2.58114216891752	0.00841794056528415	0.0378197729505901
AC102132.1	0	12	0	35	0	3	8.33333333333333	1.99090799118792	-1.56409985380465	3.01868138695046e-05	0.000280985339419401
AC102268.2	12	7	27	8	7	0	10.1666666666667	-1.22320747045601	-1.34876103823462	0.00203773309373394	0.0114496182477609
AC102437.1	19	0	44	17	0	4	14	-1.20611895526744	-0.956972739604299	0.000431430861483426	0.00296895630485809
AC102492.3	0	0	0	0	0	8	1.33333333333333	4.68116860079807	-3.16453608249266	0.00414433186709953	0.020779248968698
AC105061.2	20	0	18	0	0	0	6.33333333333333	-6.52526181701078	-1.85633122455491	4.14564426116913e-11	9.7765614834692e-10
AC106834.1	0	13	0	0	0	0	2.16666666666667	-4.97866409348624	-2.89727368525309	0.00106863051374051	0.00649813419101303
AC107768.2	0	0	2	0	4	6	2	2.47835049467561	-2.90523287863613	0.0068402846796058	0.0320553220357307
AC109138.11	0	24	12	0	4	0	6.66666666666667	-2.67521097590132	-1.87824071709055	6.00295816815078e-05	0.000519743366023714
AC109138.8	88	406	165	1	5	43	118	-3.29134393008505	1.81610197477048	1.93711260005073e-53	3.1618751022971e-51
AC109261.3	16	8	33	36	42	27	27	1.25392118206555	-0.0098717775787017	3.69578165078123e-06	4.17801793662268e-05
AC110562.1	7	3	2	0	1	0	2.16666666666667	-2.85733968115033	-2.85568229648903	0.00374355044800963	0.0192206661608114
AC110913.1	4	10	0	8	18	4	7.33333333333333	1.451257151991	-1.66802954188487	0.00345877286642987	0.0179470310216545
AC113010.1	0	57	9	0	0	0	11	-7.26565537267608	-1.33887950992761	1.40943458005744e-14	4.46918536706004e-13
AC113491.1	78	34	117	20	9	21	46.5	-1.84345535951615	0.656047280494351	4.67624334996087e-15	1.53460920467481e-13
AC115117.2	0	4	14	8	9	18	8.83333333333333	1.33896967473811	-1.46759897551851	0.000686348031801764	0.0044385047939034
AC115119.1	0	0	10	8	0	12	5	1.35365634570369	-2.11008438462492	0.00968993462476146	0.0426686726411949
AC115752.1	12	12	13	33	33	5	18	1.29344850167975	-0.564006590609753	0.000109941592966298	0.000891114436723165
AC115789.2	8	14	9	4	2	0	6.16666666666667	-1.93696033469478	-1.91927473366187	0.000714283103725877	0.00459359082325774
AC115970.1	0	2	10	0	0	0	2	-4.86460090590844	-2.9602494742001	0.00210278907542488	0.0116527932314084
AC116849.1	0	0	0	14	0	0	2.33333333333333	5.44929772675123	-2.80585030497072	0.000141590392148755	0.00111010170788631
AC117700.1	0	0	0	0	7	7	2.33333333333333	5.46511616028378	-2.77450693743324	3.70877510855996e-05	0.000336538818752254
AC117816.1	0	0	0	0	7	0	1.16666666666667	4.49308504369588	-3.2473631154441	0.00818101875063804	0.0369514916622738
AC118542.1	11	10	7	7	0	0	5.83333333333333	-1.59132232887613	-1.96139395705446	0.00174385289493046	0.0100041703106241
AC119957.1	0	8	13	24	4	10	9.83333333333333	1.22356721992897	-1.36918865527448	0.00114825098505786	0.00691664583785622
AC121821.1	75	2431	734	70	60	65	572.5	-3.50633537154424	3.93354576183964	2.76572260343837e-112	1.30761457295667e-109
AC121967.1	10	66	36	13	9	7	23.5	-1.53471861709391	-0.346903954013528	1.7807158177278e-06	2.14395807664786e-05
AC122117.2	4	10	8	3	0	0	4.16666666666667	-2.3724238249828	-2.33149562836417	0.00104166336128501	0.00641783335426386
AC122252.1	0	2	0	2	8	4	2.66666666666667	2.94839723521004	-2.67870998400487	0.000602234434294736	0.00395575181020175
AC122252.3	148	98	192	237	335	203	202.166666666667	1.16028980419259	2.85835237257476	1.36696197759786e-14	4.34455625286145e-13
AC122399.1	5	0	5	0	0	0	1.66666666666667	-4.62490023700423	-3.05064664341789	0.00210278907542488	0.0116527932314084
AC122453.1	0	32	0	2	0	2	6	-2.51287504503929	-1.98341168013891	0.000164135072061139	0.00126415906809925
AC122895.1	10	43	15	11	6	4	14.8333333333333	-1.29690348798265	-0.90556173354476	0.000522326375913431	0.00351714808965183
AC123702.1	15	7	6	0	0	3	5.16666666666667	-2.73280063752209	-2.0635770010809	5.100110280696e-05	0.000448771736995397
AC124012.2	0	5	11	7	15	8	7.66666666666667	1.27907784307859	-1.6404101697716	0.00345877286642987	0.0179470310216545
AC124108.1	11	0	20	0	4	4	6.5	-1.53836452090669	-1.83971098528023	0.00447134104751808	0.0221727110416399
AC124518.2	0	8	3	3	8	11	5.5	1.35995637906049	-1.99778242844125	0.00569963731062326	0.0273033775298566
AC124518.3	0	0	0	0	0	10	1.66666666666667	4.9930385977627	-3.02114491509363	0.00106863051374051	0.00649813419101303
AC124578.1	13	56	15	2	3	6	15.8333333333333	-2.50695071438803	-0.834880869605241	1.06309324918606e-09	2.15367487287087e-08
AC124740.2	0	1	10	0	0	0	1.83333333333333	-4.74390587430848	-3.01961654400834	0.00414433186709953	0.020779248968698
AC125381.1	0	12	29	0	2	0	7.16666666666667	-3.75077269514917	-1.81687779441364	4.52584651071257e-07	6.11007104257386e-06
AC125381.2	12	6	8	6	0	0	5.33333333333333	-1.69988026300075	-2.04853531762189	0.00183876356213802	0.0104645887433481
AC126029.1	0	0	0	5	4	5	2.33333333333333	5.45964720332963	-2.7853517581247	7.24094187861707e-05	0.000610581513516105
AC126031.4	0	4	22	0	0	0	4.33333333333333	-5.9452397670268	-2.32941234491907	1.33785158011608e-06	1.64572788578608e-05
AC126937.1	56	218	78	48	37	42	79.8333333333333	-1.06602712923912	1.35415854057559	2.23025108500144e-08	3.76125124556639e-07
AC126942.2	0	0	0	0	4	3	1.16666666666667	4.49429979976013	-3.24486878274944	0.00818101875063804	0.0369514916622738
AC127342.1	10	8	11	0	0	0	4.83333333333333	-6.12396792492783	-2.16984080260302	2.60980682084002e-08	4.33839249764034e-07
AC127347.2	3	10	0	0	0	0	2.16666666666667	-4.98544337217583	-2.88093967946334	0.000543934680480033	0.00362103729076604
AC127690.2	5	0	15	0	0	0	3.33333333333333	-5.5886162281563	-2.53746353656233	9.77486950300652e-06	0.000101103829025138
AC129205.1	0	0	0	11	4	0	2.5	5.54969538996976	-2.74385854897312	7.24094187861707e-05	0.000610581513516105
AC129217.1	32	33	32	0	0	0	16.1666666666667	-7.86492487225949	-0.780995196101655	3.85222627017698e-23	1.99765031733724e-21
AC131109.1	8	12	26	25	29	23	20.5	1.12759831439846	-0.39902432104836	0.000128043504248653	0.0010211558798714
AC132100.2	0	0	16	0	0	0	2.66666666666667	-5.2642041074675	-2.74924143806897	0.000277300033185899	0.00199562290311351
AC132235.2	46	214	101	38	32	32	77.1666666666667	-1.40158100127831	1.27193006308024	2.0785749894737e-12	5.59029848581284e-11
AC132253.4	12	29	5	0	0	5	8.5	-2.74640614655664	-1.55498345838948	9.16892117957819e-07	1.17205927925785e-05
AC132253.6	16	43	20	8	4	15	17.6666666666667	-1.15294554628211	-0.656350314657487	0.000799404933566529	0.00507531072612089
AC132253.7	4	4	0	0	0	0	1.33333333333333	-4.31749841843039	-3.18586322581001	0.00818101875063804	0.0369514916622738
AC132253.8	11	16	30	5	3	8	12.1666666666667	-1.42595277003581	-1.13957539286715	0.000704663510395998	0.0045406717694518
AC132288.2	36	30	77	21	13	7	30.6666666666667	-1.42451305294266	0.0530324689483551	5.48947149735793e-08	8.74577547063382e-07
AC132288.3	4	10	0	0	0	0	2.33333333333333	-5.09096781214404	-2.82108762279152	0.000277300033185899	0.00199562290311351
AC132452.5	4	7	0	0	0	0	1.83333333333333	-4.75576643131289	-2.99125400217452	0.00210278907542488	0.0116527932314084
AC132455.3	4	21	3	0	6	0	5.66666666666667	-1.78233554757096	-2.01455148168756	0.00416423651328645	0.0208476383151348
AC132957.1	0	0	2	0	14	0	2.66666666666667	2.94925199134985	-2.67948931601233	0.000602234434294736	0.00395575181020175
AC133172.1	0	15	12	7	0	0	5.66666666666667	-1.51468420597763	-2.04548617848065	0.00968993462476146	0.0426686726411949
AC134458.1	0	2	2	4	8	3	3.16666666666667	2.17718697457603	-2.54024910282462	0.00503812442979842	0.0245304417815931
AC134563.1	0	5	20	28	8	5	11	1.08405033865201	-1.24694009997309	0.00301138916037206	0.0159184041860827
AC134908.4	1	5	9	0	0	1	2.66666666666667	-3.15229407466416	-2.73469209336629	0.00204152536666878	0.011462471049302
AC136921.1	6	2	4	27	14	11	10.6666666666667	2.44082971020232	-1.20868900387375	9.6426512328603e-08	1.47031128840911e-06
AC137605.4	10	31	2	4	0	4	8.5	-2.00658082115896	-1.55849702911972	3.01868138695046e-05	0.000280985339419401
AC137853.1	0	0	0	6	8	2	2.66666666666667	5.64656018633986	-2.67868377709598	1.90255346478077e-05	0.00018513776121795
AC138228.2	0	10	0	18	0	13	6.83333333333333	1.96898172515817	-1.76519207048878	7.09706316465349e-05	0.000603796432430901
AC138228.3	30	0	14	32	51	18	24.1666666666667	1.52814889808233	-0.0986503711829368	1.45720920269707e-06	1.78200101482157e-05
AC138790.3	0	15	0	0	0	0	2.5	-5.17827847622811	-2.79029462004351	0.000277300033185899	0.00199562290311351
AC139157.1	14	15	19	17	56	12	22.1666666666667	1.19900152252338	-0.267728004170672	4.06013376556788e-05	0.000365278832412738
AC139334.3	0	2	6	10	20	8	7.66666666666667	2.57487421438563	-1.61355859388631	6.9407431480438e-08	1.08784327049415e-06
AC139579.1	20	14	11	0	0	0	7.5	-6.76548525235277	-1.67735155022277	3.59328124458295e-11	8.54744606947897e-10
AC139750.2	5	5	11	24	12	19	12.6666666666667	1.74885362551027	-1.00804380733003	3.47180294903715e-06	3.936643254569e-05
AC140316.1	3	0	0	8	8	4	3.83333333333333	2.94417594844786	-2.34260068538808	0.000206657377026957	0.00154919589743937
AC140336.1	0	0	0	20	0	0	3.33333333333333	5.95017643037281	-2.50470772107666	2.5920874364749e-06	3.01955062374744e-05
AC140413.1	0	43	0	0	0	0	7.16666666666667	-6.66176216682331	-1.81065621957937	7.63852852328758e-10	1.57538905810463e-08
AC141471.5	0	17	0	0	0	0	2.83333333333333	-5.35343634154766	-2.69113987273778	7.24094187861707e-05	0.000610581513516105
AC141477.1	8	11	22	50	15	21	21.1666666666667	1.43051186880734	-0.367769214084376	1.40033928338483e-06	1.717971717474e-05
AC144621.2	22	31	31	11	10	6	18.5	-1.25472637809673	-0.594562363161374	0.000123236006267881	0.00098650682037536
AC148019.2	6	6	9	0	0	2	3.83333333333333	-2.82367620636336	-2.39564427132475	0.00104166336128501	0.00641783335426386
AC148019.3	19	12	35	0	0	12	13	-2.04804517431509	-1.03832035934343	1.0641553742042e-06	1.34105094997369e-05
AC148021.1	17	21	37	0	0	4	13.1666666666667	-3.73956092583613	-1.06137048788813	1.02550860181407e-12	2.83026337348484e-11
AC151275.1	8	62	17	12	2	3	17.3333333333333	-1.94206568400378	-0.743419139176375	6.79316338642751e-08	1.06813145861591e-06
AC153155.1	0	14	0	0	0	0	2.33333333333333	-5.08194590530747	-2.84273081717683	0.000543934680480033	0.00362103729076604
AC154218.2	8	18	21	7	2	0	9.33333333333333	-1.96397658565068	-1.47654290171559	3.05555899784046e-05	0.00028391684344938
AC154707.1	0	10	9	0	0	0	3.16666666666667	-5.50705886860489	-2.60390476375045	3.70877510855996e-05	0.000336538818752254
AC154766.1	0	7	8	0	0	0	2.5	-5.17610209133972	-2.79506296391179	0.000543934680480033	0.00362103729076604
AC154912.2	8	0	3	0	0	0	1.83333333333333	-4.76407421898295	-2.97077805601093	0.00106863051374051	0.00649813419101303
AC157910.1	0	11	0	0	0	0	1.83333333333333	-4.74667277823453	-3.01339643047951	0.00414433186709953	0.020779248968698
AC157931.1	83	5	0	94	105	53	56.6666666666667	1.75778459737607	1.14066519399664	6.11585959408e-13	1.71622085334488e-11
AC159187.1	1	2	7	0	0	0	1.66666666666667	-4.61522041508762	-3.07425297570262	0.00414433186709953	0.020779248968698
AC160993.1	0	22	0	0	0	0	3.66666666666667	-5.71557974652749	-2.47104251164941	5.02978721999365e-06	5.52680017417318e-05
AC161456.1	0	0	0	7	6	0	2.16666666666667	5.35115006742559	-2.85171143710583	0.000141590392148755	0.00111010170788631
AC162182.3	3	0	0	43	4	0	8.33333333333333	4.13890155975611	-1.53313256938662	1.60018797605512e-10	3.56866905330055e-09
AC164010.1	3	7	21	0	0	0	5.16666666666667	-6.20032231384648	-2.14399613630835	5.01146953940446e-08	8.02151048970051e-07
AC164431.1	0	0	0	0	20	0	3.33333333333333	5.96839691809268	-2.46922228391393	6.91546468948892e-07	9.0302796531031e-06
AC164647.1	4	0	0	9	6	5	4	2.57209760878543	-2.3001755747059	0.000684963760560091	0.00443206140681426
AC165153.2	0	0	0	0	0	14	2.33333333333333	5.46790739409377	-2.76880276857543	3.70877510855996e-05	0.000336538818752254
AC165962.2	16	38	22	38	68	40	37	1.32905310946	0.429886365236966	1.50518152841419e-08	2.6004969677529e-07
AC166063.1	9	8	7	17	12	17	11.6666666666667	1.29800795930594	-1.10142587764522	0.00105157440326406	0.00647191697780478
AC166102.1	15	33	12	6	3	4	12.1666666666667	-1.80688195000934	-1.13033983042072	8.09217221957516e-06	8.55977266645541e-05
AC166748.1	15	4	24	19	28	20	18.3333333333333	1.00961173848939	-0.522431089256703	0.00171498219760701	0.00986496094621149
AC167169.1	0	10	0	0	0	0	1.66666666666667	-4.61489466897031	-3.075394396439	0.00414433186709953	0.020779248968698
AC168050.2	0	25	8	0	4	0	6.16666666666667	-2.5532105130066	-1.95744243189239	0.000164135072061139	0.00126415906809925
AC241601.2	23	8	8	0	0	8	7.83333333333333	-1.88975526731322	-1.58169283346908	0.000112165245805095	0.000907421338938905
Acan	15	0	12	0	0	0	4.5	-6.03398299443731	-2.21348157494867	5.01146953940446e-08	8.02151048970051e-07
Acap1	694	4579	796	492	418	377	1226	-1.77756199206628	5.17103774127259	3.37340406479773e-44	4.19716362363355e-42
Acer1	0	114	0	0	0	0	19	-8.038897794506	-0.68695335551998	7.68673052005552e-25	4.33002309615782e-23
Ache	27	137	48	35	25	11	47.1666666666667	-1.17812180089766	0.60020527266193	1.5743026564625e-07	2.31850308515117e-06
Ackr1	8	35	5	12	0	0	10	-1.59909028625865	-1.39030888833025	0.000103081895723294	0.000841183116451661
Acod1	91	236	69	4	0	6	67.6666666666667	-4.89484000239881	1.08743935752259	1.63706954721872e-58	3.0414445205848e-56
Acot4	17	24	4	0	0	0	7.5	-6.76083152700641	-1.6876857186157	3.59328124458295e-11	8.54744606947897e-10
Acp5	440	1681	459	263	195	125	527.166666666667	-1.75628688338921	3.99618006906444	3.90678300727207e-38	4.05188364695215e-36
Acp7	0	181	0	0	0	0	30.1666666666667	-8.68849370377766	-0.111734930989432	5.26643124105004e-36	4.94575607849569e-34
Acr	132	46	173	35	36	40	77	-1.33431716642865	1.39545647164315	1.67729522037757e-12	4.5665994373703e-11
Acsbg1	52	999	50	34	32	23	198.333333333333	-3.14317820388123	2.4768019452905	1.55675287289476e-67	3.5933735084613e-65
Acsl6	4	23	8	0	0	0	5.83333333333333	-6.37723029234573	-2.01081625100373	3.71833081830709e-09	7.00687655989671e-08
Acta1	0	11076	0	5	4	0	1847.5	-9.65227090540133	5.56339491507777	0	0
Actn3	2	1328	37	4	10	0	230.166666666667	-6.05554801026683	2.61132386195299	4.69025819281294e-132	2.77190215869217e-129
Actr3b	0	101	26	19	0	13	26.5	-1.55749776978912	-0.223329548290659	3.27399599079173e-07	4.55681893975556e-06
Ada	148	12453	261	126	120	44	2192	-4.92990275764431	5.83276112186558	2.18781837248241e-231	3.74964721313829e-228
Adam11	51	245	51	21	16	0	64	-2.8256918114428	0.977691732980671	2.24400401645045e-33	1.92537791423981e-31
Adam18	0	3	0	6	2	5	2.66666666666667	2.34256506870021	-2.68960456835482	0.00466535111373621	0.0229930370670155
Adam1b	96	68	92	187	118	126	114.5	1.06544906365079	2.03314854718522	6.51772868481901e-10	1.35646609120241e-08
Adam5	18	35	32	16	10	5	19.3333333333333	-1.07016468146672	-0.552444548767089	0.000708310443732944	0.00456331383047758
Adam6b	4	73	4	6	0	4	15.1666666666667	-2.57888365402442	-0.922739884931368	7.49414686428779e-10	1.54887319349186e-08
Adam8	882	1244	918	263	139	260	617.666666666667	-1.87480092310275	4.30585985577797	6.00706096715138e-44	7.39343024422016e-42
Adamts4	16	72	68	0	6	11	28.8333333333333	-2.75321530453751	-0.100576204700116	3.39663194313111e-16	1.20463581407839e-14
Adap1	309	621	322	118	108	95	262.166666666667	-1.60564323260001	3.05913100684389	1.70463157538201e-27	1.10768737109302e-25
Add2	62	56	34	11	4	4	28.5	-2.65591164723834	0.00768961169324411	4.146109646942e-18	1.67110001802112e-16
Adgra1	4	13	0	0	0	0	2.83333333333333	-5.36238776716271	-2.66996790726349	3.70877510855996e-05	0.000336538818752254
Adgre1	703	983	1068	332	365	270	620.166666666667	-1.15079601421928	4.31367560109156	7.88155440650793e-19	3.33530840949476e-17
Adgre4	230	469	233	31	36	68	177.833333333333	-2.40668643614297	2.48886784242374	8.8218927062608e-45	1.12413541724481e-42
Adgrf1	0	0	0	8	0	0	1.33333333333333	4.67032204377948	-3.18631759641638	0.00818101875063804	0.0369514916622738
Adgrf2	8	86	19	14	6	4	22.8333333333333	-1.81985617277858	-0.397482073350054	1.12143682589246e-08	1.97128465638609e-07
Adgrg5	49	234	120	57	15	32	84.5	-1.5396624199997	1.37859199111168	1.33506910357002e-15	4.56259533376086e-14
Adh7	60	594	80	112	53	27	154.333333333333	-1.51195596599622	2.19569923354028	1.58658457375818e-20	7.22233103944169e-19
Adipoq	0	21	0	39	0	17	12.8333333333333	1.77019743765542	-1.02692078648228	2.3886575550261e-06	2.8126832477639e-05
Adm2	0	16	0	0	0	0	2.66666666666667	-5.26853569425223	-2.7398104178361	0.000141590392148755	0.00111010170788631
Adprhl1	13	11	0	30	0	25	13.1666666666667	1.53751959707757	-0.934651848433792	0.000226768436427154	0.00168448479350564
Adra2a	152	101	291	9	11	12	96	-3.71510246506917	1.59740442361395	1.16496803238375e-57	2.11841865941824e-55
Adtrp	4	121	30	0	0	0	25.8333333333333	-8.47241155836845	-0.303202843947601	6.46251051315697e-31	4.99478476019703e-29
AF357399	35	102	69	16	34	19	45.8333333333333	-1.17120937799261	0.591809477406164	6.26618564988017e-07	8.28342377993704e-06
Agap2	283	1534	385	273	218	220	485.5	-1.18745872505152	3.8841606577808	1.11621187972933e-18	4.66881668180866e-17
Agbl1	18	18	10	2	8	4	10	-1.33043272023477	-1.32705373077828	0.00178396414192019	0.01019758707157
Agr2	51	11	72	15	10	0	26.5	-2.06912689965655	-0.109345282399445	5.88205021067025e-13	1.65399488183962e-11
Agr3	33	4	54	35	43	73	40.3333333333333	1.11038865482748	0.580846975954209	2.54260304683491e-06	2.98268569260382e-05
Agt	19	23	65	10	27	0	24	-1.13140379841703	-0.284467977176752	9.07430198819107e-05	0.0007490533086098
Agxt	2	0	16	0	0	0	3	-5.43372938319261	-2.64294926032782	3.70877510855996e-05	0.000336538818752254
Ahrr	6	26	27	0	0	8	11.1666666666667	-2.43390674064654	-1.2741891282316	1.43257950694578e-06	1.75438528221986e-05
AI314278	14	4	11	0	0	0	4.83333333333333	-6.13274943854111	-2.15000472557009	1.36109542330892e-08	2.36407136419921e-07
AI463170	11	6	18	33	31	18	19.5	1.58900475016725	-0.44279123556355	6.44299979762021e-07	8.49586172582907e-06
AI481877	0	14	0	0	0	0	2.33333333333333	-5.08194590530747	-2.84273081717683	0.000543934680480033	0.00362103729076604
AI593442	0	0	0	0	10	0	1.66666666666667	4.98901630465473	-3.02938926796974	0.00106863051374051	0.00649813419101303
AI662270	214	1182	141	11	143	49	290	-2.4599698210312	3.11234420275667	4.60345950685609e-55	7.87007896490074e-53
AI847159	0	4	7	0	0	0	1.83333333333333	-4.74473544021971	-3.01775201634274	0.00414433186709953	0.020779248968698
Aicda	15	641	26	0	9	11	117	-4.57966250739781	1.70723412413604	1.22550732156308e-73	3.17036431810405e-71
Aif1	112	479	191	28	95	69	162.333333333333	-1.57372795641507	2.32579524604021	3.04404767810648e-21	1.43623323174528e-19
Aif1l	101	588	254	83	20	108	192.333333333333	-1.69838906664987	2.52503236401438	4.33732046337763e-26	2.60600354396892e-24
Aim2	222	822	313	158	81	86	280.333333333333	-1.66497993107101	3.09023446709782	1.03558182503784e-29	7.52855906844845e-28
Aire	0	136	0	0	0	0	22.6666666666667	-8.28718038386962	-0.469888674111328	1.00699802468352e-27	6.63158017119873e-26
Ak4	28	19	26	80	45	26	37.3333333333333	1.38145587840877	0.435581200059291	3.02188284833705e-08	4.98352606850485e-07
Akr1cl	0	87	0	0	0	0	14.5	-7.65785453984377	-1.0125790211403	1.9982825265474e-19	8.6539645361628e-18
AL805899.1	21	30	25	51	65	17	34.8333333333333	1.1683356106502	0.329601067897677	1.88096801512854e-06	2.2606900819975e-05
Aldh1a3	15	216	77	52	2	0	60.3333333333333	-2.09122116838939	0.841265431977007	1.84865998681948e-21	8.8378581169044e-20
Aldh1b1	64	153	27	12	16	12	47.3333333333333	-2.24050070094501	0.650826971158892	4.81497788026676e-20	2.1490287017037e-18
Aldh3a1	123	3740	212	302	202	219	799.666666666667	-1.97211577533174	4.4823511429932	3.4824134678308e-49	5.06872304218982e-47
Aldh3b2	0	525	8	4	0	0	89.5	-6.4680144402005	1.31210450605056	1.75179287011487e-77	4.94214651072941e-75
Aldob	0	6	0	4	8	8	4.33333333333333	2.04978814791322	-2.23655005682884	0.000684963760560091	0.00443206140681426
Alkal2	0	0	0	0	13	0	2.16666666666667	5.35770144863978	-2.83877889389618	0.000141590392148755	0.00111010170788631
Alox12b	0	1178	0	0	0	0	196.333333333333	-11.305722648312	2.38485800254249	4.07916226302046e-138	2.54224517219425e-135
Alox12e	14	4	20	0	0	0	6.33333333333333	-6.51181775599027	-1.88557507269184	1.48743771438857e-10	3.32695897259081e-09
Alox15	281	191	167	35	7	83	127.333333333333	-2.07878949894196	2.14468350991843	4.2196045269799e-32	3.4355699328635e-30
Alox5ap	540	671	727	262	235	246	446.833333333333	-1.03810011424215	3.86477432907517	8.74673254006347e-15	2.81782072031979e-13
Aloxe3	4	656	17	31	5	0	118.833333333333	-3.75042144674315	1.71535220748475	7.19527986362724e-66	1.57093124538524e-63
Alx1	0	0	0	7	2	0	1.5	4.83517819973942	-3.11182030613611	0.00414433186709953	0.020779248968698
Alx4	44	48	43	31	0	14	30	-1.23616634369027	0.0575273204995785	7.39898747574646e-07	9.60859227883687e-06
Amdhd1	0	0	12	0	0	0	2	-4.86405046689662	-2.96147834871991	0.00210278907542488	0.0116527932314084
Amh	0	4	0	2	9	24	6.5	3.39554347854597	-1.76738876691853	1.23434801312487e-09	2.48300258332674e-08
Amn	0	15	0	0	0	0	2.5	-5.17827847622811	-2.79029462004351	0.000277300033185899	0.00199562290311351
Ampd1	4	87	2	14	8	3	19.6666666666667	-1.48366783410669	-0.582868915924288	5.33354841944826e-06	5.8341919076949e-05
Angptl1	80	261	57	55	39	57	91.5	-1.01170375359213	1.5741243887398	1.97470285102891e-08	3.35836650836733e-07
Ank1	383	239	145	115	74	47	167.166666666667	-1.51495401660849	2.55988219753703	6.72009594636372e-23	3.4303512852045e-21
Ankdd1a	22	31	16	5	10	0	14	-1.81545839325992	-0.940602994401028	1.06656473504016e-06	1.34309965853561e-05
Ankef1	16	0	20	77	48	20	30.1666666666667	2.34195296164123	0.158341637558768	5.36725596353627e-16	1.8801851434861e-14
Ankle1	18	91	33	10	8	7	27.8333333333333	-2.0922501829642	-0.124392022955948	9.23061665815673e-12	2.34719927670599e-10
Ankrd2	0	6	6	0	0	0	2	-4.86570235093441	-2.95779008640172	0.00210278907542488	0.0116527932314084
Ankrd22	9	33	12	0	0	0	9	-6.99955342200154	-1.52918942955446	1.7267195901438e-12	4.67701546828558e-11
Ankrd34a	0	8	13	12	13	21	11.1666666666667	1.51310764468645	-1.17863297669923	2.65860091651118e-05	0.000251289653703879
Ankrd35	9	501	62	20	26	39	109.5	-2.25148490841029	1.66359879451267	4.69117055593688e-30	3.47303668965715e-28
Ano4	0	4	10	0	0	0	2.33333333333333	-5.07921430828945	-2.84875300757402	0.00106863051374051	0.00649813419101303
Ano7	8	12	20	4	0	4	8	-1.8957254783582	-1.64079916606838	0.000177921656175983	0.00135662541865694
Aoc1	21	63	18	11	0	0	18.8333333333333	-2.80521947073355	-0.618108273866439	4.55097346264645e-14	1.39531299522239e-12
Aox4	8	1186	11	7	0	0	202	-6.8554594136208	2.43154362518423	1.76456693680978e-132	1.06113935397363e-129
Ap5s1	67	177	223	51	61	58	106.166666666667	-1.02215866579978	1.74076482202005	1.10171861342592e-08	1.94110304660534e-07
Apbb1ip	1451	4585	1819	1075	798	701	1738.16666666667	-1.21775686116397	5.74736922416753	5.99364081475515e-23	3.07095699593079e-21
Apoa4	0	25	0	0	0	0	4.16666666666667	-5.89565086662932	-2.3543891278776	1.33785158011608e-06	1.64572788578608e-05
Apob	270	75	217	45	65	27	116.5	-1.79379884252859	2.0281181013254	2.30419321821783e-25	1.33415511887604e-23
Apobec1	472	1900	612	220	160	196	593.333333333333	-1.94685114144102	4.15325385757895	5.15567568481298e-46	6.83650573640916e-44
Apobec2	11	441	0	13	0	14	79.8333333333333	-3.58875011141514	1.20087082238076	2.64232143685263e-47	3.65210375208533e-45
Apobec4	0	27	10	27	34	11	18.1666666666667	1.34532230088994	-0.579751507445867	2.95125576762053e-06	3.39665996134532e-05
Apoc2	0	117	19	0	0	0	22.6666666666667	-8.28374874542943	-0.475115697298583	1.19817559783901e-28	8.23055391882296e-27
Apol10b	26	126	70	8	22	8	43.3333333333333	-2.11975430405984	0.456381501176903	3.75227661961533e-16	1.32664942577477e-14
Apol11b	212	25	68	7	16	45	62.1666666666667	-1.95587098671789	1.25713644184411	5.40807747274028e-21	2.52039939594636e-19
Apol7a	0	40	110	29	17	8	34	-1.03317766970294	0.099416419275933	0.000186352314900784	0.00141211262827714
Apol7e	5	15	4	0	0	0	4	-5.84805828616905	-2.36912642683336	1.33785158011608e-06	1.64572788578608e-05
Apol8	0	1	27	0	0	0	4.66666666666667	-6.04855323140626	-2.26122336460762	3.58003155951034e-07	4.92335132522029e-06
Apol9a	4	61	44	2	7	15	22.1666666666667	-1.74192433983154	-0.433876315693376	6.44299979762021e-07	8.49586172582907e-06
Apol9b	28	68	74	14	10	8	33.6666666666667	-2.00278668375235	0.134911680017276	9.60632303571141e-13	2.65977978882551e-11
Apom	6	7	3	11	34	11	12	2.15970164965856	-1.04485756638532	1.26161292166702e-07	1.8896629636199e-06
Aqp3	42	582	30	8	10	14	114.333333333333	-3.87949444724009	1.71393281300273	1.04712436420697e-63	2.19527861737642e-61
Aqp5	1319	1471	912	3216	2327	2655	1983.33333333333	1.41040905540345	6.16039904319426	3.83067491630412e-30	2.84828545430834e-28
Aqp9	88	92	62	13	9	7	45.1666666666667	-2.72433725021894	0.618356254310244	7.8999193063038e-26	4.68493916992783e-24
Arc	16	276	27	8	8	11	57.6666666666667	-3.10461546201263	0.7870320820905	5.26875993260734e-32	4.26950162151178e-30
Arg1	193	835	163	42	55	38	221	-2.72494144179022	2.72630856399783	5.39856020278638e-59	1.02805081861672e-56
Arhgap15	814	4499	994	574	483	448	1302	-1.61815358292005	5.27597818004233	1.69119586680337e-37	1.70249533992225e-35
Arhgap15os	36	133	19	18	13	14	38.8333333333333	-1.67511648703498	0.360579252617272	3.14632086698273e-11	7.5391830491437e-10
Arhgap25	1250	3460	1809	773	737	734	1460.5	-1.12606820170608	5.5114503805919	1.1742491714876e-19	5.15699243762538e-18
Arhgap27os1	39	9	58	14	13	9	23.6666666666667	-1.19621820485739	-0.24194853773467	1.78690459035848e-05	0.000175830693543887
Arhgap30	1973	8751	2905	1455	1396	1119	2933.16666666667	-1.33746088748872	6.4698580000421	8.34373855077267e-28	5.52128374853495e-26
Arhgap4	964	4364	1114	780	615	436	1378.83333333333	-1.40118980622353	5.38028188915864	3.9841550062533e-29	2.8100179676306e-27
Arhgdib	1120	3755	2019	730	362	752	1456.33333333333	-1.46469670772757	5.46613413882726	1.51207492191501e-31	1.20116218159772e-29
Arid5a	666	2094	1241	553	583	329	911	-1.03404575303324	4.81281206922073	3.00917890581178e-16	1.06999097452244e-14
Arl4aos	0	0	0	4	6	0	1.66666666666667	4.98523095449011	-3.03690144423813	0.00106863051374051	0.00649813419101303
Arl5c	116	459	97	49	84	73	146.333333333333	-1.28785676152954	2.2125405278481	6.20363425850074e-15	2.01846296436411e-13
Arntl2	7	118	30	13	11	20	33.1666666666667	-1.38290253291011	0.103169645884525	7.62511279200826e-07	9.87418978949993e-06
Art1	4	66	4	0	0	0	12.3333333333333	-7.43627743153457	-1.18915365342732	6.80149429246768e-17	2.52861410639979e-15
Art2a-ps	18	148	7	21	12	0	34.3333333333333	-1.986910214594	0.140689047934552	5.37969854925084e-14	1.64059267813119e-12
Art2b	20	240	26	19	15	11	55.1666666666667	-2.23385422925246	0.756422057936048	6.83498607123188e-21	3.17461023111993e-19
Art5	6	7	0	0	0	0	2.16666666666667	-4.99225259318875	-2.86448094018661	0.000277300033185899	0.00199562290311351
Asb18	0	12	0	0	0	0	2	-4.86735593769622	-2.95409691049196	0.00210278907542488	0.0116527932314084
Asb4	4	10	12	0	0	0	4.33333333333333	-5.95656578866092	-2.30420652385241	3.58003155951034e-07	4.92335132522029e-06
Asb5	24	172	52	12	23	16	49.8333333333333	-1.84976922778184	0.648574166980741	2.13729855257291e-14	6.69970289307891e-13
Ascl1	0	0	13	75	30	37	25.8333333333333	3.78224205638939	-0.0523057858796241	1.33607433425083e-30	1.01433638964082e-28
Ascl3	0	9	20	0	0	0	4.83333333333333	-6.09990620330408	-2.22350436991981	1.85609982940906e-07	2.69278603385523e-06
Asf1b	37	300	55	20	0	36	74.6666666666667	-2.36392253457818	1.18226304569558	4.91490001501519e-27	3.11982380119784e-25
Asgr1	7	0	28	39	32	23	21.5	1.79603966714401	-0.32228427347768	3.88134588561586e-09	7.28513653287227e-08
Aspdh	0	7	0	15	0	6	4.66666666666667	1.90018350412036	-2.18313519325443	0.00189280198913706	0.0107240529227513
Asphd1	31	32	33	6	15	14	21.8333333333333	-1.0792849932672	-0.344041079561791	0.000257869601195067	0.00188971143879506
Asphd2	0	13	0	0	0	0	2.16666666666667	-4.97866409348624	-2.89727368525309	0.00106863051374051	0.00649813419101303
Aspm	241	1110	476	182	168	92	378.166666666667	-1.61652329129932	3.49712709164744	2.06701502326973e-30	1.55547985642433e-28
Asprv1	95	11054	194	12	26	10	1898.5	-7.31366861791357	5.61252498309843	0	0
Atcay	0	111	12	8	0	4	22.5	-2.90460994522126	-0.460032394765312	3.85580781125753e-15	1.27328952071657e-13
Atcayos	0	74	9	7	0	0	15	-3.10311888196958	-0.964024897229124	7.86122298502202e-12	2.01016837649453e-10
Atf3	255	784	387	135	135	145	306.833333333333	-1.36198135170579	3.25325739697029	2.98929347428136e-21	1.41137062072561e-19
Atg9b	22	309	47	16	11	12	69.5	-2.82394535393344	1.04436111659021	1.36315976833778e-32	1.13000505342681e-30
Atp10b	115	73	93	12	0	0	48.8333333333333	-4.21640516100591	0.730490551349197	2.50394095662594e-45	3.23882400531116e-43
Atp1a3	462	684	367	148	132	103	316	-1.6732494584376	3.36096863860215	1.79887013473429e-31	1.42075509316485e-29
Atp2a1	42	2537	67	42	22	31	456.833333333333	-4.26826023704527	3.6038630084366	2.09874049991149e-134	1.28463531224493e-131
Atp2b2	1334	608	1148	507	385	290	712	-1.18907388959906	4.61204682250326	9.56440921800328e-21	4.4005911002699e-19
Atp2b3	4	4	0	0	0	0	1.33333333333333	-4.31749841843039	-3.18586322581001	0.00818101875063804	0.0369514916622738
Atp8b4	522	1303	613	285	248	250	536.833333333333	-1.25440061681126	4.08064186616199	4.19286557628149e-21	1.96474299099096e-19
AU022133	0	0	0	0	4	4	1.33333333333333	4.67955107527344	-3.16785789442422	0.00414433186709953	0.020779248968698
Aurkb	85	384	111	52	51	6	114.833333333333	-2.01177121787081	1.80416979999384	1.36674810594316e-28	9.35103956117102e-27
Avpr2	18	202	39	10	10	0	46.5	-3.25088108057274	0.499381460399855	3.20778551323826e-30	2.39032321587009e-28
AW551984	34	33	75	13	0	13	28	-2.05655854535987	-0.0813871138697567	4.83134160687783e-12	1.25984261643024e-10
AW822252	2	0	0	15	7	0	4	3.57233999395122	-2.3164320676876	2.72745449188211e-05	0.00025687682743643
AY761185	4	0	8	0	0	0	2	-4.87420835517196	-2.93709238108984	0.00106863051374051	0.00649813419101303
Azgp1	4	0	4	0	0	0	1.33333333333333	-4.31636979594506	-3.18846485254584	0.00818101875063804	0.0369514916622738
B020017C02Rik	0	0	0	0	7	0	1.16666666666667	4.49308504369588	-3.2473631154441	0.00818101875063804	0.0369514916622738
B230206I08Rik	2	78	0	0	0	2	13.6666666666667	-4.70594840117745	-1.06811013815021	5.44254588441026e-15	1.77842580126666e-13
B230334C09Rik	18	24	46	20	99	32	39.8333333333333	1.18207393573421	0.531981189917831	1.22194736856373e-07	1.83425885377462e-06
B230344G16Rik	10	18	26	4	13	0	11.8333333333333	-1.26468016061109	-1.1740665012343	0.00189537621599371	0.0107350889365044
B230359F08Rik	8	0	0	0	0	0	1.33333333333333	-4.3267213171413	-3.16293091112389	0.00414433186709953	0.020779248968698
B230398E01Rik	12	8	14	0	5	0	6.5	-2.31940908578372	-1.8463452076041	6.66572561127097e-05	0.000571068257036593
B3galt5	3	16	7	4	0	0	5	-2.22724153369684	-2.15983681364861	0.000684963760560091	0.00443206140681426
B3gnt2	1043	1838	1304	124	124	88	753.5	-3.28659834016351	4.52236477486676	2.97782343042383e-113	1.44783464732415e-110
B430119L08Rik	0	14	0	0	0	0	2.33333333333333	-5.08194590530747	-2.84273081717683	0.000543934680480033	0.00362103729076604
B430212C06Rik	0	10	4	22	0	4	6.66666666666667	1.2438995069482	-1.82411530468189	0.00956621392928666	0.0422287054682709
B430218F22Rik	0	28	41	109	58	59	49.1666666666667	2.10609148606674	0.795288756537717	1.7431872769274e-23	9.22100337729611e-22
B430306N03Rik	187	474	127	52	46	40	154.333333333333	-2.15218140866712	2.28444514864052	2.13166057283651e-36	2.03248943770246e-34
B430319H21Rik	20	2	29	0	0	13	10.6666666666667	-1.57474903670827	-1.2500489350296	0.00024144206696714	0.0017801743279127
B4galnt4	40	59	17	0	9	4	21.5	-2.77328742090247	-0.381871647827456	1.01489624806367e-14	3.26036608650445e-13
B930094E09Rik	5	32	10	35	13	29	20.6666666666667	1.09399499444025	-0.402546255695609	0.000128043504248653	0.0010211558798714
Bach2it1	22	100	28	19	7	15	31.8333333333333	-1.47125990727727	0.0780982666447494	3.89401303214847e-08	6.35302387955589e-07
Bach2os	18	127	28	29	17	15	39	-1.09806000450325	0.342957246488505	8.14779463113458e-06	8.61595034609643e-05
Bank1	755	6836	954	357	300	347	1591.5	-2.59312254128755	5.49164009750983	3.83883540367057e-88	1.25919311530448e-85
Barhl1	25	11	41	5	8	8	16.3333333333333	-1.48897808245873	-0.739614721684279	1.84214127733704e-05	0.000180643677968589
Barx2	53	421	60	69	36	73	118.666666666667	-1.14536677993367	1.87687111957849	3.46956534795620e-11	8.28478064887278e-10
Basp1	291	1611	767	214	173	226	547	-1.64166311618465	4.01227043491704	2.21081704352962e-33	1.89928023081671e-31
Batf3	29	108	81	29	8	17	45.3333333333333	-1.60480369800159	0.530067120979457	2.22950078306491e-11	5.43153611169207e-10
BB123696	8	10	12	0	0	4	5.66666666666667	-2.43323326170263	-2.00478020055392	0.000164135072061139	0.00126415906809925
BB187690	1	0	0	7	0	6	2.33333333333333	3.60447775155306	-2.78721592671393	0.00111012401922492	0.00671708315427752
BC023105	41	8	20	0	4	10	13.8333333333333	-1.94205234219921	-0.874623570338249	3.25037460129091e-07	4.52813311911193e-06
BC030343	39	12	4	36	35	35	26.8333333333333	1.26566768291456	0.0585169471149963	3.72544077970259e-05	0.000337949253339201
BC030867	0	67	0	10	0	0	12.8333333333333	-2.30935481244261	-1.13939157112126	9.6426512328603e-08	1.47031128840911e-06
BC035044	45	344	89	10	33	21	90.3333333333333	-2.44673675290678	1.43933967626754	2.60247523781777e-31	2.04601708633713e-29
BC035947	0	0	0	5	4	0	1.5	4.83707269671862	-3.10806019821626	0.00414433186709953	0.020779248968698
BC042761	22	4	10	24	23	23	17.6666666666667	1.30228714960948	-0.532134935837754	0.000315945791097588	0.00224127314866464
BC048644	0	21	2	0	0	4	4.5	-2.04369951815272	-2.26390584259803	0.00769594466941014	0.0354662198717002
BC049352	27	37	41	21	10	0	22.6666666666667	-1.38833685151995	-0.347606314997817	1.02033222600577e-06	1.29056966335471e-05
BC049987	0	0	11	0	0	0	1.83333333333333	-4.74362944846992	-3.02023776616899	0.00414433186709953	0.020779248968698
BC050972	0	12	3	15	0	18	8	1.50069702375918	-1.58614046692518	0.000558541687164723	0.00370460771706439
BC051077	0	0	17	41	27	10	15.8333333333333	2.548452733159	-0.738981981511943	3.26710678799705e-13	9.37532464843606e-12
BC051142	7	26	8	0	0	2	7.16666666666667	-3.76985379686801	-1.77421036437544	8.29028062235721e-08	1.28351442652597e-06
BC051537	0	17	0	0	0	0	2.83333333333333	-5.35343634154766	-2.69113987273778	7.24094187861707e-05	0.000610581513516105
BC053393	0	0	0	11	0	0	1.83333333333333	5.11226404305224	-2.9836544388508	0.00106863051374051	0.00649813419101303
BC055308	14	63	53	70	53	74	54.5	1.01246531574498	0.92559952764762	1.70723168760821e-07	2.49977078906409e-06
BC055402	16	0	8	14	29	19	14.3333333333333	1.71704159962016	-0.79490498095141	1.42861046553667e-05	0.000142871466761293
BC100530	8	7	0	0	0	0	2.5	-5.19632732019479	-2.74711926926122	7.24094187861707e-05	0.000610581513516105
BC106175	0	2	0	14	5	0	3.5	3.36891753358956	-2.45633961773872	2.76768045636514e-05	0.000259844335368546
BC117090	0	0	13	0	0	0	2.16666666666667	-4.97509875746528	-2.90518374332671	0.00106863051374051	0.00649813419101303
Bcat1	14	220	0	0	0	0	39	-9.06861697312233	0.248505746660917	3.04501111328367e-46	4.10119325876547e-44
Bcl11a	398	5415	575	56	234	313	1165.16666666667	-2.82564437923207	5.02250170830911	1.78383687304977e-93	6.4363650964172e-91
Bcl11b	444	2694	398	367	298	334	755.833333333333	-1.3709058636452	4.51029851779028	3.30714312560437e-26	1.99578518464619e-24
Bcl2a1a	40	127	61	43	16	28	52.5	-1.0014792731167	0.777139081274114	3.22890427787956e-06	3.68929221283389e-05
Bcl2a1d	78	177	110	37	23	23	74.6666666666667	-1.75710253082632	1.25422430719524	4.17741831612315e-18	1.68262580882387e-16
Bcl2l15	0	21	7	0	0	0	4.66666666666667	-6.05370119987408	-2.25072799201416	3.58003155951034e-07	4.92335132522029e-06
Bco1	8	0	14	17	15	7	10.1666666666667	1.18296003140327	-1.28824054637394	0.0103890075051771	0.0453151625321254
Bdh1	62	578	123	86	52	59	160	-1.50253591604209	2.25630620395205	5.04136582078878e-20	2.24860659625358e-18
BE692007	356	2856	615	308	353	251	789.833333333333	-1.5843842276284	4.53379438397891	4.22976919741657e-34	3.72235978599349e-32
Bean1	8	12	18	0	4	0	7	-2.76716955212048	-1.79327388249489	7.75646928349852e-06	8.23261730500451e-05
Bend5	82	527	152	96	42	43	157	-1.64811488666885	2.23179257324431	1.55159761812744e-23	8.232392835609e-22
Best4-ps	0	0	0	0	6	3	1.5	4.84302774722887	-3.0961499883256	0.00210278907542488	0.0116527932314084
Bex6	4	5	0	0	0	0	1.5	-4.47892239811578	-3.11785181073986	0.00414433186709953	0.020779248968698
Bfsp2	18	117	14	0	0	11	26.6666666666667	-3.31637399341397	-0.19055591234168	2.05500975675884e-19	8.88840339902852e-18
Bglap2	0	14	0	0	0	0	2.33333333333333	-5.08194590530747	-2.84273081717683	0.000543934680480033	0.00362103729076604
Bglap3	0	250	4	0	0	0	42.3333333333333	-9.16229131214839	0.321309894351866	3.07596584399e-48	4.43010164778854e-46
Bid	166	670	180	86	110	45	209.5	-1.66999682909427	2.683230799422	5.52265785603047e-27	3.49912947615683e-25
Bin2	1263	3905	1439	796	681	684	1461.33333333333	-1.20992555803221	5.50802920308448	2.14503471334277e-22	1.07103317387628e-20
Birc5	93	503	108	64	51	29	141.333333333333	-1.87506890484579	2.09640211782835	7.50710793436571e-28	4.97246168541489e-26
Blk	348	1915	380	119	83	75	486.666666666667	-2.82190569002378	3.81825934365804	8.57199676022199e-81	2.50065207615753e-78
Blnk	449	3377	433	263	174	156	808.666666666667	-2.3945017797543	4.53833256499104	4.40745820360342e-69	1.04551313892053e-66
Bmp15	0	0	0	0	8	0	1.33333333333333	4.67793528011585	-3.17117343924155	0.00414433186709953	0.020779248968698
Bmp8b	6	8	9	19	8	21	11.8333333333333	1.42629314998265	-1.09237968786526	0.000178887891670733	0.00136353784895342
Boll	12	72	37	9	22	0	25.3333333333333	-1.55025678237066	-0.245424447971784	2.53639830813075e-07	3.60827528561742e-06
Bora	107	482	194	104	101	66	175.666666666667	-1.10749196022583	2.44159531481938	1.53689909423828e-12	4.19101501215216e-11
Bpifa1	50	18	43	652	0	39	133.666666666667	2.8361312174584	2.17447207482813	8.98077360675008e-52	1.40245315401082e-49
Bpifa5	0	244	0	0	0	0	40.6666666666667	-9.10668015515465	0.27014538659214	1.20793396488437e-46	1.64305382862396e-44
Bpifb1	394	18	443	108	0	18	163.5	-2.5687868752943	2.46691734804875	2.3089676150703e-53	3.75988776368514e-51
Bpifc	0	81	0	0	0	0	13.5	-7.55698593107968	-1.09711681277852	3.63987742071179e-18	1.47216399160411e-16
Brca1	140	986	263	150	105	107	291.833333333333	-1.48638290536864	3.11883410917196	2.62506945898488e-24	1.43739326486189e-22
Bst2	414	1017	819	327	205	226	501.333333333333	-1.17006056518666	3.95636123844346	1.83562369509482e-18	7.55349234197029e-17
Btbd18	8	8	14	4	0	0	5.66666666666667	-2.43821377613894	-2.01518797259971	5.100110280696e-05	0.000448771736995397
Btg1	4048	10344	5549	2522	2555	2293	4551.83333333333	-1.03349360234691	7.16191288975572	1.05474475913209e-17	4.12717048871578e-16
Btg4	0	4	4	13	3	8	5.33333333333333	1.9126145002305	-2.03940999043663	0.000269981270289742	0.00196732206470166
Btk	403	1729	474	195	189	188	529.666666666667	-1.75447664375667	3.99961997640318	1.36445055746018e-37	1.37964466027555e-35
Btla	394	2392	253	220	149	108	586	-2.25173055899428	4.10184047257287	3.77509659216531e-59	7.20896230852069e-57
Btnl10	18	24	28	0	10	0	13.3333333333333	-2.39124961942286	-1.02416543167384	1.79500343881437e-08	3.06720196417982e-07
Btnl2	8	79	12	0	8	0	17.8333333333333	-3.17459670566466	-0.719652064423053	3.20589041834085e-14	9.91786180637893e-13
Btnl7-ps	4	0	7	0	0	0	1.83333333333333	-4.75381776058858	-2.99565060861395	0.00210278907542488	0.0116527932314084
Bub1	28	318	122	48	28	61	100.833333333333	-1.3049242143737	1.61453621411862	2.56069750277182e-12	6.83866837952949e-11
Bub1b	207	1084	303	93	115	65	311.166666666667	-2.10484310871378	3.20380502688161	1.15882418825505e-44	1.46845087293576e-42
C030005K06Rik	58	204	67	13	42	18	67	-1.76515921788014	1.0980630302506	1.20307157465567e-16	4.39406349496639e-15
C130021I20Rik	0	0	0	0	0	12	2	5.24972740843948	-2.88987481893269	0.000141590392148755	0.00111010170788631
C130026I21Rik	29	256	31	32	17	12	62.8333333333333	-1.95379375839307	0.948457352601426	6.14524638545004e-19	2.61344519822908e-17
C130026L21Rik	12	4	11	1	0	5	5.5	-1.7454479009846	-2.00775054186686	0.00270283093509841	0.0145088540251876
C130060C02Rik	0	8	4	17	4	7	6.66666666666667	1.57024494703217	-1.80657829243584	0.00149731897330141	0.00877489333344832
C130079G13Rik	0	50	0	0	0	0	8.33333333333333	-6.87508885149528	-1.64729591974555	1.95464385553746e-11	4.78744585624761e-10
C130093G08Rik	0	4	4	4	8	12	5.33333333333333	1.92228052007215	-2.02149025198336	0.000164135072061139	0.00126415906809925
C18orf63	4	0	4	0	0	0	1.33333333333333	-4.31636979594506	-3.18846485254584	0.00818101875063804	0.0369514916622738
C1qa	914	1461	1519	514	350	345	850.5	-1.32870153070308	4.74037509028025	2.19565326506912e-25	1.27346031799334e-23
C1qb	617	970	1002	367	220	203	563.166666666667	-1.36598264506025	4.14549117762127	5.72476804968076e-25	3.23813097067545e-23
C1qc	780	1004	1231	341	193	242	631.833333333333	-1.61658261335662	4.31661219437248	3.94503030401101e-34	3.48520041870457e-32
C230014O12Rik	0	4	7	8	10	13	7	1.84794467172342	-1.72786433143524	0.000115415545328972	0.000930313075840995
C230038L03Rik	3	35	6	4	4	5	9.5	-1.34314711776079	-1.45048272583299	0.0046281643703305	0.0228360305461356
C230085N15Rik	170	1316	229	206	124	87	355.333333333333	-1.60477590584697	3.38729358008859	1.12448474713102e-29	8.16621311859822e-28
C3	50749	77747	158266	23542	17964	20113	58063.5	-1.78085017681553	10.7589330878915	1.2766270526908e-48	1.85421965248342e-46
C330011M18Rik	0	47	92	0	0	0	23.1666666666667	-8.30139117324278	-0.467864591612655	2.9184065945706e-27	1.87332737912722e-25
C330018A13Rik	0	0	0	4	0	8	2	5.24435715678909	-2.9006196161742	0.000277300033185899	0.00199562290311351
C330022C24Rik	8	0	7	2	0	0	2.83333333333333	-2.35981798240811	-2.64757005779291	0.00267336858582822	0.0143761507822405
C3ar1	262	673	437	172	97	110	291.833333333333	-1.46846146931658	3.1730934714799	3.06765802204416e-24	1.67438929698437e-22
C430039J01Rik	5	23	38	37	51	37	31.8333333333333	1.32670739802434	0.191573546113552	1.78861152822563e-08	3.05857478966097e-07
C4bp-ps1	0	3	5	16	4	5	5.5	1.96742129150996	-2.01282762959133	0.000164135072061139	0.00126415906809925
C530050E15Rik	256	1395	439	287	149	139	444.166666666667	-1.43899146387089	3.72755612175887	6.7157743329758e-26	3.99652699129476e-24
C78859	7	8	11	0	0	0	4.33333333333333	-5.96340690476864	-2.288669297216	3.58003155951034e-07	4.92335132522029e-06
C920006O11Rik	0	0	0	4	9	0	2.16666666666667	5.35395450263606	-2.84617889174049	0.000141590392148755	0.00111010170788631
C920009B18Rik	20	299	57	35	55	33	83.1666666666667	-1.15593570836084	1.35676534437915	2.98051279073376e-09	5.69478969812578e-08
Cabp4	36	46	83	26	8	18	36.1666666666667	-1.27989407501506	0.270488113148682	2.64831277133641e-07	3.75812631005935e-06
Cacna1a	436	426	658	221	104	165	335	-1.30637638078535	3.43591485692867	8.0376000451845e-21	3.71515659819562e-19
Cacna1e	406	1454	388	181	264	197	481.666666666667	-1.3879797748943	3.90376329180534	1.66315136275134e-24	9.20236817380293e-23
Cacna1g	10	2	56	6	6	0	13.3333333333333	-2.07789134329493	-1.06637722979609	4.51395549322884e-07	6.10002402598666e-06
Cacna1h	18	382	68	43	12	18	90.1666666666667	-2.22658013113967	1.39626878393775	4.41956786092841e-28	2.94731006523295e-26
Cacna1i	255	1517	198	84	91	131	379.333333333333	-2.2259543319441	3.49179083806761	2.86828840568953e-51	4.40886797426111e-49
Cacna1s	6	427	12	18	0	4	77.8333333333333	-3.86149736332888	1.14769366395075	4.68620326582556e-51	7.18708422569734e-49
Cacna2d2	16	63	7	8	0	16	18.3333333333333	-1.44324319830989	-0.616570165024406	1.41661133091538e-05	0.000141774875607159
Cacng1	0	242	14	0	0	4	43.3333333333333	-5.43795721598656	0.35804650474427	6.77050081906125e-41	7.57180560604803e-39
Cacng4	7	13	4	0	0	4	4.66666666666667	-2.11853798146688	-2.19554898488509	0.00189280198913706	0.0107240529227513
Cacng8	0	10	9	0	0	2	3.5	-2.66970861819844	-2.50745282234021	0.00841794056528415	0.0378197729505901
Cadm3	11	78	74	36	8	0	34.5	-1.47930004248022	0.12347602133747	7.09389866161611e-09	1.28419249818909e-07
Calca	21	15	8	71	13	7	22.5	1.36220095582203	-0.272477527534241	3.09383708360061e-05	0.000287201084991523
Calhm6	4	86	9	10	0	13	20.3333333333333	-1.68204592152327	-0.540183221291363	7.58791484792057e-07	9.82973360542696e-06
Calm4	0	3297	0	0	0	0	549.5	-12.7585137900562	3.83070361785662	3.32335606052349e-235	6.7009610214467e-232
Calml3	16	3045	53	23	18	8	527.166666666667	-5.44391452146011	3.78489632914898	6.9576923539669e-179	6.81406570466002e-176
Calr4	0	0	6	4	0	19	4.83333333333333	2.2550565653114	-2.11634287723207	8.63204846590218e-05	0.000716118997547678
Camk1g	7	4	7	14	14	10	9.33333333333333	1.43148973718096	-1.37905044523395	0.00144296189644124	0.00849118049875787
Camk4	85	399	107	65	43	36	122.5	-1.62954020800056	1.91291943545985	8.27170942725864e-21	3.81606352480293e-19
Camkv	0	0	10	0	0	0	1.66666666666667	-4.61211578793777	-3.08168371532588	0.00818101875063804	0.0369514916622738
Camp	448	336	192	28	0	0	167.333333333333	-4.91023166693839	2.51022794653216	3.93522862068247e-112	1.84780546637594e-109
Capn12	43	173	35	54	13	17	55.8333333333333	-1.20506600993589	0.845501449797028	5.02163267005753e-09	9.31182114405717e-08
Capn13	0	0	0	12	4	4	3.33333333333333	5.9589982992394	-2.48743368098248	1.33785158011608e-06	1.64572788578608e-05
Capn9	38	12	78	0	0	0	21.3333333333333	-8.25446190302043	-0.448402837235603	1.39119300176308e-29	1.00392880248282e-27
Capns2	26	189	30	12	6	10	45.5	-2.7035542554511	0.505309204975449	7.89839412022471e-24	4.24020680432267e-22
Car12	14	264	4	18	4	14	53	-2.5284197698789	0.686709779530467	2.60981187754916e-24	1.43018108125805e-22
Car13	108	746	221	102	69	66	218.666666666667	-1.73353847740827	2.69505560850456	1.11677922923192e-28	7.710050358509e-27
Car3	16	152	12	223	0	67	78.3333333333333	1.0393318220254	1.37416700107284	1.79035035379036e-08	3.06078475072564e-07
Card11	1255	5905	2213	1112	1085	843	2068.83333333333	-1.17211480787604	5.96771836134915	1.50250970055496e-21	7.20311556094724e-20
Card14	42	111	88	37	24	25	54.5	-1.09056244561709	0.823292893495198	4.7172698371118e-07	6.35099044939512e-06
Carmil2	302	2017	327	146	227	152	528.5	-1.86252189060181	3.96538877609163	2.38810325710128e-41	2.71503182073927e-39
Carns1	153	483	138	103	80	65	170.333333333333	-1.2629491613863	2.42881048900591	8.07536272951039e-16	2.79599238344235e-14
Casp1	95	616	245	103	85	114	209.666666666667	-1.19580417065388	2.66994896976079	8.43392483215418e-15	2.72088337349802e-13
Casp14	0	383	0	0	0	0	63.8333333333333	-9.73625589805629	0.859660025133465	7.99038165244392e-66	1.73898607677236e-63
Casp4	312	713	601	203	181	204	369	-1.054280358658	3.53654387136817	2.41851802741901e-14	7.54328950726617e-13
Casq1	68	261	74	74	24	42	90.5	-1.14007677688416	1.52202324336188	2.98905284248496e-10	6.45196843880845e-09
Casr	0	26	2	0	0	0	4.66666666666667	-6.05499044656323	-2.2481002946215	1.85609982940906e-07	2.69278603385523e-06
Ccdc127	157	235	931	650	465	778	536	1.01342294058482	4.18143279949535	1.88147046630852e-15	6.37273754040416e-14
Ccdc175	0	24	0	0	0	0	4	-5.83811659637396	-2.39216163684703	1.33785158011608e-06	1.64572788578608e-05
Ccdc177	8	0	4	0	0	0	2	-4.88443362342024	-2.91243015382667	0.000543934680480033	0.00362103729076604
Ccdc183	3	8	11	28	14	8	12	1.54280955785821	-1.10385174910222	3.46575467326471e-05	0.000318748070332254
Ccdc34os	6	3	0	0	0	0	1.5	-4.48351431766883	-3.10651151712429	0.00414433186709953	0.020779248968698
Ccdc36	4	11	4	0	0	0	3.16666666666667	-5.51729524321134	-2.58018990076121	1.90255346478077e-05	0.00018513776121795
Ccdc69	54	300	77	36	44	14	87.5	-1.78016880174143	1.42830882945589	5.96065777642526e-20	2.64830132121085e-18
Ccdc87	16	10	46	58	46	15	31.8333333333333	1.09099613745786	0.177384295899014	1.54724607473023e-05	0.00015376897521612
Ccdc88b	967	3028	1219	702	652	441	1168.16666666667	-1.14442220593425	5.18054233636661	5.82318852981764e-20	2.5889020081819e-18
Ccl1	8	4	0	0	0	0	2	-4.88554905493361	-2.90992233948084	0.000543934680480033	0.00362103729076604
Ccl11	151	193	191	43	18	18	102.333333333333	-2.42047557372344	1.71074829290166	5.38559024257685e-36	5.0507406166875e-34
Ccl12	31	103	72	17	0	0	37.1666666666667	-3.18463052916129	0.230133444841214	2.70464889162123e-26	1.63940941436864e-24
Ccl2	59	490	74	5	0	10	106.333333333333	-4.90436683198909	1.62069351771042	4.08949679923584e-75	1.08664904291323e-72
Ccl20	9	33	0	0	6	8	9.33333333333333	-1.18194452629694	-1.43078399109486	0.00908707729414102	0.0403866829108485
Ccl22	107	383	110	45	35	26	117.666666666667	-2.10798963176528	1.86178609691083	7.89219137550038e-31	6.07238136641334e-29
Ccl24	51	122	52	20	0	9	42.3333333333333	-2.57677456793863	0.460905624641625	2.77920419064193e-22	1.38064016876418e-20
Ccl3	45	108	69	29	0	0	41.8333333333333	-2.55808070118139	0.419902633859302	2.62780898811723e-23	1.38363629170796e-21
Ccl4	12	46	0	0	0	0	9.66666666666667	-7.1093951484668	-1.43227756487638	4.66199706896991e-14	1.42680004046086e-12
Ccl7	28	163	53	0	0	0	40.6666666666667	-9.13963315590635	0.323160772346212	7.66817959702223e-48	1.09064741135655e-45
Ccl8	611	324	658	6	0	6	267.5	-6.75285522863004	3.11709920460198	4.24745375896251e-164	3.55102673714238e-161
Ccl9	1024	1379	814	273	224	144	643	-2.04836796927176	4.37518660101477	4.97428081596983e-52	7.85741523822147e-50
Ccna2	199	980	366	156	174	61	322.666666666667	-1.55400659274664	3.27217192906782	2.59478812974705e-27	1.66872139057044e-25
Ccnb1	39	123	36	35	7	0	40	-1.86785322519396	0.375473406674017	1.58617147321042e-14	5.01635759909392e-13
Ccnb1ip1	4	59	0	5	0	4	12	-2.3712396035116	-1.19557807645469	1.51803892009358e-07	2.24093794502617e-06
Ccnb2	108	471	182	39	51	30	146.833333333333	-2.2375544694643	2.14460482582845	1.54131579742302e-36	1.47165605142528e-34
Ccne1	61	270	61	40	29	13	79	-1.86235129658158	1.29868479916033	1.16740227671423e-20	5.34610975819264e-19
Ccnf	108	585	148	81	86	66	179	-1.41857558930775	2.45293419970993	4.78547291273666e-19	2.0427652274761e-17
Ccr1	341	562	458	115	135	103	285.666666666667	-1.58177223708256	3.18358940345564	2.42115637649452e-27	1.56145226143539e-25
Ccr3	23	90	38	12	0	0	27.1666666666667	-3.23262159329959	-0.174739041130049	1.88007187821553e-21	8.98176499031816e-20
Ccr4	24	127	36	24	19	21	41.8333333333333	-1.13923968073685	0.451151447995886	2.67281766798476e-06	3.10620469958798e-05
Ccr5	399	434	586	168	185	143	319.166666666667	-1.1709620941652	3.37515306328258	6.23409932896121e-17	2.32777058549529e-15
Ccr6	73	301	135	20	47	38	102.333333333333	-1.84213135149539	1.6626741302058	3.84987727307986e-22	1.89739997452185e-20
Ccr7	312	1623	288	193	161	182	459.833333333333	-1.61417539225127	3.7958101310397	1.48117030071337e-31	1.17797714577036e-29
Ccr8	24	53	32	4	27	2	23.6666666666667	-1.33155338588687	-0.279627088589776	7.70577567509609e-06	8.19276444488543e-05
Cct8l1	0	12	0	6	23	16	9.5	2.26397446431776	-1.34714108546274	1.85468156908282e-07	2.69278603385523e-06
Cd109	55	665	86	37	58	46	157.833333333333	-2.03831674295905	2.21324268096377	6.09277929852858e-32	4.91979369623824e-30
Cd160	58	120	126	40	31	32	67.8333333333333	-1.16501732385218	1.13057310087966	7.30494254174521e-09	1.31752258865915e-07
Cd163	707	719	866	393	194	137	502.666666666667	-1.39254886646118	4.02023315882973	9.4281711285153e-26	5.56716857635974e-24
Cd163l1	142	53	73	18	19	37	57	-1.58001240031562	1.05099451777457	2.48144837384232e-14	7.73253151221637e-13
Cd164l2	15	18	31	9	0	1	12.3333333333333	-2.26631189963594	-1.13729843853519	9.6426512328603e-08	1.47031128840911e-06
Cd177	468	308	271	57	63	17	197.333333333333	-2.71723788432987	2.75209658672354	4.85243070550005e-60	9.45052235839647e-58
Cd180	250	1980	353	165	78	90	486	-2.5050895608456	3.79559315019622	3.61450994673331e-67	8.28738225412382e-65
Cd19	653	3721	607	196	246	196	936.5	-2.50644079669532	4.77028055117778	6.90789987624617e-76	1.88673735464564e-73
Cd1d2	24	41	85	22	3	19	32.3333333333333	-1.36393162951411	0.0946243560995509	3.03059308079908e-07	4.25393752363189e-06
Cd2	741	2896	726	414	364	391	922	-1.47841081281	4.82001921719547	7.96161762851384e-31	6.11207946834005e-29
Cd209c	7	11	28	7	66	27	24.3333333333333	1.52407654050115	-0.133181960806534	1.82303374128967e-08	3.11200393760243e-07
Cd209e	42	15	36	0	0	0	15.5	-7.82438209422304	-0.795342330075288	6.7655023564013e-23	3.45095992591586e-21
Cd22	765	6908	1302	564	451	451	1740.16666666667	-2.12246333456718	5.63319435206232	2.32239109000938e-62	4.7955277462528e-60
Cd247	267	1266	409	262	137	200	423.5	-1.26739031160006	3.68609946638951	2.0093549687603e-20	9.08050955065012e-19
Cd28	144	1001	132	130	142	107	276	-1.30426620059397	3.06602364463905	3.97667370752293e-19	1.70388041262022e-17
Cd300a	423	626	313	159	169	163	308.833333333333	-1.15051566042407	3.35700171756243	2.43457086183397e-16	8.72462129811958e-15
Cd300c2	164	338	305	130	65	109	185.166666666667	-1.01871766316267	2.55640636339978	2.6134764284558e-11	6.32428085255162e-10
Cd300lb	213	361	292	117	72	84	189.833333333333	-1.30808443395589	2.60368331973386	1.43953245578641e-17	5.58185223452702e-16
Cd300ld	93	96	82	58	18	26	62.1666666666667	-1.09102473536828	1.07545228852081	1.71042543272867e-08	2.93365563024053e-07
Cd300ld2	0	0	21	0	0	0	3.5	-5.64455976148798	-2.52405561756271	9.77486950300652e-06	0.000101103829025138
Cd300ld3	30	24	75	12	0	32	28.8333333333333	-1.15189757663058	-0.00941082344223523	3.50978389777732e-05	0.000322624343137737
Cd33	927	814	1511	432	531	292	751.166666666667	-1.04008234882534	4.60819724721134	3.26768228360122e-16	1.15950289312775e-14
Cd37	818	4560	823	452	381	342	1229.33333333333	-1.95655057034776	5.18015049404603	1.31654754757628e-52	2.10386753203011e-50
Cd3d	97	502	75	67	47	46	139	-1.66457370075585	2.09451816833576	1.05470082088969e-22	5.34800405148613e-21
Cd3e	297	2493	312	345	183	219	641.5	-1.60044136924901	4.23432406938187	2.95126270204237e-33	2.51333931103745e-31
Cd3g	247	1870	364	269	140	210	516.666666666667	-1.54231281959814	3.93121674688967	7.46560068928216e-30	5.47384230217902e-28
Cd4	351	2826	386	387	219	200	728.166666666667	-1.69967189969277	4.41016207495261	7.36551313680503e-38	7.57035611834586e-36
Cd40lg	34	205	15	24	11	28	52.8333333333333	-1.60229921420622	0.758770269767194	1.49644824022338e-12	4.08558379563975e-11
Cd48	247	916	328	134	98	161	314	-1.49576227894738	3.27372646282503	4.04779413490148e-25	2.31247105765143e-23
Cd5	143	1151	207	211	81	104	316.166666666667	-1.48755386619738	3.22358478789184	3.0273109547806e-25	1.74401094542003e-23
Cd52	417	2851	591	243	148	199	741.5	-2.24683867888378	4.42165828832442	6.47096816794072e-61	1.29712638231923e-58
Cd53	785	3476	906	437	344	302	1041.66666666667	-1.83244684904453	4.96004291669	4.11373538062828e-46	5.50814705115179e-44
Cd55b	7	92	94	3	43	18	42.8333333333333	-1.13184279552622	0.44790130462072	1.23860618706919e-05	0.000125406361179335
Cd5l	433	2583	99	0	0	16	521.833333333333	-7.13994925576317	3.89077066008188	7.04639765427835e-214	1.07347953597567e-210
Cd6	179	1221	165	183	95	68	318.5	-1.7609259722307	3.23488783727334	5.29240255884166e-34	4.63372487128212e-32
Cd68	980	2254	1497	633	403	336	1017.16666666667	-1.42113590675512	4.97421146897821	3.17674720355477e-29	2.25680730092951e-27
Cd69	116	1069	136	178	95	83	279.5	-1.45187212201221	3.04785600008164	2.14639633313294e-23	1.13276520876004e-21
Cd72	187	1623	328	211	178	114	440.166666666667	-1.62558651122441	3.68599707135735	1.21330702921428e-31	9.7170868443674e-30
Cd79a	286	3312	439	240	216	177	778.333333333333	-2.17882855001909	4.46559725132578	3.76922639932801e-58	6.92759559801426e-56
Cd79b	354	3530	468	278	158	181	828.166666666667	-2.34476741447251	4.55407893212107	1.02111216226359e-66	2.28765830993401e-64
Cd83	293	3884	604	154	146	164	874.166666666667	-2.84473288456806	4.59895154739294	2.47275450981347e-91	8.60506017361737e-89
Cd84	1317	3527	1852	786	809	567	1476.33333333333	-1.23553053268145	5.5207286105498	2.71337978976668e-23	1.42650116171361e-21
Cd86	138	888	191	101	91	52	243.5	-1.88195985824043	2.85121360118439	1.84501566175146e-34	1.64479907270964e-32
Cd8a	118	1052	104	93	84	59	251.666666666667	-1.97955988402595	2.88416886006228	1.02111935051692e-37	1.04170888503999e-35
Cd8b1	104	954	100	56	59	51	220.666666666667	-2.33931132419356	2.68479470742714	1.96865760748451e-46	2.66721980792689e-44
Cd96	60	405	52	80	41	37	112.5	-1.30059697165217	1.79200798517851	6.04832396778001e-14	1.83470287438566e-12
Cdc20	72	516	226	104	103	59	180	-1.15974023148195	2.44039218378996	2.06829354004567e-13	6.02856563086017e-12
Cdc25c	26	115	24	9	9	14	32.8333333333333	-1.95962151063108	0.11718033564496	3.84052298167084e-12	1.01031102459111e-10
Cdc34b	0	13	19	2	0	4	6.33333333333333	-1.95844447924433	-1.92799496088077	0.00174385289493046	0.0100041703106241
Cdc45	66	290	157	66	31	38	108	-1.50840014487301	1.72624683863261	6.18615415170682e-17	2.31112696387063e-15
Cdc6	40	235	43	50	21	30	69.8333333333333	-1.24975941310681	1.13943070821041	3.38479822577346e-10	7.26729853955213e-09
Cdca2	84	660	206	62	111	29	192	-1.77216768793226	2.5031355554014	3.17415935987023e-28	2.14177652476283e-26
Cdca3	69	266	93	9	34	11	80.3333333333333	-2.56986583707265	1.31225660444788	2.97681071826624e-32	2.43817513489537e-30
Cdca5	30	103	19	0	0	0	25.3333333333333	-8.49068267663359	-0.24992686551708	1.74331230551955e-32	1.439912953071e-30
Cdca8	93	449	127	53	64	38	137.333333333333	-1.68729582396326	2.07234061945273	9.83207340621683e-23	4.9891768494685e-21
Cdh15	8	20	5	4	0	0	6.16666666666667	-2.57505558201354	-1.92491562131412	1.03569837886609e-05	0.000106338628670309
Cdh17	4	44	0	4	0	0	8.66666666666667	-3.09719776369451	-1.5790210403566	1.52548728328216e-08	2.63226228807974e-07
Cdh26	4	4	6	0	0	0	2.33333333333333	-5.08931897992453	-2.82473365848922	0.000277300033185899	0.00199562290311351
Cdhr1	13	192	8	0	0	0	35.5	-8.93500959338896	0.125429129954509	2.29288957261355e-42	2.69159323031715e-40
Cdk1	100	417	180	46	45	16	134	-2.28870286354112	2.00935563561508	9.58948231251299e-37	9.23324381930236e-35
Cdk3-ps	8	13	12	0	8	0	6.83333333333333	-1.62377547833246	-1.8008588348681	0.00225988873592107	0.0124219947033419
Cdkl1	46	105	44	27	16	12	41.6666666666667	-1.45584267730538	0.47159901422185	9.19502718822811e-10	1.88056410766402e-08
Cdkn2a	4	41	10	4	7	8	12.3333333333333	-1.12085369519709	-1.1330991976536	0.0114442373480608	0.0491270940135445
Cdkn3	37	84	33	15	24	15	34.6666666666667	-1.13176340092777	0.24429238601773	7.25888322295649e-06	7.7561212492173e-05
Cdsn	0	1215	15	42	11	9	215.333333333333	-3.80295962510739	2.53509192063144	1.16315388248038e-88	3.8336545391078e-86
Cdt1	163	551	208	107	49	88	194.333333333333	-1.51912095653781	2.59063470304235	1.94773820275723e-22	9.75362983856988e-21
Ceacam16	28	83	18	0	6	4	23.1666666666667	-3.2681460756705	-0.337960321472571	6.96986814978663e-18	2.76515804981842e-16
Ceacam19	8	119	0	0	0	0	21.1666666666667	-8.20492941002221	-0.529500627626127	3.53636517823128e-28	2.3721674637343e-26
Cebpe	6	18	0	0	0	0	4	-5.85132202275469	-2.36185014750246	6.91546468948892e-07	9.0302796531031e-06
Celf5	16	21	23	0	6	0	11	-2.87895128037493	-1.26098596765275	8.28042935730954e-09	1.47906418600926e-07
Cenpa	174	690	188	102	129	78	226.833333333333	-1.35520873326403	2.81553811306042	1.93436444427989e-19	8.40369800238326e-18
Cenpe	332	2248	521	201	205	92	599.833333333333	-2.18789047885637	4.11604010809814	2.51901801308429e-56	4.47386735458533e-54
Cenpf	666	2536	942	339	451	160	849	-1.71065020886515	4.67512973748491	6.49237219876036e-40	7.08733401410854e-38
Cenph	3	103	28	23	7	11	29.1666666666667	-1.28551111753684	-0.0833747749679561	6.36459297486483e-06	6.87992228621662e-05
Cenpi	13	189	80	12	29	6	54.8333333333333	-2.13099295604161	0.733531300371698	9.77208301866576e-19	4.10745034546065e-17
Cenpk	11	114	74	31	21	21	45.3333333333333	-1.01447873429989	0.524403597816856	2.63950957121336e-05	0.000249864096457515
Cenpm	20	136	34	14	8	8	36.6666666666667	-2.24410716094481	0.22468560664037	8.36169536980566e-16	2.89221002057027e-14
Cenpn	46	209	25	18	11	36	57.5	-1.69913835236084	0.891024848271647	2.08688137841223e-14	6.54465475283854e-13
Cenps	23	165	55	10	28	23	50.6666666666667	-1.55682651460239	0.685426738156659	5.21687320190352e-11	1.22187476035701e-09
Cenpw	16	94	32	10	21	12	30.8333333333333	-1.30852576451095	0.0341655981140329	3.08607142061336e-06	3.53847844522744e-05
Cep112it	11	0	12	24	21	3	11.8333333333333	1.40529126372174	-1.09210016693506	0.00105157440326406	0.00647191697780478
Cep55	52	497	164	44	53	32	140.333333333333	-2.00041102700022	2.04309851731247	1.28235834105119e-29	9.30286519267349e-28
Cers3	7	479	20	4	17	14	90.1666666666667	-3.35934274028011	1.36572912317333	2.58717343397206e-46	3.49829733266182e-44
Ces1b	0	107	6	0	0	0	18.8333333333333	-8.02533334978147	-0.699532714283826	2.34038295521011e-24	1.2856166145387e-22
Ces1g	49	112	46	226	82	92	101.166666666667	1.28582911341917	1.80852742709416	1.8138444747118e-13	5.31175172848644e-12
Ces1h	10	468	0	0	4	0	80.3333333333333	-6.32366476455574	1.18492833893421	5.12255800923372e-71	1.26778687481234e-68
Ces2c	0	2	17	0	0	0	3.16666666666667	-5.50492175019965	-2.60847563786174	3.70877510855996e-05	0.000336538818752254
Ces2f	0	1567	0	0	0	0	261.166666666667	-11.7066511905582	2.78221140044015	2.08678745590487e-163	1.7236110125248e-160
Cfb	1101	2558	5581	881	581	900	1933.66666666667	-1.46586055060206	5.82480519313389	4.29217158876524e-32	3.4905079865694e-30
Cfd	0	99	24	114	10	74	53.5	1.09204260865054	0.856789160953802	1.37843485688415e-08	2.3911589477149e-07
Cfp	385	753	612	184	154	135	370.5	-1.50995789590905	3.53381657470492	4.60530147056167e-27	2.92600966000329e-25
Cgref1	27	132	38	21	12	7	39.5	-1.89769400642736	0.343340697579984	1.55847529846068e-13	4.59137404752781e-12
Ch25h	72	154	129	58	41	12	77.6666666666667	-1.3045763919962	1.30788756763196	6.0846722694262e-12	1.57349946220488e-10
Chek1	36	115	35	15	36	12	41.5	-1.1698632733927	0.469435264871872	7.64517596603855e-07	9.89643199304708e-06
Chek2	52	190	76	38	53	22	71.8333333333333	-1.09177531994533	1.2061256528136	2.85208273222768e-08	4.71598002189747e-07
Chga	4	0	54	4	16	0	13	-1.11590187125506	-1.0909270510623	0.00491645322968426	0.0240696601557526
Chia1	4204	2219	5331	1139	1043	662	2433	-1.79424499927118	6.31810973528538	2.33578887504258e-47	3.24807315068041e-45
Chil3	15798	9238	22827	1325	707	717	8435.33333333333	-3.86251250251953	8.04922138263194	4.01856246856435e-185	4.11182910496163e-182
Chil4	263	18	221	0	0	0	83.6666666666667	-10.3659229170838	1.55218404217603	6.04045769011654e-92	2.14561438832093e-89
Chit1	0	411	0	0	0	0	68.5	-9.83466860251516	0.953218872371397	1.62377523822894e-69	3.89223466632116e-67
Chl1	16	949	51	2	21	5	174	-4.65745266818653	2.24521807606185	1.44722875150582e-94	5.27738122656817e-92
Chodl	0	11	9	0	0	0	3.33333333333333	-5.57912910635229	-2.55992671967299	3.70877510855996e-05	0.000336538818752254
Chp2	87	74	136	42	29	39	67.8333333333333	-1.07419163126251	1.18324602584392	3.41162005100801e-08	5.59128885003237e-07
Chrm1	18	24	95	74	60	82	58.8333333333333	1.07435536829524	1.03847861179849	2.04466071926163e-08	3.46702239943064e-07
Chrna10	4	4	18	4	0	0	5	-2.22655991217688	-2.16068362755494	0.000684963760560091	0.00443206140681426
Chrna2	38	99	64	16	18	27	43.6666666666667	-1.31809437066722	0.531062243676334	4.03982935812377e-08	6.57839671368587e-07
Chrna9	10	62	0	0	4	0	12.6666666666667	-3.67800207572831	-1.12150388943661	2.92055131372263e-12	7.76642340233728e-11
Chrnb4	9	45	14	12	0	0	13.3333333333333	-2.09091346298922	-1.06268969611399	1.81532080507905e-07	2.64954902687235e-06
Chrne	20	9	18	5	0	8	10	-1.46889400204994	-1.32699864626749	0.000385216374307648	0.00268025053695939
Chst10	77	594	75	34	75	32	147.833333333333	-1.95322686130496	2.14865054317712	1.89911982539584e-29	1.36471865440264e-27
Chst13	8	0	0	0	0	0	1.33333333333333	-4.3267213171413	-3.16293091112389	0.00414433186709953	0.020779248968698
Cib3	4	13	8	0	0	0	4.16666666666667	-5.90232151892198	-2.3387041094079	6.91546468948892e-07	9.0302796531031e-06
Cidea	0	29	11	6	4	0	8.33333333333333	-1.57343499156372	-1.62616841684577	0.00269180609921269	0.0144609957786636
Cideb	41	31	35	4	14	16	23.5	-1.28846731017075	-0.228832888753022	1.02505981291552e-05	0.000105451643869183
Ciita	1277	8556	2161	1036	957	906	2482.16666666667	-1.56656266819027	6.18990230797771	9.43790626338582e-37	9.10007966084971e-35
Cilp	105	1539	190	40	84	42	333.333333333333	-2.95921693539017	3.22067345949125	1.40373251581226e-75	3.78869616620117e-73
Cip2a	116	461	211	73	76	73	168.333333333333	-1.39782659062395	2.37741582692269	4.65762164834453e-18	1.86945697952142e-16
Cited4	39	164	39	18	16	25	50.1666666666667	-1.63052437840863	0.698903201274916	2.5252051057005e-12	6.74913980589854e-11
Ckap2	103	214	105	48	42	22	89	-1.55477217019355	1.52334369441684	6.27061001894081e-17	2.33934645326749e-15
Ckap2l	117	593	232	86	72	80	196.666666666667	-1.54162620342218	2.57415745180109	1.30049564815784e-22	6.55554993819565e-21
Ckm	29	5085	9	22	0	66	868.5	-5.28571274823437	4.50153165478369	1.78661797139177e-201	2.22693809143205e-198
Ckmt2	7	27	0	54	5	75	28	2.35270800109332	0.0806463471281076	1.02653424321735e-16	3.77340777714559e-15
Cks1b	11	186	84	39	29	26	62.5	-1.13245372234281	0.947187282059523	1.38781972887762e-07	2.06426516626611e-06
Clca1	10174	101	22180	0	0	0	5409.16666666667	-16.2913049426525	7.36638721280943	0	0
Clca2	0	145	14	0	0	0	26.5	-8.5043068378024	-0.278568100344104	1.36697325391528e-31	1.08968431886235e-29
Clca3a1	101	497	142	45	6	18	134.833333333333	-3.0106950443004	1.99425990763349	6.94435272912693e-55	1.18131538795359e-52
Clcf1	348	1300	707	381	133	329	533	-1.05140808218273	4.03163753998358	1.5870276095738e-15	5.38874085063555e-14
Clcn1	0	26	0	0	6	0	5.33333333333333	-1.66985652355044	-2.09277091181662	0.00968993462476146	0.0426686726411949
Cldn11	0	9	0	0	0	0	1.5	-4.46978019414117	-3.14034405808922	0.00818101875063804	0.0369514916622738
Cldn13	0	25	0	0	0	0	4.16666666666667	-5.89565086662932	-2.3543891278776	1.33785158011608e-06	1.64572788578608e-05
Cldn17	0	98	4	0	0	0	17	-7.88140012005511	-0.823303667276681	3.68710901960933e-22	1.81848747366415e-20
Cldn19	0	9	0	12	10	0	5.16666666666667	1.62357507324992	-2.08063859502964	0.00637451575787646	0.0301653156472162
Cldn2	4	0	0	18	0	7	4.83333333333333	2.88330443121477	-2.11775216528398	8.63204846590218e-05	0.000716118997547678
Cldn6	0	0	0	8	0	0	1.33333333333333	4.67032204377948	-3.18631759641638	0.00818101875063804	0.0369514916622738
Clec12b	32	15	17	66	45	27	33.6666666666667	1.43321107824727	0.319831548041108	6.88402563358147e-08	1.07994136684251e-06
Clec2e	0	76	0	10	3	0	14.8333333333333	-2.11865799176911	-0.960728682539134	5.35221019632675e-08	8.5429748546957e-07
Clec2f	0	20	3	3	0	0	4.33333333333333	-2.4275059161982	-2.31214724684988	0.00104166336128501	0.00641783335426386
Clec2g	7	24	2	0	4	0	6.16666666666667	-2.56979374981075	-1.92177175616458	3.61334580895231e-05	0.000330813197025541
Clec2i	77	361	108	24	35	31	106	-2.17311356953127	1.69681900965657	2.3063632230543e-29	1.65044604129945e-27
Clec4a1	107	195	178	70	59	43	108.666666666667	-1.10516955060773	1.80705618584909	1.31523224590551e-10	2.9543167306046e-09
Clec4a2	185	178	214	49	27	43	116	-1.95025502136449	1.92832356310232	9.61770817710773e-28	6.35204223585376e-26
Clec4a3	208	297	257	97	61	76	166	-1.35835886284955	2.42828884347081	7.72971034732432e-18	3.0542379991978e-16
Clec4d	103	246	97	46	38	26	92.6666666666667	-1.65347273331654	1.57218883245059	7.18784827631677e-19	3.04550641893014e-17
Clec4f	25	212	34	0	0	0	45.1666666666667	-9.28349457608311	0.453041120254721	1.0934045846306e-50	1.64743629229342e-48
Clec4g	12	9	15	4	23	35	16.3333333333333	1.16973872458192	-0.645772134628268	0.000295257890447853	0.00210826004370926
Clec5a	85	357	185	52	44	38	126.833333333333	-1.79998271828891	1.94766771102072	3.20713782333358e-24	1.74634895535054e-22
Clec7a	1328	2281	2336	824	655	654	1346.33333333333	-1.09951811728809	5.40823083927794	8.83049803536421e-19	3.72538334039627e-17
Clhc1	0	27	11	0	0	6	7.33333333333333	-2.20069257777477	-1.76535424810819	0.000441813835850186	0.00303310109320143
Clspn	189	927	230	76	61	50	255.5	-2.42318537243403	2.91958005461106	1.35226146694811e-52	2.15091148182432e-50
Clu	1105	15501	3796	1989	1741	1592	4287.33333333333	-1.40831085959424	6.94322201183028	7.52673557113324e-31	5.79770064133752e-29
Clvs1	0	5	12	0	0	0	2.83333333333333	-5.35020022382678	-2.69814373828079	0.000141590392148755	0.00111010170788631
Cmah	867	3195	989	731	417	435	1105.66666666667	-1.28253066197655	5.08273125479037	2.04423751575438e-24	1.12745537323042e-22
Cmtm7	226	797	351	181	143	181	313.166666666667	-1.0197827052038	3.29129129646647	5.20057837949916e-13	1.47020886930542e-11
Cnfn	0	2368	6	0	0	0	395.666666666667	-12.2927240407163	3.36567554886247	3.59060009515115e-202	4.64440734949221e-199
Cntf	0	69	37	40	0	0	24.3333333333333	-1.00223347620298	-0.3403363102551	0.000376587947251038	0.00262661376780902
Cntn3	0	0	4	16	4	0	4	2.57418692223465	-2.33903011197356	0.000609902439468248	0.00399692780209786
Coa7	113	44	33	288	240	203	153.5	2.19829750613304	2.52500231846979	4.72346491618316e-37	4.65254507656518e-35
Coch	56	269	73	20	19	35	78.6666666666667	-2.00228341008285	1.29252431432348	5.51073392353716e-22	2.69463883115613e-20
Col11a2	144	485	171	109	105	42	176	-1.25939883690354	2.45912753901594	5.5969816455474e-16	1.95765855464542e-14
Col15a1	486	1097	2994	542	502	451	1012	-1.10949056275376	4.90319327350108	1.98989970912398e-18	8.18341778998166e-17
Col22a1	0	18	11	0	0	0	4.83333333333333	-6.10221408088506	-2.21882238279681	1.85609982940906e-07	2.69278603385523e-06
Col24a1	22	146	44	41	10	15	46.3333333333333	-1.2804311212091	0.558231717517319	2.36014249343568e-08	3.96276190637969e-07
Col25a1	0	6	12	30	6	12	11	1.77253698969104	-1.21934586274458	5.5316654000988e-06	6.02994627927768e-05
Col28a1	22	68	196	16	4	0	51	-3.37940837628961	0.59533090601783	5.70898439802771e-34	4.9857251644177e-32
Col6a4	87	677	57	28	43	52	157.333333333333	-2.28154782626548	2.23006419918975	3.79198686285786e-38	3.93878271792758e-36
Col6a5	607	852	512	74	56	70	361.833333333333	-2.9885551371706	3.52526962108004	2.12759750632119e-82	6.31417519679e-80
Colec10	4	0	0	8	0	8	3.33333333333333	2.25705027367931	-2.47322821024411	0.00820059244338154	0.0369960262540156
Commd1	338	690	776	283	186	181	409	-1.07509737658764	3.6681005518474	2.53785870534989e-15	8.50356322313107e-14
Corin	162	87	190	47	34	25	90.8333333333333	-1.74395124981556	1.60773905370685	4.7519309910112e-21	2.22064505172988e-19
Coro1a	2069	9668	2131	1460	934	895	2859.5	-1.66228429868239	6.41791097149165	2.50721850853122e-41	2.84453345337429e-39
Coro2a	372	588	581	226	182	132	346.833333333333	-1.15866364703272	3.46469626095307	5.19849423638819e-17	1.95385291872584e-15
Cort	16	55	6	6	12	0	15.8333333333333	-1.70239505439993	-0.810006945290162	1.01079476010964e-06	1.28039606022388e-05
Cotl1	2097	6842	3399	1451	1034	1007	2638.33333333333	-1.40984764446989	6.3261233408356	1.64474301541113e-30	1.24179909054526e-28
Cpa4	0	706	0	0	0	0	117.666666666667	-10.5893911937177	1.68112039759303	5.39940415998956e-100	2.1520706522563e-97
Cpn2	8	22	0	4	0	4	6.33333333333333	-1.49453405562917	-1.87706339390009	0.00339187411364804	0.0176533502779488
Cpne4	6	124	40	5	0	2	29.5	-4.11455135175229	-0.122446381720001	1.36665427083144e-26	8.4330318214986e-25
Cpne5	89	203	251	87	57	47	122.333333333333	-1.10184745559304	1.93421291177827	6.68405731372178e-11	1.54180871178397e-09
Cpne7	22	19	19	5	6	6	12.8333333333333	-1.43818593444266	-1.03055204157796	0.000161353729562046	0.00124694002143231
Cpt1b	45	292	21	33	18	4	68.8333333333333	-2.30067031698752	1.07923163254782	2.12909821509786e-26	1.30089419016073e-24
Cpxm1	309	3023	874	314	277	259	842.666666666667	-1.80379677392425	4.595422005193	2.3183296659818e-43	2.78829982897162e-41
Cpxm2	26	292	56	51	37	21	80.5	-1.3469202020746	1.29874542300953	5.00874278928457e-12	1.30362324191118e-10
Cpz	14	59	114	19	4	20	38.3333333333333	-1.68186147654267	0.274365617531906	1.85982450616406e-10	4.12488738337358e-09
Cr2	391	4751	269	213	203	270	1016.16666666667	-2.46351627713169	4.84450073296433	4.02977227365719e-74	1.05847141080678e-71
CR974462.2	6	0	2	0	0	0	1.33333333333333	-4.32153668470795	-3.17573753239116	0.00818101875063804	0.0369514916622738
Crabp2	0	342	0	4	0	3	58.1666666666667	-5.08781842157799	0.745130207100501	6.77789846995285e-51	1.03028565323197e-48
Crb1	15	33	18	54	51	52	37.1666666666667	1.62848081433393	0.444588499874435	7.43245905201019e-12	1.90621859450265e-10
Crct1	0	1910	0	0	0	0	318.333333333333	-11.985601468782	3.05962414353552	1.24274269754823e-180	1.25288567103557e-177
Creb3l3	0	12	0	0	0	0	2	-4.86735593769622	-2.95409691049196	0.00210278907542488	0.0116527932314084
Crhr2	4	25	0	4	0	4	6.16666666666667	-1.43798452118139	-1.92316208779479	0.00750229931009788	0.0347349966382792
Crip3	7	59	0	0	10	9	14.1666666666667	-1.38268233176506	-0.953341228436755	0.000313273199203624	0.00222530765427463
Crisp1	0	817	0	0	0	0	136.166666666667	-10.7933857357504	1.88050343900291	1.6971481421984e-110	7.80858999251083e-108
Crisp3	0	44	0	0	0	4	8	-2.96034041738337	-1.67516949011217	3.40391067185194e-06	3.86541487674027e-05
Crmp1	40	97	48	27	19	13	40.6666666666667	-1.27091384212784	0.435963359204969	9.1041006309556e-08	1.40096884120126e-06
Cryaa	0	32	0	0	0	0	5.33333333333333	-6.24406150441779	-2.11609754873391	2.60980682084002e-08	4.33839249764034e-07
Crybg1	915	6477	1432	882	721	672	1849.83333333333	-1.48273508478729	5.7682447109131	9.08413358620716e-33	7.60394112335081e-31
Csf2rb	938	3460	1599	636	654	462	1291.5	-1.34426433059657	5.29411116117851	8.44702842064388e-27	5.31271590254349e-25
Csf2rb2	356	1950	647	245	254	226	613	-1.56122043121876	4.19101214262346	2.22111535351608e-31	1.74820393869454e-29
Csf3r	1800	1445	2826	858	861	535	1387.5	-1.11620358205342	5.49306296822911	1.95245070243565e-19	8.47153531047315e-18
Csl	0	0	5	6	4	6	3.5	1.97519855555741	-2.45328438282803	0.00505310249181219	0.0245702135843808
Csmd1	105	1843	168	83	81	66	391	-2.6978781546554	3.44777002506898	8.51587922603768e-70	2.04844245733689e-67
Csn2	0	57	0	0	0	0	9.5	-7.06040177430935	-1.50176665129483	5.16044600335787e-13	1.45946524653547e-11
Csrp3	26	384	0	16	0	74	83.3333333333333	-1.7160105730054	1.35903124959676	1.58330139026145e-17	6.13238569544484e-16
Cst6	0	40	0	0	0	0	6.66666666666667	-6.55948286966829	-1.88728548590258	4.82482041846876e-09	8.97113001866357e-08
Cst7	13	157	21	19	13	26	41.5	-1.29044133252693	0.415945320912453	2.22073532675293e-07	3.18832482357166e-06
Cst9	0	0	12	0	0	0	2	-4.86405046689662	-2.96147834871991	0.00210278907542488	0.0116527932314084
Csta1	8	215	0	0	7	12	40.3333333333333	-3.09256162120835	0.315771348003002	1.85417914660521e-24	1.02428083316293e-22
CT010433.1	13	16	15	38	33	25	23.3333333333333	1.48875434781454	-0.201524403900292	3.92744124268331e-07	5.36452947583492e-06
CT010583.1	5	18	2	0	0	3	4.66666666666667	-2.55209032452181	-2.20922520870685	0.000684963760560091	0.00443206140681426
CT025659.2	0	20	12	4	4	0	6.66666666666667	-1.56689273059032	-1.86965372945662	0.00750229931009788	0.0347349966382792
CT025659.3	0	10	0	0	0	0	1.66666666666667	-4.61489466897031	-3.075394396439	0.00414433186709953	0.020779248968698
CT025671.2	0	0	0	8	0	0	1.33333333333333	4.67032204377948	-3.18631759641638	0.00818101875063804	0.0369514916622738
CT030161.1	24	32	39	10	17	8	21.6666666666667	-1.0558115488301	-0.383676958593067	0.000486054529289133	0.00329958746781181
CT033749.1	0	2	0	4	6	0	2	2.47157686031117	-2.91626729467	0.0068402846796058	0.0320553220357307
CT485616.1	46	404	60	18	40	30	99.6666666666667	-2.08124981010249	1.58853187038893	2.5367397651347e-26	1.54172158332278e-24
Ctf2	0	0	8	30	16	0	9	2.8309672275293	-1.45153552524491	2.84820589451309e-09	5.45567910305518e-08
Ctla4	107	297	36	20	4	0	77.3333333333333	-3.83503828593331	1.28457754028134	9.58556538885167e-55	1.61459074995756e-52
Ctsb	8946	20925	11401	5965	4617	4182	9339.33333333333	-1.11304093576846	8.19797247807881	1.7705042745011e-20	8.04886740970972e-19
Ctse	467	1491	515	189	173	136	495.166666666667	-1.91729508050507	3.91681948378222	1.54261190691753e-43	1.86514566629155e-41
Ctsg	0	12	0	0	0	0	2	-4.86735593769622	-2.95409691049196	0.00210278907542488	0.0116527932314084
Ctsk	612	704	792	268	199	194	461.5	-1.35145745454412	3.89988057854886	1.12671417012023e-23	6.0063678019123e-22
Ctss	6659	12978	9725	3295	2944	2676	6379.5	-1.3440762204986	7.64375557429088	1.16020950144372e-28	7.99378516296224e-27
Ctxn3	5	183	20	4	0	0	35.3333333333333	-5.15944901965394	0.101644818413588	7.10509489061573e-36	6.61806766611632e-34
Cubn	23	124	23	25	27	7	38.1666666666667	-1.13053689426369	0.325596993492495	2.74868751741761e-06	3.18614979646644e-05
Cwh43	0	34	0	0	0	0	5.66666666666667	-6.32972385680547	-2.05512521169854	7.10890603256886e-09	1.28419249818909e-07
Cxcl1	53	77	71	36	17	19	45.5	-1.11873014448262	0.609561081979916	4.0684770875276e-07	5.53951234827119e-06
Cxcl10	32	54	21	9	4	19	23.1666666666667	-1.36474325209628	-0.276799919048065	4.29988935985044e-06	4.80957603303226e-05
Cxcl13	44	1568	66	37	81	139	322.5	-2.14879114210243	3.19363877571467	1.15882418825505e-44	1.46845087293576e-42
Cxcl2	58	148	59	3	5	3	46	-4.17449041649985	0.556907421484962	1.40125382555203e-38	1.47562144409707e-36
Cxcl9	11	370	8	0	6	4	66.5	-4.77947502296866	0.94520333804688	3.87890107912632e-53	6.28647904206867e-51
Cxcr1	8	12	17	32	19	15	17.1666666666667	1.20129596417148	-0.638994784932518	0.000221215637062051	0.00164716389690332
Cxcr2	357	237	547	169	101	105	252.666666666667	-1.2941907056837	3.04434855790343	3.48677906529122e-19	1.4967823345087e-17
Cxcr3	38	139	39	35	23	24	49.6666666666667	-1.00842841843858	0.706998337923771	4.0550029033015e-06	4.55797219275019e-05
Cxcr5	171	2454	286	99	114	178	550.333333333333	-2.36307043797926	3.96022098434156	2.84364575118599e-61	5.75062343576859e-59
Cyfip2	1941	9747	2100	1375	1091	869	2853.83333333333	-1.61987352245216	6.41199430269832	2.10416720880561e-39	2.25392473436982e-37
Cyp11a1	25	11	50	3	0	4	15.5	-3.18707337699306	-0.842461245680182	3.79326642617659e-13	1.08488685793298e-11
Cyp17a1	0	0	0	5	0	8	2.16666666666667	5.35620236206163	-2.84153170069499	0.000141590392148755	0.00111010170788631
Cyp1b1	217	1497	261	34	151	33	365.5	-2.70630230243534	3.40229184339334	5.39635123431745e-69	1.27129504765853e-66
Cyp26b1	2388	621	1966	1592	507	170	1207.33333333333	-1.06818258498667	5.37176786942761	2.89015753733126e-18	1.17657214947592e-16
Cyp2a5	172	199	45	981	83	66	257.666666666667	1.58489780498206	3.1216360388494	1.6104731853642e-25	9.39625440192703e-24
Cyp2ab1	36	27	16	0	4	12	15.8333333333333	-1.93265206025774	-0.733442471343698	1.01919344400123e-07	1.54855510978511e-06
Cyp2b13	2	10	13	0	0	2	4.5	-3.05927893301433	-2.26940814630534	0.00035566248093136	0.00249666612535832
Cyp2b9	0	0	0	0	8	0	1.33333333333333	4.67793528011585	-3.17117343924155	0.00414433186709953	0.020779248968698
Cyp2c23	4	0	0	4	18	0	4.33333333333333	2.71057778854155	-2.2139018497153	0.000244961796039341	0.00180360390156557
Cyp2c65	0	22	0	0	0	0	3.66666666666667	-5.71557974652749	-2.47104251164941	5.02978721999365e-06	5.52680017417318e-05
Cyp2d26	0	0	0	4	0	6	1.66666666666667	4.9876371410222	-3.0319791549789	0.00106863051374051	0.00649813419101303
Cyp2e1	33	37	37	187	28	65	64.5	1.70473077086013	1.18132799033518	9.62608405263366e-17	3.54222325404348e-15
Cyp2g1	9	0	6	11	24	4	9	1.71960461760139	-1.4050228659604	0.000291168241282717	0.0020814430428714
Cyp3a13	10	135	37	21	7	18	38	-1.55502807954384	0.272207555399895	2.29434698288556e-09	4.4431908873367e-08
Cyp3a57	0	0	13	0	0	0	2.16666666666667	-4.97509875746528	-2.90518374332671	0.00106863051374051	0.00649813419101303
Cyp4a12b	0	0	0	12	0	0	2	5.23367146458568	-2.92193417620622	0.000543934680480033	0.00362103729076604
Cyp4f15	142	49	136	191	211	146	145.833333333333	1.03953762925861	2.40424992300559	2.92407765939745e-10	6.31967666897833e-09
Cyp4f18	167	277	194	47	66	41	132	-1.689663549006	2.08953731829848	5.96359159864169e-23	3.05784608859298e-21
Cyp4f41-ps	1	9	30	8	2	2	8.66666666666667	-1.31600220442574	-1.58184307235172	0.00875619449116263	0.0391521597535647
Cys1	144	124	270	474	268	190	245	1.11764247280952	3.0747434212239	1.10509203201593e-14	3.53686201003043e-13
Cysrt1	0	479	0	0	0	0	79.8333333333333	-10.0481856141475	1.15737025900936	1.11571148796812e-76	3.05950404230618e-74
D130052B06Rik	0	0	4	5	19	0	4.66666666666667	2.84431932086479	-2.16067659203535	2.28850159378847e-05	0.000218777144479697
D330045A20Rik	16	27	80	8	2	8	23.5	-2.34485357201716	-0.360832776115199	6.16589475689402e-12	1.59270126246748e-10
D3Ertd751e	42	387	390	56	57	53	164.166666666667	-1.80204019225258	2.24553982953038	2.48422106105162e-26	1.51114263389879e-24
D430020J02Rik	26	114	19	23	15	16	35.5	-1.16628889213751	0.242662857024379	3.10520829956264e-06	3.55804036397321e-05
D5Ertd605e	10	26	12	9	0	4	10.1666666666667	-1.48437880935177	-1.35629992354707	0.000801136015818412	0.00508300597542168
D630033A02Rik	0	42	83	65	73	52	52.5	1.04167442773787	0.839680406826532	1.80870146837117e-08	3.08830707756378e-07
D630036H23Rik	7	8	6	35	21	14	15.1666666666667	2.08197197578352	-0.771317355931856	1.97630424111131e-08	3.35942318991782e-07
D6Ertd527e	25	57	15	25	76	75	45.5	1.25766637995803	0.750467222691221	7.80685340689175e-09	1.39994463852855e-07
D730001G18Rik	12	19	4	0	0	0	5.83333333333333	-6.39546390121983	-1.97087597505219	1.02169213715615e-09	2.07225161132366e-08
D7Ertd443e	4	6	0	23	1	5	6.5	1.85674143990787	-1.81909367055437	0.00149731897330141	0.00877489333344832
D830005E20Rik	0	0	0	0	0	7	1.16666666666667	4.49592100420705	-3.24153742645436	0.00818101875063804	0.0369514916622738
D830025C05Rik	24	7	24	41	89	39	37.3333333333333	1.98032744328408	0.494231753760906	4.80055705303495e-15	1.5738985594013e-13
D830026I12Rik	0	0	0	10	14	11	5.83333333333333	6.76440715104488	-1.89832863878737	4.14564426116913e-11	9.7765614834692e-10
D930028M14Rik	0	20	0	0	0	0	3.33333333333333	-5.58152660013808	-2.55482776123533	1.90255346478077e-05	0.00018513776121795
Dab1	8	144	0	13	3	11	29.8333333333333	-2.06738224552728	-0.0555892719344898	1.78665511282356e-12	4.82601029391723e-11
Dapl1	5	254	0	11	0	5	45.8333333333333	-3.55399907514872	0.455287494206811	1.12697835345548e-32	9.36484860862309e-31
Dbil5	6	26	16	0	7	6	10.1666666666667	-1.4658592989557	-1.36039989826949	0.00203773309373394	0.0114496182477609
Dbx2	0	16	0	0	0	0	2.66666666666667	-5.26853569425223	-2.7398104178361	0.000141590392148755	0.00111010170788631
Dcc	0	0	0	6	0	4	1.66666666666667	4.98494346206017	-3.03737330233702	0.00106863051374051	0.00649813419101303
Dck	200	1055	352	169	179	105	343.333333333333	-1.38602463645792	3.37100546002003	1.27217746693054e-22	6.41752216669783e-21
Dclk1	244	1421	388	202	203	201	443.166666666667	-1.29774357561237	3.74351547652653	2.83597261824553e-21	1.34268026825844e-19
Dclk3	63	25	98	138	68	97	81.5	1.04418447540089	1.53358489186025	2.46679113552844e-08	4.12868325918341e-07
Dclre1b	278	701	385	200	166	105	305.833333333333	-1.15979367259069	3.26401336612685	1.7492866727745e-16	6.31835341686278e-15
Dcstamp	30	18	24	11	0	0	13.8333333333333	-2.33256874958414	-0.946856342180981	1.86581688417561e-09	3.66717535821843e-08
Dctd	7	67	7	0	0	0	13.5	-7.56897285104145	-1.07353865067923	2.03288604204992e-18	8.3401856740115e-17
Ddx25	0	54	4	0	4	0	10.3333333333333	-3.35176896027026	-1.39533301735576	2.84820589451309e-09	5.45567910305518e-08
Ddx4	0	0	0	8	0	4	2	5.23900521319675	-2.91130594760036	0.000277300033185899	0.00199562290311351
Def6	614	2060	783	530	382	316	780.833333333333	-1.10080626637965	4.59645834743269	6.51425189381346e-18	2.59190097841197e-16
Defa-ps12	0	20	0	0	0	0	3.33333333333333	-5.58152660013808	-2.55482776123533	1.90255346478077e-05	0.00018513776121795
Defb1	0	116	0	0	0	0	19.3333333333333	-8.06338654095105	-0.665707340448398	2.53462469056199e-25	1.46386853969231e-23
Defb14	0	43	0	0	0	0	7.16666666666667	-6.66176216682331	-1.81065621957937	7.63852852328758e-10	1.57538905810463e-08
Defb4	0	1091	0	0	0	0	181.833333333333	-11.1981475013121	2.27859428050172	1.10220020675148e-131	6.3496920314158e-129
Defb42	12	0	0	0	0	0	2	-4.89472710652625	-2.88748949248586	0.000277300033185899	0.00199562290311351
Defb6	0	27	0	0	0	0	4.5	-6.00418871561155	-2.28188491831695	3.58003155951034e-07	4.92335132522029e-06
Dennd1c	772	3018	858	567	433	412	1010	-1.30775695665634	4.95229093691065	5.3188100002235e-25	3.0159720394154e-23
Depdc1a	0	12	0	0	0	0	2	-4.86735593769622	-2.95409691049196	0.00210278907542488	0.0116527932314084
Depdc1b	75	105	50	26	30	0	47.6666666666667	-1.70326268543976	0.687294886682316	1.6798821536304e-14	5.29978467750263e-13
Det1	140	314	235	92	63	71	152.5	-1.22029429195083	2.27253842157485	2.96886818268774e-14	9.20537124668285e-13
Dgat2	83	807	86	164	53	66	209.833333333333	-1.36036711281832	2.64110505917348	3.00007243925197e-19	1.29108578827946e-17
Dgki	0	51	0	6	0	0	9.5	-2.62775425537264	-1.49023388211735	1.61456330011689e-07	2.37269854318357e-06
Dgkk	4	21	10	0	0	0	5.83333333333333	-6.37672658313957	-2.01180983115138	3.71833081830709e-09	7.00687655989671e-08
Dhrs13os	13	59	24	0	0	17	18.8333333333333	-2.07207959176989	-0.608624729895616	3.29382991203462e-08	5.40858705675528e-07
Dhrs9	118	613	259	52	64	40	191	-2.21880224106812	2.49751242545543	2.51659684805306e-40	2.77818513556003e-38
Dhx58	384	895	297	205	138	200	353.166666666667	-1.17708974833476	3.50687361384236	1.80406669986534e-17	6.97562282060171e-16
Diaph3	164	546	344	135	148	57	232.333333333333	-1.22118257019909	2.83636859424549	1.85840486105481e-16	6.70541817103223e-15
Disp2	273	33	760	17	75	158	219.333333333333	-1.65665727937511	2.81098351111582	2.3948488779639e-26	1.45936768736724e-24
Dkk2	15	169	13	0	19	14	38.3333333333333	-2.13865232552335	0.291450419061397	1.24073263122089e-14	3.954366598482e-13
Dkkl1	27	203	16	0	9	0	42.5	-4.31286010557842	0.398643239920282	7.90374515195455e-37	7.67480522510261e-35
Dlg2	8	326	21	31	2	26	69	-2.13230173133317	1.03604197730474	4.51976301949955e-22	2.21798392127267e-20
Dlgap3	6	44	16	4	4	0	12.3333333333333	-2.60188799547406	-1.16662475568382	1.05803731294807e-08	1.86750123556011e-07
Dlgap5	85	395	133	31	55	43	123.666666666667	-1.81345126077258	1.92498347526521	6.79198834604398e-24	3.65195891029839e-22
Dlx3	4	104	4	0	0	0	18.6666666666667	-8.02041444982921	-0.696586670792715	1.34059981428919e-24	7.47193660720285e-23
Dlx5	0	9	3	0	0	0	2	-4.86652893128163	-2.95594411234076	0.00210278907542488	0.0116527932314084
Dmbt1	6	9	0	0	0	0	2.5	-5.19179546358281	-2.75799158526549	0.000141590392148755	0.00111010170788631
Dmkn	123	4996	286	158	168	104	972.5	-3.11373149326261	4.71001911832239	2.70840128422244e-107	1.17515474708778e-104
Dmp1	4	8	4	0	0	0	2.66666666666667	-5.27642046621882	-2.72086402717781	0.000141590392148755	0.00111010170788631
Dmrta1	0	50	0	2	14	0	11	-1.22561250576321	-1.28682343295664	0.00415267908980976	0.020809127133936
Dmrta2	4	12	16	4	0	0	6	-2.52015938890158	-1.97715544519639	5.100110280696e-05	0.000448771736995397
Dmrta2os	0	13	0	0	0	0	2.16666666666667	-4.97866409348624	-2.89727368525309	0.00106863051374051	0.00649813419101303
Dmrtb1	0	17	0	0	0	0	2.83333333333333	-5.35343634154766	-2.69113987273778	7.24094187861707e-05	0.000610581513516105
Dnah14	11	29	35	23	74	60	38.6666666666667	1.48150400432405	0.504321771262939	3.94061054941834e-11	9.32833412345905e-10
Dnah8	2151	15769	2733	1610	2385	1164	4302	-1.51881495999841	6.98539487110265	1.87289628874727e-35	1.72344167885999e-33
Dnaja1-ps	4	5	0	0	0	0	1.5	-4.47892239811578	-3.11785181073986	0.00414433186709953	0.020779248968698
Dnajc5b	7	2	0	4	20	4	6.16666666666667	1.96108612232322	-1.8318945305105	0.000986910385707625	0.00612508070724119
Dnase1l3	16	426	67	34	33	35	101.833333333333	-1.84235519976425	1.58612365663431	1.25962369703759e-21	6.05989491581839e-20
Dnase2b	0	8	20	0	4	0	5.33333333333333	-2.31804838515192	-2.11074855998165	0.00117172414280304	0.00703578423490082
Dner	1	4	15	8	23	4	9.16666666666667	1.18376768082755	-1.43331017586883	0.00232760919753774	0.0127502395954614
Dnmt3bos	0	0	0	0	2	15	2.83333333333333	5.74326127650004	-2.60474690931288	5.02978721999365e-06	5.52680017417318e-05
Dnph1	0	18	7	18	11	15	11.5	1.19461428739515	-1.16238152527371	0.000983864664710272	0.00610838997366534
Dntt	4	42	0	4	4	0	9	-2.09135583968403	-1.52374721922099	1.92226202978722e-05	0.000186843433222831
Doc2b	53	149	71	55	18	12	59.6666666666667	-1.31500762530882	0.937447794501111	1.17253623915569e-10	2.64592567068197e-09
Dock11	1293	6296	1959	1118	956	727	2058.16666666667	-1.33067672771421	5.95077515587008	3.89034476259891e-27	2.478648561338e-25
Dock2	5642	20657	6161	3512	2689	2449	6851.66666666667	-1.50378443061172	7.70444779739939	3.29483668695198e-35	2.99572319726781e-33
Dok2	376	914	410	214	197	179	381.666666666667	-1.15015389716964	3.60140145438405	5.08533110481827e-17	1.9134186272822e-15
Dok3	685	2491	846	374	328	205	821.5	-1.74896325442639	4.63307401096047	2.00529221820934e-41	2.2874011317694e-39
Dok6	4	6	0	0	0	0	1.66666666666667	-4.62401252460883	-3.05307883627308	0.00210278907542488	0.0116527932314084
Dok7	6	58	9	22	0	0	15.8333333333333	-1.33555947128215	-0.854773900857212	4.73410505476431e-05	0.000419744661186456
Dpep2nb	0	0	0	10	0	6	2.66666666666667	5.64443701095595	-2.68274282834639	1.90255346478077e-05	0.00018513776121795
Dpysl5	99	95	272	503	178	322	244.833333333333	1.47732328412292	3.08576185420637	1.59758593545955e-24	8.8682189316137e-23
Drd3	14	31	0	0	2	6	8.83333333333333	-2.07509500956573	-1.49124996103559	1.96870708555445e-05	0.000190870759793785
Dsc1	0	3222	0	0	0	0	537	-12.725832906715	3.7980534317964	1.03939563492673e-232	1.92583156087574e-229
Dsc2	8	1734	27	0	6	6	296.833333333333	-6.63285270488919	2.96996237539368	1.49873277561774e-155	1.14161806036082e-152
Dsc3	0	3830	0	0	0	0	638.333333333333	-12.9715437294246	4.04359581720391	1.454533058633e-251	3.216629478535e-248
Dscam	4	65	4	0	0	0	12.1666666666667	-7.41707097485024	-1.20493212667761	1.22527773166227e-16	4.46802738798441e-15
Dscaml1	0	283	4	4	8	0	49.8333333333333	-4.09184348728367	0.549156489169635	9.39967953982885e-39	9.99062063337933e-37
Dscc1	46	115	26	8	15	8	36.3333333333333	-2.21229559185043	0.283286643115216	5.49007087875198e-16	1.92222578699102e-14
Dsel	182	228	309	531	409	349	334.666666666667	1.19625732121143	3.54525434612343	4.26692902058087e-18	1.71767069292966e-16
Dsg1a	0	1335	4	0	0	0	223.166666666667	-11.4853739116047	2.56265382432046	3.72225164675709e-149	2.60386695554523e-146
Dsg1b	0	1727	0	0	0	0	287.833333333333	-11.843576659829	2.91830188385094	6.14319495310564e-171	5.61528973346876e-168
Dsg1c	0	12	0	0	0	0	2	-4.86735593769622	-2.95409691049196	0.00210278907542488	0.0116527932314084
Dsg3	0	868	4	0	0	0	145.333333333333	-10.8842263465816	1.96953996510607	2.46810430866934e-115	1.24412419765314e-112
Dtl	109	434	79	78	41	23	127.333333333333	-1.75574548028981	1.97746849236881	1.66309135372261e-24	9.20236817380293e-23
Dtx1	338	2524	272	189	117	120	593.333333333333	-2.4318745760397	4.09701505775317	6.33496324765921e-67	1.43331156911973e-64
Duox1	0	170	17	0	4	3	32.3333333333333	-4.23721409762328	-0.0121662979598847	2.05311229045756e-27	1.32784068936149e-25
Duoxa1	0	111	4	0	0	0	19.1666666666667	-8.05042898672994	-0.677496149192588	7.68673052005552e-25	4.33002309615782e-23
Dusp13	0	17	3	0	0	0	3.33333333333333	-5.58072706376531	-2.55652823899878	1.90255346478077e-05	0.00018513776121795
Dusp2	170	1243	107	57	88	61	287.666666666667	-2.42571110243164	3.07602732587613	3.49120252762396e-54	5.79514259760921e-52
Dusp27	0	84	0	10	0	18	18.6666666666667	-1.16140087110558	-0.637023272119499	0.000606948261499812	0.00398251704317761
Dusp5	375	938	621	322	175	239	445	-1.00362232039886	3.80364880015865	7.47625162462619e-14	2.2509197634003e-12
Dynap	0	12	0	0	0	0	2	-4.86735593769622	-2.95409691049196	0.00210278907542488	0.0116527932314084
E030025P04Rik	4	0	4	0	14	6	4.66666666666667	1.65437945201198	-2.14375586344829	0.00637451575787646	0.0301653156472162
E030030I06Rik	0	20	5	0	0	0	4.16666666666667	-5.89434556241662	-2.35709051468153	1.33785158011608e-06	1.64572788578608e-05
E030032P16Rik	19	41	44	70	41	64	46.5	1.13882196155476	0.721577061173846	7.74470442982434e-08	1.20421458876527e-06
E130114P18Rik	0	4	9	0	0	0	2.16666666666667	-4.97619494733981	-2.90275221740625	0.00106863051374051	0.00649813419101303
E230015B07Rik	0	0	12	18	8	2	6.66666666666667	1.56965731454818	-1.81560032578882	0.00149731897330141	0.00877489333344832
E2f8	111	572	200	67	55	10	169.166666666667	-2.32529017229911	2.31996743576745	2.41104409694e-42	2.82545518061062e-40
E330020D12Rik	27	126	21	17	9	7	34.5	-2.00113697171981	0.172154492775313	1.27196535670949e-13	3.77160834901467e-12
E430014B02Rik	93	581	98	79	88	61	166.666666666667	-1.32620387869236	2.35390328543617	1.21985801943338e-16	4.45300141226068e-15
Eaf2	21	372	34	35	29	11	83.6666666666667	-2.06306217282111	1.31200962194827	4.51478399966598e-24	2.4409386206396e-22
Ear6	4	24	4	0	0	0	5.33333333333333	-6.25165797472627	-2.09898173920439	1.36109542330892e-08	2.36407136419921e-07
Ebf1	763	4788	1402	819	562	650	1497.33333333333	-1.30744347613103	5.47712067533053	1.02337945022301e-25	6.03248307910909e-24
Ebf3	9	170	0	12	0	8	33.1666666666667	-2.72673154322783	0.063416498227406	1.56992476522506e-19	6.85517148280278e-18
Edil3	294	350	533	764	612	502	509.166666666667	1.02905815059036	4.13940831973874	3.50724062435423e-15	1.16378935625655e-13
Eef1a2	10	761	0	44	10	96	153.5	-1.84599918575592	2.15660575290827	1.21088105672624e-26	7.4988212144415e-25
Eef1akmt3	10	64	10	18	0	0	17	-1.82337346705871	-0.763487900070188	1.49093544404844e-07	2.2056771550872e-06
Efcab8	0	25	0	0	0	0	4.16666666666667	-5.89565086662932	-2.3543891278776	1.33785158011608e-06	1.64572788578608e-05
Efna3	0	202	52	43	27	6	55	-1.29906934131158	0.738286285595998	7.80685340689175e-09	1.39994463852855e-07
Egf	47	334	26	18	32	25	80.3333333333333	-2.00976647534765	1.3102684860283	1.82784402228632e-22	9.16663108616228e-21
Egln3	60	1056	139	24	37	23	223.166666666667	-3.40133810299467	2.63439823468351	1.3306734212618e-77	3.76959985101665e-75
Egr2	192	542	416	161	94	71	246	-1.42282510301693	2.9092291816691	6.17649755632584e-22	3.00945124359572e-20
Egr3	66	928	159	66	45	97	226.833333333333	-1.97032778048763	2.71680823506284	5.83172787506961e-35	5.2673795056047e-33
Eif1-ps1	0	0	10	0	0	0	1.66666666666667	-4.61211578793777	-3.08168371532588	0.00818101875063804	0.0369514916622738
Elane	0	10	4	0	0	0	2.33333333333333	-5.08085271778489	-2.8451411755963	0.000543934680480033	0.00362103729076604
Elavl4	0	8	8	0	0	0	2.66666666666667	-5.26636848789808	-2.74452951069607	0.000277300033185899	0.00199562290311351
Ell3	47	458	38	32	10	27	102	-2.5347973740727	1.59697244180121	2.25793427483171e-36	2.1439429946134e-34
Elovl4	0	959	8	0	12	0	163.166666666667	-5.78377714468893	2.13635265186662	8.27578471994749e-106	3.545915134225e-103
Elovl6	58	751	260	88	10	15	197	-2.78752826777452	2.45899926330207	8.18542891882045e-59	1.55443789343417e-56
Eme1	34	169	35	16	34	27	52.5	-1.21302003986257	0.773199150600161	6.83114101617196e-08	1.07238120532097e-06
Emilin2	1005	2008	1381	451	392	438	945.833333333333	-1.39680390891727	4.89580249808737	5.7892374638633e-28	3.84947792759601e-26
Enam	0	21	0	0	0	0	3.5	-5.65012572567031	-2.51228475028459	9.77486950300652e-06	0.000101103829025138
Eno2	91	329	213	97	60	56	141	-1.15805240887182	2.12531486719264	1.83014591380473e-12	4.93959264255446e-11
Eno3	153	1237	220	158	144	118	338.333333333333	-1.47632636712668	3.32976038746708	5.17206090901484e-25	2.93761918490068e-23
Enpp1	175	1135	250	239	171	120	348.333333333333	-1.12565995823167	3.39574517667233	6.18049007142892e-16	2.15405946541337e-14
Epb42	146	8	59	25	16	7	43.5	-1.92750165797147	0.714229335069185	9.50232140306144e-18	3.72672565095468e-16
Epha8	0	8	0	24	4	10	7.66666666666667	2.56191352125762	-1.63100101198348	7.46698193705842e-07	9.68771662935351e-06
Ephb1	22	22	353	24	52	44	86.1666666666667	-1.22725364011276	1.37797761111528	3.95336753832804e-10	8.42995681462143e-09
Ephx3	8	231	25	40	10	24	56.3333333333333	-1.39833173683131	0.792290295846893	3.21489322924065e-10	6.92636723226249e-09
Ephx4	0	14	5	19	4	11	8.83333333333333	1.20679278647947	-1.48830015967289	0.00265805052263812	0.0143133024569521
Epo	0	0	81	75	24	25	34.1666666666667	1.01512154400803	0.212257290600856	6.93804134412227e-06	7.44346516973869e-05
Epp13	4	0	0	0	7	8	3.16666666666667	2.17306045006295	-2.50649833699898	0.00820059244338154	0.0369960262540156
Epsti1	296	3297	302	151	256	149	741.833333333333	-2.30324756959465	4.40112719633895	4.18646921718444e-63	8.7235075131939e-61
Eqtn	0	0	0	0	4	3	1.16666666666667	4.49429979976013	-3.24486878274944	0.00818101875063804	0.0369514916622738
Erbb4	8	23	23	45	25	49	28.8333333333333	1.52745218231957	0.0763159170201345	1.72432542514645e-09	3.40128318613288e-08
Ercc6l	53	303	68	38	51	34	91.1666666666667	-1.36074370405088	1.51079262303753	4.37010327570598e-13	1.24106226207963e-11
Ereg	8	103	7	4	0	12	22.3333333333333	-2.44803591662549	-0.42533585132768	3.0738152382469e-12	8.1518531395751e-11
Ermap	98	89	54	15	8	0	44	-3.07084916970449	0.596038289014823	3.67314031930562e-30	2.73411655363731e-28
Ern2	10	3	51	0	0	7	11.8333333333333	-2.73670563727764	-1.20529062624191	1.05803731294807e-08	1.86750123556011e-07
Ero1lb	362	1920	355	269	304	221	571.833333333333	-1.29046646536582	4.12222422236942	2.82675676352612e-22	1.40324627026454e-20
Erp27	0	55	14	0	3	3	12.5	-3.04507753941224	-1.17240158818508	3.08641158128244e-09	5.88566243440462e-08
Esco2	45	298	93	19	25	14	82.3333333333333	-2.47195703585562	1.30944771914901	1.3495842355281e-30	1.02278935513382e-28
Espl1	106	470	251	128	53	30	173	-1.56873394851793	2.37332463309861	5.93514317171936e-23	3.04781827818143e-21
Espnl	7	12	12	4	0	4	6.5	-1.53554104629881	-1.86084687291678	0.00506061460436117	0.0245962732507607
Etv4	14	35	21	6	0	4	13.3333333333333	-2.38891538892478	-1.04213078830201	2.81369520787151e-08	4.66037388199157e-07
Evi2	560	296	253	116	89	62	229.333333333333	-1.8808348310452	3.01584639577651	4.59862942427497e-36	4.32454101757435e-34
Evpl	856	7085	1893	1208	881	1019	2157	-1.16648199471797	5.99593696558513	2.30848291433989e-21	1.09672935684387e-19
Exo1	37	170	28	6	14	8	43.8333333333333	-2.65763739963003	0.486344976818639	8.99875501355288e-23	4.57648108274568e-21
F10	384	1017	543	205	118	133	400	-1.71055194890539	3.61961736293995	2.83150987346456e-34	2.51117929334234e-32
F12	4	5	0	0	0	0	1.5	-4.47892239811578	-3.11785181073986	0.00414433186709953	0.020779248968698
F13a1	894	2931	1526	548	309	417	1104.16666666667	-1.65549282655622	5.05784498385361	1.34544299443839e-38	1.42121486107432e-36
F2	4	15	27	4	10	0	10	-1.30036841668001	-1.39795212604435	0.00557727478164375	0.026803369972351
F420014N23Rik	101	21	42	21	21	19	37.5	-1.1527917637038	0.489173087718383	1.51355671688932e-07	2.23576558341624e-06
F630040K05Rik	0	0	0	0	9	0	1.5	4.84181912294873	-3.09862772684384	0.00210278907542488	0.0116527932314084
F630042J09Rik	27	63	75	85	94	71	69.1666666666667	1.0012856770679	1.26867118301027	6.21785867831966e-08	9.8399192449724e-07
F730016J06Rik	25	19	42	0	12	8	17.6666666666667	-1.70907427950309	-0.646006712581261	1.68562407393669e-06	2.03841874031981e-05
F730311O21Rik	176	968	181	136	110	120	281.833333333333	-1.42104987092235	3.10108017374005	2.25013562081472e-22	1.12269321313649e-20
F8	164	350	935	94	138	134	302.5	-1.48439082666442	3.16616357015906	6.2035517439459e-24	3.3408051045264e-22
F830016B08Rik	295	407	450	151	116	136	259.166666666667	-1.15394124639706	3.06289139407992	1.49144196015987e-15	5.0742334282263e-14
F9	0	19	12	0	0	0	5.16666666666667	-6.19615663122082	-2.15379692676891	9.63744142193163e-08	1.47031128840911e-06
F930017D23Rik	33	24	24	0	6	2	14.8333333333333	-2.93732574291611	-0.849835836605423	8.90230472345854e-12	2.26707838156278e-10
Fabp5	409	4061	813	514	441	418	1109.33333333333	-1.44645248194781	5.01644121794307	4.83720772260929e-30	3.57728991826839e-28
Fabp7	0	55	0	0	0	0	9.16666666666667	-7.00988994626139	-1.54175235990553	1.7267195901438e-12	4.67701546828558e-11
Fam111a	450	2008	760	454	296	377	724.166666666667	-1.07369123634048	4.46858804230281	7.79484480584352e-17	2.88384018167621e-15
Fam131a	56	76	83	150	106	107	96.3333333333333	1.11778861631674	1.76166691907209	1.51376083438769e-10	3.3836281056879e-09
Fam131b	8	16	0	19	16	23	13.6666666666667	1.63366545118693	-0.890260995768851	2.37200664324606e-05	0.000226259796059181
Fam135b	0	10	6	0	0	0	2.66666666666667	-5.266910024315	-2.74335040852056	0.000277300033185899	0.00199562290311351
Fam136b-ps	22	16	25	4	5	2	12.3333333333333	-2.12094838091394	-1.09733832305128	4.3126387114109e-07	5.85103793510339e-06
Fam167b	46	49	114	40	0	8	42.8333333333333	-1.7498614728697	0.469309626579857	1.12605811252598e-13	3.34910689389233e-12
Fam169b	242	1357	205	215	114	103	372.666666666667	-1.65326011424466	3.47999313410239	7.65789140624331e-32	6.16181626003533e-30
Fam186b	0	5	7	17	8	5	7	1.66924219679954	-1.75146348799976	0.0002835599987948	0.00203405417153683
Fam187b	107	51	133	186	171	148	132.666666666667	1.12217732214673	2.25209183491897	1.16914068117421e-11	2.94454222622696e-10
Fam189a1	2	11	4	15	3	15	8.33333333333333	1.32020166587305	-1.53640407835739	0.0037807256931981	0.0193741702718789
Fam196b	525	2103	652	352	255	226	685.5	-1.56732060650748	4.37551779572107	3.82830279780902e-33	3.2481348799975e-31
Fam19a2	0	0	0	3	9	9	3.5	6.03868543335282	-2.42123932685751	3.58003155951034e-07	4.92335132522029e-06
Fam205a1	10	26	0	40	14	4	15.6666666666667	1.03385078546961	-0.768388100748132	0.00647702529933688	0.0306012065723531
Fam213b	51	214	91	38	24	61	79.8333333333333	-1.10793156872003	1.35159735645839	1.08913076381627e-08	1.92040533727943e-07
Fam219aos	0	0	0	0	11	0	1.83333333333333	5.12261658887728	-2.96316620991789	0.000543934680480033	0.00362103729076604
Fam229a	0	6	4	0	0	0	1.66666666666667	-4.61378252891604	-3.07791193377367	0.00818101875063804	0.0369514916622738
Fam25c	8	2415	0	0	0	0	403.833333333333	-12.3246537287078	3.39786679013449	1.39792861249019e-204	1.9166999205853e-201
Fam57a	158	2327	415	348	244	189	613.5	-1.40358606982865	4.14725959479815	4.90987387801095e-26	2.94227625618042e-24
Fam71a	2	4	9	0	0	0	2.5	-5.18031600140113	-2.78496549113578	0.000277300033185899	0.00199562290311351
Fam71b	0	45	0	12	0	0	9.5	-1.49239182375146	-1.4786820108841	0.000512744657609361	0.00345942426950199
Fam83a	0	0	6	10	0	14	5	2.30846414334172	-2.0937131157874	8.63204846590218e-05	0.000716118997547678
Fam83c	0	130	0	0	0	0	21.6666666666667	-8.22373237428489	-0.525703127956374	6.084107377108e-28	4.03771521043213e-26
Fam83d	12	193	63	24	12	0	50.6666666666667	-2.45740905239877	0.607295685179738	6.39360874252397e-23	3.27344172773511e-21
Fam83f	51	102	57	21	26	14	45.1666666666667	-1.4084127324011	0.590868286197797	1.42738957656256e-09	2.84213454607163e-08
Fanca	46	292	134	56	53	49	105	-1.1352282227488	1.69700882942398	3.31831958786904e-10	7.13574025553206e-09
Fancd2	73	347	92	54	80	29	112.5	-1.23774973146363	1.81518846945564	1.05370089527539e-12	2.90521772336889e-11
Fanci	95	417	101	15	47	11	114.333333333333	-2.65141912784403	1.79643740073951	1.91947283769047e-41	2.19315767313117e-39
Fap	30	324	94	46	43	23	93.3333333333333	-1.55370999581226	1.49146869605136	3.84899220611358e-16	1.35874181611801e-14
Fbxo27	18	45	8	4	11	0	14.3333333333333	-1.84852732658533	-0.92440004710035	7.16919808822529e-07	9.33316321569093e-06
Fbxo39	0	4	8	0	0	0	2	-4.8651515338829	-2.95902005336839	0.00210278907542488	0.0116527932314084
Fbxo40	55	153	58	29	20	34	58.1666666666667	-1.29180209213834	0.932498564642738	1.13378459824558e-09	2.28876923241243e-08
Fbxo5	103	319	149	80	54	70	129.166666666667	-1.08538609527361	2.03671087784397	7.29994479664119e-11	1.67991848114715e-09
Fbxw24	0	0	10	0	0	0	1.66666666666667	-4.61211578793777	-3.08168371532588	0.00818101875063804	0.0369514916622738
Fbxw25	0	0	0	6	0	5	1.83333333333333	5.11895873687093	-2.97028865149827	0.000543934680480033	0.00362103729076604
Fcamr	56	801	105	66	33	25	181	-2.49461467969869	2.36769747429937	1.63547573253173e-47	2.28816405803495e-45
Fcer1g	252	726	473	224	128	142	324.166666666667	-1.1550017779068	3.32652363408564	1.84554830727123e-16	6.66253629304786e-15
Fcer2a	308	4061	453	208	261	221	918.666666666667	-2.28469539927543	4.69674839641183	2.4316545571843e-64	5.14512586937561e-62
Fcgbp	1468	137	3258	81	47	43	839	-4.51107636778134	4.68375177467589	2.33488319740639e-178	2.25447771265064e-175
Fcgr1	152	334	188	115	77	62	154.666666666667	-1.04672649277747	2.31057017791768	2.94766730406302e-11	7.09043270280842e-10
Fcgr2b	1136	2122	1160	366	315	279	896.333333333333	-1.86014259850469	4.81849818630857	7.72244304669034e-47	1.05671074464243e-44
Fcgr4	129	300	146	54	61	44	122.333333333333	-1.47715494246484	1.96872444531803	8.39571278353045e-18	3.31166910169695e-16
Fcho1	223	1371	183	105	105	93	346.666666666667	-2.10775531939009	3.36001331728003	3.60421994809977e-46	4.84484899101921e-44
Fcmr	371	3985	392	199	139	200	881	-2.64411664530883	4.63398945353439	1.13096689804677e-81	3.34195843515502e-79
Fcna	143	478	144	36	18	28	141.166666666667	-2.82834751256002	2.10439915122367	2.23679495549182e-51	3.45368194085005e-49
Fcnb	12	12	20	0	0	0	7.33333333333333	-6.7145948470217	-1.74152126634369	2.24366301289306e-10	4.92678788753631e-09
Fcor	11	23	22	0	14	2	12	-1.40055358564288	-1.14920924089444	0.000704663510395998	0.0045406717694518
Fcrl1	169	1913	183	83	57	55	410	-3.06091684570169	3.52348824529151	4.10951974056455e-86	1.30429687877038e-83
Fcrl5	48	129	32	0	8	8	37.5	-3.30408928496486	0.304199883319129	2.76052154118383e-26	1.67179818247224e-24
Fcrl6	0	0	0	3	0	8	1.83333333333333	5.1229894010638	-2.96222451310832	0.000543934680480033	0.00362103729076604
Fcrla	116	1016	189	111	92	96	270	-1.6755573594514	2.99444957689144	5.88573025108377e-29	4.10474300471055e-27
Fcrlb	13	22	20	4	0	0	9.83333333333333	-3.30337052016447	-1.40975160150732	1.6691951625998e-09	3.30059631877788e-08
Fcrls	104	49	307	65	25	51	100.166666666667	-1.31813069364484	1.67322278093671	1.4107521356741e-13	4.17050938599127e-12
Fer1l4	15	12	0	0	0	0	4.5	-6.03714835567117	-2.20697837012442	2.60980682084002e-08	4.33839249764034e-07
Fer1l6	271	28	600	1	8	1	151.5	-6.10094614490079	2.23236120792841	8.15483171404687e-112	3.80309175616655e-109
Fermt3	1265	4417	1435	910	698	609	1555.66666666667	-1.28438539710918	5.58120383197165	4.36726747512482e-25	2.49083212776358e-23
Fetub	33	920	51	39	34	14	181.833333333333	-3.04260476165775	2.3437394423756	3.04880053383957e-62	6.25780001788539e-60
Ffar1	24	595	51	40	21	26	126.166666666667	-2.47155723285962	1.85610579552809	1.01731009439603e-38	1.0795927789678e-36
Fga	0	0	0	4	4	0	1.33333333333333	4.67412393968841	-3.17876061196807	0.00818101875063804	0.0369514916622738
Fgd3	405	1955	523	261	282	224	608.333333333333	-1.46713564539873	4.20122494127054	3.24216207243613e-28	2.18551052975279e-26
Fgf13	27	133	22	41	15	11	41.5	-1.05900850379968	0.438508266246948	4.13657196866243e-06	4.64432838702347e-05
Fgf23	0	51	0	0	0	0	8.5	-6.90309782568414	-1.62550882963059	1.95464385553746e-11	4.78744585624761e-10
Fgg	4	0	0	35	0	0	6.5	3.34866517913762	-1.8190830251084	6.98825697768511e-07	9.11318160747961e-06
Fgl1	0	0	13	0	0	0	2.16666666666667	-4.97509875746528	-2.90518374332671	0.00106863051374051	0.00649813419101303
Fgr	748	1503	1132	325	340	296	724	-1.42791901816469	4.50350249511424	3.49454787860743e-28	2.35101795699639e-26
Fhl2	60	149	45	30	30	31	57.5	-1.10552182423267	0.938297694977254	1.08394417609692e-07	1.64039278128751e-06
Fhl3	124	487	186	103	84	72	176	-1.21026739405577	2.45128736453178	1.15309771022375e-14	3.68534328785032e-13
Fibcd1	8	0	14	4	0	0	4.33333333333333	-2.00112448106574	-2.27567838247845	0.00188110223215269	0.010672760367891
Fignl1	19	271	37	38	43	32	73.3333333333333	-1.0891775620668	1.1893145291008	6.3989767440088e-08	1.0109172189237e-06
Fitm1	0	32	4	0	0	3	6.5	-3.05550983937633	-1.90250904650068	1.03569837886609e-05	0.000106338628670309
Flg	0	518	0	0	0	0	86.3333333333333	-10.1573452330652	1.26232193641558	3.16835892605478e-81	9.28234385366177e-79
Flg2	0	40	0	0	0	0	6.66666666666667	-6.55948286966829	-1.88728548590258	4.82482041846876e-09	8.97113001866357e-08
Flicr	13	112	26	22	0	20	32.1666666666667	-1.43166892377036	0.069820487203541	1.14586921012912e-07	1.7310503239401e-06
Flt3	132	712	181	82	90	70	211.166666666667	-1.64476179116221	2.67590622180686	5.26105714133587e-26	3.14722314419093e-24
Fmnl1	2296	7084	2942	1646	1232	1172	2728.66666666667	-1.20926772047109	6.39958255920164	3.86746407643009e-23	2.00403627936254e-21
Fmo3	188	242	319	793	476	404	403.666666666667	1.49609272365858	3.81524187095039	5.53041753524254e-28	3.680949263384e-26
Fmo6	0	0	15	35	5	10	10.8333333333333	2.08285396312826	-1.23921503236068	3.74502460437735e-07	5.12864885643406e-06
Fnd3c2	0	6	4	0	0	0	1.66666666666667	-4.61378252891604	-3.07791193377367	0.00818101875063804	0.0369514916622738
Fndc8	0	0	0	12	0	8	3.33333333333333	5.96055723149362	-2.48428272433502	1.33785158011608e-06	1.64572788578608e-05
Fndc9	78	805	113	107	48	59	201.666666666667	-1.7700480294778	2.56491326469568	4.14418803227169e-29	2.91389549284498e-27
Folr2	102	189	158	39	32	15	89.1666666666667	-2.01265091352506	1.49654863245151	3.19414527245837e-25	1.83395836811879e-23
Fosl1	0	13	11	5	0	0	4.83333333333333	-1.80745321792723	-2.20725053011595	0.00769594466941014	0.0354662198717002
Foxa3	24	4	31	0	6	0	10.8333333333333	-2.86979793932532	-1.24876437604341	5.05753456596699e-09	9.36825944798344e-08
Foxe1	0	19	0	0	0	0	3.16666666666667	-5.50946633695153	-2.59875514545965	3.70877510855996e-05	0.000336538818752254
Foxg1	0	25	0	0	0	0	4.16666666666667	-5.89565086662932	-2.3543891278776	1.33785158011608e-06	1.64572788578608e-05
Foxi1	10	0	0	0	0	0	1.66666666666667	-4.63779272229123	-3.01914759082143	0.00106863051374051	0.00649813419101303
Foxm1	120	482	277	103	132	86	200	-1.01429880354674	2.63261165978699	3.59556673022671e-11	8.54991596221616e-10
Foxn1	0	23	0	0	0	0	3.83333333333333	-5.77816330869948	-2.43102474712615	2.5920874364749e-06	3.01955062374744e-05
Foxp3	94	585	114	71	55	76	165.833333333333	-1.53173083220902	2.33694990399096	7.34859116887574e-21	3.40393694312349e-19
Frmd3	6	34	16	8	0	0	10.6666666666667	-2.37353621209897	-1.33798107338556	4.76513593084988e-07	6.40914054815409e-06
Frs3os	4	4	22	23	8	17	13	1.0546060719924	-1.00843326800242	0.00237527916053359	0.0129637180837816
Frzb	0	56	13	7	8	0	14	-1.77421105814164	-1.02367067677178	1.62534486123537e-05	0.000160973009190972
Fsbp	19	156	19	0	14	27	39.1666666666667	-1.80584212848121	0.345206528764937	2.35361529773113e-11	5.7196773036497e-10
Fscn1	440	3384	1274	336	179	299	985.333333333333	-2.15294661708661	4.81004426563097	1.00953342734424e-60	1.99448311560763e-58
Fscn2	17	29	36	20	0	4	17.6666666666667	-1.38740027915612	-0.686418755462845	2.3477360695395e-05	0.000224007023308671
Fscn3	0	0	0	0	8	2	1.66666666666667	4.98981991625914	-3.02774341973943	0.00106863051374051	0.00649813419101303
Fst	395	276	222	106	29	50	179.666666666667	-2.05819196338624	2.6196824910361	2.51450970466422e-38	2.62377797265229e-36
Ftcd	0	0	2	8	0	3	2.16666666666667	2.60319949198401	-2.86140939056129	0.00374355044800963	0.0192206661608114
Fut1	0	66	0	0	0	0	11	-7.26767065940178	-1.33532834557735	7.7611029996111e-15	2.51328491326565e-13
Fut2	71	189	144	60	31	43	89.6666666666667	-1.19438860406828	1.50878161946882	1.08792512501766e-10	2.46147547675201e-09
Fut7	17	90	49	23	15	15	34.8333333333333	-1.14688094736891	0.189823633927022	9.66857770063113e-06	0.000100733942897685
Fut9	21	0	14	8	0	0	7.16666666666667	-1.74215937183566	-1.7047992836696	7.3232121017409e-05	0.000616079035016379
Fyb	1298	4404	1420	709	544	648	1503.83333333333	-1.49438934728667	5.52932324426809	7.33211725981718e-33	6.15242715724317e-31
Fzd10	8	126	8	20	4	8	29	-1.73426560853131	-0.089749447579677	9.98868580424259e-10	2.0368065297735e-08
Gabra4	0	0	16	4	32	16	11.3333333333333	2.07724917102695	-1.13623847619883	3.87436404166393e-08	6.3239768303874e-07
Gabrr2	0	80	22	7	4	10	20.5	-1.84238883061043	-0.550125542530546	2.89408106815236e-07	4.07512691552643e-06
Gad1	14	118	12	18	0	0	27	-2.58722072228794	-0.193745167430176	1.11491650091309e-16	4.08296478205646e-15
Gad1os	0	0	8	16	0	5	4.83333333333333	1.71921178650763	-2.15630354766723	0.00453675409236174	0.0224430472145164
Gal3st4	0	48	0	0	0	0	8	-6.81734886014152	-1.69196694195514	6.61128856426942e-11	1.52605012634172e-09
Galnt12	115	488	212	65	117	51	174.666666666667	-1.37285260304381	2.42679476969029	8.96414374819349e-18	3.52372061156769e-16
Galnt16	81	212	154	48	32	55	97	-1.320098300304	1.62394049840377	5.88937510682681e-13	1.65537560659497e-11
Galnt6	333	1989	358	224	151	113	528	-2.03028698616511	3.95446158365401	1.41911433436397e-48	2.05681571231125e-46
Galnt6os	10	55	9	17	0	0	15.1666666666667	-1.72527499735983	-0.898982904076848	1.5556055459393e-06	1.89354648795932e-05
Galnt9	12	36	2	0	0	7	9.5	-2.40355105769619	-1.42403579433295	1.93712506654756e-06	2.32288978375316e-05
Galntl6	12	0	0	0	0	0	2	-4.89472710652625	-2.88748949248586	0.000277300033185899	0.00199562290311351
Gapt	32	39	58	19	8	7	27.1666666666667	-1.54497958957015	-0.110368128624418	5.88858845526924e-08	9.34472642479126e-07
Garem2	0	0	15	16	14	8	8.83333333333333	1.70216224772199	-1.47631821586825	7.1065524890883e-05	0.00060437874443549
Gas2l3	193	627	254	93	74	61	217	-1.83890923881652	2.73396654458267	4.97088125377488e-32	4.03288478523712e-30
Gas7	1967	4242	1811	972	690	597	1713.16666666667	-1.49401989367872	5.7551489199042	2.65913483426037e-33	2.27019911037011e-31
Gbp11	46	71	112	20	35	20	50.6666666666667	-1.20998052325778	0.733431854423817	5.8383759153979e-08	9.26933443446278e-07
Gbp5	438	1705	865	399	240	325	662	-1.20597914623237	4.33273912764198	1.8220077243885e-20	8.27203573148697e-19
Gbx1	17	10	21	43	24	45	26.6666666666667	1.58637068557918	-0.00146331644781906	1.11571889159954e-08	1.96223983103146e-07
Gbx2	1	54	0	0	0	0	9.16666666666667	-7.01192542519807	-1.53754987988698	1.7267195901438e-12	4.67701546828558e-11
Gcnt3	8	29	14	0	4	0	9.16666666666667	-3.1839600327719	-1.50035958572731	2.40104205768942e-08	4.0255181771802e-07
Gcsam	24	703	46	47	23	15	143	-2.7129153555835	2.01466078350957	5.63369233064503e-48	8.06300162270084e-46
Gdap1l1	8	0	0	0	0	0	1.33333333333333	-4.3267213171413	-3.16293091112389	0.00414433186709953	0.020779248968698
Gdf1	45	0	20	0	0	0	10.8333333333333	-7.33296696608914	-1.17783691739766	2.10217552214186e-17	8.07817505159391e-16
Gdf11	125	692	305	134	94	78	238	-1.4336932453989	2.83316379019774	1.73133320845878e-21	8.28851592918236e-20
Gdf15	26	70	34	28	0	18	29.3333333333333	-1.11776198420023	-0.00763468276077564	1.85047119317062e-05	0.000181356758610167
Gdf2	0	4	15	5	23	21	11.3333333333333	1.75128580202249	-1.14366644010078	1.01750786909013e-06	1.28771002336116e-05
Gdf3	10	53	0	0	0	0	10.5	-7.22199127382914	-1.34798103133144	4.27792274092735e-15	1.40726004560592e-13
Gdf6	0	13	23	0	0	0	6	-6.40477210335516	-2.00808359110433	7.10890603256886e-09	1.28419249818909e-07
Gdf7	29	0	26	0	5	14	12.3333333333333	-1.16270416755926	-1.03223844400362	0.00150073010558412	0.00879146051463194
Gdpd2	11	43	16	83	32	39	37.3333333333333	1.50298761693481	0.407271398017547	2.17887507476104e-10	4.79219700834915e-09
Gen1	50	275	111	41	19	18	85.6666666666667	-2.06196924426154	1.3754610358899	9.69700099359745e-25	5.44899920586945e-23
Gfi1	29	106	0	6	3	0	24	-3.49112093414728	-0.298610742147341	2.08485037133181e-21	9.91859245014933e-20
Gfi1b	0	20	8	0	5	0	5.5	-2.02085007252195	-2.07000941743991	0.00289710574114364	0.0154129352851236
Gfy	15	0	8	0	4	0	4.5	-2.07701440400016	-2.19483675848617	0.00117172414280304	0.00703578423490082
Ggt1	2	74	12	10	0	4	17	-2.22067593111549	-0.790634894383712	7.5472106773403e-09	1.35657846876e-07
Gh	0	10	4	0	0	0	2.33333333333333	-5.08085271778489	-2.8451411755963	0.000543934680480033	0.00362103729076604
Ghsr	0	6	8	0	0	0	2.33333333333333	-5.07976026202308	-2.84754955799289	0.00106863051374051	0.00649813419101303
Gimap3	802	5352	810	745	528	433	1445	-1.58764154632638	5.41466331717765	1.29760216165999e-36	1.24589798589076e-34
Gimap7	107	1099	99	165	65	56	265.166666666667	-1.75818890799547	2.95057346996837	3.95290644667778e-32	3.22276919513611e-30
Gins2	29	229	767	32	19	236	218.666666666667	-1.23097893504176	2.68142119279303	1.2197311813366e-14	3.89105030881949e-13
Gja10	4	0	4	0	0	0	1.33333333333333	-4.31636979594506	-3.18846485254584	0.00818101875063804	0.0369514916622738
Gjb2	54	1321	78	76	62	65	276	-2.33672584502951	2.96028377420848	5.49325349939518e-50	8.15129856387525e-48
Gjb4	0	92	10	0	0	0	17	-7.88020461170862	-0.825234129632887	3.68710901960933e-22	1.81848747366415e-20
Gjb5	0	8	67	9	8	0	15.3333333333333	-1.70475764415208	-0.931660081068472	1.44376762901654e-05	0.000144240002633676
Gjc3	7	6	0	0	0	0	2.16666666666667	-4.99452902990842	-2.85896685085656	0.000277300033185899	0.00199562290311351
Gjd3	0	0	23	0	0	0	3.83333333333333	-5.77211788452117	-2.44367051269522	5.02978721999365e-06	5.52680017417318e-05
Gkn3	18	0	27	12	0	0	9.5	-1.5236300159683	-1.41431142308513	0.000103081895723294	0.000841183116451661
Gldc	2	10	28	0	0	8	8	-1.87563730493968	-1.66208896852978	0.000910634320794391	0.00570279856235128
Glrb	0	11	0	0	0	0	1.83333333333333	-4.74667277823453	-3.01339643047951	0.00414433186709953	0.020779248968698
Glrx	391	1566	737	410	315	234	608.833333333333	-1.06858376261928	4.2167263638935	2.22684047571005e-16	8.00529883651299e-15
Glt1d1	0	10	14	0	0	0	4	-5.83444928187025	-2.39979180094139	2.5920874364749e-06	3.01955062374744e-05
Gltpd2	0	0	0	10	3	4	2.83333333333333	5.72967376391285	-2.63172124414154	9.77486950300652e-06	0.000101103829025138
Glyatl3	0	0	13	0	0	0	2.16666666666667	-4.97509875746528	-2.90518374332671	0.00106863051374051	0.00649813419101303
Glycam1	3	7756	0	6	0	0	1294.16666666667	-9.70432391839414	5.05328625505659	0	0
Glyctk	31	138	18	11	20	12	38.3333333333333	-1.72028025383288	0.335142526152497	1.74904798454268e-11	4.30846893917387e-10
Gm10015	12	5	12	3	5	1	6.33333333333333	-1.28872096986227	-1.86088343526309	0.00956621392928666	0.0422287054682709
Gm10036	35	179	116	42	48	29	74.8333333333333	-1.04116821359061	1.23259245205155	1.69089396524736e-07	2.47796570730083e-06
Gm10054	4	22	4	0	2	3	5.83333333333333	-2.12672206112427	-1.98749986736498	0.00174385289493046	0.0100041703106241
Gm10062	4	10	10	0	0	0	4	-5.84427443543131	-2.37748127101887	1.33785158011608e-06	1.64572788578608e-05
Gm10101	8	27	11	42	30	17	22.5	1.31972308298193	-0.281293739050947	5.76084826114183e-06	6.2618511581192e-05
Gm10113	0	12	0	0	0	0	2	-4.86735593769622	-2.95409691049196	0.00210278907542488	0.0116527932314084
Gm10129	0	11	0	40	30	0	13.5	2.99066863054477	-0.939751296637212	1.38303199478842e-13	4.09209142868881e-12
Gm10134	5	41	36	4	8	16	18.3333333333333	-1.12473835281566	-0.646974764106793	0.00295701310971363	0.0156914647988558
Gm10143	12	163	4	8	4	6	32.8333333333333	-2.87794014492283	0.056295786721835	1.57494974005965e-20	7.17413152357404e-19
Gm10156	32	65	55	36	8	13	34.8333333333333	-1.04081233882108	0.220319234704148	1.82152007327625e-05	0.000178928655428361
Gm10253	8	0	12	0	0	4	4	-1.86217293061181	-2.33859340168071	0.00769594466941014	0.0354662198717002
Gm10268	0	2	2	6	3	5	3	2.07852574574658	-2.59156127909615	0.00841794056528415	0.0378197729505901
Gm10273	5	11	8	0	4	0	4.66666666666667	-2.11469853653482	-2.21062735854342	0.0030404364430809	0.0160237638649609
Gm10282	0	12	6	0	0	0	3	-5.43196668902637	-2.64762727676983	7.24094187861707e-05	0.000610581513516105
Gm10291	0	28	12	4	2	0	7.66666666666667	-2.27927213332366	-1.72828238074359	0.000113488505076188	0.000916612213183088
Gm10295	0	0	4	8	4	8	4	2.58459043306425	-2.31905634299049	0.000206657377026957	0.00154919589743937
Gm10327	0	0	0	16	4	4	4	6.21558750954137	-2.31699569443769	9.63744142193163e-08	1.47031128840911e-06
Gm10343	0	12	1	0	0	0	2.16666666666667	-4.97838955778547	-2.89788293019864	0.00106863051374051	0.00649813419101303
Gm10370	0	0	0	4	0	4	1.33333333333333	4.67573569226194	-3.17545882911758	0.00414433186709953	0.020779248968698
Gm10385	9	29	15	69	62	45	38.1666666666667	2.10585120823839	0.479380980058823	3.19883775701032e-18	1.29991892372165e-16
Gm10392	17	8	12	10	0	0	7.83333333333333	-1.50309774564267	-1.62433606065015	0.000398940122016975	0.00276759158721653
Gm10420	6	12	4	0	2	0	4	-2.89125723728954	-2.35577159308318	0.000609902439468248	0.00399692780209786
Gm10421	23	4	20	27	61	19	25.6666666666667	1.53956731473	-0.0348245368910532	1.97231198273542e-07	2.8492262272333e-06
Gm1043	90	1045	111	81	51	59	239.5	-2.23730341489296	2.78773805563932	1.2175524837304e-44	1.53718803908172e-42
Gm10433	8	0	12	6	9	24	9.83333333333333	1.33221183239796	-1.29610817070322	0.00217370170627048	0.0120001707580426
Gm10435	0	12	0	0	0	0	2	-4.86735593769622	-2.95409691049196	0.00210278907542488	0.0116527932314084
Gm10440	0	0	10	32	0	8	8.33333333333333	2.32448171619317	-1.55353202596196	9.16892117957819e-07	1.17205927925785e-05
Gm10441	25	12	45	0	6	10	16.3333333333333	-1.95773966831668	-0.747563701130384	1.49971155497994e-07	2.21722505179318e-06
Gm10451	12	42	42	11	8	12	21.1666666666667	-1.22092528763214	-0.458151699199587	0.000161817359014349	0.00125010018562415
Gm10481	0	0	0	0	3	4	1.16666666666667	4.49470493686325	-3.24403654205061	0.00818101875063804	0.0369514916622738
Gm10501	0	44	79	12	0	13	24.6666666666667	-1.85007039625976	-0.333839609046471	2.23855035472893e-08	3.77339118683162e-07
Gm10505	19	52	42	4	11	4	22	-2.15942693716577	-0.41631540598416	2.34112066312586e-10	5.13257201984628e-09
Gm10521	76	292	132	58	38	46	107	-1.40444707931322	1.7388973490386	3.83208541850107e-15	1.26728710017048e-13
Gm10531	2	128	13	6	19	0	28	-2.07742843526038	-0.155566652985185	1.23508831988164e-11	3.10607042441255e-10
Gm10535	0	9	0	0	0	0	1.5	-4.46978019414117	-3.14034405808922	0.00818101875063804	0.0369514916622738
Gm10538	0	12	0	0	0	0	2	-4.86735593769622	-2.95409691049196	0.00210278907542488	0.0116527932314084
Gm10578	0	33	0	0	0	0	5.5	-6.28753797524634	-2.0852645823102	1.36109542330892e-08	2.36407136419921e-07
Gm10604	4	31	7	26	41	26	22.5	1.5343862526465	-0.261210370949099	3.99158425611278e-08	6.50447013733804e-07
Gm10616	5	13	10	4	51	3	14.3333333333333	1.43063525725943	-0.845040039846114	4.31730972660994e-05	0.000386387948182434
Gm10623	0	0	0	0	3	4	1.16666666666667	4.49470493686325	-3.24403654205061	0.00818101875063804	0.0369514916622738
Gm10647	15	7	13	34	3	20	15.3333333333333	1.05138475966431	-0.764957194539033	0.00647702529933688	0.0306012065723531
Gm10699	8	16	15	21	10	32	17	1.07368854183746	-0.634589782053516	0.000606948261499812	0.00398251704317761
Gm1070	0	12	31	0	12	0	9.16666666666667	-1.40930686278867	-1.51426692779708	0.00752595389353091	0.0348138845594475
Gm10701	11	3	3	2	0	0	3.16666666666667	-2.54277106905305	-2.53753777273425	0.000865641019963027	0.00544940497002436
Gm10702	0	4	8	6	10	12	6.66666666666667	1.58303768096066	-1.78745489754364	0.000986910385707625	0.00612508070724119
Gm10710	8	27	34	81	11	57	36.3333333333333	1.49125092005144	0.366199981583699	1.31386918813504e-10	2.95222229408711e-09
Gm10714	12	0	19	4	0	0	5.83333333333333	-2.49191273609762	-1.96939842571945	1.76617775964325e-05	0.000173990970415783
Gm10727	0	0	0	3	4	4	1.83333333333333	5.1213870577971	-2.96550265536915	0.000543934680480033	0.00362103729076604
Gm10812	0	0	0	0	0	11	1.83333333333333	5.1270305114669	-2.95412667127788	0.000543934680480033	0.00362103729076604
Gm10822	0	14	0	14	9	20	9.5	1.97858480689816	-1.36302898520584	1.33567998715292e-06	1.64572788578608e-05
Gm10824	37	54	32	67	43	89	53.6666666666667	1.06554937649725	0.960931814234911	3.32054222149009e-07	4.61556715316814e-06
Gm10825	6	8	0	0	0	0	2.33333333333333	-5.09549854219038	-2.8101853042021	0.000141590392148755	0.00111010170788631
Gm10827	0	0	0	0	12	0	2	5.24492374930623	-2.89970391755107	0.000277300033185899	0.00199562290311351
Gm10829	5	12	16	38	15	8	15.6666666666667	1.24767829810227	-0.778212420219721	0.000265745188733969	0.00193974699514897
Gm10832	8	9	0	0	3	0	3.33333333333333	-2.01861351903546	-2.50032016443509	0.00820059244338154	0.0369960262540156
Gm10851	27	317	61	52	39	29	87.5	-1.31551518666537	1.41655812610587	5.31734151433146e-12	1.38289206189299e-10
Gm10862	0	0	20	0	0	0	3.33333333333333	-5.57620337381446	-2.56614866970975	1.90255346478077e-05	0.00018513776121795
Gm10863	6	31	18	6	0	4	10.8333333333333	-2.03297996250376	-1.30940707957802	1.28747561682701e-05	0.000129760204221664
Gm10874	4	0	101	0	1	0	17.6666666666667	-5.88505805107799	-0.791215352702219	1.3494965015027e-21	6.47862273533036e-20
Gm10912	0	2	12	23	12	4	8.83333333333333	1.82761741305414	-1.48464875183984	3.05555899784046e-05	0.00028391684344938
Gm1110	0	27	0	0	0	0	4.5	-6.00418871561155	-2.28188491831695	3.58003155951034e-07	4.92335132522029e-06
Gm11175	5	0	10	0	32	10	9.5	1.84806597249204	-1.33552145893975	2.89728240712918e-05	0.000270899066313067
Gm11210	1	0	13	0	0	0	2.33333333333333	-5.08064124849851	-2.84518348665591	0.000543934680480033	0.00362103729076604
Gm11211	3	9	11	1	0	0	4	-3.75747496482089	-2.38066194278491	2.76768045636514e-05	0.000259844335368546
Gm11218	0	32	2	0	0	0	5.66666666666667	-6.32922001885124	-2.05612310571653	7.10890603256886e-09	1.28419249818909e-07
Gm11221	14	23	40	15	5	2	16.5	-1.41263055502062	-0.778814636487879	3.93294966654901e-05	0.000354907679860823
Gm11250	0	0	0	0	6	2	1.33333333333333	4.67874296161888	-3.16951644911156	0.00414433186709953	0.020779248968698
Gm11273	16	43	28	7	5	17	19.3333333333333	-1.18300592196282	-0.546086587346817	0.000357589724798349	0.00250916720404819
Gm11281	0	0	0	16	3	4	3.83333333333333	6.15476630744392	-2.35949868536461	1.85609982940906e-07	2.69278603385523e-06
Gm11282	0	8	12	8	15	10	8.83333333333333	1.10292971346383	-1.47919964552068	0.0046281643703305	0.0228360305461356
Gm11342	10	49	19	5	3	3	14.8333333333333	-2.39989411024435	-0.9288378450402	5.38505103231917e-09	9.93466559528096e-08
Gm11344	7	51	1	5	0	4	11.3333333333333	-2.28441979413441	-1.24937931926644	5.86763739966466e-07	7.78660243774701e-06
Gm11346	96	884	89	166	102	40	229.5	-1.37366501785962	2.76944221421595	2.65288230109936e-20	1.19493000099781e-18
Gm11361	78	265	112	54	48	55	102	-1.12827468376419	1.70138782602299	3.31831958786904e-10	7.13574025553206e-09
Gm11362	10	4	21	24	6	26	15.1666666666667	1.04885196129384	-0.784688939226028	0.00236680290973072	0.0129236299065384
Gm11398	6	36	30	1	1	1	12.5	-4.04358966028752	-1.16712577497276	2.68873187799385e-12	7.15273627845823e-11
Gm11407	0	9	0	0	0	0	1.5	-4.46978019414117	-3.14034405808922	0.00818101875063804	0.0369514916622738
Gm11408	0	0	0	0	8	0	1.33333333333333	4.67793528011585	-3.17117343924155	0.00414433186709953	0.020779248968698
Gm11427	48	217	60	30	3	18	62.6666666666667	-2.26901516010243	0.963409662478055	6.46165140307027e-24	3.47706838255481e-22
Gm11447	23	55	59	62	89	63	58.5	1.04716916360153	1.04381699980859	7.70282992853627e-08	1.19879115947969e-06
Gm11474	0	0	12	0	0	0	2	-4.86405046689662	-2.96147834871991	0.00210278907542488	0.0116527932314084
Gm11491	0	12	2	0	21	12	7.83333333333333	1.60764544751453	-1.58911637500179	0.000171865167182522	0.00131689019070055
Gm11509	4	14	2	0	0	0	3.33333333333333	-5.58987284219052	-2.53524358694714	9.77486950300652e-06	0.000101103829025138
Gm11512	0	0	0	0	7	0	1.16666666666667	4.49308504369588	-3.2473631154441	0.00818101875063804	0.0369514916622738
Gm11513	8	9	15	26	33	32	20.5	1.88245441342341	-0.357413449070323	5.93328965520482e-10	1.2389113050185e-08
Gm11515	11	7	13	0	0	0	5.16666666666667	-6.21972018359844	-2.10107989240185	1.36109542330892e-08	2.36407136419921e-07
Gm11520	0	14	1	0	0	0	2.5	-5.1780062707061	-2.79089107419623	0.000277300033185899	0.00199562290311351
Gm11525	0	0	6	4	4	7	3.5	1.64257895014533	-2.45383548426421	0.00820059244338154	0.0369960262540156
Gm11557	0	9	0	0	0	0	1.5	-4.46978019414117	-3.14034405808922	0.00818101875063804	0.0369514916622738
Gm11574	0	11	7	10	7	12	7.83333333333333	1.06320793386512	-1.62125624131203	0.00875619449116263	0.0391521597535647
Gm11627	0	0	49	38	43	24	25.6666666666667	1.50201238047057	-0.119303008328366	5.15322458156178e-09	9.53520408067389e-08
Gm11629	4	6	2	1	0	0	2.16666666666667	-2.85148173456489	-2.8740326385764	0.0068402846796058	0.0320553220357307
Gm11636	0	0	15	16	12	0	7.16666666666667	1.26051551227418	-1.74006286987688	0.00827507677766575	0.0372829842595212
Gm11661	0	0	0	12	8	0	3.33333333333333	5.95744087326269	-2.49057968478126	1.33785158011608e-06	1.64572788578608e-05
Gm11670	3	4	0	16	5	13	6.83333333333333	2.58498393785955	-1.73673464973716	3.40391067185194e-06	3.86541487674027e-05
Gm11694	5	5	3	0	0	0	2.16666666666667	-4.98915012446453	-2.87182874795069	0.000543934680480033	0.00362103729076604
Gm11695	0	10	0	0	0	0	1.66666666666667	-4.61489466897031	-3.075394396439	0.00414433186709953	0.020779248968698
Gm11707	3	12	0	0	0	0	2.5	-5.18502230090194	-2.77420181601665	0.000141590392148755	0.00111010170788631
Gm11734	8	0	16	18	14	10	11	1.1680241597461	-1.19243301388357	0.00493799622283904	0.0241424732874051
Gm11748	16	21	14	33	42	22	24.6666666666667	1.29152578447404	-0.124102607509822	4.4421405876566e-06	4.95494546024728e-05
Gm11764	10	13	10	0	4	5	7	-1.46271668442985	-1.75827531079104	0.00572559011370902	0.0274085490011397
Gm11771	0	0	0	0	7	0	1.16666666666667	4.49308504369588	-3.2473631154441	0.00818101875063804	0.0369514916622738
Gm11804	0	12	0	0	0	0	2	-4.86735593769622	-2.95409691049196	0.00210278907542488	0.0116527932314084
Gm11805	35	67	21	21	15	9	28	-1.08818531581306	-0.0351206522448782	3.04771579519481e-05	0.000283341682044454
Gm11816	4	7	0	0	0	0	1.83333333333333	-4.75576643131289	-2.99125400217452	0.00210278907542488	0.0116527932314084
Gm11830	4	11	4	0	2	0	3.5	-2.68076507237451	-2.48552843585539	0.00299569717102601	0.0158550157924564
Gm11940	0	8	0	12	12	13	7.5	2.53497819167239	-1.63694299556886	4.48819419854621e-07	6.06879986748195e-06
Gm11953	2	3	4	0	0	0	1.5	-4.47322407958208	-3.13168787848511	0.00818101875063804	0.0369514916622738
Gm11998	0	15	0	0	0	0	2.5	-5.17827847622811	-2.79029462004351	0.000277300033185899	0.00199562290311351
Gm12000	82	412	54	53	67	49	119.5	-1.28314662026172	1.90959230141118	1.05306548649321e-13	3.13609489255178e-12
Gm12059	0	0	0	11	7	0	3	5.80839874750319	-2.5858091813461	5.02978721999365e-06	5.52680017417318e-05
Gm12063	0	25	0	0	0	0	4.16666666666667	-5.89565086662932	-2.3543891278776	1.33785158011608e-06	1.64572788578608e-05
Gm12064	11	119	20	2	0	3	25.8333333333333	-4.40798939557299	-0.269999721869384	1.62254212172844e-24	8.99946400931174e-23
Gm12096	10	14	29	0	10	7	11.6666666666667	-1.23109842367157	-1.1813584581312	0.00493799622283904	0.0241424732874051
Gm12103	12	4	21	12	37	31	19.5	1.49359064887435	-0.414622471624218	1.50303585723695e-06	1.83411575637022e-05
Gm12107	0	6	12	0	0	0	3	-5.43035615651813	-2.65109213939652	7.24094187861707e-05	0.000610581513516105
Gm12119	5	3	0	0	0	0	1.33333333333333	-4.31979884873627	-3.18015461807562	0.00818101875063804	0.0369514916622738
Gm12129	0	10	2	0	0	0	2	-4.86680455272666	-2.95532851478148	0.00210278907542488	0.0116527932314084
Gm12153	0	0	7	0	18	0	4.16666666666667	1.69407105669194	-2.28417914201576	0.00485375405504553	0.0237924554625624
Gm12158	34	252	46	44	21	35	72	-1.30965723900335	1.1708943734809	5.67926022889188e-11	1.32114586016859e-09
Gm12159	0	20	4	0	0	0	4	-5.8370680201087	-2.39434318666798	2.5920874364749e-06	3.01955062374744e-05
Gm12167	9	77	21	10	13	0	21.6666666666667	-1.8033010354982	-0.458478875555736	3.3065558551925e-08	5.42558488876787e-07
Gm12178	14	29	16	10	5	0	12.3333333333333	-1.58325752905879	-1.12198534751011	3.70049566665383e-05	0.000336538818752254
Gm12187	0	0	3	8	0	9	3.33333333333333	2.72283788252593	-2.49109722860294	0.000489748758010735	0.00331995709536497
Gm12199	7	18	26	0	0	11	10.3333333333333	-1.78431806724058	-1.34554183366828	0.000291168241282717	0.0020814430428714
Gm12230	12	62	53	8	25	12	28.6666666666667	-1.0739411292381	-0.0629800051012186	0.000264852798016757	0.00193468125391996
Gm12238	253	867	324	144	171	103	310.333333333333	-1.38084853361664	3.26381154350469	4.46205783811829e-22	2.19161094246565e-20
Gm12250	319	1085	351	219	131	166	378.5	-1.37097531669348	3.55123136982816	5.71645954516275e-23	2.93772027075437e-21
Gm12253	4	6	0	0	0	0	1.66666666666667	-4.62401252460883	-3.05307883627308	0.00210278907542488	0.0116527932314084
Gm12254	7	4	10	13	15	10	9.83333333333333	1.21670339154612	-1.3225655855712	0.00415267908980976	0.020809127133936
Gm12265	0	10	6	16	9	7	8	1.36202697655377	-1.60029107449381	0.00163546465177187	0.00946473739677701
Gm12268	4	4	0	6	2	15	5.16666666666667	1.8505661354344	-2.03554142540049	0.00377486385085489	0.0193557061552249
Gm12293	0	0	1	4	9	3	2.83333333333333	3.902370692386	-2.62669598156032	1.90255346478077e-05	0.00018513776121795
Gm12339	1	2	18	0	0	0	3.5	-5.6475577263951	-2.51726507435402	9.77486950300652e-06	0.000101103829025138
Gm12341	6	24	2	0	6	2	6.66666666666667	-1.57774883619188	-1.82956888345055	0.00656143317128356	0.0309152984864376
Gm12355	8	9	25	4	0	6	8.66666666666667	-1.65155084984785	-1.54783673113243	0.00111614476775729	0.00674339513118897
Gm12356	0	7	8	6	0	21	7	1.22348501533383	-1.73439469907656	0.00572559011370902	0.0274085490011397
Gm12405	0	0	15	0	0	0	2.5	-5.17420011263636	-2.79922908902762	0.000277300033185899	0.00199562290311351
Gm12409	0	7	0	0	6	18	5.16666666666667	2.10903626025154	-2.03905443869711	0.000164135072061139	0.00126415906809925
Gm12421	6	29	12	0	7	8	10.3333333333333	-1.2340683313308	-1.33270965605521	0.00778161988146041	0.0357984801351173
Gm12425	0	0	4	6	10	0	3.33333333333333	2.26615354886465	-2.49950787579396	0.00299569717102601	0.0158550157924564
Gm12445	0	23	0	0	0	0	3.83333333333333	-5.77816330869948	-2.43102474712615	2.5920874364749e-06	3.01955062374744e-05
Gm12462	24	494	93	42	20	10	113.833333333333	-2.62258006707946	1.70209310947289	1.38438773525333e-40	1.5381961295023e-38
Gm12464	0	0	0	9	0	0	1.5	4.83328602256136	-3.11557307966111	0.00414433186709953	0.020779248968698
Gm12503	14	87	29	13	6	5	25.6666666666667	-2.02417743390515	-0.239131903909597	1.03692869351602e-10	2.34997178790053e-09
Gm12506	6	0	4	0	0	0	1.66666666666667	-4.62747003635902	-3.04438397739077	0.00210278907542488	0.0116527932314084
Gm12523	20	0	9	0	3	3	5.83333333333333	-1.86422056948568	-1.9092301773133	0.00105829907930474	0.00649813419101303
Gm12526	18	14	57	44	64	44	40.1666666666667	1.16648137435803	0.527323234578784	2.26964397465388e-07	3.25309309392425e-06
Gm12536	0	3	0	0	3	10	2.66666666666667	2.35018655195574	-2.67470828540727	0.00267336858582822	0.0143761507822405
Gm12539	4	0	3	0	17	9	5.5	2.21159524356531	-1.95875477984847	0.000453813865073307	0.00310429151068655
Gm12540	0	5	4	2	12	11	5.66666666666667	1.82058010658335	-1.95528531873245	0.000283278630646056	0.00203331237817405
Gm12543	26	88	41	31	116	104	67.6666666666667	1.12571807226085	1.2855059826846	8.35223836763586e-10	1.71741961995584e-08
Gm12568	37	93	25	4	12	14	30.8333333333333	-1.97907850649173	0.0701629615209889	4.88881530595787e-12	1.27386063587967e-10
Gm12596	0	7	8	0	0	0	2.5	-5.17610209133972	-2.79506296391179	0.000543934680480033	0.00362103729076604
Gm12598	0	0	0	0	4	4	1.33333333333333	4.67955107527344	-3.16785789442422	0.00414433186709953	0.020779248968698
Gm12631	0	0	0	0	4	6	1.66666666666667	4.99142840915516	-3.02444719372248	0.00106863051374051	0.00649813419101303
Gm12666	0	110	12	0	0	8	21.6666666666667	-3.45095219309377	-0.505385570125503	4.32124323378898e-16	1.51919399944822e-14
Gm12676	9	5	0	17	6	8	7.5	1.48054053632816	-1.62925545959027	0.0105264551304619	0.045844681498559
Gm12693	19	11	14	11	2	4	10.1666666666667	-1.00216540438571	-1.30928065699272	0.00903561732781149	0.0402048903685413
Gm12739	0	29	34	10	5	1	13.1666666666667	-1.55175932493007	-1.10325809657219	0.000281976790692015	0.00202545252366839
Gm12788	0	0	0	8	3	0	1.83333333333333	5.11508069472314	-2.97808768079271	0.00106863051374051	0.00649813419101303
Gm12798	0	17	4	0	0	0	3.5	-5.64906416241784	-2.51452979199416	1.90255346478077e-05	0.00018513776121795
Gm12799	4	4	8	2	0	0	3	-2.44074790103701	-2.62270615351001	0.00466535111373621	0.0229930370670155
Gm12802	0	0	13	0	0	0	2.16666666666667	-4.97509875746528	-2.90518374332671	0.00106863051374051	0.00649813419101303
Gm12808	6	15	25	1	8	1	9.33333333333333	-1.77514150065139	-1.47395505707398	0.000345313847832687	0.00243124071461126
Gm12821	0	12	0	0	0	0	2	-4.86735593769622	-2.95409691049196	0.00210278907542488	0.0116527932314084
Gm12843	0	0	6	10	10	0	4.33333333333333	2.04288023916932	-2.25621607103814	0.00113793927642948	0.00686176683047083
Gm12848	0	0	7	0	17	0	4	1.61288935516257	-2.32563630523016	0.00769594466941014	0.0354662198717002
Gm12850	4	14	4	15	18	4	9.83333333333333	1.11400144671828	-1.34302647748697	0.00778161988146041	0.0357984801351173
Gm12852	10	8	18	20	35	35	21	1.70195085583568	-0.319360961248343	1.10434789577713e-08	1.94473593616751e-07
Gm12867	0	24	27	0	4	0	9.16666666666667	-3.16442262780042	-1.53970281761174	1.17843004464376e-07	1.77320613938879e-06
Gm12868	0	8	5	0	0	0	2.16666666666667	-4.97729188048715	-2.90031861246352	0.00106863051374051	0.00649813419101303
Gm12902	3	37	28	8	2	3	13.5	-1.95815322451984	-1.06581866656622	3.61765547652094e-06	4.09389850103818e-05
Gm12903	0	20	0	0	0	0	3.33333333333333	-5.58152660013808	-2.55482776123533	1.90255346478077e-05	0.00018513776121795
Gm12918	4	14	10	2	2	2	5.66666666666667	-1.78163139033273	-2.01985153883696	0.00416423651328645	0.0208476383151348
Gm12922	0	0	0	0	0	8	1.33333333333333	4.68116860079807	-3.16453608249266	0.00414433186709953	0.020779248968698
Gm12941	0	15	7	38	27	22	18.1666666666667	2.34869708145771	-0.545932219422332	2.96049341247605e-13	8.5132812874285e-12
Gm12948	12	4	5	20	11	10	10.3333333333333	1.30760974585238	-1.24580049952352	0.0042318582304201	0.0211192429923892
Gm12953	6	4	8	0	0	0	3	-5.44482326760029	-2.61723350731377	3.70877510855996e-05	0.000336538818752254
Gm12955	0	0	4	6	7	2	3.16666666666667	2.1755032096173	-2.5457593965024	0.00503812442979842	0.0245304417815931
Gm12968	0	12	0	0	0	0	2	-4.86735593769622	-2.95409691049196	0.00210278907542488	0.0116527932314084
Gm12971	8	18	38	11	13	0	14.6666666666667	-1.01303010667568	-0.92761044414893	0.00419152986807814	0.0209559198853304
Gm12985	0	2	12	10	1	17	7	1.36787398344214	-1.74172954948788	0.00203962809761981	0.0114565099739718
Gm12996	8	5	6	0	0	0	3.16666666666667	-5.52570392395901	-2.56031074594095	9.77486950300652e-06	0.000101103829025138
Gm13000	0	4	22	0	0	0	4.33333333333333	-5.9452397670268	-2.32941234491907	1.33785158011608e-06	1.64572788578608e-05
Gm13013	0	0	1	0	4	8	2.16666666666667	3.50168764418093	-2.83744661892269	0.000141590392148755	0.00111010170788631
Gm13022	3	7	2	0	0	0	2	-4.87359932250272	-2.93887881129346	0.00106863051374051	0.00649813419101303
Gm13052	0	9	0	0	0	0	1.5	-4.46978019414117	-3.14034405808922	0.00818101875063804	0.0369514916622738
Gm13062	12	23	37	13	4	5	15.6666666666667	-1.31168709761101	-0.8413045635198	0.000247443210356001	0.00182011473025276
Gm13073	13	0	13	0	0	0	4.33333333333333	-5.97611866756819	-2.25950556183773	9.63744142193163e-08	1.47031128840911e-06
Gm13075	0	0	0	0	8	0	1.33333333333333	4.67793528011585	-3.17117343924155	0.00414433186709953	0.020779248968698
Gm13096	0	4	2	11	9	8	5.66666666666667	2.5246914878348	-1.95949867744381	1.03569837886609e-05	0.000106338628670309
Gm13134	40	28	63	75	53	76	55.8333333333333	1.00665401183554	1.00312446892047	1.21718004424536e-06	1.52103131486038e-05
Gm13135	2	8	13	3	18	16	10	1.07309638082256	-1.3115112528384	0.00415267908980976	0.020809127133936
Gm13142	11	0	4	0	1	0	2.66666666666667	-3.17667792370442	-2.67863814058347	0.000602234434294736	0.00395575181020175
Gm13181	4	0	6	0	0	0	1.66666666666667	-4.62233475897792	-3.05689082883423	0.00414433186709953	0.020779248968698
Gm13183	7	0	3	0	0	0	1.66666666666667	-4.6300441707568	-3.03810278439303	0.00210278907542488	0.0116527932314084
Gm13212	19	61	23	7	11	5	21	-1.76316467287091	-0.459284105745968	6.64080009646059e-08	1.04633429237613e-06
Gm13252	7	7	4	10	7	20	9.16666666666667	1.3995149783258	-1.38775354546461	0.00203773309373394	0.0114496182477609
Gm13257	15	13	7	8	0	0	7.16666666666667	-1.7308804659836	-1.72906362398019	0.000181251365854698	0.00137741795656455
Gm13259	10	2	3	0	0	0	2.5	-5.20004431516143	-2.73802096885615	7.24094187861707e-05	0.000610581513516105
Gm13325	0	0	0	0	4	4	1.33333333333333	4.67955107527344	-3.16785789442422	0.00414433186709953	0.020779248968698
Gm13328	0	0	0	0	4	4	1.33333333333333	4.67955107527344	-3.16785789442422	0.00414433186709953	0.020779248968698
Gm13347	8	0	0	0	0	0	1.33333333333333	-4.3267213171413	-3.16293091112389	0.00414433186709953	0.020779248968698
Gm13363	5	0	4	0	0	0	1.5	-4.48009129497764	-3.11476732339203	0.00414433186709953	0.020779248968698
Gm13373	0	0	0	9	0	0	1.5	4.83328602256136	-3.11557307966111	0.00414433186709953	0.020779248968698
Gm13381	0	0	7	4	10	13	5.66666666666667	2.2738548344388	-1.95073975835982	3.61334580895231e-05	0.000330813197025541
Gm13391	5	28	4	0	0	0	6.16666666666667	-6.45889197083402	-1.94728288191101	5.36711692303546e-10	1.1286585909776e-08
Gm13405	17	16	13	7	9	0	10.3333333333333	-1.14478621685341	-1.29956444220203	0.00415267908980976	0.020809127133936
Gm13429	0	3	7	0	0	0	1.66666666666667	-4.61294893822482	-3.07979850334821	0.00818101875063804	0.0369514916622738
Gm13431	0	0	14	4	10	19	7.83333333333333	1.61006492388682	-1.59584024694858	0.000171865167182522	0.00131689019070055
Gm13442	0	10	0	0	0	0	1.66666666666667	-4.61489466897031	-3.075394396439	0.00414433186709953	0.020779248968698
Gm13448	0	32	0	2	0	0	5.66666666666667	-3.40947823402717	-2.05066195027745	2.62560500841273e-06	3.05599917405322e-05
Gm13479	0	0	0	0	0	14	2.33333333333333	5.46790739409377	-2.76880276857543	3.70877510855996e-05	0.000336538818752254
Gm13487	0	9	0	0	0	0	1.5	-4.46978019414117	-3.14034405808922	0.00818101875063804	0.0369514916622738
Gm13495	0	18	0	0	0	0	3	-5.43357875897056	-2.64415876643203	7.24094187861707e-05	0.000610581513516105
Gm13496	0	0	0	17	6	0	3.83333333333333	6.15232440902899	-2.36434115979153	1.85609982940906e-07	2.69278603385523e-06
Gm13524	10	19	26	35	27	25	23.6666666666667	1.04140933345863	-0.214811866006894	0.000124795253536994	0.000997823490346237
Gm13525	0	0	0	0	4	4	1.33333333333333	4.67955107527344	-3.16785789442422	0.00414433186709953	0.020779248968698
Gm13536	0	10	0	4	14	6	5.66666666666667	1.61226832747602	-1.9641843976908	0.00248459773034769	0.0134852028662802
Gm13537	0	0	0	7	4	2	2.16666666666667	5.35194431526332	-2.85009338169457	0.000141590392148755	0.00111010170788631
Gm13542	0	0	15	8	14	8	7.5	1.36954963445185	-1.66694678288731	0.00183030621882684	0.0104259778007207
Gm13566	8	0	11	0	0	0	3.16666666666667	-5.52435270680485	-2.56321262469204	9.77486950300652e-06	0.000101103829025138
Gm13574	90	90	121	43	27	32	67.1666666666667	-1.21121746498402	1.16617121633293	6.7778367674476e-10	1.40889811883678e-08
Gm13579	15	0	12	0	0	0	4.5	-6.03398299443731	-2.21348157494867	5.01146953940446e-08	8.02151048970051e-07
Gm13582	11	3	21	29	25	11	16.6666666666667	1.25318529092477	-0.664764742715657	0.000185951155264654	0.00140969605763224
Gm13583	8	18	13	40	10	23	18.6666666666667	1.26876474362458	-0.5289169692037	4.5289038847667e-05	0.000403796339992432
Gm13653	0	6	5	0	0	0	1.83333333333333	-4.74528872463929	-3.01650828042053	0.00414433186709953	0.020779248968698
Gm13655	4	5	5	27	7	16	10.6666666666667	2.17621360549601	-1.22061871102784	2.38624360152916e-07	3.40810271047565e-06
Gm13660	0	0	0	4	8	0	2	5.24116407865726	-2.90714125026885	0.000277300033185899	0.00199562290311351
Gm13670	0	0	12	0	0	0	2	-4.86405046689662	-2.96147834871991	0.00210278907542488	0.0116527932314084
Gm13711	12	0	54	7	0	10	13.8333333333333	-1.54462767803968	-0.995735451249007	5.66812187727994e-05	0.000493997070044402
Gm13716	0	0	0	3	8	12	3.83333333333333	6.1696198174356	-2.33045298627768	5.01146953940446e-08	8.02151048970051e-07
Gm13777	18	4	10	4	0	0	6	-2.55215276490676	-1.90777404860522	6.06090473851722e-06	6.57029292139545e-05
Gm13803	8	13	13	19	18	25	16	1.24297814039239	-0.70650771820791	0.000128381568649531	0.00102339516729867
Gm13814	0	7	17	28	11	27	15	1.83700625348273	-0.807671826501144	2.81869522706888e-08	4.66640065906078e-07
Gm13816	50	42	152	117	166	125	108.666666666667	1.15158017098363	1.9345094300313	3.54064983664132e-12	9.32856454846065e-11
Gm13822	8	3	0	0	0	0	1.83333333333333	-4.76491456917359	-2.96887526242419	0.00106863051374051	0.00649813419101303
Gm13831	5	10	11	16	12	15	11.5	1.09797199524368	-1.14435581756217	0.00269336866994539	0.0144682564776764
Gm13842	0	5	5	0	0	0	1.66666666666667	-4.61350461639257	-3.0785409411221	0.00818101875063804	0.0369514916622738
Gm13856	35	17	18	37	51	31	31.5	1.10546916684019	0.244237049250604	5.08970723488524e-05	0.000448374299007398
Gm13859	0	0	0	15	0	0	2.5	5.54599709496062	-2.75111487047231	7.24094187861707e-05	0.000610581513516105
Gm13872	0	0	7	16	4	16	7.16666666666667	2.67713322775584	-1.69528945823545	3.38591581218756e-07	4.69881494948417e-06
Gm13963	0	15	0	0	0	0	2.5	-5.17827847622811	-2.79029462004351	0.000277300033185899	0.00199562290311351
Gm14000	12	8	7	1	5	1	5.66666666666667	-1.53613103212959	-1.97509241417975	0.00569963731062326	0.0273033775298566
Gm14001	8	30	16	7	3	6	11.6666666666667	-1.34934456346832	-1.19760827448355	0.00189537621599371	0.0107350889365044
Gm14027	3	12	6	0	0	3	4	-2.30116311883507	-2.36570777958164	0.00505310249181219	0.0245702135843808
Gm14042	0	0	0	4	0	8	2	5.24435715678909	-2.9006196161742	0.000277300033185899	0.00199562290311351
Gm14085	11	90	10	0	0	7	19.6666666666667	-3.52340687731491	-0.590612009181823	1.59923040829905e-16	5.78244940089352e-15
Gm14091	20	53	6	30	0	0	18.1666666666667	-1.03792252442174	-0.632299186443936	0.000185951155264654	0.00140969605763224
Gm14108	8	5	4	0	0	0	2.83333333333333	-5.37029903098601	-2.65097241063229	3.70877510855996e-05	0.000336538818752254
Gm14120	0	19	0	0	0	0	3.16666666666667	-5.50946633695153	-2.59875514545965	3.70877510855996e-05	0.000336538818752254
Gm14122	11	6	27	6	0	7	9.5	-1.3559039736826	-1.42716148224527	0.00232760919753774	0.0127502395954614
Gm14141	6	22	0	0	2	0	5	-3.23204832591526	-2.14289051994727	2.28850159378847e-05	0.000218777144479697
Gm14167	3	27	5	10	0	0	7.5	-1.39627512483381	-1.73009766570261	0.00302854473608277	0.0159893634487604
Gm14172	0	4	8	0	0	0	2	-4.8651515338829	-2.95902005336839	0.00210278907542488	0.0116527932314084
Gm14201	5	0	11	22	18	5	10.1666666666667	1.83706217965803	-1.28797561142089	4.15192259945506e-05	0.00037285178648892
Gm14202	6	6	4	16	22	12	11	1.99253245450736	-1.16560034254839	2.41009638114067e-06	2.83542520823581e-05
Gm14206	0	0	0	0	0	7	1.16666666666667	4.49592100420705	-3.24153742645436	0.00818101875063804	0.0369514916622738
Gm14276	16	23	11	9	0	7	11	-1.25990855517298	-1.23181337288597	0.0015621162421492	0.00909708452094278
Gm14280	4	0	4	0	0	0	1.33333333333333	-4.31636979594506	-3.18846485254584	0.00818101875063804	0.0369514916622738
Gm14281	4	2	9	0	0	0	2.5	-5.18481472645508	-2.77422041118365	0.000277300033185899	0.00199562290311351
Gm14302	0	10	0	0	0	0	1.66666666666667	-4.61489466897031	-3.075394396439	0.00414433186709953	0.020779248968698
Gm14303	11	38	15	10	4	7	14.1666666666667	-1.21128301041961	-0.951970777419106	0.00130990662174406	0.00777898895128758
Gm14327	0	15	0	26	6	0	7.83333333333333	1.43929688016122	-1.64002013218043	0.00345877286642987	0.0179470310216545
Gm14328	3	27	7	0	7	0	7.33333333333333	-1.96079386413584	-1.7505816024395	0.000441813835850186	0.00303310109320143
Gm14341	0	4	5	11	5	7	5.33333333333333	1.69204996473946	-2.04133081457118	0.00116050061805305	0.00698054015852674
Gm14376	0	7	2	4	16	1	5	1.56542741550946	-2.10342871127821	0.00637451575787646	0.0301653156472162
Gm14388	9	25	10	6	0	3	8.83333333333333	-1.87338631696391	-1.52463464618127	7.29471687988711e-05	0.000614586844906797
Gm14389	11	16	8	3	8	0	7.66666666666667	-1.27249873104719	-1.65792980015919	0.0049891391135749	0.024345535762768
Gm14393	0	0	0	11	0	6	2.83333333333333	5.72953851063044	-2.63193134417929	9.77486950300652e-06	0.000101103829025138
Gm14399	31	16	60	66	27	84	47.3333333333333	1.10446165075066	0.774999143377066	4.62264859644508e-07	6.23216665740988e-06
Gm14401	0	0	2	0	7	10	3.16666666666667	3.2282036711321	-2.51882913054283	5.13460831068493e-05	0.000451459629009882
Gm14411	6	5	8	16	8	12	9.16666666666667	1.27938849490338	-1.41165782633218	0.00400709997342127	0.0204212562204799
Gm14418	0	0	5	6	8	8	4.5	2.42895955002645	-2.19925686606956	6.9125190068548e-05	0.000590090467994411
Gm14419	0	0	2	0	0	10	2	2.47996068328314	-2.90197023067522	0.0068402846796058	0.0320553220357307
Gm14441	11	30	15	9	0	11	12.6666666666667	-1.08984890958977	-1.07924258314897	0.00491645322968426	0.0240696601557526
Gm14453	18	56	9	9	4	6	17	-1.73470367008733	-0.718752846191704	6.57006132179247e-07	8.65175862304039e-06
Gm14461	4	2	2	0	0	0	1.33333333333333	-4.31693400457059	-3.18716437429649	0.00818101875063804	0.0369514916622738
Gm14472	3	8	19	28	8	11	12.8333333333333	1.0192572229534	-1.03911483141816	0.00424101868146945	0.0211557182353298
Gm14473	0	2	0	8	10	7	4.5	3.76863956016747	-2.18834692477366	3.63250145541801e-07	4.98650655338769e-06
Gm14548	69	272	161	19	33	25	96.5	-2.27045014088195	1.55499448677348	1.47455807812574e-29	1.0618521958604e-27
Gm14558	0	3	3	5	1	9	3.5	1.6415924572721	-2.45231447741434	0.00820059244338154	0.0369960262540156
Gm14686	6	36	11	14	2	3	12	-1.08347099161649	-1.17349132441259	0.00664112002832486	0.0312350427786643
Gm14730	10	2	0	2	0	0	2.33333333333333	-2.05554795618796	-2.78286018624048	0.00809563412505384	0.0369514916622738
Gm14735	0	0	0	8	0	0	1.33333333333333	4.67032204377948	-3.18631759641638	0.00818101875063804	0.0369514916622738
Gm14761	0	0	0	4	2	3	1.5	4.83922644730661	-3.10370974925152	0.00210278907542488	0.0116527932314084
Gm14810	7	3	24	0	0	0	5.66666666666667	-6.33866982218349	-2.03399576730516	3.71833081830709e-09	7.00687655989671e-08
Gm14827	11	0	0	0	0	0	1.83333333333333	-4.77181179879367	-2.95193481399467	0.000543934680480033	0.00362103729076604
Gm14834	0	51	0	0	5	4	10	-2.0596669898611	-1.41164352949835	6.84121256072402e-05	0.000584860116099807
Gm14843	3	6	3	0	0	0	2	-4.87332250457984	-2.93949863072435	0.00106863051374051	0.00649813419101303
Gm14866	0	0	0	28	0	0	4.66666666666667	6.42412701996437	-2.18113679292348	1.36109542330892e-08	2.36407136419921e-07
Gm14893	0	10	0	4	9	11	5.66666666666667	1.61420757634388	-1.9604728531793	0.00248459773034769	0.0134852028662802
Gm14921	4	14	5	27	18	9	12.8333333333333	1.58890912070638	-1.00855184882559	3.00382133733418e-05	0.000279829253162083
Gm14935	0	8	8	8	8	19	8.5	1.50279848035431	-1.50545999761899	0.000163930470574621	0.00126386115724732
Gm14963	24	15	6	42	15	29	21.8333333333333	1.26970831082519	-0.266241018710375	9.40119223483159e-05	0.000773336613461578
Gm15002	0	0	0	0	9	0	1.5	4.84181912294873	-3.09862772684384	0.00210278907542488	0.0116527932314084
Gm15007	0	0	0	4	2	7	2.16666666666667	5.35674112199173	-2.84049334253551	0.000141590392148755	0.00111010170788631
Gm15008	8	0	3	0	0	0	1.83333333333333	-4.76407421898295	-2.97077805601093	0.00106863051374051	0.00649813419101303
Gm15011	0	0	0	9	0	0	1.5	4.83328602256136	-3.11557307966111	0.00414433186709953	0.020779248968698
Gm15056	0	72	0	0	0	0	12	-7.39063072051452	-1.23488821960548	3.98855944740836e-16	1.40511661314019e-14
Gm15063	0	0	0	15	0	0	2.5	5.54599709496062	-2.75111487047231	7.24094187861707e-05	0.000610581513516105
Gm15157	6	18	4	0	0	0	4.66666666666667	-6.06753899008904	-2.21964774945747	9.63744142193163e-08	1.47031128840911e-06
Gm15194	0	16	0	0	0	0	2.66666666666667	-5.26853569425223	-2.7398104178361	0.000141590392148755	0.00111010170788631
Gm15201	0	0	0	0	10	0	1.66666666666667	4.98901630465473	-3.02938926796974	0.00106863051374051	0.00649813419101303
Gm15228	35	51	55	0	9	16	27.6666666666667	-2.09528320720582	-0.0763455942035949	1.49676981448897e-11	3.7311507279272e-10
Gm15232	23	82	21	13	20	8	27.8333333333333	-1.22813056525603	-0.0760571406635084	7.56093356281344e-06	8.0525058318887e-05
Gm15326	22	105	43	15	18	21	37.3333333333333	-1.24052593230788	0.297801147313756	1.09168714269761e-06	1.37146073057787e-05
Gm15327	7	12	4	0	0	5	4.66666666666667	-1.75792827022509	-2.1907410993035	0.00705715703188434	0.0329207539684833
Gm15356	160	693	163	96	148	94	225.666666666667	-1.16278505186086	2.81801255553385	8.36350438873903e-15	2.69952495183748e-13
Gm15370	0	10	7	0	0	0	2.83333333333333	-5.35154784614946	-2.69522732453036	0.000141590392148755	0.00111010170788631
Gm15372	22	34	17	22	4	2	16.8333333333333	-1.01959972177758	-0.712267570100291	0.000787100919611425	0.00500368170845338
Gm15373	9	9	7	0	2	1	4.66666666666667	-2.56041430837738	-2.19348350964107	0.000410455072247145	0.00283885668663267
Gm15379	0	9	0	9	30	4	8.66666666666667	2.58908094654447	-1.46485575501537	2.05979236568045e-08	3.49009059884387e-07
Gm15381	25	23	24	31	50	33	31	1.02962641538961	0.196768061402486	7.79850043132016e-05	0.000652540213681379
Gm15412	0	14	0	0	0	0	2.33333333333333	-5.08194590530747	-2.84273081717683	0.000543934680480033	0.00362103729076604
Gm15433	2	10	0	0	0	0	2	-4.87188403153261	-2.94313905954917	0.00106863051374051	0.00649813419101303
Gm15444	15	14	39	8	7	0	13.8333333333333	-1.7784660789114	-0.992497442545357	5.12423068665828e-06	5.6215864188661e-05
Gm15452	2	9	4	0	0	0	2.5	-5.18167949942498	-2.78197422670772	0.000277300033185899	0.00199562290311351
Gm15472	39	195	36	14	37	4	54.1666666666667	-1.88769070145266	0.782394053516233	1.59856359115064e-16	5.78244940089352e-15
Gm15477	20	31	11	26	45	26	26.5	1.01356582757845	-0.0226552762514539	0.000263485273598239	0.00192671353684692
Gm15479	4	22	8	6	0	4	7.33333333333333	-1.35133065459311	-1.7420394019898	0.00827507677766575	0.0372829842595212
Gm15491	0	6	6	1	27	11	8.5	2.06206225158077	-1.48536021966857	1.07525916352605e-06	1.35305418420574e-05
Gm15501	4	15	4	5	0	0	4.66666666666667	-1.75813777458114	-2.21777037371155	0.00485375405504553	0.0237924554625624
Gm15510	9	4	8	2	0	0	3.83333333333333	-2.8333971949086	-2.38465147584739	0.000155342261053896	0.00120469329259613
Gm15524	0	15	0	0	0	0	2.5	-5.17827847622811	-2.79029462004351	0.000277300033185899	0.00199562290311351
Gm15535	0	6	4	15	16	8	8.16666666666667	2.30082701980391	-1.55019727299994	9.16892117957819e-07	1.17205927925785e-05
Gm15536	11	15	11	10	3	0	8.33333333333333	-1.12163259889766	-1.57361112267944	0.0105264551304619	0.045844681498559
Gm15546	7	0	8	20	7	18	10	1.92840054000437	-1.28465011648313	2.7861466058832e-05	0.000261470609947054
Gm15557	0	0	0	4	0	4	1.33333333333333	4.67573569226194	-3.17545882911758	0.00414433186709953	0.020779248968698
Gm15560	3	13	9	25	27	10	14.5	1.67664965783947	-0.850075208508726	1.03555188149118e-06	1.30782473366559e-05
Gm15565	0	0	5	10	2	4	3.5	1.97070868517871	-2.4618603179064	0.00820059244338154	0.0369960262540156
Gm15575	33	19	31	67	83	50	47.1666666666667	1.61959966423437	0.800473875749281	1.15933879018899e-12	3.18678711954315e-11
Gm15577	0	0	0	4	6	6	2.66666666666667	5.64999325420329	-2.6718303360183	9.77486950300652e-06	0.000101103829025138
Gm15578	0	0	0	4	4	0	1.33333333333333	4.67412393968841	-3.17876061196807	0.00818101875063804	0.0369514916622738
Gm15602	10	31	2	0	6	4	8.83333333333333	-1.69169256246761	-1.50384473430274	0.000345313847832687	0.00243124071461126
Gm15618	0	0	23	26	3	15	11.1666666666667	1.30958237433076	-1.21243464859054	0.000447293355434533	0.00306458084967164
Gm15626	4	0	5	15	11	8	7.16666666666667	2.23975362884208	-1.68748840903654	2.91965627725796e-05	0.000272730666422427
Gm15636	15	14	4	25	21	24	17.1666666666667	1.43829304147236	-0.586512307366304	3.02664759236478e-05	0.000281573925491338
Gm15637	0	0	0	3	9	0	2	5.24210315841431	-2.90528447868848	0.000277300033185899	0.00199562290311351
Gm15641	0	0	0	0	6	3	1.5	4.84302774722887	-3.0961499883256	0.00210278907542488	0.0116527932314084
Gm15661	0	0	0	4	2	4	1.66666666666667	4.98683465740485	-3.03362142056737	0.00106863051374051	0.00649813419101303
Gm15664	0	6	7	12	5	6	6	1.18240089974923	-1.92736844926797	0.0110462302544243	0.0476831487455763
Gm15670	0	0	0	0	8	4	2	5.24652330949146	-2.89643338193103	0.000277300033185899	0.00199562290311351
Gm15682	0	8	8	9	10	10	7.5	1.22866026688657	-1.66748777459365	0.0049891391135749	0.024345535762768
Gm15697	0	13	9	21	0	21	10.6666666666667	1.30785164901046	-1.25320038974241	0.000347880725207161	0.0024475536860198
Gm15701	8	33	8	6	5	4	10.6666666666667	-1.30525997336903	-1.29849629714104	0.00178396414192019	0.01019758707157
Gm15704	0	11	0	0	0	0	1.83333333333333	-4.74667277823453	-3.01339643047951	0.00414433186709953	0.020779248968698
Gm15722	6	14	6	0	0	0	4.33333333333333	-5.96251944105019	-2.29097933440526	3.58003155951034e-07	4.92335132522029e-06
Gm15730	0	0	2	0	11	4	2.83333333333333	3.04841921325346	-2.62367999603686	0.000176286842109426	0.00134610653383957
Gm15734	12	4	12	0	0	0	4.66666666666667	-6.07861398552843	-2.19409699530614	5.01146953940446e-08	8.02151048970051e-07
Gm15746	12	41	9	21	0	0	13.8333333333333	-1.18255797264911	-0.991925967712591	0.000396926158235041	0.00275529290986262
Gm15747	0	10	3	15	4	7	6.5	1.35429443260362	-1.83650309797314	0.00656143317128356	0.0309152984864376
Gm15750	0	0	0	4	4	7	2.5	5.55896062854368	-2.72545353507393	3.70877510855996e-05	0.000336538818752254
Gm15759	0	22	0	0	0	0	3.66666666666667	-5.71557974652749	-2.47104251164941	5.02978721999365e-06	5.52680017417318e-05
Gm15792	0	15	0	0	0	0	2.5	-5.17827847622811	-2.79029462004351	0.000277300033185899	0.00199562290311351
Gm15793	28	64	59	110	71	70	67	1.11351913870782	1.22366839290401	3.47613152284646e-09	6.59214928212279e-08
Gm15798	7	17	3	34	0	14	12.5	1.18159923660209	-1.05025371756488	0.0027382797850162	0.0146704259660664
Gm15818	8	6	14	0	5	0	5.5	-2.03672062564846	-2.0346663202869	0.00116050061805305	0.00698054015852674
Gm15824	12	67	13	11	0	7	18.3333333333333	-1.94549405148479	-0.656072861833272	4.76529600166489e-08	7.68489455173222e-07
Gm15844	10	39	41	43	42	52	37.8333333333333	1.013967430571	0.423200939134226	3.9749678760667e-06	4.47976200466469e-05
Gm15848	51	208	29	16	3	32	56.5	-2.09443451807039	0.859011072983843	1.47124589968113e-19	6.43247848550001e-18
Gm15849	0	3	7	17	6	0	5.5	1.53937547080416	-2.02702319502133	0.00416423651328645	0.0208476383151348
Gm15875	2	10	0	6	15	9	7	1.67401716194878	-1.71870882940802	0.000910634320794391	0.00570279856235128
Gm15884	9	24	18	42	27	23	23.8333333333333	1.22377225509446	-0.204390942085057	1.22745223608833e-05	0.000124424054480313
Gm15899	3	24	2	0	6	0	5.83333333333333	-1.82993340892641	-1.98957574214359	0.00270283093509841	0.0145088540251876
Gm15915	6	7	10	20	19	15	12.8333333333333	1.59367602051422	-0.989576973513792	2.08509701321496e-05	0.000201187650585435
Gm15918	0	0	9	0	22	0	5.16666666666667	1.63697129654545	-2.06538891673839	0.00416423651328645	0.0208476383151348
Gm15922	28	75	20	1	14	19	26.1666666666667	-1.45824008615055	-0.133096635576962	9.66142010890315e-07	1.23111274268746e-05
Gm15929	0	0	4	11	11	0	4.33333333333333	2.71464183531191	-2.24858380204796	0.000119692580020933	0.000961132213144602
Gm15940	19	15	51	67	34	61	41.1666666666667	1.3118376234202	0.563743620662006	6.24134481310612e-09	1.14060533975704e-07
Gm15958	6	2	8	24	21	8	11.5	2.06978841082875	-1.12273046774687	1.04700285835714e-06	1.32089217803964e-05
Gm15972	9	0	4	0	0	0	2.16666666666667	-4.99797986056068	-2.85038177646754	0.000277300033185899	0.00199562290311351
Gm15987	100	897	201	38	134	51	236.833333333333	-1.93661007516649	2.79788141094203	9.61512261846084e-35	8.62781061660449e-33
Gm1600	12	0	39	53	27	29	26.6666666666667	1.46390093961683	-0.0432947192003786	1.17036162105843e-07	1.76416316912183e-06
Gm16015	6	37	9	2	0	11	10.8333333333333	-1.58055041818071	-1.28602020240633	0.000499412750486502	0.00337911973051738
Gm16026	3	8	2	0	0	0	2.16666666666667	-4.98489198570813	-2.88216615734876	0.000543934680480033	0.00362103729076604
Gm16066	26	6	1	6	0	6	7.5	-1.10225909971632	-1.60613525419788	0.00752595389353091	0.0348138845594475
Gm16070	18	0	32	0	0	8	9.66666666666667	-2.22362515105152	-1.38814052430224	3.30500612755519e-06	3.76808074296601e-05
Gm16074	11	26	8	2	4	0	8.5	-2.46798529217504	-1.56355621362375	2.44886261571282e-06	2.87715127026894e-05
Gm16092	0	19	0	0	0	0	3.16666666666667	-5.50946633695153	-2.59875514545965	3.70877510855996e-05	0.000336538818752254
Gm16104	11	31	14	50	20	28	25.6666666666667	1.17451229657444	-0.105090832398381	1.66503642581873e-05	0.000164713668357869
Gm16106	0	5	0	24	4	5	6.33333333333333	2.99105320961232	-1.85077134308623	1.46074384843565e-07	2.16568543532669e-06
Gm16116	20	24	11	4	0	5	10.6666666666667	-2.20837883455638	-1.26683395656767	9.17696669602095e-07	1.17286903774369e-05
Gm16122	13	38	27	8	13	5	17.3333333333333	-1.18548583133861	-0.699338313160772	0.000593126946964661	0.0039056591921201
Gm16127	0	2	0	4	0	6	2	2.47398304684326	-2.91140031778163	0.0068402846796058	0.0320553220357307
Gm16137	7	0	0	19	20	24	11.6666666666667	3.4668571788933	-1.05056148747867	4.76714777478428e-12	1.24357616324329e-10
Gm16138	7	9	12	15	28	7	13	1.20482558695867	-0.982769470509601	0.00130990662174406	0.00777898895128758
Gm16157	0	9	4	0	0	0	2.16666666666667	-4.97756623001324	-2.89970988657914	0.00106863051374051	0.00649813419101303
Gm16158	23	52	23	16	10	0	20.6666666666667	-1.53555006763421	-0.470729792863282	3.6454409146796e-07	5.00226585079783e-06
Gm16160	24	0	4	6	0	3	6.16666666666667	-1.27002971439923	-1.82997690129454	0.00302854473608277	0.0159893634487604
Gm16169	0	5	11	4	12	15	7.83333333333333	1.33142044295931	-1.60454524663596	0.00163546465177187	0.00946473739677701
Gm16170	69	438	75	60	72	60	129	-1.16481019289743	2.00462524497228	6.18305958036046e-12	1.59653351989307e-10
Gm16178	7	10	14	12	16	20	13.1666666666667	1.01002590239198	-0.963319450635776	0.00419152986807814	0.0209559198853304
Gm16180	15	8	11	0	0	0	5.66666666666667	-6.3592825204183	-1.98912620418635	1.02169213715615e-09	2.07225161132366e-08
Gm16183	6	0	5	0	0	0	1.83333333333333	-4.75893741828129	-2.98325017012359	0.00106863051374051	0.00649813419101303
Gm16188	15	0	3	0	0	3	3.5	-2.11249554497228	-2.42059809704594	0.00309252773991467	0.0162645369551093
Gm16214	62	164	63	33	38	17	62.8333333333333	-1.33798921866183	1.03438713378503	5.99034482759104e-11	1.38856203479278e-09
Gm16229	0	0	0	19	23	0	7	7.01500496859447	-1.71007345755413	9.28033669874171e-13	2.57472068952747e-11
Gm16230	0	15	5	0	0	0	3.33333333333333	-5.58019424612731	-2.55766143283451	3.70877510855996e-05	0.000336538818752254
Gm16238	12	8	17	1	0	7	7.5	-1.79081203878547	-1.68376800892037	0.000910634320794391	0.00570279856235128
Gm16240	6	9	11	19	21	8	12.3333333333333	1.24936556851404	-1.05568300579228	0.0012626345237385	0.00752106262706514
Gm16253	8	21	22	46	19	26	23.6666666666667	1.20893447581929	-0.221308034472415	1.02505981291552e-05	0.000105451643869183
Gm16259	0	0	0	11	0	0	1.83333333333333	5.11226404305224	-2.9836544388508	0.00106863051374051	0.00649813419101303
Gm16263	0	0	0	0	8	3	1.83333333333333	5.12381912842262	-2.96070533417662	0.000543934680480033	0.00362103729076604
Gm16269	4	1	4	0	0	0	1.5	-4.47779875500341	-3.12042320651137	0.00818101875063804	0.0369514916622738
Gm1627	0	0	0	16	10	0	4.33333333333333	6.32856114195615	-2.23841572486439	2.60980682084002e-08	4.33839249764034e-07
Gm16274	0	19	3	0	0	0	3.66666666666667	-5.71478678826954	-2.47271020875604	9.77486950300652e-06	0.000101103829025138
Gm16282	0	0	0	5	4	0	1.5	4.83707269671862	-3.10806019821626	0.00414433186709953	0.020779248968698
Gm16288	4	7	1	14	9	6	6.83333333333333	1.61292547768598	-1.7532834858799	0.00393723724786855	0.0201040741492349
Gm16331	22	16	29	23	43	38	28.5	1.01172201418135	0.0833914371613465	0.000134087714594303	0.00106393628504531
Gm16333	14	39	10	8	6	2	13.1666666666667	-1.58307920184193	-1.03828113465002	3.23226912480088e-05	0.000299079781145532
Gm16341	9	112	17	8	7	11	27.3333333333333	-1.98017358064819	-0.161371980238411	2.4664567611537e-10	5.38668184966206e-09
Gm16347	0	37	0	0	0	4	6.83333333333333	-2.7153103889668	-1.84377935620791	2.16891608106934e-05	0.000208512188946443
Gm16353	46	94	31	25	7	14	36.1666666666667	-1.53242431319735	0.292495774454116	5.71770121667683e-10	1.19724192702896e-08
Gm16374	0	11	0	0	0	0	1.83333333333333	-4.74667277823453	-3.01339643047951	0.00414433186709953	0.020779248968698
Gm16421	4	2	6	0	0	0	2	-4.87476236265189	-2.93585114856937	0.00106863051374051	0.00649813419101303
Gm16433	6	27	30	4	8	6	13.5	-1.38993085373721	-1.0333438516193	0.000551162701336746	0.00366595119725824
Gm16464	0	5	7	6	11	7	6	1.36031773903093	-1.9130817820298	0.00506061460436117	0.0245962732507607
Gm16487	12	70	35	25	11	3	26	-1.1860514444072	-0.210223299301088	3.28000101696612e-05	0.000303005618808937
Gm16497	0	0	0	8	0	0	1.33333333333333	4.67032204377948	-3.18631759641638	0.00818101875063804	0.0369514916622738
Gm16548	13	5	9	0	0	0	4.5	-6.03034713099606	-2.2219494986341	5.01146953940446e-08	8.02151048970051e-07
Gm16555	0	0	0	8	7	0	2.5	5.5524746808036	-2.73839983211556	3.70877510855996e-05	0.000336538818752254
Gm16556	2	11	11	3	0	0	4.5	-2.48974927539884	-2.27079882403425	0.000609902439468248	0.00399692780209786
Gm16563	0	0	2	4	5	9	3.33333333333333	3.30528834276937	-2.47908318073092	2.76768045636514e-05	0.000259844335368546
Gm16565	51	126	51	19	15	36	49.6666666666667	-1.31394387259504	0.727584006103838	6.58936958414334e-09	1.20046301313034e-07
Gm16575	70	113	89	49	32	24	62.8333333333333	-1.0148198935368	1.05808160355576	2.83414545515578e-07	3.99935182975627e-06
Gm16577	14	17	21	5	13	0	11.6666666666667	-1.14054915050551	-1.17051706042821	0.00310753605806455	0.016333445868329
Gm16578	0	8	2	0	0	0	1.66666666666667	-4.61433850092003	-3.07665346666891	0.00818101875063804	0.0369514916622738
Gm16585	10	8	7	11	34	17	14.5	1.67435625121434	-0.801432441911049	4.04778877410869e-06	4.55060937043328e-05
Gm16587	0	0	15	0	0	0	2.5	-5.17420011263636	-2.79922908902762	0.000277300033185899	0.00199562290311351
Gm16685	14	222	18	18	4	13	48.1666666666667	-2.42201422098165	0.561898121872967	4.12738721388671e-21	1.93538324519838e-19
Gm16712	4	33	8	6	0	0	8.5	-2.45712861069069	-1.59982367809367	2.05663480301754e-06	2.44979725957307e-05
Gm16741	0	6	19	15	17	19	12.6666666666667	1.41471714665662	-1.03069602617976	2.23041076929474e-05	0.000213973985850827
Gm16833	6	5	7	21	18	15	12	1.93651531938075	-1.06383245711831	1.0641553742042e-06	1.34105094997369e-05
Gm16853	15	72	57	26	3	21	32.3333333333333	-1.1144850725494	0.08707634404559	3.35529182714411e-05	0.000309460555912639
Gm16863	6	4	0	12	12	8	7	2.00422777270657	-1.70281257195743	0.000398940122016975	0.00276759158721653
Gm16876	0	9	4	7	19	3	7	1.51656130677406	-1.7395045463337	0.00064732402702628	0.00421516894688323
Gm16894	20	37	12	4	10	0	13.8333333333333	-1.90900478546714	-0.961988152697705	7.14320815243906e-07	9.30639747036222e-06
Gm16933	0	5	0	0	21	8	5.66666666666667	2.82790212468637	-1.93637367051805	7.95655053759231e-07	1.02762117954906e-05
Gm16958	0	6	18	0	4	0	4.66666666666667	-2.10109787035136	-2.24059085295397	0.00769594466941014	0.0354662198717002
Gm16976	17	33	25	4	12	11	17	-1.0786108980269	-0.696627639155602	0.00179456519116563	0.0102482975654722
Gm16998	0	0	15	0	0	0	2.5	-5.17420011263636	-2.79922908902762	0.000277300033185899	0.00199562290311351
Gm17017	27	89	30	18	6	14	30.6666666666667	-1.55064547291211	0.0400609698273127	1.3932624333667e-08	2.41565771672874e-07
Gm17034	36	74	87	15	43	7	43.6666666666667	-1.19785826331903	0.522539732278152	4.15627393717621e-07	5.65119713929224e-06
Gm17036	0	15	0	0	0	0	2.5	-5.17827847622811	-2.79029462004351	0.000277300033185899	0.00199562290311351
Gm17040	4	0	17	0	0	0	3.5	-5.65445392081341	-2.50130140208679	5.02978721999365e-06	5.52680017417318e-05
Gm17087	11	30	10	7	7	0	10.8333333333333	-1.46763394974444	-1.27699294276121	0.000499412750486502	0.00337911973051738
Gm17120	3	3	25	0	4	0	5.83333333333333	-2.4669969994851	-2.00869979471664	0.000269981270289742	0.00196732206470166
Gm17135	3	5	0	0	0	0	1.33333333333333	-4.31520150052665	-3.19155560197539	0.00818101875063804	0.0369514916622738
Gm17163	0	0	0	0	7	0	1.16666666666667	4.49308504369588	-3.2473631154441	0.00818101875063804	0.0369514916622738
Gm17194	1	9	4	8	20	7	8.16666666666667	1.68153891452469	-1.55012452773067	0.000163930470574621	0.00126386115724732
Gm17214	2	9	0	0	0	0	1.83333333333333	-4.75121283234077	-3.00235461487426	0.00210278907542488	0.0116527932314084
Gm17249	34	32	60	109	68	59	60.3333333333333	1.26271286796865	1.09491942170468	3.56565135361769e-10	7.64841140635985e-09
Gm17271	12	12	23	10	1	5	10.5	-1.16299159489262	-1.30747820861161	0.00569894286517693	0.0273033775298566
Gm17281	0	22	6	0	0	0	4.66666666666667	-6.05395897696861	-2.25020257517873	3.58003155951034e-07	4.92335132522029e-06
Gm17324	0	7	4	37	10	17	12.5	2.86990257370763	-1.03038634371153	1.78516141358452e-12	4.8238762596881e-11
Gm17382	0	0	0	10	0	0	1.66666666666667	4.97957012757181	-3.04811592072089	0.00210278907542488	0.0116527932314084
Gm17473	14	47	49	64	60	47	46.8333333333333	1.03512646880581	0.711246106161096	6.28342491806865e-07	8.30461143740497e-06
Gm17518	0	0	0	0	10	12	3.66666666666667	6.10892406615535	-2.36869512272402	9.63744142193163e-08	1.47031128840911e-06
Gm17552	181	398	150	128	70	45	162	-1.25371612988881	2.37720945043242	8.20450310503081e-16	2.83927163233411e-14
Gm17597	0	8	11	11	8	22	10	1.48871139733646	-1.31314508834646	9.13844085508012e-05	0.000753712479331109
Gm17619	0	0	8	11	0	9	4.66666666666667	1.65577063048689	-2.18246948381234	0.00705715703188434	0.0329207539684833
Gm17634	14	0	23	0	4	0	6.83333333333333	-2.74110489375937	-1.79333184413033	2.74997423173976e-06	3.18614979646644e-05
Gm17705	9	41	14	41	40	40	30.8333333333333	1.30758095205126	0.160397722353529	1.16545275696716e-07	1.75831016183722e-06
Gm17740	0	14	4	2	0	0	3.33333333333333	-2.59792060433971	-2.55212602610842	0.00267336858582822	0.0143761507822405
Gm17745	0	6	28	0	0	4	6.33333333333333	-2.58874474395456	-1.93670258573504	0.000164135072061139	0.00126415906809925
Gm17747	0	0	0	3	0	7	1.66666666666667	4.9889857400177	-3.02927634821926	0.00106863051374051	0.00649813419101303
Gm17767	20	17	31	0	0	0	11.3333333333333	-7.34275764394223	-1.23369436256071	3.98855944740836e-16	1.40511661314019e-14
Gm17870	0	0	0	8	0	0	1.33333333333333	4.67032204377948	-3.18631759641638	0.00818101875063804	0.0369514916622738
Gm17877	12	19	24	8	4	2	11.5	-1.57315164546988	-1.21139108666725	0.000166985217947019	0.00128265228194486
Gm17980	16	8	4	0	4	0	5.33333333333333	-2.35723875271584	-2.02485933090185	0.000164135072061139	0.00126415906809925
Gm17999	0	23	14	2	0	2	6.83333333333333	-2.71457783900093	-1.85487812639239	3.61334580895231e-05	0.000330813197025541
Gm18078	9	8	14	10	19	19	13.1666666666667	1.00698922990922	-0.953637998888686	0.0062321267450981	0.0295531695748148
Gm18115	0	34	4	9	1	0	8	-1.5054483646796	-1.67193532170347	0.00393723724786855	0.0201040741492349
Gm18146	0	0	0	1	0	11	2	5.24838312292776	-2.89256651914729	0.000277300033185899	0.00199562290311351
Gm18227	0	0	10	0	0	0	1.66666666666667	-4.61211578793777	-3.08168371532588	0.00818101875063804	0.0369514916622738
Gm18262	2	0	0	4	8	0	2.33333333333333	2.72285899629611	-2.7855478321381	0.00809563412505384	0.0369514916622738
Gm18284	12	20	13	62	14	17	23	1.39236949308926	-0.256406737175044	2.38436379749011e-06	2.80859209857276e-05
Gm18301	22	244	61	41	25	34	71.1666666666667	-1.26970218417873	1.13782751081688	5.83546002087308e-10	1.21929278186819e-08
Gm18310	10	3	24	7	1	4	8.16666666666667	-1.22462543860217	-1.60185922110479	0.0105264551304619	0.045844681498559
Gm18337	0	0	11	0	0	0	1.83333333333333	-4.74362944846992	-3.02023776616899	0.00414433186709953	0.020779248968698
Gm18342	0	13	5	0	0	0	3	-5.43223526051956	-2.6470494447879	7.24094187861707e-05	0.000610581513516105
Gm18388	4	36	6	0	8	3	9.5	-1.64021100548756	-1.44860026207051	0.00129444097420763	0.00769781410364366
Gm18406	0	0	0	0	0	9	1.5	4.84544788496549	-3.09118412392495	0.00210278907542488	0.0116527932314084
Gm18413	13	30	9	11	1	7	11.8333333333333	-1.06719488472626	-1.15445573689621	0.00493799622283904	0.0241424732874051
Gm18417	2	7	8	0	0	0	2.83333333333333	-5.35574162304983	-2.68526793888713	7.24094187861707e-05	0.000610581513516105
Gm18513	0	0	4	0	1	14	3.16666666666667	2.1858552434815	-2.52557101023926	0.00299569717102601	0.0158550157924564
Gm18529	8	0	12	12	20	8	10	1.35751643160085	-1.29411707842336	0.00217370170627048	0.0120001707580426
Gm18564	4	36	11	0	12	0	10.5	-1.66379746819535	-1.33767537587038	0.000291168241282717	0.0020814430428714
Gm18600	15	4	5	8	0	0	5.33333333333333	-1.19967454439027	-2.02765244712235	0.00854845324785058	0.038325761062481
Gm18660	12	0	1	0	0	0	2.16666666666667	-5.00568253442677	-2.8318119797517	0.000141590392148755	0.00111010170788631
Gm18724	5	34	0	2	3	2	7.66666666666667	-2.04229511423468	-1.69265204333058	0.000177921656175983	0.00135662541865694
Gm18733	0	9	0	0	0	0	1.5	-4.46978019414117	-3.14034405808922	0.00818101875063804	0.0369514916622738
Gm18760	3	6	22	16	25	15	14.5	1.23819134885554	-0.857602464300662	0.000146587474894601	0.00114417674386877
Gm18799	20	15	29	3	11	9	14.5	-1.08934207771646	-0.881010183261838	0.00274871455551574	0.0147182790247115
Gm18828	2	51	2	10	8	0	12.1666666666667	-1.20418099035229	-1.16952563554727	0.00310753605806455	0.016333445868329
Gm18869	0	0	0	4	0	4	1.33333333333333	4.67573569226194	-3.17545882911758	0.00414433186709953	0.020779248968698
Gm18875	0	14	0	0	0	0	2.33333333333333	-5.08194590530747	-2.84273081717683	0.000543934680480033	0.00362103729076604
Gm18883	11	20	15	2	5	8	10.1666666666667	-1.21527830185251	-1.33414788186391	0.00778161988146041	0.0357984801351173
Gm18914	8	6	0	16	13	14	9.5	1.95657784877544	-1.33579298755342	6.16916244196405e-05	0.000533190785689417
Gm18916	4	8	0	0	0	0	2	-4.87642553266121	-2.93212417853262	0.00106863051374051	0.00649813419101303
Gm18927	1	0	6	3	6	18	5.66666666666667	2.27410850690217	-1.93995613288709	3.61334580895231e-05	0.000330813197025541
Gm18956	0	0	15	0	0	0	2.5	-5.17420011263636	-2.79922908902762	0.000277300033185899	0.00199562290311351
Gm18959	23	21	18	45	27	27	26.8333333333333	1.02540703004848	-0.0156811943320476	0.000366094832040397	0.0025604602336798
Gm18960	4	2	12	0	0	0	3	-5.43926671077642	-2.63012502404997	3.70877510855996e-05	0.000336538818752254
Gm18981	47	36	56	91	98	57	64.1666666666667	1.17229602446224	1.20564840154527	6.33752463278312e-09	1.15673323003314e-07
Gm18995	2	8	8	3	9	18	8	1.11612309294098	-1.57192363838587	0.00752595389353091	0.0348138845594475
Gm19007	4	0	4	4	7	12	5.16666666666667	1.85234227263489	-2.03655527357262	0.00174385289493046	0.0100041703106241
Gm19026	0	0	0	0	8	0	1.33333333333333	4.67793528011585	-3.17117343924155	0.00414433186709953	0.020779248968698
Gm19154	4	21	14	0	1	0	6.66666666666667	-4.50331272559874	-1.87199730740682	7.66791273339403e-08	1.19417028041306e-06
Gm19219	3	2	6	0	0	0	1.83333333333333	-4.75181993761004	-3.0005718178676	0.00210278907542488	0.0116527932314084
Gm19261	10	13	0	5	0	0	4.66666666666667	-1.77250790222362	-2.18579814429879	0.00189280198913706	0.0107240529227513
Gm19276	0	0	0	4	4	0	1.33333333333333	4.67412393968841	-3.17876061196807	0.00818101875063804	0.0369514916622738
Gm19345	12	32	25	12	0	0	13.5	-2.11502172576669	-1.04101072399516	1.17496681128081e-07	1.7695485445377e-06
Gm19459	0	0	10	0	0	0	1.66666666666667	-4.61211578793777	-3.08168371532588	0.00818101875063804	0.0369514916622738
Gm19552	71	90	97	50	19	31	59.6666666666667	-1.01268240682743	0.993061119417038	3.60872007592988e-07	4.95882551223438e-06
Gm19585	5	145	24	4	18	7	33.8333333333333	-2.13897695537239	0.097165558629005	4.24766401012378e-13	1.20829297184247e-11
Gm19590	0	14	0	0	0	0	2.33333333333333	-5.08194590530747	-2.84273081717683	0.000543934680480033	0.00362103729076604
Gm19656	4	7	0	13	12	4	6.66666666666667	1.73342959467384	-1.77798851583953	0.00203962809761981	0.0114565099739718
Gm1966	79	350	67	59	31	25	101.833333333333	-1.71811237881023	1.65913038932594	7.09282166693534e-21	3.28990791188601e-19
Gm19684	6	11	28	0	0	0	7.5	-6.73180446825582	-1.74809097315243	2.24366301289306e-10	4.92678788753631e-09
Gm19692	20	12	28	8	6	0	12.3333333333333	-1.7121927936162	-1.103580715107	1.71217041713476e-05	0.000169034912077583
Gm19716	0	0	0	0	5	4	1.5	4.84343083582305	-3.0953233069259	0.00210278907542488	0.0116527932314084
Gm19719	95	81	109	32	35	44	66	-1.01097998778302	1.17518977278534	2.26144818033335e-07	3.24270194525733e-06
Gm19792	0	0	14	0	0	0	2.33333333333333	-5.0781229485911	-2.85115842230147	0.000543934680480033	0.00362103729076604
Gm19908	0	3	0	4	0	8	2.5	2.23285033083408	-2.73809725137509	0.00809563412505384	0.0369514916622738
Gm19918	35	56	0	0	0	0	15.1666666666667	-7.78806251407715	-0.833246669522786	1.18939103249275e-22	6.0043226975361e-21
Gm19931	0	19	0	0	0	0	3.16666666666667	-5.50946633695153	-2.59875514545965	3.70877510855996e-05	0.000336538818752254
Gm19938	5	8	38	2	4	5	10.3333333333333	-1.78165550057637	-1.3653783034977	0.000291168241282717	0.0020814430428714
Gm20039	0	9	1	9	12	11	7	2.02197468620997	-1.72427797485039	2.74877582899341e-05	0.000258352518448922
Gm20056	9	160	21	25	0	4	36.5	-2.28869387432063	0.182762414249284	7.43348531240533e-17	2.75460857076729e-15
Gm20089	17	179	246	19	29	29	86.5	-2.02876760100857	1.34144491964519	2.56192835284797e-22	1.27547565889246e-20
Gm20109	0	13	0	4	9	11	6.16666666666667	1.25043815182795	-1.87576994191097	0.00956621392928666	0.0422287054682709
Gm20125	0	10	4	0	0	0	2.33333333333333	-5.08085271778489	-2.8451411755963	0.000543934680480033	0.00362103729076604
Gm20319	0	0	4	0	7	9	3.33333333333333	2.27527950491316	-2.48179161407421	0.00177101593047177	0.0101337114692841
Gm20389	7	0	14	0	0	0	3.5	-5.66191450986535	-2.48409882560728	5.02978721999365e-06	5.52680017417318e-05
Gm20421	0	30	6	0	0	0	6	-6.4090142391688	-1.99975158614196	3.71833081830709e-09	7.00687655989671e-08
Gm20428	6	7	11	9	10	26	11.5	1.28406516269061	-1.11708172013854	0.00062318470618161	0.00407773480311924
Gm20429	0	57	8	0	0	7	12	-2.74837184609583	-1.2118460964493	2.7617798105365e-08	4.57881051780725e-07
Gm20462	4	11	3	14	24	4	10	1.57901961230156	-1.30603810127419	0.000182442279886361	0.00138554674837814
Gm20465	0	35	0	0	0	0	5.83333333333333	-6.37069314286681	-2.02564916358035	3.71833081830709e-09	7.00687655989671e-08
Gm20471	0	17	15	2	0	4	6.33333333333333	-1.9594579380666	-1.92605686359817	0.00174385289493046	0.0100041703106241
Gm20475	8	4	18	12	17	20	13.1666666666667	1.08490981501991	-0.957907049385271	0.00317123142956815	0.0166325277831876
Gm20491	0	2	8	0	0	0	1.66666666666667	-4.61267117254941	-3.08042705820114	0.00818101875063804	0.0369514916622738
Gm20496	4	0	5	0	0	0	1.5	-4.47751797023231	-3.12106565771561	0.00414433186709953	0.020779248968698
Gm20500	7	11	23	19	28	17	17.5	1.02622083322585	-0.611253226682826	0.00105205892855842	0.00647199388436133
Gm20507	0	0	0	1	122	19	23.6666666666667	8.79962849251792	-0.0797957152989095	2.18841317479166e-40	2.42761594171266e-38
Gm20508	8	0	0	0	0	0	1.33333333333333	-4.3267213171413	-3.16293091112389	0.00414433186709953	0.020779248968698
Gm20509	0	0	0	14	12	0	4.33333333333333	6.33034341271312	-2.23498395059127	2.60980682084002e-08	4.33839249764034e-07
Gm20511	25	61	15	12	11	0	20.6666666666667	-1.75494208159094	-0.465163991041032	3.3065558551925e-08	5.42558488876787e-07
Gm20513	3	37	4	0	0	0	7.33333333333333	-6.69957779476229	-1.77452392829333	4.13824464023081e-10	8.7913653954454e-09
Gm20519	4	28	10	8	0	0	8.33333333333333	-1.964117172525	-1.61832228209997	4.63119548337751e-05	0.000411898814689862
Gm20521	0	321	92	0	0	69	80.3333333333333	-2.06005533417378	1.25081986653073	7.31100083343837e-21	3.38881448368064e-19
Gm20537	0	0	141	0	5	11	26.1666666666667	-2.65716726269065	-0.28552778433213	4.11694456646852e-14	1.26677349530632e-12
Gm20539	4	3	0	0	25	16	8	2.86682141987135	-1.51610398648742	1.25996949609436e-07	1.88843919555638e-06
Gm20546	0	0	0	8	0	0	1.33333333333333	4.67032204377948	-3.18631759641638	0.00818101875063804	0.0369514916622738
Gm20628	617	3143	1442	756	511	451	1153.33333333333	-1.15083559401729	5.10985900611943	4.63631734329988e-20	2.07063671315911e-18
Gm20648	8	5	21	24	10	26	15.6666666666667	1.19390527146271	-0.744026250835506	0.000505838659273614	0.0034172023341055
Gm20662	32	32	26	15	5	10	20	-1.22297834114337	-0.464653441299396	4.91751628144563e-05	0.000434209593862062
Gm20686	3	12	34	28	39	25	23.5	1.30744377975889	-0.2267914835337	5.69641891476165e-07	7.58140164436973e-06
Gm20703	0	15	15	0	2	0	5.33333333333333	-3.31253951597452	-2.11596510121604	6.9125190068548e-05	0.000590090467994411
Gm20715	0	0	0	0	8	6	2.33333333333333	5.46471781945359	-2.77532041205737	3.70877510855996e-05	0.000336538818752254
Gm20768	0	0	2	6	2	2	2	2.47106446853751	-2.91959129601839	0.0068402846796058	0.0320553220357307
Gm20900	6	7	0	0	0	0	2.16666666666667	-4.99225259318875	-2.86448094018661	0.000277300033185899	0.00199562290311351
Gm2093	0	0	0	6	12	6	4	6.22535740435348	-2.29803334086622	5.01146953940446e-08	8.02151048970051e-07
Gm21010	0	15	0	0	0	0	2.5	-5.17827847622811	-2.79029462004351	0.000277300033185899	0.00199562290311351
Gm21092	10	20	11	12	0	0	8.83333333333333	-1.3791541662742	-1.52123802922499	0.00111614476775729	0.00674339513118897
Gm21188	63	122	68	12	26	23	52.3333333333333	-1.66996563216578	0.796788228051518	1.91337044478324e-13	5.58888414325161e-12
Gm21269	3	4	10	0	0	0	2.83333333333333	-5.35743675671222	-2.68115171561283	7.24094187861707e-05	0.000610581513516105
Gm21284	10	8	20	0	0	0	6.33333333333333	-6.50324546397011	-1.90428165467597	2.82345961353996e-10	6.10799223118435e-09
Gm21370	18	27	9	2	0	6	10.3333333333333	-2.34041460047917	-1.30924731729964	5.35585264459412e-07	7.16290437085739e-06
Gm21614	0	0	0	10	0	0	1.66666666666667	4.97957012757181	-3.04811592072089	0.00210278907542488	0.0116527932314084
Gm21817	5	32	57	50	70	45	43.1666666666667	1.23046133864842	0.598766152780989	3.63992777392911e-09	6.89514364580576e-08
Gm21859	0	10	0	0	0	0	1.66666666666667	-4.61489466897031	-3.075394396439	0.00414433186709953	0.020779248968698
Gm21885	30	61	69	12	16	25	35.5	-1.18787654775748	0.253399160140565	5.750339448243e-06	6.25241111616651e-05
Gm21893	7	4	26	44	30	21	22	1.72813791027867	-0.299714192929586	5.51806582033706e-09	1.0150013477682e-07
Gm21972	5	19	0	46	33	9	18.6666666666667	2.21974562033105	-0.510573008023579	5.33959841652297e-11	1.24721011735854e-09
Gm21981	299	433	551	384	4	7	279.666666666667	-1.43977663569052	3.09432020246871	2.65201722817839e-25	1.52909201915702e-23
Gm21983	0	0	0	30	0	0	5	6.52138240176133	-2.11040682465954	3.71833081830709e-09	7.00687655989671e-08
Gm21984	10	17	12	6	0	0	7.5	-2.26659350122467	-1.71032744991446	9.26664405321082e-06	9.68997533660567e-05
Gm22027	12	10	4	3	1	4	5.66666666666667	-1.29959068490442	-1.97070037838494	0.0110462302544243	0.0476831487455763
Gm22063	3	13	6	21	11	6	10	1.15071766116056	-1.33364471793444	0.00569894286517693	0.0273033775298566
Gm22158	6	13	0	0	2	0	3.5	-2.68631264975154	-2.47286955673761	0.00177101593047177	0.0101337114692841
Gm22193	1	18	2	1	1	1	4	-2.29958920637464	-2.37685145979015	0.00505310249181219	0.0245702135843808
Gm22248	0	2	0	3	4	3	2	2.47372569287811	-2.91198425812559	0.0068402846796058	0.0320553220357307
Gm2225	3	14	12	5	0	2	6	-1.61933980908695	-1.96862009156869	0.00854845324785058	0.038325761062481
Gm22270	22	58	4	8	16	5	18.8333333333333	-1.15585349840699	-0.557494258162034	0.000271253397372791	0.00197575187599784
Gm22287	4	15	2	3	0	0	4	-2.30858371126673	-2.36581863533572	0.00104166336128501	0.00641783335426386
Gm22303	13	26	16	4	7	3	11.5	-1.57296660874636	-1.19816942026943	0.000218911685176741	0.00163124897579256
Gm22306	5	14	12	1	5	0	6.16666666666667	-1.9268067626287	-1.93006976157382	0.00111892644695372	0.00675543835939341
Gm22316	0	6	4	0	0	0	1.66666666666667	-4.61378252891604	-3.07791193377367	0.00818101875063804	0.0369514916622738
Gm22372	3	6	0	0	0	0	1.5	-4.47663165772246	-3.12349834803664	0.00414433186709953	0.020779248968698
Gm22392	1	2	1	14	6	1	4.16666666666667	2.64277683083969	-2.28658520149542	0.000206657377026957	0.00154919589743937
Gm22488	53	69	45	11	14	9	33.5	-1.93417586168708	0.203482905181961	5.5659627602823e-13	1.56961981501914e-11
Gm22572	5	4	8	10	17	6	8.33333333333333	1.31553513053592	-1.52360083777114	0.0037807256931981	0.0193741702718789
Gm22589	2	3	65	2	2	2	12.6666666666667	-3.06042896932046	-1.17155931275985	1.1467786906028e-09	2.31299028773507e-08
Gm22613	2	0	0	10	4	0	2.66666666666667	2.93470532864591	-2.68555381760329	0.00466535111373621	0.0229930370670155
Gm22620	60	167	113	26	49	31	74.3333333333333	-1.27122334288292	1.25580437577114	1.85840856496658e-10	4.12308087932958e-09
Gm22663	0	0	4	0	5	8	2.83333333333333	1.98127638100949	-2.63052271470091	0.00841794056528415	0.0378197729505901
Gm22665	1	4	24	0	0	1	5	-4.07526251322021	-2.1828874294313	1.52200186011543e-05	0.000151438080580861
Gm22728	18	24	33	6	8	6	15.8333333333333	-1.51109421997441	-0.80276883216956	3.93294966654901e-05	0.000354907679860823
Gm22806	12	7	4	3	2	0	4.66666666666667	-1.77397699841666	-2.17453903739716	0.00453675409236174	0.0224430472145164
Gm22847	0	13	5	1	0	1	3.33333333333333	-2.59626915302402	-2.55019995010326	0.00841794056528415	0.0378197729505901
Gm22884	23	75	32	11	18	7	27.6666666666667	-1.45558480145265	-0.0950674678241153	4.03972281331143e-07	5.51130741226996e-06
Gm22942	2	10	6	14	11	5	8	1.10089080354592	-1.59690817944647	0.0105264551304619	0.045844681498559
Gm22948	0	6	4	7	0	20	6.16666666666667	1.78452282483324	-1.86443565000405	0.00028705932321636	0.00205571418605428
Gm22951	14	22	11	28	21	27	20.5	1.06109924461587	-0.379473263462892	0.000551725627959612	0.00366933938928708
Gm22973	16	18	7	7	4	1	8.83333333333333	-1.38786808132714	-1.48548802232221	0.00100215779387964	0.00621127633662588
Gm23037	1	32	30	8	4	8	13.8333333333333	-1.23291470926291	-1.02171907485743	0.0027382797850162	0.0146704259660664
Gm23039	0	0	11	0	0	0	1.83333333333333	-4.74362944846992	-3.02023776616899	0.00414433186709953	0.020779248968698
Gm23058	5	9	6	15	12	11	9.66666666666667	1.28731293149206	-1.3501077359326	0.00249457862628705	0.0135297339972396
Gm2310	10	14	4	0	0	7	5.83333333333333	-1.58038500838258	-1.94817941360074	0.00750229931009788	0.0347349966382792
Gm23123	0	0	0	5	3	11	3.16666666666667	5.89511388804786	-2.51708232005796	1.33785158011608e-06	1.64572788578608e-05
Gm23184	2	13	7	2	1	0	4.16666666666667	-2.36730068638315	-2.33931619282472	0.00104166336128501	0.00641783335426386
Gm23196	19	15	53	52	41	43	37.1666666666667	1.02780999532599	0.40837274851569	1.07556827555822e-05	0.000110135299672732
Gm23232	0	8	4	22	5	1	6.66666666666667	1.56353990472435	-1.81876968802714	0.00225988873592107	0.0124219947033419
Gm23250	3	9	8	15	12	15	10.3333333333333	1.43788820744692	-1.27068228408984	0.000347880725207161	0.0024475536860198
Gm23370	40	54	48	12	14	3	28.5	-1.91835565750257	-0.0350844401744209	2.34139437705091e-11	5.69401530751066e-10
Gm23540	0	2	0	3	7	4	2.66666666666667	2.94746299507091	-2.68052714332932	0.000602234434294736	0.00395575181020175
Gm23555	0	18	0	2	0	0	3.33333333333333	-2.59899548857994	-2.54985528764446	0.00267336858582822	0.0143761507822405
Gm23650	83	332	192	75	84	2	128	-1.50936350850436	1.96155687847917	3.6243821083692e-19	1.55487806908167e-17
Gm23709	6	4	6	6	13	14	8.16666666666667	1.40415311901973	-1.52791265108208	0.00265805052263812	0.0143133024569521
Gm23783	1	1	1	14	1	5	3.83333333333333	2.94402977126239	-2.36328428391933	8.71582342917426e-05	0.000721721554761494
Gm23823	8	27	15	5	5	7	11.1666666666667	-1.15257655247776	-1.2400880693328	0.00773919512101612	0.0356343959648909
Gm23834	0	0	0	4	6	2	2	5.24196172919878	-2.90551301516714	0.000277300033185899	0.00199562290311351
Gm23889	2	2	5	12	10	3	5.66666666666667	1.80421883320549	-1.96845824076751	0.00111892644695372	0.00675543835939341
Gm23908	22	18	31	4	3	10	14.6666666666667	-1.6699847579947	-0.87950199248557	1.26363628179456e-05	0.000127620190480887
Gm23954	0	3	6	7	20	5	6.83333333333333	2.16796653249369	-1.75267129589099	9.26664405321082e-06	9.68997533660567e-05
Gm2396	5	62	7	0	4	4	13.6666666666667	-2.75802724698002	-1.04044487599666	3.88193476107978e-09	7.28513653287227e-08
Gm23991	45	123	79	26	35	20	54.6666666666667	-1.21061364088287	0.832225994019195	2.10195290703131e-08	3.55537580906813e-07
Gm24009	3	4	0	5	8	9	4.83333333333333	1.96989875757434	-2.11144389381137	0.00183876356213802	0.0104645887433481
Gm24018	0	0	0	0	8	0	1.33333333333333	4.67793528011585	-3.17117343924155	0.00414433186709953	0.020779248968698
Gm24019	0	6	0	6	12	2	4.33333333333333	2.04561204297571	-2.24458153541176	0.000684963760560091	0.00443206140681426
Gm24044	101	439	247	99	95	71	175.333333333333	-1.13549426321125	2.43076858549786	5.67118768947332e-13	1.5966664149973e-11
Gm24056	2	11	13	17	8	20	11.8333333333333	1.17158691492791	-1.11722350071849	0.000866099765400473	0.00544979067618444
Gm24067	12	28	10	5	5	1	10.1666666666667	-1.7792508815132	-1.35013137793884	9.74091920034921e-05	0.000798312870029814
Gm24134	9	135	20	43	5	5	36.1666666666667	-1.22846515402697	0.201210769455113	6.62621331735312e-07	8.71900295530026e-06
Gm24186	8	15	11	1	4	0	6.5	-2.31249028340482	-1.86512236098612	0.000108354944483671	0.000879918647130784
Gm24252	0	2	3	8	2	6	3.5	1.97277829117604	-2.45565373704213	0.00299569717102601	0.0158550157924564
Gm24258	2	3	6	9	12	9	6.83333333333333	1.7936995175374	-1.75115461082467	0.000422649374449027	0.00291464471675456
Gm2427	0	0	0	0	0	34	5.66666666666667	6.74025766632544	-1.89683154876691	4.14564426116913e-11	9.7765614834692e-10
Gm24347	19	36	20	8	9	7	16.5	-1.25724420180169	-0.737962054192646	0.000318210499681767	0.00225593803574804
Gm24411	35	91	33	4	3	1	27.8333333333333	-3.88476275523427	-0.111323533819406	4.95418623823627e-25	2.81620429156126e-23
Gm24414	0	0	0	0	0	7	1.16666666666667	4.49592100420705	-3.24153742645436	0.00818101875063804	0.0369514916622738
Gm24451	182	661	205	125	125	100	233	-1.17621348889094	2.86694745863032	2.3247349040821e-15	7.83155780586479e-14
Gm24455	41	9	10	4	9	9	13.6666666666667	-1.11069977257494	-0.866256586368753	0.000744174780650363	0.0047608157976377
Gm2449	0	9	0	0	0	0	1.5	-4.46978019414117	-3.14034405808922	0.00818101875063804	0.0369514916622738
Gm24491	0	0	0	0	2	5	1.16666666666667	4.49511018326743	-3.24320390263196	0.00818101875063804	0.0369514916622738
Gm24494	130	396	286	131	73	98	185.666666666667	-1.0143884303616	2.53431596802532	4.6132097092557e-11	1.08493513419562e-09
Gm24507	13	45	59	21	7	7	25.3333333333333	-1.33409731525367	-0.247807062970813	5.26500630611543e-06	5.76585474945277e-05
Gm24523	84	335	147	8	58	65	116.166666666667	-1.6586818301407	1.86071804990321	1.22010111201056e-19	5.34808387045292e-18
Gm24524	0	20	0	4	0	0	4	-1.85308587592701	-2.38252689449774	0.00820059244338154	0.0369960262540156
Gm24532	10	0	39	2	0	6	9.5	-2.17945047153756	-1.44829515523203	1.26493633954746e-05	0.000127713859731482
Gm24533	0	0	0	7	6	0	2.16666666666667	5.35115006742559	-2.85171143710583	0.000141590392148755	0.00111010170788631
Gm24581	8	4	3	0	0	1	2.66666666666667	-3.16972415558845	-2.69353743424692	0.00111012401922492	0.00671708315427752
Gm24666	4	4	17	30	10	4	11.5	1.17435776058925	-1.17389194371353	0.00310753605806455	0.016333445868329
Gm2467	6	0	5	0	0	0	1.83333333333333	-4.75893741828129	-2.98325017012359	0.00106863051374051	0.00649813419101303
Gm24776	2	3	8	9	13	6	6.83333333333333	1.46223809469502	-1.76180278227155	0.00203962809761981	0.0114565099739718
Gm24813	7	12	19	5	1	4	8	-1.51120442565305	-1.63915314357473	0.00345877286642987	0.0179470310216545
Gm24867	4	4	4	11	15	7	7.5	1.80218255375019	-1.63797423368344	0.000262363927178355	0.001919159093866
Gm24938	0	0	0	0	7	0	1.16666666666667	4.49308504369588	-3.2473631154441	0.00818101875063804	0.0369514916622738
Gm25070	0	1	3	9	4	1	3	2.07443238172813	-2.60065441105921	0.00841794056528415	0.0378197729505901
Gm25078	5	3	5	0	0	0	2.16666666666667	-4.98859743598515	-2.87305987250102	0.000543934680480033	0.00362103729076604
[truncated: 5,221 more rows]
