# Supplementary material for: Transcriptome-Wide m6A Methylome and m6A-Modified Gene Analysis in Asthma
Source: Front Cell Dev Biol. 2022 May 30;10:799459. doi: 10.3389/fcell.2022.799459 (PMC9197130; doi:10.3389/fcell.2022.799459)
Supplement: Supplementary file 3 [file Table2.XLS]

ONTOLOGY	ID	Description	GeneRatio	BgRatio	pvalue	p.adjust	qvalue	geneID	Count
BP	GO:0016569	covalent chromatin modification	342/10580	443/23174	1.27275897743018e-42	8.00056293212612e-39	3.23146805638063e-39	Gm3086/Nat8f7/Mir208b/Trrap/Tada3/Prkd2/Taf5l/Prmt9/Pwp1/Epop/Airn/Kdm3a/Bap1/Gm28043/Brms1/Hat1/Nsd2/Cdk9/Ogt/Jmjd1c/Rlf/Rnf20/Arrb1/Ehmt2/Hlcs/Aicda/Baz2a/Apbb1/Atg5/Apobec1/Atm/Bcl6/Bmi1/Brca1/Brca2/Ctnnb1/Ccna2/Chd1/Crebbp/Ctbp1/Ctcf/Daxx/Dnmt1/Dnmt3a/Dr1/Phc1/Eed/Elk4/Epc1/Smarcad1/Eya1/Eya2/Eya4/Ezh1/Ezh2/Wdr5/Fbl/Lpin1/Fmr1/Gata2/Gata3/Usp15/Kat2a/Gfi1/Haspin/Trip12/Hcfc1/Hdac2/Hdac5/Hdac6…	342
BP	GO:0007264	small GTPase mediated signal transduction	366/10580	485/23174	1.48539471236194e-41	4.66859558095357e-38	1.88566949800894e-38	Phactr4/Brk1/Plekhg2/Arhgef18/Rhoq/Cdc42ep2/Dgkz/Cdc42ep1/Rab15/Dock9/Rab31/Arap3/Kank1/Rapgef1/Camk2d/Baiap2/Ogt/Chn1/Arrb1/Rap1a/Abr/Gpr18/Bcr/Rap1gap/Arhgef28/Aatk/Abca1/Abl1/Abl2/Adcyap1r1/Adra1b/Adra1a/Adrb1/Agtr1a/Aif1/Srgap1/Apoe/Arf6/Rhoa/Rhob/Rhod/Arhgdib/Rnd2/Rab27a/Bcl6/Cbl/Cd2ap/Arhgap31/Cdh13/Cdh2/Celsr1/Chm/Chml/Col1a2/Crk/Csf1/Dab1/Dbnl/Dnm2/Dnmt1/Dok1/Ednra/Ephb2/Epo/Eps8/Erbb2/Fg…	366
BP	GO:0016570	histone modification	328/10580	426/23174	1.73619629987767e-40	3.63790998034367e-37	1.46937034221226e-37	Gm3086/Nat8f7/Mir208b/Trrap/Tada3/Prkd2/Taf5l/Prmt9/Pwp1/Epop/Airn/Kdm3a/Bap1/Gm28043/Brms1/Hat1/Nsd2/Cdk9/Ogt/Jmjd1c/Rlf/Rnf20/Arrb1/Ehmt2/Hlcs/Baz2a/Apbb1/Atg5/Atm/Bcl6/Bmi1/Brca1/Brca2/Ctnnb1/Ccna2/Crebbp/Ctbp1/Ctcf/Daxx/Dnmt1/Dr1/Phc1/Eed/Elk4/Epc1/Smarcad1/Eya1/Eya2/Eya4/Ezh1/Ezh2/Wdr5/Fbl/Lpin1/Fmr1/Gata2/Gata3/Usp15/Kat2a/Gfi1/Haspin/Trip12/Hcfc1/Hdac2/Hdac5/Hdac6/Hr/Prmt2/Igf2/Irf4/Isl1/J…	328
BP	GO:0030031	cell projection assembly	367/10580	499/23174	1.95297480725897e-37	3.06909990960747e-34	1.23962506187069e-34	Cfap43/Dnah7c/Ccdc13/Ttll3/Brk1/Ccp110/Lrrc49/Mien1/Tmem17/Dnm3/Rhoq/Cdc42ep2/Csnk1d/Gas8/Cdc42ep1/Ptpn23/Fam110c/Dnal1/Exoc5/Ano6/Ccdc65/Nckap1l/Ift140/Unc119b/Kank1/Mylk/Celsr3/Ccdc88a/Aif1l/Dnaaf2/Kif24/Tpgs1/Dnah5/Dnah1/Rap1gap/Abl1/Abl2/Zmynd10/Agrn/Aif1/Prdx6/Apc/Atg5/Arf6/Rhod/Atp7a/Pcdh15/Cep131/Klf5/Capg/Cav1/Cdh13/Ift81/Cfl1/Cln3/Ccr7/Cobl/Cttn/Dbnl/Dctn1/Asap1/Dnah8/Dnm2/S1pr1/Ehd1/Emp…	367
BP	GO:0033674	positive regulation of kinase activity	350/10580	475/23174	4.96128877426095e-36	6.23733224700086e-33	2.51929021547735e-33	Pifo/Atg14/Mapre3/Dgkz/Pik3r6/Card10/Ttbk1/Prkag2/Cops8/Ccdc88a/Oxsr1/Arrb1/Itga1/Rap1a/Zfp91/Raf1/Abl1/Ace/Chrna7/Acvr2b/Adam17/Adcy8/Adora1/Adra1a/Adra2a/Adrb2/Ager/Angpt1/Agrn/Agtr1a/Tirap/Rhoa/Axin1/Axin2/Bad/Cspg4/Bmp2/Bmp4/Cab39/Ccnd1/Ccnd2/Cd24a/Cd4/Cd44/Cdk5r1/Cdkn1a/Cdkn1b/Clu/Ccr7/Crkl/Csf1/Csf1r/Csk/Dab1/Dab2/Dag1/Daxx/Gadd45a/Dlg1/Dlg4/Dvl3/Edn1/Edn3/Efna1/Egf/Egfr/Egr1/Emp2/Epha4/Epo…	350
BP	GO:0120031	plasma membrane bounded cell projection assembly	356/10580	486/23174	9.98311472174555e-36	9.45372392475093e-33	3.81840717157581e-33	Cfap43/Dnah7c/Ccdc13/Ttll3/Brk1/Ccp110/Lrrc49/Mien1/Tmem17/Dnm3/Rhoq/Cdc42ep2/Csnk1d/Gas8/Cdc42ep1/Ptpn23/Dnal1/Exoc5/Ano6/Ccdc65/Ift140/Unc119b/Kank1/Mylk/Celsr3/Ccdc88a/Aif1l/Dnaaf2/Kif24/Tpgs1/Dnah5/Dnah1/Rap1gap/Abl1/Abl2/Zmynd10/Agrn/Aif1/Prdx6/Apc/Atg5/Arf6/Rhod/Atp7a/Pcdh15/Cep131/Klf5/Cav1/Cdh13/Ift81/Cfl1/Cln3/Ccr7/Cobl/Cttn/Dbnl/Dctn1/Asap1/Dnah8/Dnm2/S1pr1/Ehd1/Emp2/Dmtn/Epha2/Stx2/Eps…	356
BP	GO:0009896	positive regulation of catabolic process	315/10580	418/23174	1.05275322101903e-35	9.45372392475093e-33	3.81840717157581e-33	Zfand2a/Mir7578/Csnk1d/Prkaa1/Sgsm3/Gga1/Prickle1/Ticam1/Wwp1/Nod1/Pip4k2b/Rnf144a/Edem2/Pttg1ip/Atxn3/Dxo/Egln2/Adora1/Adra1b/Adra2a/Adrb2/Ager/Akt2/Abcd1/Pip4k2c/Apc/Apoe/Atm/Atpif1/Hnrnpd/Axin1/Bid/Bnip3l/Zfp36l1/Zfp36l2/Btg2/Entpd5/Cdc37/Clu/Plk3/Cpt1a/Ctsc/Dab2/Ddit3/Dvl1/Egf/Endog/Epm2a/Sesn1/Fabp1/Ptk2/Fmr1/Gja1/Gclc/Gnai3/Gpld1/Gtpbp1/Hdac6/Htt/Hif1a/Hk2/Hmgb1/Hsf1/Hspa1b/Hsp90aa1/Htr2a/I…	315
BP	GO:0007265	Ras protein signal transduction	312/10580	414/23174	2.21359749715199e-35	1.73933423338717e-32	7.02525942517183e-33	Phactr4/Brk1/Plekhg2/Arhgef18/Rhoq/Cdc42ep2/Dgkz/Cdc42ep1/Rab15/Rab31/Arap3/Kank1/Rapgef1/Camk2d/Baiap2/Ogt/Arrb1/Rap1a/Abr/Gpr18/Bcr/Arhgef28/Aatk/Abca1/Abl1/Abl2/Adra1b/Adra1a/Adrb1/Agtr1a/Aif1/Srgap1/Apoe/Arf6/Rhoa/Rhob/Rhod/Arhgdib/Rnd2/Rab27a/Bcl6/Cbl/Cdh13/Cdh2/Celsr1/Col1a2/Crk/Csf1/Dbnl/Dnm2/Dnmt1/Dok1/Ednra/Ephb2/Epo/Eps8/Erbb2/Fgd6/Elmo1/F2r/F2rl1/F2rl2/F2rl3/Fgf10/Foxm1/Flot1/Gna12/Gna…	312
BP	GO:0051052	regulation of DNA metabolic process	327/10580	439/23174	2.70143801968518e-35	1.88680437686012e-32	7.62089883448031e-33	Prkd2/Smg6/Tex15/Slf1/Fbxo4/Ankrd1/Nsd2/Cdk9/Babam2/Camk2d/Xrcc4/Ccdc88a/Stn1/Rnf169/E2f8/Rlf/Dek/Ehmt2/Shld3/Acvrl1/Parp1/Ahr/Aicda/Gfer/Anxa3/Helb/Apaf1/Apbb1/Apobec1/Atf1/Atm/Hnrnpd/Axin2/Bcl6/Blm/Gdf2/Bmpr2/Brca1/Brca2/C3ar1/Cacybp/Ctnnb1/Ccna2/Cct2/Cct5/Cd28/Cdc7/Cdkn1a/Cebpg/Smc3/Cyp1b1/Dach1/Dhx9/Dffa/Dnmt1/Dnmt3a/Egf/Egfr/Endog/Ercc1/Ercc2/Smarcad1/Eya1/Eya2/Eya4/Fgf10/Fgf2/Fgfr1/Foxm1/Ga…	327
BP	GO:0045860	positive regulation of protein kinase activity	324/10580	437/23174	2.59583525355518e-34	1.63174204038479e-31	6.59068908586852e-32	Mapre3/Pik3r6/Card10/Ttbk1/Prkag2/Cops8/Ccdc88a/Oxsr1/Arrb1/Itga1/Rap1a/Zfp91/Raf1/Abl1/Ace/Chrna7/Acvr2b/Adam17/Adcy8/Adora1/Adra1a/Adra2a/Adrb2/Ager/Angpt1/Agrn/Agtr1a/Tirap/Rhoa/Axin1/Axin2/Cspg4/Bmp2/Bmp4/Cab39/Ccnd1/Ccnd2/Cd24a/Cd4/Cdk5r1/Cdkn1a/Cdkn1b/Clu/Ccr7/Crkl/Csf1/Csf1r/Csk/Dab1/Dab2/Dag1/Daxx/Gadd45a/Dlg1/Dlg4/Dvl3/Edn1/Edn3/Efna1/Egf/Egfr/Egr1/Emp2/Epha4/Epo/Erbb2/Erbb3/Ezh2/F2r/Acs…	324
BP	GO:0018205	peptidyl-lysine modification	267/10580	344/23174	3.13683708197711e-34	1.79255980884619e-31	7.24024023131942e-32	Gm3086/Nat8f7/Mir208b/Trrap/Tada3/Dohh/Taf5l/Pwp1/Airn/Kdm3a/Vipas39/Prkaa1/Topors/Hat1/Jmjd6/Nsd2/Ogt/Rlf/Arrb1/Ehmt2/Ahrr/Baz2a/Apbb1/Atg5/Arnt/Atp7a/Bmi1/Brca1/Brca2/Ctnnb1/Cbx4/Crebbp/Ctbp1/Ctcf/Dnmt1/Dr1/Eed/Egr1/Egr2/Epc1/Bcl11a/Eya1/Ezh1/Ezh2/Wdr5/Gata2/Gata3/Bloc1s1/Kat2a/Gfi1/P3h3/Hcfc1/Hdac2/Hdac6/Irf4/Isl1/Jarid2/Ldb1/Lef1/Lif/Lmna/Lox/Loxl1/Loxl3/Smad4/Mbd3/Mdm2/Mecp2/Pias2/Msl3/Mtf2/…	267
BP	GO:0031331	positive regulation of cellular catabolic process	271/10580	351/23174	5.15427401693385e-34	2.69998053920385e-31	1.09053587095127e-31	Zfand2a/Mir7578/Csnk1d/Prkaa1/Prickle1/Ticam1/Nod1/Pip4k2b/Rnf144a/Edem2/Pttg1ip/Atxn3/Dxo/Adra1b/Adra2a/Adrb2/Ager/Akt2/Abcd1/Pip4k2c/Apoe/Atm/Atpif1/Hnrnpd/Axin1/Bid/Bnip3l/Zfp36l1/Zfp36l2/Btg2/Entpd5/Cdc37/Clu/Plk3/Cpt1a/Ctsc/Dab2/Ddit3/Dvl1/Egf/Endog/Epm2a/Sesn1/Fabp1/Ptk2/Fmr1/Gclc/Gnai3/Gpld1/Gtpbp1/Hdac6/Htt/Hif1a/Hk2/Hmgb1/Hsf1/Hspa1b/Hsp90aa1/Htr2a/Irgm1/Igf1/Igfbp3/Il4/Insr/Irs1/Itch/Kd…	271
BP	GO:0001667	ameboidal-type cell migration	303/10580	406/23174	4.76956303822998e-33	2.30626717371644e-30	9.31513040340949e-31	Phactr4/Adamts9/Ric8a/Prkd2/Ptpn23/Mmrn2/Card10/Kank1/Ovol2/Sema3d/Pkn2/Braf/Abl1/Macf1/Spred1/Acvr1/Acvr1b/Acvrl1/Cygb/Adam17/Adora2b/Ager/Angpt1/Angpt2/Anxa3/Apoe/Nr2f2/Arf6/Rhoa/Rhob/Arhgdib/Arsb/Atp5b/Bmp10/Bmp4/Gdf2/Bmpr2/C1qbp/Calr/Capn7/Ccr6/Cdh13/Cfl1/Cxcr4/Bcar1/Cyp1b1/Edn3/Ednrb/Efna1/Efnb1/Efnb2/Egr3/Emp2/Dmtn/Epha2/Ephb4/Ptk2/Fer/Fgf1/Fgf10/Fgf18/Fgf2/Fgf7/Fgfbp1/Fgfr1/Flt4/Srgap2/Gab…	303
BP	GO:0006397	mRNA processing	326/10580	445/23174	8.0281065627143e-33	3.55002910419349e-30	1.43387480940347e-30	Ppp1r8/Rpusd3/Tra2a/Phrf1/Psip1/Sf3b3/Prmt9/Pan2/Zc3h10/Mbnl2/Csdc2/Scaf8/Snrpd2/Jmjd6/Thoc5/Cdk9/Celf4/Rbm15b/Rnf20/Adarb1/Aicda/Lsm10/Prdx6/Apobec1/Apobec2/App/Aqr/Zfp36l1/C1qbp/Ccnt1/Noct/Cdk11b/Cirbp/Coil/Celf1/Dhx15/Dhx9/Dyrk1a/Khdrbs3/Celf2/Srsf10/Fmr1/Aff2/Frg1/Hnrnpc/Hnrnpk/Hnrnpl/Hsf1/Khsrp/Kin/Zbtb7a/Rbm39/Magoh/Npm1/Pabpc1/Pdcd11/Papola/Plcb1/Pnn/Prpf4b/Ptbp1/Casc3/Eif4a3/Luc7l2/Slu7/Q…	326
BP	GO:0051056	regulation of small GTPase mediated signal transduction	211/10580	259/23174	8.47127530431154e-33	3.55002910419349e-30	1.43387480940347e-30	Plekhg2/Arhgef18/Dgkz/Arap3/Kank1/Rapgef1/Camk2d/Ogt/Chn1/Arrb1/Abr/Gpr18/Bcr/Rap1gap/Arhgef28/Abca1/Abl1/Abl2/Adcyap1r1/Adra1b/Adra1a/Apoe/Arf6/Arhgdib/Bcl6/Cbl/Cd2ap/Cdh2/Crk/Csf1/Dnm2/Ephb2/Epo/Eps8/Erbb2/Fgd6/F2r/F2rl1/F2rl2/F2rl3/Fgf10/Foxm1/Flot1/Gpr65/Lpar1/Hras/Igf1/Itga3/Itgb1/Itsn1/Kras/Stmn1/Arhgef2/Arhgef1/Mfn2/Mcf2l/Met/Kitl/Myo9b/Myoc/Nf1/Ngfr/Notch1/Notch2/Nrp1/Pdgfrb/Cyth1/Cyth3/A…	211
BP	GO:0006281	DNA repair	337/10580	464/23174	1.14875680039664e-32	4.5131782795583e-30	1.82289565957677e-30	Fancf/Adprhl2/Trrap/Pds5b/Faap24/Hinfp/Tex15/Fancm/Tdp1/Slf1/Gm28043/Nsd2/Cdk9/Babam2/Xrcc4/Rnf169/Gins4/Actr5/Dek/Chaf1b/Shld3/Abl1/Chrna4/Supt16/Parp1/Parp2/Helb/Apbb1/Atm/Axin2/Bach1/Bard1/Blm/Brca1/Brca2/Cdc7/Cdk7/Cdkn2d/Cebpg/Smc3/Dhx9/Egfr/Ercc1/Ercc2/Ercc3/Smarcad1/Eya1/Eya2/Eya4/Fancc/Fen1/Fgf10/Smc2/Foxm1/Xrcc6/Gtf2h1/Gtf2h4/Trip12/Herc2/H2afx/Hmgb1/Hmgn1/Hsf1/Hus1/Ier3/Kin/Lig1/Lig3/Zbt…	337
BP	GO:0001701	in utero embryonic development	357/10580	498/23174	1.2437182564318e-32	4.59883115290016e-30	1.85749129072043e-30	Sco2/Brk1/Ric8a/Hinfp/Pelo/Rrn3/Slc39a3/Ovol2/Thoc5/Med21/Xrcc4/Foxp1/E2f8/Gins4/Nop2/Egln1/Acvr1/Acvr1b/Acvrl1/Adam10/Adm/Angpt1/Apba2/Speg/Nr2f2/Ar/Arnt/Arnt2/Atp1b1/Axin1/Bcl2l1/Prdm1/Bmi1/Bmp2/Bmp5/Bmpr1a/Brca2/Zfp36l1/Birc6/C6/Capn2/Ctnnb1/Runx1/Cdk11b/Cdh1/Cdkn1c/Cebpa/Cebpb/Socs3/Cops2/Cr1l/Csf2/Dab2/Dll1/Dsc3/Edn1/Ednra/Egfr/Elf3/Ell/Endog/Eomes/Epas1/Epn1/Epn2/Ercc2/Erf/Mecom/Fgfr1/Fgfr2…	357
BP	GO:0071900	regulation of protein serine/threonine kinase activity	311/10580	425/23174	3.23558528766135e-31	1.12993828434662e-28	4.56387819522758e-29	Mapre3/Spred3/Pik3r6/Stk38/Prkag2/Aida/Arrb1/Itga1/Raf1/Abl1/Chrna7/Spred1/Spred2/Adam17/Adora1/Adra2a/Adrb2/Ager/Tirap/Apc/Apoe/Nr2f2/Synpo2/Rhoa/Axin1/Cspg4/Blm/Bmp2/Bmp4/Cab39/Cav1/Cav3/Ccna1/Ccna2/Ccnd1/Ccnd2/Ccni/Cd24a/Cdkn1a/Cdkn1b/Cdkn2b/Cdkn2c/Cdkn2d/Ccr7/Crkl/Csf1r/Csk/Dab2/Gadd45a/Dvl3/Edn1/Edn3/Egf/Egfr/Epha4/Ephb2/Erbb2/Ezh2/F2r/Acsl1/Fem1a/Fgf1/Fgf10/Fgf18/Fgf2/Fgfr1/Flt1/Fzd4/Fzd5/F…	311
BP	GO:0051098	regulation of binding	295/10580	399/23174	5.54229974671487e-31	1.83362611620261e-28	7.4061091352223e-29	Ldlrap1/Mapre3/Fam192a/Gas8/Dph3/Ticam1/Ttbk1/Btaf1/Cdk9/Pacs1/Aida/Sri/Cald1/Arrb1/Rap1gap/Abl1/Abl2/Ace/Adam15/Parp1/Adrb2/Ager/Angpt1/Agrn/Tirap/Apoe/App/Arf6/Bak1/Bcl2/Bdnf/Blm/Bmp2/Bmp4/Ctnnb1/Cav1/Runx1t1/Ckmt1/Crk/Ctbp2/Dab2/Ddit3/Dhx9/Dvl1/E2f1/Mapre1/Egf/Eif2s1/Eif2ak3/Eif2b4/Mark2/Epha4/Ephb6/Ercc2/Ttbk2/Flot1/Fmr1/Aktip/Gata3/H1f0/Hand2/Hdac2/Hdac5/Hes1/Hey1/Hey2/Hfe/Hipk1/Hipk2/Hipk3/…	295
BP	GO:0006914	autophagy	285/10580	383/23174	8.77696209569951e-31	2.62723732064605e-28	1.06115451502893e-28	Rubcn/Epg5/Atg14/Usp30/Tbc1d14/Qsox1/Nhlrc1/Prkaa1/Ticam1/Nod1/Pip4k2b/Ehmt2/Abl1/Adra1a/Adrb2/Ager/Vps4a/Pip4k2c/Atg5/Synpo2/Arsb/Arsa/Atm/Atpif1/Bcl2/Bid/Bnip3l/Casp1/Rb1cc1/Cd84/Cdc37/Cln3/Plk3/Ctsd/Cttn/Ddit3/Eif4g2/Epm2a/Sesn1/Ptk2/Gata4/Gnai3/Hap1/Hdac6/Htt/Hif1a/Hk2/Hmgb1/Irgm1/Il10ra/Il4/Kdr/Lepr/Mfn2/Usp33/Bmf/Mcl1/Rab8a/Fyco1/Foxk1/Mapt/Mtm1/Nbr1/Npc1/Sqstm1/Pafah1b2/Pik3c2a/Pikfyve/Pip…	285
BP	GO:0061919	process utilizing autophagic mechanism	285/10580	383/23174	8.77696209569951e-31	2.62723732064605e-28	1.06115451502893e-28	Rubcn/Epg5/Atg14/Usp30/Tbc1d14/Qsox1/Nhlrc1/Prkaa1/Ticam1/Nod1/Pip4k2b/Ehmt2/Abl1/Adra1a/Adrb2/Ager/Vps4a/Pip4k2c/Atg5/Synpo2/Arsb/Arsa/Atm/Atpif1/Bcl2/Bid/Bnip3l/Casp1/Rb1cc1/Cd84/Cdc37/Cln3/Plk3/Ctsd/Cttn/Ddit3/Eif4g2/Epm2a/Sesn1/Ptk2/Gata4/Gnai3/Hap1/Hdac6/Htt/Hif1a/Hk2/Hmgb1/Irgm1/Il10ra/Il4/Kdr/Lepr/Mfn2/Usp33/Bmf/Mcl1/Rab8a/Fyco1/Foxk1/Mapt/Mtm1/Nbr1/Npc1/Sqstm1/Pafah1b2/Pik3c2a/Pikfyve/Pip…	285
BP	GO:0010498	proteasomal protein catabolic process	327/10580	456/23174	4.9998760598251e-30	1.42860095054821e-27	5.77019189296561e-28	Zfand2a/Fbxl14/Fam192a/Fbxw11/Csnk1d/Jkamp/Nhlrc1/Topors/Sharpin/Prickle1/Fbxo4/Wwp1/Rnf216/Rnf144a/Ogt/Ubxn8/Edem2/Arrb1/Selenos/Atxn3/Hspa13/Derl2/Birc2/Apoe/Arntl/Ate1/Aup1/Axin1/Btrc/Caml/Ctnnb1/Cd2ap/Clock/Clu/Plk3/Dab2/Ddit3/Dvl1/Rhbdf1/Enc1/Epm2a/Ube2j2/Ube4a/Fhit/Foxf2/Fmr1/Gclc/Gna12/Gpx1/Spsb2/Hspa5/H13/Herc2/Hfe/Hspa1b/Hsp90ab1/Itch/Psmb9/Psmb8/Alad/Znrf1/Glmn/Smad7/Anapc1/Mdm2/Psmd7/M…	327
BP	GO:0042326	negative regulation of phosphorylation	324/10580	451/23174	5.34173436392337e-30	1.4531027016652e-27	5.86915571180144e-28	Dnajc3/Rubcn/Atg14/Emilin1/Inpp5f/Spred3/Pwp1/Dusp22/Stk38/Rapgef1/Prkag2/Ogt/Ibtk/Aida/Ppp1r15b/Tbc1d10c/Arrb1/Grk2/Adarb1/Abl1/Chrna7/Prdm15/Spred1/Spred2/Adora2a/Ager/Angpt1/Fabp4/Apc/Birc3/Apoe/Nr2f2/Rhoa/Atf3/Bag1/Bak1/Bdkrb1/Bdkrb2/Bmp4/Cav1/Cav3/Cbl/Cdkn1a/Cdkn1b/Cdkn1c/Cdkn2b/Cdkn2c/Cdkn2d/Socs3/Crkl/Csk/Dab2/Dag1/Gadd45a/Dlg1/Dmd/Dok1/Dvl1/Efna1/Eif3a/Eng/Dmtn/Ephb2/Epm2a/Mecom/F2rl1/Fem…	324
BP	GO:0033044	regulation of chromosome organization	266/10580	354/23174	5.5479581355337e-30	1.4531027016652e-27	5.86915571180144e-28	Tada3/Prkd2/Spty2d1/Numa1/Smg6/Airn/Kdm3a/Slf1/Fbxo4/Cdk9/Xrcc4/Ogt/Stn1/Tpr/Rnf20/Arrb1/Ehmt2/Parp1/Aicda/Apc/Atg5/Birc5/Apobec1/Atm/Hnrnpd/Axin2/Bcl6/Brca1/Bub1b/Bub3/Ctnnb1/Cct2/Cct5/Cit/Ctbp1/Ctcf/Daxx/Dnmt1/Eed/Ercc1/Fen1/Lpin1/Fmr1/Gata2/Gata3/Kat2a/Gfi1/Trip12/H1f0/Hira/Hnrnpc/Igf2/Isl1/Jarid2/Lif/Lmna/Mad1l1/Smad4/Mapkapk5/Mcm2/Anapc1/Mecp2/Men1/Mki67/Mnat1/Mre11a/Mtf2/Mthfr/Myc/Nap1l2/Ns…	266
BP	GO:0046578	regulation of Ras protein signal transduction	187/10580	228/23174	6.00597821614583e-30	1.51014316266771e-27	6.09954503467105e-28	Plekhg2/Arhgef18/Dgkz/Arap3/Kank1/Rapgef1/Camk2d/Ogt/Arrb1/Abr/Gpr18/Bcr/Arhgef28/Abca1/Abl1/Abl2/Adra1b/Adra1a/Apoe/Arf6/Arhgdib/Bcl6/Cbl/Cdh2/Crk/Csf1/Dnm2/Ephb2/Epo/Eps8/Erbb2/Fgd6/F2r/F2rl1/F2rl2/F2rl3/Fgf10/Foxm1/Flot1/Gpr65/Lpar1/Hras/Igf1/Itga3/Itgb1/Itsn1/Kras/Stmn1/Arhgef2/Arhgef1/Mfn2/Mcf2l/Met/Kitl/Myo9b/Myoc/Nf1/Ngfr/Notch1/Notch2/Nrp1/Pdgfrb/Cyth1/Cyth3/Arhgdia/Ripor2/Rasa3/Rasal1/Ra…	187
BP	GO:0060537	muscle tissue development	335/10580	471/23174	1.2112722153607e-29	2.92848351759899e-27	1.18282938601215e-27	Adamts9/Maml1/Prkaa1/Mylk/Ankrd1/Cenpf/Camk2d/Foxp1/Dsp/Egln1/Acadm/Foxp2/Actc1/Acvr1/Parp2/Adra1b/Adra1a/Adrb1/Adrb2/Angpt1/Ahr/Alpk3/Slc25a4/Boc/Apc/Speg/Atg5/Nr2f2/Rhoa/Arntl/Atf3/Bcl2/Bdnf/Bmp10/Bmp2/Bmp4/Bmp5/Bmpr1a/Smyd1/Klf5/Btg2/Cacna1s/Cacybp/Casp8/Ctnnb1/Cav1/Cav3/Cflar/Col19a1/Cops2/Creb1/Csrp3/Dlg1/Dll1/Dmd/S1pr1/Edn1/Efnb2/Egr1/Egr2/Eln/Emd/Eng/Eomes/Epo/Erbb3/Eya1/Eya2/Myh7/Fadd/Fgf…	335
BP	GO:0060562	epithelial tube morphogenesis	279/10580	378/23174	3.6635560263245e-29	8.38423535045536e-27	3.38643529736898e-27	Phactr4/Klhl3/Etv5/Scrib/Prickle1/Lgr4/Ovol2/Abl1/Abl2/Npnt/Acvr1/Acvrl1/Adm/Angpt1/Agtr1a/Agtr1b/Ahr/Apaf1/Ar/Areg/Rhoa/Rhob/Phb2/Bcl10/Bcl2/Bmp2/Bmp4/Bmp5/Gdf2/Btrc/Ddr1/Casp8/Ctnnb1/Cav3/Cd44/Celsr1/Cfl1/Cxcr2/Cxcr4/Cobl/Col4a1/Csf1/Dag1/Dlg1/Dll1/Dvl1/Dvl3/Edn1/Ednra/Efnb2/Egf/Enah/Eng/Epha2/Epha4/Epha7/Esr1/Eya1/Plxnb2/Fgf1/Fgf10/Fgf2/Fgfr2/Flt1/Fmn1/Fzd1/Fzd3/Fzd6/Gata3/Gata4/Kat2a/Gdnf/B4g…	279
BP	GO:0010631	epithelial cell migration	219/10580	280/23174	3.73462599129415e-29	8.38423535045536e-27	3.38643529736898e-27	Adamts9/Prkd2/Ptpn23/Mmrn2/Card10/Kank1/Pkn2/Abl1/Macf1/Spred1/Acvrl1/Adam17/Adora2b/Ager/Angpt1/Angpt2/Anxa3/Apoe/Nr2f2/Arf6/Rhoa/Rhob/Arsb/Atp5b/Bmp10/Bmp4/Gdf2/Bmpr2/Calr/Capn7/Ccr6/Cdh13/Bcar1/Cyp1b1/Efna1/Efnb2/Egr3/Emp2/Epha2/Ephb4/Ptk2/Fgf1/Fgf10/Fgf18/Fgf2/Fgf7/Fgfbp1/Fgfr1/Flt4/Gab2/Gata2/Gata3/Glul/Gpi1/Gpld1/Gpx1/Grn/Has2/Hdac5/Hdac6/Hbegf/Hif1a/Hmgb1/Nr4a1/Hyal1/Igf1/Igf2/Il4/Itga3/It…	219
BP	GO:0090132	epithelium migration	220/10580	282/23174	5.39424603637646e-29	1.1692493305056e-26	4.72265750988749e-27	Adamts9/Prkd2/Ptpn23/Mmrn2/Card10/Kank1/Pkn2/Abl1/Macf1/Spred1/Acvrl1/Adam17/Adora2b/Ager/Angpt1/Angpt2/Anxa3/Apoe/Nr2f2/Arf6/Rhoa/Rhob/Arsb/Atp5b/Bmp10/Bmp4/Gdf2/Bmpr2/Calr/Capn7/Ccr6/Cdh13/Bcar1/Cyp1b1/Efna1/Efnb2/Egr3/Emp2/Epha2/Ephb4/Ptk2/Fgf1/Fgf10/Fgf18/Fgf2/Fgf7/Fgfbp1/Fgfr1/Flt4/Gab2/Gata2/Gata3/Glul/Gpi1/Gpld1/Gpx1/Grn/Has2/Hdac5/Hdac6/Hbegf/Hif1a/Hmgb1/Nr4a1/Hyal1/Igf1/Igf2/Il4/Itga3/It…	220
BP	GO:0045785	positive regulation of cell adhesion	297/10580	410/23174	1.32169313050358e-28	2.76938767278184e-26	1.11856976518409e-26	Emilin1/Prkd2/Cd276/Pik3r6/Ptpn23/Mmrn2/Nckap1l/Il1rl2/Col16a1/Card11/Mex3b/Braf/Triobp/Rap1gap/Abl1/Npnt/Pawr/Adk/Ager/Angpt1/Aif1/Ank3/Ap3b1/Ap3d1/Apc/Rhoa/Rhod/Zfhx3/Atm/Bad/Bcl10/Bcl6/Blm/Bmi1/C1qbp/Calca/Calr/Cav1/Runx1/Runx3/Cbfb/Cd24a/Cd28/Cd3e/Cd4/Cd44/Cd5/Cd6/Cd80/Cd83/Cd86/Cdh1/Cdh13/Cdk6/Cfl1/Coro1a/Ccr2/Ccr5/Ccr7/Col8a1/Crk/Crkl/Csf1/Dab2/Dag1/Dmd/Dnm2/Edil3/Efnb1/Efnb2/Efnb3/Egr3/Emp…	297
BP	GO:0001933	negative regulation of protein phosphorylation	295/10580	407/23174	1.71354383587256e-28	3.47462469428868e-26	1.40341858476218e-26	Dnajc3/Atg14/Emilin1/Inpp5f/Spred3/Pwp1/Dusp22/Stk38/Rapgef1/Prkag2/Ogt/Ibtk/Aida/Ppp1r15b/Tbc1d10c/Arrb1/Grk2/Adarb1/Abl1/Chrna7/Prdm15/Spred1/Spred2/Adora2a/Ager/Angpt1/Fabp4/Apc/Apoe/Nr2f2/Atf3/Bag1/Bak1/Bdkrb1/Bdkrb2/Bmp4/Cav1/Cav3/Cbl/Cdkn1a/Cdkn1b/Cdkn2c/Socs3/Crkl/Csk/Dab2/Dag1/Gadd45a/Dlg1/Dmd/Dok1/Dvl1/Efna1/Eif3a/Eng/Dmtn/Ephb2/Epm2a/Mecom/F2rl1/Fem1a/Foxm1/Gfra2/Gnaq/Ptpn6/Hgf/Hhex/Hip…	295
BP	GO:0014706	striated muscle tissue development	319/10580	448/23174	2.00253112309387e-28	3.93372207492752e-26	1.58885035161264e-26	Adamts9/Maml1/Prkaa1/Ankrd1/Cenpf/Camk2d/Foxp1/Dsp/Egln1/Acadm/Foxp2/Actc1/Acvr1/Parp2/Adra1b/Adra1a/Adrb1/Adrb2/Angpt1/Alpk3/Slc25a4/Boc/Apc/Speg/Atg5/Nr2f2/Rhoa/Arntl/Atf3/Bcl2/Bdnf/Bmp10/Bmp2/Bmp4/Bmp5/Bmpr1a/Smyd1/Klf5/Btg2/Cacna1s/Cacybp/Casp8/Ctnnb1/Cav1/Cav3/Cflar/Col19a1/Cops2/Creb1/Csrp3/Dll1/Dmd/S1pr1/Edn1/Efnb2/Egr1/Egr2/Eln/Emd/Eng/Eomes/Epo/Erbb3/Eya1/Eya2/Myh7/Fadd/Fgf1/Fgf2/Fgf9/Fg…	319
BP	GO:0090130	tissue migration	220/10580	284/23174	3.25384195283432e-28	6.1980759137929e-26	2.50343438285052e-26	Adamts9/Prkd2/Ptpn23/Mmrn2/Card10/Kank1/Pkn2/Abl1/Macf1/Spred1/Acvrl1/Adam17/Adora2b/Ager/Angpt1/Angpt2/Anxa3/Apoe/Nr2f2/Arf6/Rhoa/Rhob/Arsb/Atp5b/Bmp10/Bmp4/Gdf2/Bmpr2/Calr/Capn7/Ccr6/Cdh13/Bcar1/Cyp1b1/Efna1/Efnb2/Egr3/Emp2/Epha2/Ephb4/Ptk2/Fgf1/Fgf10/Fgf18/Fgf2/Fgf7/Fgfbp1/Fgfr1/Flt4/Gab2/Gata2/Gata3/Glul/Gpi1/Gpld1/Gpx1/Grn/Has2/Hdac5/Hdac6/Hbegf/Hif1a/Hmgb1/Nr4a1/Hyal1/Igf1/Igf2/Il4/Itga3/It…	220
BP	GO:0007346	regulation of mitotic cell cycle	344/10580	492/23174	3.75446987614544e-28	6.94135224748537e-26	2.80364747407517e-26	Trrap/Numa1/Gadd45gip1/Tubg1/Dgkz/Slf1/Scrib/Gbf1/Cenpf/Camk2d/Nusap1/Tpr/Pkn2/Abl1/Adam17/Adamts1/Aif1/Vps4a/Lsm10/Stk33/Apc/Birc5/App/Gjc2/Atf2/Atm/Phb2/Bcl2/Bcl2l1/Bid/Blm/Bmp4/Brca1/Brca2/Zfp36l1/Zfp36l2/Btg1/Btg2/Btg3/Bub1b/Bub3/Ctnnb1/Ccnd1/Ccnd2/Cd28/Cdc25a/Cdk11b/Cdc7/Cdk4/Cdkn1a/Cdkn1b/Cdkn1c/Cdkn2b/Cit/Plk3/Cradd/Crebbp/Smc3/Cyp1a1/Dctn1/Gadd45a/Dlg1/Dync1h1/E2f1/E4f1/Edn1/Edn3/Egf/Egfr…	344
BP	GO:0042176	regulation of protein catabolic process	275/10580	376/23174	1.10247154197061e-27	1.98003888937921e-25	7.99747777212964e-26	Zfand2a/Wdr91/Sf3b3/Fam192a/Xpo1/Csnk1d/Mycbp2/Sgsm3/Gga1/Prickle1/Wwp1/Rnf144a/Ogt/Edem2/Pttg1ip/Timp4/Atxn3/Egln1/Egln2/Laptm4b/Adra2a/Derl2/Apc/Apoe/Arntl/Atpif1/Axin1/Btrc/Caml/Cdh1/Clu/Plk3/Csnk2a2/Ctsc/Cyp51/Dab2/Dvl1/Efna1/Egf/Egfr/Rhbdf1/Epha4/Epm2a/Ptk2/Fhit/Foxf2/Fmr1/Gja1/Gclc/Gna12/Gpld1/Gpx1/Grin2a/Grin2c/Hfe/Hipk2/Hmgcr/Hspa1b/Hsp90ab1/Hsp90aa1/Ier3/Itch/Lats1/Ldlr/Lrp1/Alad/Glmn/Sm…	275
BP	GO:0032259	methylation	250/10580	335/23174	1.76787286621009e-27	3.08690245472128e-25	1.24681560037974e-25	Prdm11/Mir208b/Bmt2/Rrp8/Prmt9/Pwp1/Airn/Kdm3a/Cbll1/Nsun3/Nsd2/Ogt/Trmt10a/Rbm15b/Rlf/Rnf20/Nop2/Ehmt2/Prdm15/Parp1/Baz2a/Tgs1/Prdm1/Bmi1/Smyd1/Brca1/Btg1/Btg2/Ctnnb1/Comt/Ctcf/Dnmt1/Trdmt1/Dnmt3a/Eed/Hnmt/Ezh1/Ezh2/Wdr5/Fbl/Gata3/Gfi1/Gnas/Gnmt/Emg1/Gspt1/Thumpd3/H19/Hdac2/Hells/Prmt2/Trmt2a/Ilf3/Jarid2/Lmna/Smad4/Mbd4/Mecp2/Meg3/Men1/Mettl1/Mgmt/Mtf2/Mthfr/Myc/Nnmt/Nsd1/Pax5/Pik3ca/Ash1l/Rab6a…	250
BP	GO:0045786	negative regulation of cell cycle	317/10580	449/23174	3.33164037633172e-27	5.66018686638411e-25	2.28617826108453e-25	Kifc1/Trrap/Rrp8/Gadd45gip1/Hinfp/Dgkz/Scrib/Sgsm3/Fbxo4/Atf5/Thoc5/Cdk9/Babam2/E2f8/Tpr/Uhrf2/Abl1/Vps4a/Alox8/Stk33/Apbb1/Apbb2/Apc/Birc5/Nr2f2/Gjc2/Rhob/Atf2/Atm/Bcl2/Bcl2l1/Blm/Bmp2/Bmp4/Brca1/Zfp36l1/Zfp36l2/Btg1/Btg2/Btg3/Bub1b/Bub3/Calr/Cast/Ctnnb1/Runx3/Ccnd1/Cdk4/Cdk5r1/Cdk6/Cdkn1a/Cdkn1b/Cdkn1c/Cdkn2b/Cdkn2c/Cdkn2d/Cebpa/Clock/Plk3/Cradd/Smc3/Gadd45a/Ddit3/Dlg1/E2f1/Egfr/Epm2a/Esr1/Ezh2…	317
BP	GO:0198738	cell-cell signaling by wnt	304/10580	427/23174	3.97482705637906e-27	6.57520075694705e-25	2.65575702492695e-25	Tmem64/Csnk1g2/Fbxw11/Csnk1d/Ptpn23/Prkaa1/Prickle1/Kank1/Lgr4/Rapgef1/Celsr3/Abl1/Abl2/Macf1/Prdm15/Apc/Xiap/Apoe/Arntl/Axin1/Axin2/Bcl7b/Bmp2/Btrc/Aspm/Ctnnb1/Ctnnd1/Cav1/Ccnd1/Cd44/Cdh1/Cdh2/Cdh3/Celsr1/Col1a1/Csnk2a2/Dab2/Ddit3/Dvl1/Dvl3/Eda/Egf/Egfr/Egr1/Emd/Mark2/Epm2a/Ankrd6/Fgf10/Fgf2/Fgf9/Fgfr2/Fgfr3/Frat1/Fzd1/Fzd3/Fzd4/Fzd5/Fzd6/Fzd7/Fzd8/Gata3/Gata4/Gli1/Gli3/Gnaq/Grk5/Grb10/Hdac2/Hhe…	304
BP	GO:0016055	Wnt signaling pathway	302/10580	425/23174	9.89400247628332e-27	1.59471024527992e-24	6.44111578213101e-25	Tmem64/Csnk1g2/Fbxw11/Csnk1d/Prkaa1/Prickle1/Kank1/Lgr4/Rapgef1/Celsr3/Abl1/Abl2/Macf1/Prdm15/Apc/Xiap/Apoe/Arntl/Axin1/Axin2/Bcl7b/Bmp2/Btrc/Aspm/Ctnnb1/Ctnnd1/Cav1/Ccnd1/Cd44/Cdh1/Cdh2/Cdh3/Celsr1/Col1a1/Csnk2a2/Dab2/Ddit3/Dvl1/Dvl3/Eda/Egf/Egfr/Egr1/Emd/Mark2/Epm2a/Ankrd6/Fgf10/Fgf2/Fgf9/Fgfr2/Fgfr3/Frat1/Fzd1/Fzd3/Fzd4/Fzd5/Fzd6/Fzd7/Fzd8/Gata3/Gata4/Gli1/Gli3/Gnaq/Grk5/Grb10/Hdac2/Hhex/Hic1/…	302
BP	GO:0031346	positive regulation of cell projection organization	324/10580	464/23174	1.99423149992859e-26	3.13393480213778e-24	1.26581220469151e-24	Brk1/Mob2/Ccp110/Fig4/Mien1/Dnm3/Rhoq/Cdc42ep2/Cdc42ep1/Rrn3/Fbxo38/Rapgef1/Ankrd1/Baiap2/Ccdc88a/Braf/Rap1a/Syt17/Abl2/Ache/Zmynd10/Adam17/Adamts1/Agrn/Rims1/Rims2/Ap2a1/Apbb1/Apc/Apoe/Rnd2/Arsb/Atf1/Atp7a/Bdnf/Bmp4/Bmp5/Bmpr2/Camk2b/Cask/Cbfa2t2/Cd24a/Cdh4/Cfl1/Cflar/Cxcr4/Ccr7/Cnr1/Cntf/Cobl/Cux1/Cux2/Dlg4/Dmd/Dnm2/Dvl1/Dvl3/Eef1a1/Eef2k/Efna5/Ehd1/Eif4g2/Mark2/Enc1/Epha3/Epha4/Epo/Eps8/Bcl11a…	324
BP	GO:0008380	RNA splicing	263/10580	361/23174	4.23762693334198e-26	6.49700558609455e-24	2.62417359774605e-24	Ppp1r8/Tra2a/Psip1/Sf3b3/Clk3/Zc3h10/Mbnl2/Scaf8/Snrpd2/Jmjd6/Thoc5/Celf4/Rbm15b/Akt2/Lsm10/Prdx6/Aqr/C1qbp/Cirbp/Clk1/Clk2/Clk4/Coil/Celf1/Dhx15/Dhx9/Dyrk1a/Khdrbs3/Celf2/Srsf10/Fmr1/Aff2/Frg1/Hnrnpc/Hnrnpk/Hnrnpl/Khsrp/Zbtb7a/Rbm39/Magoh/Zfp638/Npm1/Pabpc1/Pik3r1/Pnn/Prpf4b/Prx/Ptbp1/Casc3/Eif4a3/Luc7l2/Slu7/Qk/Raly/Rbmx/Rbmxl1/Rest/Polr2a/Sart1/Srsf2/Srsf5/Eftud2/Snrnp70/Snrpd1/Snrpe/Snrpn/Son…	263
BP	GO:0051090	regulation of DNA-binding transcription factor activity	283/10580	395/23174	4.75518954630077e-26	7.11693368763016e-24	2.87456571069611e-24	Prkd2/Ticam1/Brms1/Nod1/Card11/Irak2/Sri/Arrb1/Egln1/Adcy8/Adora3/Ager/Tirap/Anxa3/App/Ar/Atf2/Phb2/Bcl10/Bdnf/Bex2/Cacna1d/Camk2a/Cat/Ctnnb1/Cav1/Cd84/Cebpg/Cflar/Clock/Clu/Cys1/Creb3/Crebbp/Csrp3/Cx3cr1/Cyp1b1/Ddit3/Dhx9/Edn1/Eomes/Epha5/Esr1/Esr2/Ezh2/Fcgr2b/Fer/Foxs1/Flot1/Flot2/Fosl1/Tlr3/Fzd1/Fzd4/Fzd6/Gas6/Gfi1/Cmklr1/Hand2/Hcls1/Hdac2/Hdac5/Foxj1/Hipk2/Foxa1/Foxa2/Hr/Prmt2/Icam1/Id1/Id2/I…	283
BP	GO:0043161	proteasome-mediated ubiquitin-dependent protein catabolic process	280/10580	390/23174	5.08038807966307e-26	7.42681848110745e-24	2.99972975474843e-24	Zfand2a/Fbxl14/Fbxw11/Csnk1d/Jkamp/Nhlrc1/Topors/Sharpin/Prickle1/Fbxo4/Wwp1/Rnf216/Rnf144a/Ogt/Ubxn8/Edem2/Arrb1/Selenos/Atxn3/Hspa13/Derl2/Birc2/Arntl/Aup1/Axin1/Btrc/Caml/Ctnnb1/Cd2ap/Clock/Clu/Plk3/Dab2/Ddit3/Dvl1/Epm2a/Ube2j2/Ube4a/Fhit/Foxf2/Gclc/Gna12/Spsb2/Hspa5/Herc2/Hfe/Hspa1b/Hsp90ab1/Itch/Psmb9/Psmb8/Znrf1/Glmn/Smad7/Anapc1/Mdm2/Psmd7/Map1a/Mtm1/Commd1/Nedd4/Nfe2l2/Plaa/Pml/Pmp22/Psen…	280
BP	GO:0030111	regulation of Wnt signaling pathway	219/10580	289/23174	9.04871965902764e-26	1.29273299492381e-23	5.22141431042456e-24	Tmem64/Csnk1g2/Csnk1d/Prickle1/Kank1/Lgr4/Rapgef1/Abl1/Abl2/Macf1/Prdm15/Apc/Xiap/Apoe/Arntl/Axin1/Axin2/Bmp2/Btrc/Aspm/Ctnnd1/Cav1/Cdh1/Cdh2/Cdh3/Col1a1/Dab2/Ddit3/Eda/Egf/Egfr/Egr1/Emd/Ankrd6/Fgf10/Fgf2/Fgf9/Fgfr2/Fgfr3/Frat1/Fzd1/Fzd6/Fzd7/Gli1/Gli3/Gnaq/Grb10/Hdac2/Hhex/Hic1/Ilk/Invs/Isl1/Itga3/Jrk/Mdfic/Lats1/Lef1/Lrp1/Lrp6/Smad3/Mbd2/Mdk/Mesp1/Usp34/Nfkb1/Notch1/Ctnnd2/Nxn/Cdk14/Ppm1a/Psen1…	219
BP	GO:0060070	canonical Wnt signaling pathway	211/10580	277/23174	2.15298095290479e-25	2.95433420257187e-23	1.19327060914034e-23	Tmem64/Csnk1g2/Csnk1d/Prickle1/Kank1/Lgr4/Rapgef1/Prdm15/Apc/Xiap/Apoe/Arntl/Axin1/Axin2/Btrc/Aspm/Ctnnb1/Ctnnd1/Cav1/Cdh1/Cdh2/Cdh3/Col1a1/Dab2/Ddit3/Dvl1/Dvl3/Eda/Egf/Egfr/Egr1/Emd/Ankrd6/Fgf10/Fgf2/Fgf9/Fgfr2/Fgfr3/Frat1/Fzd1/Fzd3/Fzd4/Fzd5/Fzd6/Fzd7/Fzd8/Gata3/Gata4/Gli1/Gli3/Gnaq/Hdac2/Ilk/Invs/Isl1/Jrk/Klf4/Lats1/Lef1/Lrp5/Lrp6/Smad3/Mdk/Mesp1/Mgat3/Mitf/Usp34/Myc/Myh6/Nfkb1/Notch1/Ctnnd2/C…	211
BP	GO:0043405	regulation of MAP kinase activity	222/10580	295/23174	2.16193721473602e-25	2.95433420257187e-23	1.19327060914034e-23	Spred3/Pik3r6/Stk38/Aida/Arrb1/Itga1/Raf1/Chrna7/Spred1/Spred2/Adora1/Adra2a/Ager/Tirap/Apoe/Axin1/Cspg4/Bmp2/Bmp4/Cav1/Cav3/Cd24a/Ccr7/Crkl/Csk/Dab2/Gadd45a/Dvl3/Edn1/Edn3/Egf/Egfr/Epha4/Ephb2/Erbb2/Ezh2/F2r/Fem1a/Fgf1/Fgf10/Fgf18/Fgf2/Fgfr1/Flt1/Fzd4/Fzd5/Fzd8/Gab1/Ghr/Lpar1/Ptpn6/Hgf/Hipk3/Hmgcr/Hras/Dnaja1/Htr2a/Hyal2/Igf1/Igf1r/Irak1/Ilk/Inppl1/Insr/Jak2/Ajuba/Mdfic/Kras/Ksr1/Sh2b3/Lyn/Met/K…	222
BP	GO:0003007	heart morphogenesis	210/10580	276/23174	3.6272457861016e-25	4.75391256241413e-23	1.92012946071351e-23	Ovol2/Ankrd1/Nsd2/Dsp/Egln1/Actc1/Acvr1/Acvrl1/Adam15/Adamts1/Angpt1/Ahr/Fgfrl1/Atf2/Axin2/Bmp10/Bmp2/Bmp4/Bmp5/Bmpr1a/Bmpr2/Ctnnb1/Cav3/Col5a1/Crkl/Dll1/Dnah11/Dvl3/S1pr1/Efna1/Eng/Ephb4/Epo/Erg/Eya1/Myh7/Fgf9/Fgfr2/Fzd1/Gaa/Gata3/Gata4/Gata5/Gata6/Gja1/Gja5/Lrp2/Hand2/Has2/Hes1/Hey1/Hey2/Hif1a/Id2/Ccn1/Ilk/Insr/Isl1/Jag1/Jun/Kif3a/Lrp6/Ly6e/Smad3/Smad4/Smad6/Smad7/Mdm2/Mdm4/Mef2c/Mesp1/Foxc1/Ci…	210
BP	GO:0044770	cell cycle phase transition	280/10580	393/23174	3.63009549786634e-25	4.75391256241413e-23	1.92012946071351e-23	Hinfp/Dgkz/Chmp7/Tcf19/Atf5/Babam2/Cenpf/Camk2d/Tpr/Acvr1/Acvr1b/Adam17/Adamts1/Aif1/Vps4a/Lsm10/Apc/Birc5/App/Gjc2/Atm/Bach1/Phb2/Bcl2/Bid/Blm/Brca1/Zfp36l1/Zfp36l2/Bub1b/Bub3/Calm2/Calm3/Camk2a/Camk2b/Camk2g/Ccna1/Ccna2/Ccnd1/Ccnd2/Ccni/Cdc25a/Cdc7/Cdk4/Cdkn1a/Cdkn1b/Cdkn1c/Cdkn2b/Cdkn2c/Cdkn2d/Cirbp/Cit/Plk3/Cradd/Crebbp/Cyp1a1/E2f1/Egfr/Eif4e/Eif4ebp1/Eps8/Ercc2/Ercc3/Ezh2/Fgf10/Foxm1/Gas1/Gl…	280
BP	GO:0001655	urogenital system development	251/10580	346/23174	1.5971246931644e-24	2.04888282065947e-22	8.27554191173475e-23	Klhl3/Dchs2/Nup107/Ift140/Lgr4/Jmjd6/Cenpf/Ampd2/Ace/Npnt/Acvr1/Acvr2b/Adamts1/Angpt1/Angpt2/Agtr1a/Agtr1b/Ahr/Apc/Ar/Arg2/Bcl2/Bdnf/Bmp2/Bmp4/Bmp6/C3ar1/Cat/Ctnnb1/Ctnnd1/Cd44/Cdkn1b/Cdkn1c/Cflar/Cxcr2/Col4a1/Col4a3/Col4a4/Cys1/Crkl/Vcan/Cux1/Cyp7b1/Dlg1/Dll1/Ednra/Efnb2/Egr1/Enpep/Epha4/Epha7/Ephb2/Ephb3/Esr1/Esr2/Mecom/Eya1/Fbn1/Fem1b/Fgf1/Fgf10/Fgf2/Fgfr1/Fgfr2/Fmn1/Gata2/Gata3/Gcnt1/Gdf11/Gd…	251
BP	GO:0034660	ncRNA metabolic process	316/10580	458/23174	2.034345910918e-24	2.52579744560608e-22	1.02018243361218e-22	Mdn1/Kti12/Adat3/Btbd18/Tyw1/Ints4/Rrp8/Lars2/Imp3/Rpp25/Pwp1/Rars/Tsr1/Pelo/Utp15/Dph3/Qtrt2/Nsun3/Yars/Eprs/Fam207a/Trmt10a/Exosc4/Ints5/Sephs1/Nop2/Pwp2/Tars/Elac1/Pop5/Bop1/Trdmt1/Ell/Aimp1/Drosha/Fbl/Frg1/Emg1/Thumpd3/Hars/Hras/Khsrp/Lyar/Mecp2/Mettl1/Mybl1/Ncl/Nfkb1/Rrp1/Ints6/Npm1/Pdcd11/Pa2g4/Dicer1/Ell2/Cavin1/Utp14b/Rela/Polr1b/Polr1a/Rps19/Sars/Sart1/Smarca4/Spin1/Sephs2/Urb1/Dhx37/Ssb…	316
BP	GO:0042692	muscle cell differentiation	279/10580	394/23174	2.04924705259164e-24	2.52579744560608e-22	1.02018243361218e-22	Mir208b/Fer1l5/Maml1/Cdk9/Camk2d/Foxp1/Ank2/Acadm/Npnt/Actc1/Acvr1/Adm/Parp2/Adra1b/Adra1a/Adrb1/Alpk3/Slc25a4/Speg/Atg5/Barx2/Bcl2/Bdnf/Bmp10/Bmp2/Bmp4/Smyd1/Klf5/Cacna1s/Cacybp/Capn2/Casp1/Casq2/Ctnnb1/Cav3/Cd53/Cdh2/Cflar/Csrp3/Daxx/Dll1/Dmd/Dnmt1/Dyrk1b/Edn1/Ednrb/Efnb2/Ehd1/Eng/Epc1/Ezh2/Fgf10/Fgf9/Fgfr2/Flot1/Flt3l/Fzd7/Gata4/Gata6/Kat2a/Gpx1/Nr3c1/Hdac2/Hdac5/Hdac6/Hes1/Hey1/Hey2/Hira/Ifrd…	279
BP	GO:0010769	regulation of cell morphogenesis involved in differentiation	246/10580	338/23174	2.14194060762864e-24	2.58927666529878e-22	1.04582201327941e-22	Dnm3/Mycbp2/Kank1/Baiap2/Sema3d/Chn1/Braf/Triobp/Aatk/Abl1/Ache/Chrnb2/Adam10/Agrn/Apoe/Arc/Rnd2/Bdnf/Bmpr2/C1qbp/Cacna1a/Calr/Camk2b/Cask/Cdh2/Cdh4/Cdk5r1/Cfl1/Cit/Ccr5/Cntf/Bcar1/Crk/Crkl/Cttn/Cux1/Cux2/Dab1/Dab2/Dnm2/Eef2k/Efna1/Efna5/Efnb3/Eif4g2/Mark2/Dmtn/Epha4/Epha7/Ephb2/Ephb3/Bcl11a/Plxnb2/Ptk2/Fmr1/Gdi1/Pdpn/Grin1/Has2/Sdc2/Id1/Ifrd1/Ilk/Itgb1bp1/Itgb3/Kif13b/L1cam/Lrp1/Mdk/Met/Pias2/Af…	246
BP	GO:0071902	positive regulation of protein serine/threonine kinase activity	210/10580	279/23174	4.12452875358791e-24	4.89184674434974e-22	1.97584177828283e-22	Mapre3/Pik3r6/Arrb1/Itga1/Raf1/Chrna7/Adam17/Adora1/Adra2a/Adrb2/Ager/Tirap/Rhoa/Axin1/Cspg4/Bmp2/Bmp4/Cab39/Ccnd1/Ccnd2/Cd24a/Cdkn1b/Ccr7/Crkl/Csf1r/Csk/Dab2/Gadd45a/Dvl3/Edn1/Edn3/Egf/Egfr/Epha4/Erbb2/Ezh2/F2r/Acsl1/Fgf1/Fgf10/Fgf18/Fgf2/Fgfr1/Flt1/Fzd4/Fzd5/Fzd8/Gab1/Ghr/Lpar1/Hgf/Hras/Hsp90ab1/Htr2a/Igf1/Irak1/Ilk/Insr/Jak2/Ajuba/Mdfic/Kras/Met/Kitl/Mnat1/Gadd45b/Nrxn1/Ntf3/Ntrk3/Pdgfa/Pdgfb/…	210
BP	GO:0043414	macromolecule methylation	214/10580	286/23174	5.71280788489919e-24	6.65013154897709e-22	2.68602195289997e-22	Mir208b/Prmt9/Pwp1/Airn/Kdm3a/Cbll1/Nsun3/Nsd2/Ogt/Trmt10a/Rbm15b/Rlf/Rnf20/Nop2/Ehmt2/Parp1/Baz2a/Tgs1/Bmi1/Brca1/Btg1/Btg2/Ctnnb1/Ctcf/Dnmt1/Trdmt1/Dnmt3a/Eed/Ezh1/Ezh2/Wdr5/Fbl/Gata3/Gfi1/Gnas/Emg1/Gspt1/Thumpd3/H19/Hdac2/Hells/Prmt2/Ilf3/Jarid2/Lmna/Smad4/Mbd4/Mecp2/Meg3/Men1/Mettl1/Mtf2/Mthfr/Myc/Nsd1/Pax5/Pik3ca/Ash1l/Rab6a/Kdm4b/Tet3/Satb1/Spi1/Smarca4/Setd1b/Dot1l/Supt6/Suv39h1/Tyw3/Mtrr/…	214
BP	GO:0010506	regulation of autophagy	190/10580	247/23174	6.77416359350799e-24	7.74225315432568e-22	3.12713542345288e-22	Rubcn/Usp30/Tbc1d14/Qsox1/Prkaa1/Ticam1/Nod1/Pip4k2b/Ehmt2/Adra1a/Adrb2/Ager/Pip4k2c/Atm/Atpif1/Bcl2/Bid/Bnip3l/Casp1/Cdc37/Plk3/Cttn/Ddit3/Eif4g2/Epm2a/Sesn1/Ptk2/Gata4/Gnai3/Hdac6/Htt/Hif1a/Hk2/Hmgb1/Irgm1/Il10ra/Il4/Kdr/Lepr/Mfn2/Usp33/Bmf/Mcl1/Rab8a/Fyco1/Foxk1/Mapt/Mtm1/Npc1/Pafah1b2/Pikfyve/Pip4k2a/Prkd1/Ptpn22/Ripk2/Rab12/Rock1/Snca/Plk2/Sptlc2/Srebf1/Trim21/Eif4g1/Stk11/Supt5/Tbc1d25/Lzts…	190
BP	GO:0043087	regulation of GTPase activity	219/10580	295/23174	9.96782922618064e-24	1.11888883063878e-21	4.51924888976461e-22	Tbc1d14/Tbc1d10a/Dock9/Scrib/Sgsm3/Arap3/Rapgef1/Chn1/Mex3b/Tbc1d10c/Arrb1/Rap1a/Abr/Bcr/Rap1gap/Adprh/Adrb1/Agrn/Akt2/Arhgap6/Bcl6/Ccr7/Crk/Crkl/Asap1/Dvl3/S1pr1/Efna5/Epha2/Epha3/Epha4/Epha5/Ephb3/Erbb2/Fgd6/Evi5/Ezh2/Plxnb2/F2r/F2rl1/Srgap2/Gnao1/Gnas/Gnb5/Gpr65/Foxj1/Hras/Icam1/Itga6/Itgb1/Itgb1bp1/F11r/Ajuba/Snx18/Afdn/Mmut/Myo9b/Nedd9/Nf1/Ntf3/Ntrk3/Pafah1b1/Pecam1/Pip5k1a/Plxna1/Plxna2/Prk…	219
BP	GO:0031589	cell-substrate adhesion	244/10580	337/23174	1.10704283662612e-23	1.22085460895295e-21	4.93109385400224e-22	Emilin1/Adamts9/Epdr1/Dusp22/Mmrn2/Kank1/Col16a1/Fermt3/Itga1/Actn1/Braf/Triobp/Atxn3/Abl1/Npnt/Macf1/Acvrl1/Adam15/Angpt1/Angpt2/Apod/Rhoa/Rhod/Arhgap6/Bcl2/Bcl6/C1qbp/Ddr1/Calr/Cask/Ctnnb1/Cd3e/Cdh13/Cdk6/Cfl1/Coro1a/Col13a1/Col8a1/Col1a1/Bcar1/Crk/Crkl/Csf1/Cttn/Dab2/Dag1/Dmd/Dnm2/Eda/Edil3/Efna1/Efna5/Emp2/Dmtn/Epha3/Ephb3/Muc4/Ptk2/Fbln2/Fer/Fga/Ccn2/Fmn1/Srgap2/Fzd4/Fzd7/Gas6/Gcnt2/Pdpn/Gp5…	244
BP	GO:0016358	dendrite development	217/10580	292/23174	1.26622155312594e-23	1.37232218671546e-21	5.54287910370193e-22	Dnm3/Baiap2/Abi1/Abl2/Ache/Chrna7/Chrnb2/Adam10/Apoe/App/Arc/Arf4/Arf6/Rhoa/Atp7a/Bdnf/Bmp5/Cacna1a/Camk2a/Camk2b/Cask/Cd3e/Cdk5r1/Cfl1/Cit/Cobl/Crk/Crkl/Cux1/Cux2/Dab1/Asap1/Dlg4/Dvl1/Eef2k/Efna1/Eif4g2/Epha4/Epha5/Ephb2/Ephb3/Bcl11a/Ezh2/Fas/Fcgr2b/Fmn1/Fmr1/Srgap2/Lpar1/Grin1/Nr3c1/Grn/Hdac2/Hdac6/Hnrnpk/Sdc2/Id1/Il1rap/Ilk/Itgb1/Itsn1/Rtn4ip1/Mapkapk5/Matn2/Mecp2/Mef2a/Mef2c/Met/Pias2/Afdn/Ma…	217
BP	GO:0060828	regulation of canonical Wnt signaling pathway	173/10580	221/23174	2.169320403735e-23	2.31124543353868e-21	9.33523784800862e-22	Tmem64/Csnk1g2/Csnk1d/Prickle1/Kank1/Lgr4/Rapgef1/Prdm15/Apc/Xiap/Apoe/Arntl/Axin1/Axin2/Btrc/Aspm/Ctnnd1/Cav1/Cdh1/Cdh2/Cdh3/Col1a1/Dab2/Ddit3/Eda/Egf/Egfr/Egr1/Emd/Ankrd6/Fgf10/Fgf2/Fgf9/Fgfr2/Fgfr3/Frat1/Fzd1/Fzd6/Fzd7/Gli1/Gli3/Gnaq/Hdac2/Ilk/Invs/Isl1/Jrk/Lats1/Smad3/Mdk/Mesp1/Usp34/Nfkb1/Notch1/Ctnnd2/Cdk14/Ppm1a/Psen1/Rspo1/Ptpru/Ptpro/Sfrp2/Sema5a/Sfrp1/Shh/Siah2/Snai2/Sox17/Sox2/Sox4/Sox…	173
BP	GO:0070302	regulation of stress-activated protein kinase signaling cascade	181/10580	234/23174	2.54509707232924e-23	2.66641336611027e-21	1.07697791902774e-21	Rell1/Dusp22/Nod1/Rapgef1/Aida/Ager/Tirap/App/Axin1/Bmp2/Cav3/Rb1cc1/Ccr7/Dab2/Gadd45a/Dlg1/Dvl3/Edar/Edn1/Egfr/Epha4/Mecom/Ankrd6/F2rl1/Fas/Fcgr2b/Ccn2/Foxm1/Flt4/Tlr3/Fzd4/Fzd5/Fzd8/Gab1/Grik2/Hand2/Hgf/Hipk2/Hipk3/Hmgcr/Hras/Dnaja1/Hsph1/Igf1r/Irak1/Itch/Mdfic/Lmnb1/Ltbr/Lyn/Men1/Met/Mid1/Gadd45b/Nbr1/Pafah1b1/Igbp1/Per1/Plcb1/Mapk8ip1/Eif2ak2/Ptk2b/Ptpn1/Dusp1/Ptpn22/Sirpa/Ripk2/Rasgrp1/Ripk1…	181
BP	GO:0045666	positive regulation of neuron differentiation	313/10580	458/23174	3.8692199023349e-23	3.98719939443888e-21	1.61045011293042e-21	Mob2/Fig4/Etv5/Csnk1d/Rrn3/Fbxo38/Rapgef1/Ankrd1/Baiap2/Braf/Rap1a/Syt17/Abl2/Ache/Adam17/Adamts1/Rims1/Rims2/Ap2a1/Apbb1/Apoe/Rhoa/Rnd2/Arsb/Atf1/Bcl2/Bcl6/Bdnf/Bmp2/Bmp4/Bmp5/Bmp6/Bmpr2/Camk2b/Cask/Cbfa2t2/Cd24a/Cdh4/Cfl1/Cflar/Cxcr4/Ccr5/Cnr1/Cntf/Cobl/Cux1/Cux2/Dab1/Dlg4/Dmd/Dvl1/Dvl3/Eef1a1/Eef2k/Efna5/Ehd1/Eif4g2/Mark2/Enc1/Epha3/Epha4/Epo/Bcl11a/Ezh2/Plxnb2/Fes/Fgfr1/Fmr1/Fzd1/Fzd4/Gata2/G…	313
BP	GO:0072001	renal system development	222/10580	302/23174	4.39315589372323e-23	4.45409321741036e-21	1.79903090248904e-21	Klhl3/Dchs2/Nup107/Ift140/Lgr4/Jmjd6/Cenpf/Ampd2/Ace/Npnt/Acvr2b/Adamts1/Angpt1/Angpt2/Agtr1a/Agtr1b/Ahr/Apc/Arg2/Bcl2/Bdnf/Bmp2/Bmp4/Bmp6/C3ar1/Cat/Ctnnb1/Ctnnd1/Cd44/Cdkn1c/Cflar/Cxcr2/Col4a1/Col4a3/Col4a4/Cys1/Vcan/Cux1/Dlg1/Dll1/Ednra/Efnb2/Egr1/Enpep/Epha4/Epha7/Mecom/Eya1/Fbn1/Fgf1/Fgf10/Fgf2/Fgfr1/Fgfr2/Fmn1/Gata3/Gcnt1/Gdf11/Gdnf/Gli2/Gli3/Hdac5/Hes1/Hey1/Hoxb7/Id2/Id3/Il6ra/Ilk/Invs/Irx1…	222
BP	GO:0022407	regulation of cell-cell adhesion	276/10580	394/23174	4.9784190022159e-23	4.96735584887764e-21	2.00634028961483e-21	Akna/Cd276/Pik3r6/Ptpn23/Dusp22/Nckap1l/Il1rl2/Fermt3/Card11/Mex3b/Rap1gap/Abl1/Abl2/Pawr/Adk/Adora2a/Adrb2/Ager/Aif1/Ank3/Ap3b1/Ap3d1/Arg2/Rhoa/Bad/Bcl10/Bcl6/Blm/Bmi1/Bmp2/Bmp4/Cav1/Runx1/Runx3/Cbfb/Cd24a/Cd28/Cd3e/Cd4/Cd44/Cd5/Cd6/Cd80/Cd83/Cd86/Cdh1/Cebpb/Coro1a/Ccr2/Ccr5/Ccr7/Dlg1/Efna5/Efnb1/Efnb2/Efnb3/Egr3/Dmtn/Epha7/Ephb3/Ephb4/Ephb6/Epo/Erbb2/Muc4/Fadd/Ptk2/Fga/Fgl2/Flot1/Flot2/Dtx1/Gat…	276
BP	GO:0043254	regulation of protein complex assembly	305/10580	445/23174	6.84230403970433e-23	6.72042549899709e-21	2.71441403680376e-21	Tmsb15b2/Brk1/Plekhg2/Numa1/Cdc42ep2/Cdc42ep1/Cnot6/Slf1/Prkaa1/Nckap1l/Rrn3/Ttbk1/Kank1/Baiap2/Napa/Tbcd/Raf1/Abl1/Parp1/Ahr/Rims1/Apc/Birc2/Apoe/Arf6/Rhoa/Arpc1b/Atm/Bid/Capg/Capza1/Ctnnb1/Cav1/Cav3/Cd24a/Cdkn1b/Cebpa/Cfl1/Coro1a/Clu/Creb1/Cryab/Csf2/Cttn/Dctn1/Asap1/Dlg1/Dr1/Dyrk1a/Mapre1/Eif4ebp1/Eln/Dmtn/Epn1/Eps8/Esr1/Fas/Fer/Fes/Fmn1/Fosl1/Gda/Grb2/Hcfc1/Hcls1/Hdac6/Hey2/Hsp90aa1/Icam1/Ide…	305
BP	GO:0001822	kidney development	209/10580	281/23174	7.00706753332782e-23	6.77637330992288e-21	2.73701164216789e-21	Klhl3/Dchs2/Nup107/Lgr4/Jmjd6/Cenpf/Ampd2/Ace/Npnt/Acvr2b/Adamts1/Angpt1/Angpt2/Agtr1a/Agtr1b/Ahr/Apc/Arg2/Bcl2/Bdnf/Bmp2/Bmp4/Bmp6/C3ar1/Cat/Ctnnb1/Ctnnd1/Cd44/Cdkn1c/Cflar/Cxcr2/Col4a3/Col4a4/Cys1/Vcan/Cux1/Dlg1/Dll1/Ednra/Efnb2/Egr1/Enpep/Epha4/Epha7/Eya1/Fbn1/Fgf1/Fgf10/Fgf2/Fgfr1/Fgfr2/Fmn1/Gata3/Gcnt1/Gdf11/Gdnf/Gli2/Gli3/Hes1/Hey1/Hoxb7/Id2/Id3/Il6ra/Ilk/Invs/Irx1/Irx2/Irx3/Itga3/Itgb3/Jag…	209
BP	GO:0032872	regulation of stress-activated MAPK cascade	179/10580	232/23174	7.4259307775322e-23	7.07263649508597e-21	2.85667384934731e-21	Rell1/Dusp22/Nod1/Rapgef1/Aida/Ager/Tirap/App/Axin1/Bmp2/Cav3/Rb1cc1/Ccr7/Dab2/Gadd45a/Dlg1/Dvl3/Edar/Edn1/Egfr/Epha4/Mecom/Ankrd6/F2rl1/Fas/Fcgr2b/Ccn2/Foxm1/Flt4/Tlr3/Fzd4/Fzd5/Fzd8/Gab1/Grik2/Hand2/Hgf/Hipk2/Hipk3/Hmgcr/Hras/Dnaja1/Hsph1/Igf1r/Irak1/Itch/Mdfic/Lmnb1/Ltbr/Men1/Met/Mid1/Gadd45b/Nbr1/Pafah1b1/Igbp1/Per1/Plcb1/Mapk8ip1/Eif2ak2/Ptk2b/Ptpn1/Dusp1/Ptpn22/Sirpa/Ripk2/Rasgrp1/Ripk1/Nco…	179
BP	GO:1903362	regulation of cellular protein catabolic process	182/10580	237/23174	8.47050738702301e-23	7.94710588579502e-21	3.20987648350345e-21	Zfand2a/Wdr91/Fam192a/Csnk1d/Prickle1/Rnf144a/Ogt/Edem2/Pttg1ip/Atxn3/Laptm4b/Derl2/Apoe/Atpif1/Axin1/Btrc/Caml/Clu/Plk3/Csnk2a2/Ctsc/Dab2/Dvl1/Efna1/Egf/Rhbdf1/Epha4/Epm2a/Ptk2/Fhit/Foxf2/Fmr1/Gclc/Gna12/Gpx1/Hfe/Hipk2/Hspa1b/Hsp90ab1/Hsp90aa1/Lats1/Ldlr/Lrp1/Alad/Glmn/Smad7/Mdm2/Mgat3/Msn/Map1a/Mtm1/Commd1/Nfe2l1/Furin/Pkd1/Pml/Psen1/Psen2/Psme1/Pten/Edem1/Ptk2b/Rad23b/Rnf185/Hspa1a/Rdx/Shh/Sma…	182
BP	GO:0051656	establishment of organelle localization	321/10580	474/23174	1.09008934184225e-22	1.00769141217947e-20	4.0701168614915e-21	Kifc1/Numa1/Champ1/Xpo1/Dnm3/Synj1/Chmp7/Scrib/Gbf1/Cenpf/Napa/Nusap1/Braf/Rap1a/Syt17/Shroom2/Nr3c2/Erc1/Chrna4/Chrna7/Chrnb2/Adora2a/Adora2b/Adora3/Adra1a/Adra2a/Adrb2/Vps4a/Rims1/Rims2/Bloc1s4/Ap3b1/Ap3d1/Ap3s1/Ap3s2/Apba2/Birc5/Rab27a/Atm/Bcl2l1/Bicd1/Brca2/Btk/Cacna1a/Camk2a/Cask/Ctnnb1/Cd84/Cdh3/Cenpc1/Chga/Cln3/Cnr1/Cplx1/Cplx2/Ctbp2/Dctn1/Dlg1/Dync1h1/Dnm1/Dnm2/Doc2b/Dvl1/Stx2/Eya1/Ptk2/F…	321
BP	GO:0031098	stress-activated protein kinase signaling cascade	214/10580	290/23174	1.17607255351088e-22	1.07141914077817e-20	4.32751639827343e-21	Rell1/Dusp22/Nod1/Rapgef1/Oxsr1/Aida/Ager/Tirap/App/Rhoa/Axin1/Bmp2/Zfp36l1/Cav3/Rb1cc1/Ccr7/Cryab/Dab2/Gadd45a/Dlg1/Dvl3/Edar/Edn1/Egfr/Epha4/Mecom/Ankrd6/F2rl1/Ptk2/Fas/Fcgr2b/Fgfr3/Ccn2/Foxm1/Flt4/Tlr3/Fzd4/Fzd5/Fzd8/Gab1/Grik2/Hand2/Hgf/Hipk2/Hipk3/Hmgcr/Hras/Dnaja1/Hsph1/Igf1r/Irak1/Itch/Mdfic/Lmnb1/Ltbr/Lyn/Mapkapk2/Men1/Met/Mid1/Gadd45b/Nbr1/Nek1/Pafah1b1/Igbp1/Per1/Plcb1/Mapk8ip1/Eif2ak2/…	214
BP	GO:0007517	muscle organ development	292/10580	424/23174	1.81832154102109e-22	1.63285274383694e-20	6.59517527359831e-21	Unc45a/Prkaa1/Mylk/Ankrd1/Cenpf/Foxp1/Dsp/Adarb1/Egln1/Foxp2/Actc1/Parp2/Adrb1/Adrb2/Angpt1/Fgfrl1/Slc25a4/Boc/Apc/Nr2f2/Rhoa/Arntl/Zfhx3/Atf3/Bcl2/Bdnf/Bmp10/Bmp2/Bmp4/Bmpr1a/Smyd1/Klf5/Btg2/Cacna1s/Ctnnb1/Cav1/Cav3/Cflar/Chkb/Cntf/Col19a1/Cops2/Creb1/Cryab/Csrp3/Des/Dll1/Dmd/S1pr1/Edn1/Efnb2/Egr1/Egr2/Eln/Emd/Eng/Eomes/Epo/Erbb3/Etv1/Myh7/Fgf2/Fgf9/Fgfr1/Fgfr2/Foxn2/Flot1/Fos/Frg1/Fzd1/Fzd7/Gat…	292
BP	GO:0010976	positive regulation of neuron projection development	255/10580	360/23174	1.85550173476159e-22	1.63649848937778e-20	6.60990062524776e-21	Mob2/Fig4/Rrn3/Fbxo38/Rapgef1/Ankrd1/Baiap2/Braf/Rap1a/Syt17/Abl2/Ache/Adam17/Adamts1/Rims1/Rims2/Ap2a1/Apbb1/Apoe/Rnd2/Arsb/Atf1/Bdnf/Bmp4/Bmp5/Bmpr2/Camk2b/Cask/Cbfa2t2/Cd24a/Cdh4/Cfl1/Cflar/Cxcr4/Cnr1/Cntf/Cobl/Cux1/Cux2/Dlg4/Dmd/Dvl1/Dvl3/Eef1a1/Eef2k/Efna5/Ehd1/Eif4g2/Mark2/Enc1/Epha3/Epha4/Epo/Bcl11a/Ezh2/Plxnb2/Fes/Fgfr1/Fmr1/Fzd1/Fzd4/Gdi1/Lpar1/Nr3c1/Grn/Hspa5/Hap1/Hgf/Hnrnpk/Igf1r/Ikbkb…	255
BP	GO:0010632	regulation of epithelial cell migration	174/10580	225/23174	1.87444943104041e-22	1.63649848937778e-20	6.60990062524776e-21	Adamts9/Prkd2/Ptpn23/Mmrn2/Card10/Abl1/Macf1/Spred1/Acvrl1/Adam17/Adora2b/Ager/Angpt1/Angpt2/Anxa3/Apoe/Nr2f2/Arf6/Rhoa/Rhob/Arsb/Atp5b/Bmp10/Bmp4/Gdf2/Bmpr2/Calr/Capn7/Ccr6/Bcar1/Efna1/Emp2/Epha2/Ptk2/Fgf1/Fgf10/Fgf18/Fgf2/Fgf7/Fgfbp1/Fgfr1/Flt4/Gab2/Gata2/Gata3/Glul/Gpi1/Gpld1/Grn/Has2/Hdac5/Hdac6/Hbegf/Hif1a/Hyal1/Igf1/Igf2/Il4/Itga3/Itgb1bp1/Itgb3/Jun/Jup/Kdr/Klf4/Anxa1/Mecp2/Mef2c/Meox2/Met/…	174
BP	GO:0043542	endothelial cell migration	157/10580	198/23174	2.09656492698868e-22	1.8053434426097e-20	7.29187397822162e-21	Adamts9/Prkd2/Mmrn2/Card10/Abl1/Spred1/Acvrl1/Adam17/Adora2b/Ager/Angpt1/Angpt2/Anxa3/Apoe/Nr2f2/Rhoa/Rhob/Atp5b/Bmp10/Bmp4/Gdf2/Bmpr2/Calr/Cdh13/Bcar1/Cyp1b1/Efna1/Efnb2/Egr3/Emp2/Epha2/Ephb4/Ptk2/Fgf1/Fgf18/Fgf2/Fgfbp1/Fgfr1/Flt4/Gata2/Gata3/Glul/Gpi1/Gpld1/Gpx1/Grn/Hdac5/Hif1a/Hmgb1/Nr4a1/Igf1/Igf2/Itgav/Itgb1/Itgb1bp1/Itgb3/Jup/Kdr/Klf4/Anxa1/Mecp2/Mef2c/Meox2/Met/Myh9/Nf1/Nfe2l2/Nos3/Notch1/…	157
BP	GO:0007015	actin filament organization	278/10580	400/23174	2.25917653733694e-22	1.91907888022973e-20	7.75125719495973e-21	Tmsb15b2/Brk1/Plekhg2/Pls1/Synpo/Rhoq/Cdc42ep2/Cdc42ep1/Nckap1l/Kank1/Baiap2/Aif1l/Cald1/Arrb1/Actn1/Braf/Triobp/Shroom2/Abi1/Abl1/Abl2/Actc1/Pawr/Aif1/Akap2/Synpo2/Arf6/Rhoa/Rhob/Rhod/Arhgap6/Rnd2/Arpc1b/Pcdh15/Bcl2/Capg/Capza1/Casp4/Cav3/Cd2ap/Cfl1/Cit/Coro1a/Cobl/Bcar1/Cttn/Dlg1/S1pr1/Eln/Emp2/Enah/Dmtn/Eps8/F2rl1/Fat1/Fer/Ccn2/Fmn1/Gas7/Gpr65/Lpar1/Grb2/Hcls1/Icam1/Id1/Inppl1/Itgb1bp1/Itgb5/C…	278
BP	GO:0032970	regulation of actin filament-based process	272/10580	390/23174	2.86641492703225e-22	2.40243789750997e-20	9.70356884772182e-21	Tmsb15b2/Brk1/Plekhg2/Synpo/Rhoq/Cdc42ep2/Cdc42ep1/Nckap1l/Kank1/Baiap2/Ccdc88a/Sri/Dsp/Ank2/Braf/Triobp/Shroom2/Abl1/Adora1/Adrb1/Synpo2/Arf6/Rhoa/Rhob/Rhod/Arhgap6/Arhgdib/Rnd2/Arpc1b/Atp1a1/Bmp10/Cacna1c/Capg/Capza1/Casq2/Cav1/Cav3/Cd2ap/Cdk5r1/Celsr1/Cfl1/Cit/Coro1a/Crk/Csf1r/Csrp3/Cttn/Dlg1/Dsc2/S1pr1/Edn1/Efna5/Eln/Dmtn/Epha3/Epha5/Eps8/F2rl1/Fer/Fes/Fgr/Ccn2/Fmn1/Gata4/Gja5/Pdpn/Gpr65/Lpar…	272
BP	GO:0070838	divalent metal ion transport	319/10580	473/23174	4.1494760430927e-22	3.43205347458957e-20	1.38622385262321e-20	Cbarp/Xntrpc/Ano6/Srl/Slc39a3/Slc39a6/Mylk/Camk2d/Grm6/Ibtk/Slc30a9/Orai1/Sri/Ank2/Slc8a3/Erc1/Abl1/Asic1/Ace/Chrna4/Chrna7/Chrnb2/Pawr/Adcyap1r1/Adora2a/Adra1a/Adrb1/Adrb2/Agtr1a/Ahr/Stim2/Ap3b1/Ap3d1/Atg5/Gjc2/Rhoa/Atp1b1/Atp2a1/Atp2b2/Bak1/Bcl2/Bdkrb1/Bmp4/Cacna1a/Cacna1b/Cacna1c/Cacna1d/Cacna1e/Cacna1s/Cacna2d1/Cacnb1/Cacnb2/Cacnb3/Cacng1/Camk2a/Camk2b/Camk2g/Cask/Casq2/Ctnnb1/Cav1/Cav3/Cckar…	319
BP	GO:0046777	protein autophosphorylation	182/10580	239/23174	4.56539525724396e-22	3.72702267364098e-20	1.50536341223136e-20	Prkd2/Clk3/Mapkapk3/Csnk1g2/Camk2d/Oxsr1/Bcr/Aatk/Abl1/Abl2/Ace/Acvr1b/Stk33/Atm/Blk/Bmx/Btk/Ddr1/Camk2a/Camk2b/Camk2g/Camk4/Ctnnd1/Cav1/Clk1/Clk2/Clk4/Csf1r/Csk/Dyrk1a/Eef2k/Egfr/Eif2s1/Eif2ak3/Mark2/Eng/Epha4/Epha7/Ephb3/Ephb4/Erbb2/Ptk2/Fer/Fes/Fgfr1/Fgfr2/Fgfr3/Fgr/Flt1/Flt3/Flt4/Frk/Gfra2/Grk5/Hk1/Eif2ak1/Hspa9/Igf1r/Irak1/Impact/Insr/Itk/Jak2/Jun/Kdr/Lyn/Mak/Mapkapk2/Mapkapk5/Mark3/Met/Mknk…	182
BP	GO:0006470	protein dephosphorylation	179/10580	235/23174	9.51555786176688e-22	7.66856368193162e-20	3.09737187079375e-20	Camta1/Ppp1r8/Fbxw11/Ppp4r3b/Ptpn23/Dusp22/Ppp1r3e/Nckap1l/Mgat5/Cdca2/Ppp1r15b/Itga1/Pawr/Adora1/Akap1/Bcl2/Btrc/Cdc25a/Cry2/Vcan/Epm2a/Eya1/Eya2/Eya4/Ppm1g/Gnai2/Ptpn6/Htt/Hsp90ab1/Ikbkb/Jak2/Mtmr4/Mtm1/Ppp1r15a/Ppp1r12a/Nck1/Dusp8/Igbp1/Pdgfrb/Pirb/Plpp1/Ppm1a/Ppm1b/Ppp1r1b/Ppp2ca/Ppp2r3d/Ppp3ca/Ppp3cb/Ppp5c/Ptbp1/Pten/Ptp4a2/Ptp4a3/Ptpn1/Ptpn11/Ptpn12/Ptpn13/Ptpn14/Dusp1/Ptpn18/Ptpn2/Ptpn20/P…	179
BP	GO:0060560	developmental growth involved in morphogenesis	199/10580	268/23174	1.04755090420564e-21	8.33532276435019e-20	3.36667925508861e-20	Sema3d/Syt17/Aatk/Abl1/Ahr/Rims1/Rims2/Apoe/App/Areg/Rnd2/Bdnf/Bmp4/Bmpr2/Ddr1/Ctnnb1/Cdh4/Cdk5r1/Cfl1/Cxcr4/Ccr5/Cntf/Cobl/Csf1/Cttn/Dnm2/Dvl1/S1pr1/Efna5/Eif4g2/Epha7/Esr1/Bcl11a/Fgf1/Fgf10/Fgfr2/Fmn1/Gdi1/Hdac6/Hnrnpk/Hsp90ab1/Hsp90aa1/Ifrd1/Ilk/Impact/Itga4/Itgb1/L1cam/Lrp1/Lrp6/Mecp2/Mesp1/Afdn/Map1b/Map2/Mapt/Myo5b/Ndn/Nin/Notch1/Nrp1/Nrp2/Ntn1/Ntrk3/Pafah1b1/Prkcz/Plaa/Plxna1/Med1/Pthlh/Ra…	199
BP	GO:0007266	Rho protein signal transduction	154/10580	195/23174	1.12068062517017e-21	8.80574801227458e-20	3.55668640514532e-20	Phactr4/Plekhg2/Arhgef18/Rhoq/Cdc42ep2/Cdc42ep1/Arap3/Kank1/Baiap2/Arrb1/Abr/Gpr18/Bcr/Arhgef28/Abca1/Abl1/Abl2/Adra1b/Adra1a/Adrb1/Agtr1a/Srgap1/Apoe/Rhoa/Rhob/Rhod/Arhgdib/Rnd2/Bcl6/Cdh13/Cdh2/Celsr1/Col1a2/Ednra/Eps8/Fgd6/F2r/F2rl1/F2rl2/F2rl3/Flot1/Gna12/Gna13/Pdpn/Gpr65/Lpar1/Itga3/Itgb1/Itsn1/Stmn1/Arhgef2/Arhgef1/Mcf2l/Met/Myo9b/Myoc/Ngfr/Nrp1/Ntn1/Pdgfrb/Pecam1/Arhgdia/Ripor2/Rac1/Rasgrf2…	154
BP	GO:0060271	cilium assembly	216/10580	297/23174	1.60831081710999e-21	1.24812861683375e-19	5.04125495889447e-20	Cfap43/Dnah7c/Ccdc13/Ttll3/Ccp110/Lrrc49/Tmem17/Csnk1d/Gas8/Ptpn23/Dnal1/Exoc5/Ccdc65/Ift140/Unc119b/Celsr3/Ccdc88a/Dnaaf2/Kif24/Tpgs1/Dnah5/Dnah1/Zmynd10/Atg5/Pcdh15/Cep131/Ift81/Dctn1/Asap1/Dnah8/Dnm2/Ehd1/Ttbk2/Hap1/Htt/Foxj1/Cep250/Kif3a/Mak/Rab8a/Mns1/Map4/Nek1/Neurl1a/Odf2/Pcm1/Pcnt/Rab23/Dcdc2a/Rfx2/Rfx3/Rp1/Rpgr/Stil/Wdr11/Ccdc40/Ro60/Nudcd3/Ccdc114/Ubxn10/Cfap44/Rsph4a/Wdr19/Fnbp1l/Cep16…	216
BP	GO:0051403	stress-activated MAPK cascade	192/10580	257/23174	1.63668721936878e-21	1.25466047084782e-19	5.06763744944479e-20	Rell1/Dusp22/Nod1/Rapgef1/Aida/Ager/Tirap/App/Axin1/Bmp2/Zfp36l1/Cav3/Rb1cc1/Ccr7/Cryab/Dab2/Gadd45a/Dlg1/Dvl3/Edar/Edn1/Egfr/Epha4/Mecom/Ankrd6/F2rl1/Ptk2/Fas/Fcgr2b/Fgfr3/Ccn2/Foxm1/Flt4/Tlr3/Fzd4/Fzd5/Fzd8/Gab1/Grik2/Hand2/Hgf/Hipk2/Hipk3/Hmgcr/Hras/Dnaja1/Hsph1/Igf1r/Irak1/Itch/Mdfic/Lmnb1/Ltbr/Mapkapk2/Men1/Met/Mid1/Gadd45b/Nbr1/Pafah1b1/Igbp1/Per1/Plcb1/Mapk8ip1/Eif2ak2/Ptger4/Ptk2b/Ptpn1/D…	192
BP	GO:0072511	divalent inorganic cation transport	319/10580	476/23174	1.95243163193981e-21	1.47867292028598e-19	5.97243512522362e-20	Cbarp/Xntrpc/Ano6/Srl/Slc39a3/Slc39a6/Mylk/Camk2d/Grm6/Ibtk/Slc30a9/Orai1/Sri/Ank2/Slc8a3/Erc1/Abl1/Asic1/Ace/Chrna4/Chrna7/Chrnb2/Pawr/Adcyap1r1/Adora2a/Adra1a/Adrb1/Adrb2/Agtr1a/Ahr/Stim2/Ap3b1/Ap3d1/Atg5/Gjc2/Rhoa/Atp1b1/Atp2a1/Atp2b2/Bak1/Bcl2/Bdkrb1/Bmp4/Cacna1a/Cacna1b/Cacna1c/Cacna1d/Cacna1e/Cacna1s/Cacna2d1/Cacnb1/Cacnb2/Cacnb3/Cacng1/Camk2a/Camk2b/Camk2g/Cask/Casq2/Ctnnb1/Cav1/Cav3/Cckar…	319
BP	GO:0010810	regulation of cell-substrate adhesion	163/10580	210/23174	2.02240342321659e-21	1.51343189504041e-19	6.11282839197796e-20	Emilin1/Dusp22/Mmrn2/Kank1/Col16a1/Braf/Triobp/Atxn3/Abl1/Npnt/Macf1/Acvrl1/Adam15/Angpt2/Apod/Rhoa/Rhod/Arhgap6/Bcl2/Bcl6/C1qbp/Ddr1/Calr/Cask/Cd3e/Cdh13/Cdk6/Cfl1/Col8a1/Col1a1/Bcar1/Crk/Crkl/Csf1/Dab2/Dag1/Dmd/Dnm2/Edil3/Efna5/Emp2/Dmtn/Epha3/Muc4/Ptk2/Fbln2/Fmn1/Fzd4/Fzd7/Gcnt2/Pdpn/Gpm6b/Has2/Hoxa7/Ccn1/Ilk/Itga3/Itga5/Itga6/Itgb1/Itgb1bp1/Itgb3/Jag1/Jak2/Jup/Kdr/L1cam/Ldb1/Lgals1/Lrp1/Smad3…	163
BP	GO:0045444	fat cell differentiation	180/10580	238/23174	2.91358061397554e-21	2.15467855758238e-19	8.70285627357151e-20	Tmem64/Lrrc8c/Osbpl11/Atf5/Adrb1/Adrb2/Adrb3/Steap4/Fabp4/Arl4a/Arntl/Atf2/Axin1/Bmp2/Zfp36l1/Zfp36l2/Klf5/Runx1t1/Ccnd1/Noct/Cebpa/Cebpb/Cebpd/Creb1/Ctbp1/Ctbp2/Ddit3/E2f1/Egr2/Eif2ak3/Mecom/Fgf10/Lpin1/Gata2/Gata3/Gdf10/Bscl2/Cmklr1/Grk5/Gpx1/Hdac6/Hes1/Nr4a1/Htr2a/Htr2c/Id2/Id4/Igf1/Inhbb/Itga6/Jag1/Klf4/Lama4/Lamb3/Psmb8/Lpl/Zbtb7a/Lrp5/Lrp6/Smad3/Smad6/Mmp11/Nr4a3/Nr4a2/Enpp1/Per2/Pex11a/Plc…	180
BP	GO:0002683	negative regulation of immune system process	315/10580	470/23174	3.43750958267606e-21	2.51257967868625e-19	1.01484371033227e-19	Smpdl3b/Emilin1/Cd276/Dusp22/Lgr4/Thoc5/Tbc1d10c/Selenos/Abr/Gpr18/Bcr/Pawr/Adora1/Adora2a/Angpt1/Gfer/Apod/Mmp28/Arg2/Atm/Bcl10/Bcl6/Prdm1/Bmp4/Zfp36l1/Btk/C1qbp/C1qc/Ctnnb1/Runx1/Runx3/Cbfb/Cd22/Cd24a/Cd37/Cd44/Cd59a/Cd80/Cd84/Cd86/Cdk6/Cebpb/Cxcr2/Ccr1/Ccr2/Cnr1/Cnr2/Crk/Cr1l/Dlg1/Dll1/Elf1/Erbb2/Muc4/F2rl1/Fadd/Fas/Fbn1/Fcgr2b/Fer/Fgl2/Flt3/Dtx1/Gabpa/Gata2/Gcsam/Tsc22d3/Gli3/Gpx1/Grn/Hc/Ptpn…	315
BP	GO:1903050	regulation of proteolysis involved in cellular protein catabolic process	160/10580	206/23174	4.18816007046941e-21	3.02606600034146e-19	1.22224344706258e-19	Zfand2a/Fam192a/Csnk1d/Prickle1/Rnf144a/Ogt/Edem2/Atxn3/Derl2/Apoe/Atpif1/Axin1/Btrc/Caml/Clu/Plk3/Csnk2a2/Ctsc/Dab2/Dvl1/Efna1/Egf/Rhbdf1/Epha4/Epm2a/Ptk2/Fhit/Foxf2/Fmr1/Gclc/Gna12/Gpx1/Hfe/Hipk2/Hspa1b/Hsp90ab1/Lats1/Alad/Glmn/Smad7/Mdm2/Map1a/Mtm1/Commd1/Nfe2l1/Pkd1/Pml/Psen1/Psen2/Psme1/Pten/Edem1/Ptk2b/Rad23b/Rnf185/Hspa1a/Shh/Smarcc1/Sumo3/Plk2/Aurka/Trib1/Bag2/Os9/Trib2/Rnf144b/Ccar2/Ubb/…	160
BP	GO:0032886	regulation of microtubule-based process	176/10580	232/23174	4.51808166145883e-21	3.22734787771934e-19	1.30354222098549e-19	Kifc1/Mapre3/Numa1/Phldb1/Xpo1/Prkaa1/Ccdc65/Atf5/Tbcd/Tpr/Abl1/Macf1/Agrn/Apc/Rhoa/Cep131/Bicd1/Ctnnb1/Cav1/Cav3/Cdk5r1/Cdkn1b/Smc3/Dctn1/Dnah11/Dync1h1/Dst/Dyrk1a/Mapre1/Efna5/Mark2/Epha3/Erbb2/Ttbk2/Fes/Kat2a/Gda/Gnai1/Hap1/Hdac6/Hsph1/Hspa1b/Cep250/Kif11/Kif3a/Stmn1/Lamp1/Arhgef2/Mdm1/Mecp2/Met/Mid1/Map1a/Map1b/Map2/Map6/Mapt/Nin/Npm1/Pafah1b1/Igbp1/Pdcd6ip/Pkd1/Ripor2/Rac1/Hspa1a/Ranbp1/Rnf4…	176
BP	GO:0018212	peptidyl-tyrosine modification	228/10580	319/23174	4.99596652620767e-21	3.52641006815309e-19	1.42433496062851e-19	Inpp5f/Clk3/Dusp22/Ttbk1/Aatk/Abi1/Abl1/Abl2/Ace/Adam17/Adora1/Adra1a/Adra2a/Angpt1/Agrn/Agtr1a/App/Areg/Cspg4/Blk/Bmx/Btk/Ddr1/Ctnnd1/Cav1/Cbl/Cd24a/Cd3e/Cd4/Cd44/Cd80/Socs3/Clk1/Clk2/Clk4/Cntf/Csf1r/Csf2/Ctf1/Dlg4/Dyrk1a/Efna1/Efna5/Egf/Egfr/Dmtn/Epha3/Epha4/Epha7/Ephb2/Epo/Erbb3/Ptk2/Fcgr1/Fer/Fes/Fgf10/Fgf7/Fgfr1/Fgfr2/Fgfr3/Fgr/Flt1/Flt4/Frk/Gas6/Gdnf/Gfra1/Ghr/Hcls1/Ptpn6/Hdac2/Hbegf/Hes1/H…	228
BP	GO:0010256	endomembrane system organization	264/10580	381/23174	5.04894855446672e-21	3.52641006815309e-19	1.42433496062851e-19	Akap9/Parp11/Exoc8/Cog4/Snx19/Tmed4/Synj1/Csnk1d/Chmp7/Ano6/Gbf1/Baiap2/Atl3/Trip11/Ank2/Abca1/Laptm4b/Agrn/Akt2/Abcd1/Vps4a/Ank3/Ap3d1/Ar/Rab27a/Cacna1s/Cav1/Cav3/Cit/Clu/Cxcr4/Plk3/Col5a1/Creb1/Csrp3/Dctn1/Asap1/Dnm1/Dnm2/Eif2ak3/Epb41l3/Stx2/Fasl/Flot1/Aktip/Htt/Mfsd14a/Agfg1/Lmna/Crb1/Tram2/Hook2/Lyst/Bhlha15/Myh2/Myh9/Ndrg1/Sqstm1/Pafah1b1/Prkd1/Prx/Ptbp1/Pten/Bcas3/Ptprc/Nectin2/Rab10/Rab33…	264
BP	GO:0045787	positive regulation of cell cycle	244/10580	347/23174	7.2810247090206e-21	5.02950783746193e-19	2.03144379388753e-19	Mapre3/Numa1/Rrp8/Slf1/Thoc5/Cdk9/Camk2d/Nusap1/E2f8/Tpr/Uhrf2/Pkn2/Fntb/Abl1/Adam17/Adamts1/Aif1/Lsm10/Birc5/App/Rhoa/Phb2/Cxcr5/Brca1/Brca2/Calr/Camk2b/Cast/Ccnd1/Ccnd2/Cd28/Cdc25a/Cdc7/Cdk4/Cdk5r1/Cdkn1a/Cdkn1b/Cit/Cradd/Crebbp/Cyp1a1/Dync1h1/Edn1/Edn3/Egf/Egfr/Eif4e/Eif4ebp1/Ezh2/Fen1/Fgf10/Fgfr1/Fgfr2/Ccn2/Flt3l/Fosl1/Gata4/Gata6/Gli1/Hes1/Hmgb1/Foxa1/Hsf1/Hspa2/Hsp90ab1/Slc6a4/Hyal1/Id2/Igf…	244
BP	GO:0048738	cardiac muscle tissue development	192/10580	259/23174	7.48032066245611e-21	5.11101040045642e-19	2.06436309357484e-19	Adamts9/Maml1/Ankrd1/Camk2d/Foxp1/Dsp/Egln1/Acadm/Actc1/Acvr1/Parp2/Adra1b/Adra1a/Adrb1/Angpt1/Alpk3/Slc25a4/Apc/Speg/Atg5/Bmp10/Bmp2/Bmp4/Bmp5/Bmpr1a/Cacybp/Casp8/Ctnnb1/Cav3/Creb1/Csrp3/Dll1/S1pr1/Edn1/Efnb2/Eng/Epo/Erbb3/Myh7/Fadd/Fgf1/Fgf2/Fgf9/Fgfr1/Fgfr2/Fzd7/Gata4/Gata5/Gata6/Kat2a/Gja1/Gja5/Gjc1/Gli1/Lrp2/Nr3c1/Hdac2/Hey1/Hey2/Hspg2/Id2/Igf1/Isl1/Itgb1/Jarid2/Kcnk2/Lmna/Lrp6/Ly6e/Smad1/Sm…	192
BP	GO:0016311	dephosphorylation	252/10580	361/23174	8.16619216994544e-21	5.51964343873946e-19	2.22941205590361e-19	Camta1/Ppp1r8/Inpp5f/Fbxw11/Synj1/Ppp4r3b/Ptpn23/Dusp22/Ppp1r3e/Thtpa/Nckap1l/Mgat5/Cdca2/Ppp1r15b/Itga1/Npnt/Acp5/Spred1/Pawr/Adora1/Ahr/Akap1/Alpl/Bcl2/Bmp2/Btrc/Cdc25a/Cry2/Vcan/Ell/Epm2a/Eya1/Eya2/Eya4/Ppm1g/Gnai2/Ptpn6/Htt/Hsp90ab1/Ikbkb/Inpp1/Inpp5b/Inpp5d/Inppl1/Jak2/Mtmr4/Ppargc1b/Smad3/Mef2c/Mtm1/Ppp1r15a/Ppp1r12a/Nck1/Dusp8/Igbp1/Pdgfrb/Pirb/Plpp1/Ppm1a/Ppm1b/Ppp1r1b/Ppp2ca/Ppp2r3d/Ppp3…	252
BP	GO:0043393	regulation of protein binding	181/10580	241/23174	8.60377063597876e-21	5.75354278912367e-19	2.32388519305496e-19	Ldlrap1/Mapre3/Fam192a/Gas8/Ticam1/Ttbk1/Pacs1/Aida/Cald1/Arrb1/Abl1/Abl2/Ace/Adam15/Adrb2/Angpt1/Agrn/Tirap/Apoe/App/Arf6/Bak1/Bcl2/Bdnf/Bmp2/Bmp4/Cav1/Ckmt1/Crk/Dab2/Dvl1/Mapre1/Eif2s1/Eif2ak3/Eif2b4/Mark2/Epha4/Ephb6/Ttbk2/Flot1/Aktip/Hdac5/Hes1/Hfe/Hipk2/Hnrnpk/Hsf1/Hsp90ab1/Hspa4/Ica1/Id1/Ifit2/Isl1/Itga4/Itgb1bp1/Stmn1/Lef1/Lox/Lrp1/Lrpap1/Usp33/Mark3/Mecp2/Mef2c/Men1/Met/Mmp9/Map2/Myc/Pdgf…	181
BP	GO:0044782	cilium organization	231/10580	325/23174	8.82278262049593e-21	5.83789595288815e-19	2.35795586489044e-19	Cfap43/Dnah7c/Ccdc13/Ttll3/Ccp110/Lrrc49/Tmem17/Csnk1d/Gas8/Ptpn23/Dnal1/Exoc5/Ccdc65/Ift140/Unc119b/Celsr3/Ccdc88a/Dnaaf2/Kif24/Tpgs1/Dnah5/Dnah1/Zmynd10/Atg5/Pcdh15/Cep131/Ift81/Dctn1/Asap1/Dnah8/Dnm2/Ehd1/Ttbk2/Hap1/Htt/Foxj1/Cep250/Kif17/Kif3a/Mak/Nme7/Rab8a/Mns1/Map4/Nek1/Neurl1a/Odf2/Pcm1/Pcnt/Pkd2/Nectin2/Rab23/Dcdc2a/Rfx2/Rfx3/Rp1/Rpgr/Stil/Wdr11/Ccdc40/Ro60/Cep78/Nudcd3/Ccdc114/Ubxn10/Cf…	231
BP	GO:0006260	DNA replication	182/10580	243/23174	1.13418285931383e-20	7.42653484754871e-19	2.99961519371159e-19	Grwd1/Fancm/Fam111a/Cdk9/Ccdc88a/Stn1/E2f8/Gins4/Ehmt2/Chaf1b/Supt16/Adra2a/Aicda/Helb/Atf1/Blm/Brca2/Cacybp/Ccna2/Cdc7/Smc3/Dach1/Dhx9/E4f1/Egfr/Fen1/Fgf10/Fgfr1/Fhit/Gli1/Gli2/Hras/Hus1/Id3/Inppl1/Jun/Kin/Lig1/Lig3/Recql5/Mcm3/Mcm2/Mcm5/Mcm6/Mcm7/Met/Mre11a/Msh3/Msh6/Nfia/Nfib/Nfic/Nfix/Npm1/Orc2/Pola1/Polb/Pole/Polg/Prim1/Prim2/Pura/Rac1/Rad17/Eme2/Rbbp4/Rbbp6/Rfc1/Recql/Upf1/Rev3l/Rfc2/Rnaseh…	182
BP	GO:0022411	cellular component disassembly	247/10580	353/23174	1.20225612395736e-20	7.79111545896491e-19	3.14687115679344e-19	Rubcn/Epg5/Atg14/Usp30/Grwd1/Exoc8/Synj1/Pelo/Sharpin/Gbf1/Napa/Mtrf1l/Kif24/Shroom2/Adrb2/Vps4a/Apaf1/Apc/Atg5/Atpif1/Bnip3l/C1qa/C1qb/C1qc/Ddr1/Capg/Capza1/Rb1cc1/Cd24a/Cdc37/Cebpg/Cfl1/Cln3/Plk3/Ctss/Cttn/Dctn1/Dffa/Dffb/Dnase1l3/Dnase2a/Endog/Eng/Dmtn/Epha4/Eps8/F2rl1/Ttbk2/Flot1/Pdpn/Gspt1/Gspt2/Hdac6/Htt/Hif1a/Hk2/Hsf1/Hspa2/Irgm1/Igf1r/Igfbp3/Insr/Kif5b/Kif9/Stmn1/Arhgef2/Eif2d/Mfn2/Mical1…	247
BP	GO:2001020	regulation of response to DNA damage stimulus	161/10580	209/23174	1.42126944138332e-20	9.11642827401584e-19	3.68217174287493e-19	Spred3/Tex15/Slf1/Fbxo4/Ankrd1/Nsd2/Thoc5/Cdk9/Babam2/Xrcc4/Pttg1ip/Rnf169/Dek/Shld3/Abl1/Spred1/Spred2/Parp1/Helb/Apbb1/Atm/Axin2/Bcl2l1/Bid/Blm/Brca1/Cd44/Cdkn2d/Cebpg/Clu/Ackr3/Dhx9/Dyrk1a/Egfr/Ercc1/Eya1/Eya2/Eya4/Fem1b/Fgf10/Foxm1/Fmr1/Trip12/Hic1/Hmgb1/Hnrnpk/Hsf1/Ier3/Recql5/Mcl1/Mdm2/Mgmt/Mapt/Myc/Nek1/Npas2/Npm1/Ogg1/Pla2r1/Pml/Pnp/Prkdc/Rad51ap1/Rad52/Rad9a/Uimc1/Cxcl12/Skil/Snai2/Snai1…	161
BP	GO:0000209	protein polyubiquitination	151/10580	193/23174	1.4953610913804e-20	9.4947876973911e-19	3.83499303818131e-19	E330021D16Rik/Klhl3/Ube3c/Fbxw11/Nhlrc1/Gm28043/Topors/Sharpin/Fbxo4/Wwp1/Rnf216/Rnf144a/Ube2q2/Rnf20/Zfp91/Birc3/Birc2/Xiap/Axin1/Bard1/Bcl2/Brca1/Btrc/Ctnnb1/Cbfb/Cbl/Ube2j2/Ubox5/Ube4a/Foxf2/Trip12/Hdac6/Itch/Znrf1/Anapc1/Nedd4/Nfe2l1/Plaa/Ptpn22/Trim27/Rnf4/Hectd1/Trim21/Dtx3l/Hace1/Spsb4/Nhlrc3/Rnf26/Ube2d1/Cdc34/Cdc27/Ube2o/G2e3/Rnf144b/Tnfaip3/Traf2/Traf6/Ttc3/Ube2e1/Ube2l3/Ube2b/Ube2h/Ube…	151
BP	GO:0040013	negative regulation of locomotion	234/10580	331/23174	1.52159956985379e-20	9.56477489610089e-19	3.86326122367087e-19	Emilin1/Adamts9/Ptpn23/Arrdc3/Dusp22/Mmrn2/Card10/Arap3/Kank1/Sema3d/Rnf20/Braf/Abr/Gpr18/Bcr/Adarb1/Spred1/Acvrl1/Cygb/Adam15/Adora1/Adora2a/Adora3/Ager/Angpt2/Aif1/Srgap1/Apod/Apoe/Nr2f2/Mmp28/Rhoa/Rhob/Arhgdib/Bcl2/Bmp10/Gdf2/Bmpr1a/Calr/Cdh1/Cfl1/Ccr5/Crk/Cx3cr1/Cyp1b1/Dach1/Dag1/Eng/Ptk2/Fas/Fgf2/Srgap2/Gata3/Gcsam/Has1/Hc/Hdac5/Hoxa7/Htr2c/Hyal2/Igfbp3/Igfbp5/Il4/Ilk/Itgb1bp1/Jag1/Jup/Klf4/…	234
BP	GO:1902903	regulation of supramolecular fiber organization	242/10580	345/23174	1.76123027695339e-20	1.09614787335931e-18	4.42739700678644e-19	Tmsb15b2/Emilin1/Brk1/Plekhg2/Numa1/Synpo/Cdc42ep2/Cdc42ep1/Nckap1l/Kank1/Baiap2/Tbcd/Braf/Shroom2/Abl1/Chrna7/Aebp1/Apc/Apoe/App/Synpo2/Arf6/Rhoa/Arhgap6/Arpc1b/Bmp10/Capg/Capza1/Cav1/Cav3/Cdkn1b/Cfl1/Cit/Coro1a/Clu/Cryab/Cttn/Dctn1/Dlg1/Dyrk1a/Mapre1/S1pr1/Edn1/Eln/Dmtn/Eps8/F2rl1/Ttbk2/Fer/Fes/Ccn2/Fmn1/Gda/Gpr65/Lpar1/Grb2/Hcls1/Hdac2/Hdac6/Icam1/Id1/Itgb1bp1/Cd47/Stmn1/Lats1/Arhgef2/Ldlr/Kir…	242
BP	GO:0060485	mesenchyme development	199/10580	272/23174	1.96395498522696e-20	1.19336366201194e-18	4.82005652121304e-19	Phactr4/Akna/Phldb1/Ovol2/Sema3d/Acvr1/Pawr/Acvrl1/Adam15/Ager/Axin2/Bcl2/Bmp2/Bmp4/Bmp5/Bmpr1a/Bmpr2/Zfp36l1/Ctnnb1/Cfl1/Col1a1/Dab2/Dag1/Edn1/Edn3/Ednra/Ednrb/Efna1/Efnb1/Eng/Eomes/Epha3/Erbb3/Erg/Ezh2/Fgf10/Fgf9/Fgfr1/Fgfr2/Gata4/Gata5/Gcnt2/Gdnf/Gja1/Pdpn/Hand2/Has2/Hdac2/Htt/Hes1/Hey1/Hey2/Hif1a/Foxa1/Foxa2/Isl1/Itga4/Jag1/Lef1/Loxl3/Lrp6/Smad2/Smad3/Smad4/Smad7/Mdk/Mdm2/Mdm4/Mef2c/Meox1/Mes…	199
BP	GO:0018108	peptidyl-tyrosine phosphorylation	225/10580	316/23174	1.96776992142622e-20	1.19336366201194e-18	4.82005652121304e-19	Inpp5f/Clk3/Dusp22/Ttbk1/Aatk/Abi1/Abl1/Abl2/Ace/Adam17/Adora1/Adra1a/Adra2a/Angpt1/Agrn/Agtr1a/App/Areg/Cspg4/Blk/Bmx/Btk/Ddr1/Ctnnd1/Cav1/Cbl/Cd24a/Cd3e/Cd4/Cd44/Cd80/Socs3/Clk1/Clk2/Clk4/Cntf/Csf1r/Csf2/Ctf1/Dlg4/Dyrk1a/Efna1/Efna5/Egf/Egfr/Dmtn/Epha3/Epha4/Epha7/Ephb2/Epo/Erbb3/Ptk2/Fcgr1/Fer/Fes/Fgf10/Fgf7/Fgfr1/Fgfr2/Fgfr3/Fgr/Flt1/Flt4/Frk/Gas6/Gdnf/Gfra1/Ghr/Hcls1/Ptpn6/Hdac2/Hbegf/Hes1/H…	225
BP	GO:0001819	positive regulation of cytokine production	299/10580	445/23174	1.97438467784348e-20	1.19336366201194e-18	4.82005652121304e-19	Mndal/Spon2/Prkd2/Cd276/Gpsm3/Ticam1/Il1rl2/Nod1/Card11/Grk2/H2-Q9/Abl1/Abl2/Adam17/Adora2b/Adra2a/Ager/Agtr1a/Aif1/Alox8/Tirap/App/Arnt/Atf2/Bcl10/Bcl3/Gdf2/Brca1/C1qbp/C3ar1/C5ar1/Casp1/Casp4/Runx1/Cd14/Cd2/Cd28/Cd34/Cd3e/Cd6/Cd83/Cd84/Cebpb/Cebpg/Clu/Ccr2/Ccr5/Ccr7/Creb1/Csf1r/Csf2/Cybb/Cyp1b1/Cyp2j6/Ddit3/Dhx9/Egr1/Eif2ak3/F2r/F2rl1/Fadd/Fcgr3/Fcnb/Fgr/Flot1/Flt3/Flt4/Tlr3/Fzd5/Gata3/Gata4/Hc…	299
BP	GO:2001233	regulation of apoptotic signaling pathway	280/10580	412/23174	2.69030319472703e-20	1.61059484590992e-18	6.50527449191138e-19	Rrn3/Unc5b/Pttg1ip/Selenos/Raf1/Acvr1/Adora2a/Parp1/Apaf1/Ar/Atf3/Atpif1/Bad/Bak1/Bcl10/Bcl2/Bcl2a1a/Bcl2a1b/Bcl2a1d/Bcl2l1/Bcl2l2/Bdkrb2/Bdnf/Bid/Bmi1/Bmp4/Bmpr1b/Brca1/Birc6/Hyou1/Camk2b/Casp8/Ctnnb1/Cav1/Runx3/Rb1cc1/Cd44/Cdk11b/Cdkn2d/Cflar/Clu/Ackr3/Cradd/Creb3/Csf2/Ctsc/Cttn/Cx3cr1/Dab2/Dapk2/Daxx/Ddit3/Eif2ak3/Epo/Eya1/Eya2/Eya4/Fadd/Fas/Fem1b/Fga/Fgf10/Fgfr1/G0s2/Gas1/Gata4/Gdnf/Gclc/Gclm…	280
BP	GO:0070507	regulation of microtubule cytoskeleton organization	153/10580	197/23174	3.08095262157705e-20	1.82706303577673e-18	7.3796005196066e-19	Kifc1/Mapre3/Numa1/Phldb1/Xpo1/Prkaa1/Atf5/Tbcd/Tpr/Abl1/Agrn/Apc/Rhoa/Cep131/Bicd1/Ctnnb1/Cav1/Cav3/Cdk5r1/Cdkn1b/Smc3/Dctn1/Dync1h1/Dst/Dyrk1a/Mapre1/Efna5/Mark2/Epha3/Ttbk2/Fes/Kat2a/Gda/Gnai1/Hdac6/Hsph1/Hspa1b/Cep250/Kif11/Stmn1/Arhgef2/Mdm1/Mecp2/Met/Mid1/Map1a/Map1b/Map2/Map6/Mapt/Nin/Npm1/Pafah1b1/Pdcd6ip/Pkd1/Ripor2/Rac1/Hspa1a/Ranbp1/Rnf4/Rock2/Rp1/Stmn2/Stmn3/Sgk1/Stil/Vps4b/Snca/Plk2/…	153
BP	GO:0034330	cell junction organization	186/10580	251/23174	3.25180056271402e-20	1.91035685394583e-18	7.71602848722697e-19	Cdh22/Ptpn23/Dusp22/Col16a1/Rapgef1/Tbcd/Pkn2/Dsp/Actn1/Rap1a/Shroom2/Abl1/Ace/Macf1/Acvrl1/Apod/Arf6/Rhoa/Rhod/Arhgap6/Arvcf/Bcl2/Capza1/Ctnnb1/Ctnnd1/Cav1/Cdh1/Cdh11/Cdh13/Cdh2/Cdh3/Cdh4/Cdh5/Cdh6/Cfl1/Cldn1/Cldn3/Cldn5/Csf1r/Csk/Cttn/Dlg1/Dst/Efna5/Epb41l3/Dmtn/Epha2/Epha3/F2r/F2rl1/Ptk2/Flot1/Fmn1/Fzd5/Gja1/Gja5/Gjc1/Gjb2/Gpm6b/Hipk1/Ikbkb/Itga5/Itgav/Itgb1/Itgb1bp1/Itgb3/Ajuba/Jup/Kdr/Lama3/…	186
BP	GO:0007162	negative regulation of cell adhesion	205/10580	283/23174	3.70890515299893e-20	2.1587201659029e-18	8.7191805351203e-19	Akna/Cd276/Cbll1/Dusp22/Kank1/Abl1/Abl2/Pawr/Acvrl1/Adam10/Dscaml1/Adam15/Adora2a/Adrb2/Ager/Angpt1/Angpt2/Apod/Arg2/Rhoa/Arhgap6/Atp5b/Bcl6/Bmp2/Bmp4/Cask/Runx1/Runx3/Cbfb/Cd24a/Cd44/Cd80/Cd86/Cdh1/Cdh13/Cebpb/Cfl1/Col1a1/Bcar1/Cyp1b1/Dab1/Dlg1/Efna5/Dmtn/Epha5/Erbb2/Erbb3/Muc4/Plxnb2/Ptk2/Fgl2/Dtx1/Fzd4/Fzd7/Gcnt2/Gli3/Ptpn6/Hfe/Foxj1/Hlx/Hoxa7/Il2ra/Il4/Il4ra/Irf1/Itch/Itgb1bp1/Jag1/Jak2/Jak3/…	205
BP	GO:0045088	regulation of innate immune response	206/10580	285/23174	4.58788429007458e-20	2.64582024288154e-18	1.06866025182616e-18	Ifi208/Mndal/Lrrc19/Smpdl3b/Epg5/Mapkapk3/Pik3r6/Ticam1/Lgr4/Irak2/Rps6ka3/Gfer/Tirap/Ap1g1/Apoe/Arf6/Bcl10/C1qbp/Cav1/Cd14/Cd86/Cdc37/Ccr1/Crk/Dhx9/Esr1/F2rl1/Colec12/Fadd/Fcnb/Fgr/Flot1/Tlr3/Xrcc6/Gfi1/Grn/Hmgb1/Hmgb3/Hspd1/Irgm1/Ifi204/Igf2/Il18rap/Irak1/Irf1/Irf4/Acod1/Lamp1/Lbp/Tlr7/Tlr8/Lyn/Havcr2/Mapkapk2/Matr3/Mmp2/Myo1f/Nfkbil1/Pdpk1/Prkce/Cnot7/Med1/Pparg/Prkdc/Hexim1/Ptpn2/Ptpn22/Ripk2…	206
BP	GO:0030010	establishment of cell polarity	117/10580	141/23174	4.63830614077569e-20	2.650581127356e-18	1.0705831972776e-18	Numa1/Scrib/Gbf1/Kank1/Arf6/Rhoa/Cdh5/Cfl1/Ccr7/Crk/Crkl/Dctn1/Mark2/Eya1/Fgf10/Flot2/Gata3/Gja1/Htt/Hes1/Hey1/Foxj1/Hsp90ab1/Hsp90aa1/Igf1r/Arhgef2/Lmna/Mark3/Msn/Map1b/Map2/Map4/Myh9/Myo9b/Pafah1b1/Prkci/Prkcz/Pkd1/Cyth1/Cyth3/Bcas3/Ptk2b/Rab10/Ripor2/Rock1/Exoc4/Sh3bp1/Shh/Stk11/Frmd4a/Arfgef1/Tcf15/Cdk5rap2/Wdpcp/Fbf1/Wee1/Wnt5a/Wnt7a/Crb3/Mark1/Actr1b/Gsn/Cyp26b1/Frmd4b/Mark4/Syne4/Nek3/Spry…	117
BP	GO:0046328	regulation of JNK cascade	147/10580	188/23174	5.33008997477596e-20	3.01846356589565e-18	1.21917278512656e-18	Dusp22/Nod1/Rapgef1/Aida/Ager/Tirap/App/Axin1/Rb1cc1/Ccr7/Dab2/Gadd45a/Dvl3/Edar/Edn1/Egfr/Epha4/Mecom/Ankrd6/F2rl1/Fcgr2b/Ccn2/Flt4/Tlr3/Fzd4/Fzd5/Fzd8/Gab1/Grik2/Hipk2/Hipk3/Hras/Dnaja1/Igf1r/Irak1/Itch/Mdfic/Lmnb1/Ltbr/Men1/Gadd45b/Pafah1b1/Per1/Plcb1/Mapk8ip1/Ptk2b/Ptpn1/Ptpn22/Sirpa/Ripk2/Rasgrp1/Ripk1/Ncor1/Sfrp2/Sfrp1/Syk/Rassf2/Taok1/Tiam1/Tlr4/Tlr6/Tnf/Tnfrsf11a/Cd27/Tnfsf11/Cd40lg/Traf2…	147
BP	GO:0071559	response to transforming growth factor beta	159/10580	208/23174	9.59018400782671e-20	5.38249077439274e-18	2.17401539726297e-18	Emilin1/Dusp22/Ovol2/Ankrd1/Npnt/Acvr1/Acvr1b/Acvr2a/Acvr2b/Acvrl1/Adam17/Parp1/Apaf1/Zfhx3/Axin1/Bmp2/Bmpr1a/Bmpr1b/Bmpr2/Zfp36l1/Zfp36l2/Cav1/Cav3/Runx1/Runx3/Cdh5/Cdkn2b/Cflar/Cldn5/Col4a2/Col1a2/Creb1/Crebbp/Crk/Crkl/Dab2/Dnm2/Dnmt1/Eng/Ptk2/Fbn1/Fbn2/Fos/Usp15/Gcnt2/Gdnf/Got1/Nr3c1/Hspa5/Hipk2/Hsp90ab1/Hyal2/Igf1r/Itga3/Itgb5/Jun/Lox/Zbtb7a/Ltbp3/Peg10/Mtmr4/Smad1/Smad2/Smad3/Smad4/Smad5/Sma…	159
BP	GO:0010721	negative regulation of cell development	263/10580	385/23174	1.29238404292468e-19	7.18931512727835e-18	2.90380094227697e-18	Inpp5f/Tmem98/Dnm3/Kank1/Atf5/Sema3d/Foxp1/Rap1gap/Aatk/Adam17/Adcy6/Apbb1/Apoe/App/Arf6/Rhoa/Bcl2/Bdnf/Cspg4/Bmp4/Bmpr1a/Aspm/Calr/Ctnnb1/Cav1/Cav3/Cd24a/Cd38/Cdk5r1/Cdkn2b/Cftr/Cit/Ccr5/Cntf/Bcar1/Dab1/Dab2/Asap1/Ddx6/Dll1/Dync1i2/S1pr3/Ednrb/Efna1/Efna5/Efnb2/Efnb3/Eif4e/Dmtn/Epha3/Epha4/Epha7/Ephb2/Nr2f1/Bcl11a/Ptk2/Fas/Fbn1/Fgfr3/Fmr1/Srgap2/Dtx1/Gdf11/Gdi1/Gfi1/Gli3/Lpar1/Hdac2/Hes1/Hey1/Fo…	263
BP	GO:0050673	epithelial cell proliferation	285/10580	424/23174	1.4224262547705e-19	7.84330827849767e-18	3.16795210203734e-18	Prkd2/Tcf19/Lgr4/Ovol2/Foxp1/Rap1gap/Foxp2/Acvr2a/Acvrl1/Adam17/Adk/Adora2b/Ager/Agtr1a/Apc/Birc5/Apoe/Nr2f2/Ar/Areg/Atf2/Atp7a/Atpif1/Bad/Phb2/Bcl2l2/Bmp2/Bmp4/Bmp5/Bmp6/Gdf2/Bmpr1a/Bmpr2/Bnc1/Brca2/Zfp36l1/Btrc/C5ar1/Cask/Ctnnb1/Cav1/Runx3/Ccnd1/Ccnd2/Cd34/Cdh1/Cdh13/Cdh3/Cdk6/Cdkn1b/Cdkn2b/Cebpb/Cflar/Cxcr3/Ccr3/Col8a1/Cyp7b1/Dab2/Dlg1/Ednra/Ednrb/Efnb2/Egfr/Egr3/Ehf/Aimp1/Eng/Epha2/Erbb2/Esr1…	285
BP	GO:0043406	positive regulation of MAP kinase activity	166/10580	220/23174	1.53790551129673e-19	8.40632525566193e-18	3.39535752242353e-18	Pik3r6/Arrb1/Itga1/Raf1/Chrna7/Adora1/Adra2a/Ager/Tirap/Axin1/Cspg4/Bmp2/Bmp4/Cd24a/Ccr7/Crkl/Csk/Dab2/Gadd45a/Dvl3/Edn1/Edn3/Egf/Egfr/Epha4/Erbb2/Ezh2/F2r/Fgf1/Fgf10/Fgf18/Fgf2/Fgfr1/Flt1/Fzd4/Fzd5/Fzd8/Gab1/Ghr/Lpar1/Hgf/Hras/Htr2a/Igf1/Irak1/Ilk/Insr/Jak2/Ajuba/Mdfic/Kras/Met/Kitl/Gadd45b/Ntf3/Ntrk3/Pdgfa/Pdgfb/Pdgfrb/Eif2ak2/Psen1/Ptk2b/Ptpn1/Ptpn11/Ptprc/Ripk2/Pxn/Rasgrp1/Ret/Ripk1/Robo1/Mst…	166
BP	GO:0032956	regulation of actin cytoskeleton organization	238/10580	342/23174	1.8357750682698e-19	9.94800179236546e-18	4.01804851603153e-18	Tmsb15b2/Brk1/Plekhg2/Synpo/Rhoq/Cdc42ep2/Cdc42ep1/Nckap1l/Kank1/Baiap2/Ccdc88a/Braf/Triobp/Shroom2/Abl1/Synpo2/Arf6/Rhoa/Rhob/Rhod/Arhgap6/Arhgdib/Rnd2/Arpc1b/Bmp10/Capg/Capza1/Cav3/Cd2ap/Cdk5r1/Celsr1/Cfl1/Cit/Coro1a/Crk/Csf1r/Cttn/Dlg1/S1pr1/Edn1/Efna5/Eln/Dmtn/Epha3/Epha5/Eps8/F2rl1/Fer/Fes/Fgr/Ccn2/Fmn1/Gpr65/Lpar1/Gpm6b/Grb2/Hcls1/Hdac2/Hras/Icam1/Id1/Ilk/Itgb1bp1/Itgb3/Cd47/F11r/Stmn1/Lats…	238
BP	GO:1901987	regulation of cell cycle phase transition	207/10580	289/23174	2.14354165422795e-19	1.14497870906477e-17	4.62462723556814e-18	Dgkz/Atf5/Babam2/Cenpf/Camk2d/Tpr/Adam17/Adamts1/Aif1/Vps4a/Lsm10/Apc/Birc5/App/Gjc2/Atm/Phb2/Bcl2/Bid/Blm/Brca1/Zfp36l1/Zfp36l2/Bub1b/Bub3/Ccnd1/Ccnd2/Cdc25a/Cdc7/Cdk4/Cdkn1a/Cdkn1b/Cdkn1c/Cdkn2b/Cdkn2d/Cirbp/Plk3/Cradd/Crebbp/Cyp1a1/E2f1/Egfr/Ercc2/Ercc3/Ezh2/Fgf10/Gas1/Gli1/Pdpn/Haspin/Ptpn6/Prmt2/Hspa2/Hus1/Hyal1/Id2/Ier3/Kcna5/Klf4/Lmnb1/Anxa1/Mad1l1/Mbd4/Mdm2/Mecp2/Men1/Mre11a/Npm1/Ovol1/Pb…	207
BP	GO:0042110	T cell activation	322/10580	491/23174	2.14933960658038e-19	1.14497870906477e-17	4.62462723556814e-18	Cd276/Tmem98/Pik3r6/Dusp22/Nckap1l/Il1rl2/Wwp1/Jmjd6/Xrcc4/Foxp1/Card11/Braf/Gpr18/Abl1/Abl2/Chrna7/Pawr/Adam17/Adk/Adora2a/Ager/Aif1/Ap3b1/Ap3d1/Apc/Atg5/Arg2/Rhoa/Rab27a/Atp7a/Bad/Bcl10/Bcl2/Bcl2a1d/Bcl3/Bcl6/Prdm1/Blm/Bmi1/Bmp4/Zfp36l1/Zfp36l2/Ctnnb1/Cav1/Runx1/Runx3/Cbfb/Ccr6/Cd151/Cd2/Cd24a/Cd28/Cd3e/Cd4/Cd44/Cd48/Cd5/Cd6/Cd80/Cd83/Cd86/Cd8a/Cdk6/Cebpb/Coro1a/Cxcr4/Ccr9/Ccr2/Ccr7/Csk/Dlg1/Ef…	322
BP	GO:0007409	axonogenesis	308/10580	466/23174	2.32079447507524e-19	1.22592555212798e-17	4.95157565137681e-18	Mycbp2/Unc5b/Lgr4/Celsr3/Sema3d/Foxp1/Chn1/B4gat1/Braf/Adarb1/Arhgef28/Aatk/Abl1/Ache/Chrnb2/Dscaml1/Agrn/Alcam/Ank3/Boc/Apbb1/Apbb2/Apc/Apoe/App/Rnd2/Artn/Bcl2/Bdnf/Bmpr1b/Bmpr2/Bsg/Cacna1a/Runx3/Cckar/Cdh11/Cdh2/Cdh4/Cdk5r1/Chl1/Cxcr4/Ccr5/Cnp/Cntf/Cobl/Creb1/Csf1r/Cttn/Dab1/Dag1/Dnm2/Dst/Dvl1/Efna1/Efna2/Efna3/Efna4/Efna5/Efnb1/Efnb2/Efnb3/Egr2/Eif4g2/Mark2/Enah/Epha2/Epha3/Epha4/Epha5/Epha7/E…	308
BP	GO:0003205	cardiac chamber development	149/10580	193/23174	2.64009009309184e-19	1.38296719376461e-17	5.58587482854169e-18	Maml1/Ovol2/Nsd2/Adamts6/Trip11/Dsp/Egln1/Acvr1/Adamts1/Ahr/Fgfrl1/Prdm1/Bmp10/Bmp4/Bmp5/Bmpr1a/Bmpr2/Ctnnb1/Cav3/Cxcr4/Dnah11/Dnm2/Dvl3/Eng/Epo/Myh7/Fgf9/Fgfr2/Fzd1/Gata3/Gata4/Gata6/Gja5/Lrp2/Hand2/Hes1/Hey1/Hey2/Hif1a/Ndst1/Id2/Ccn1/Isl1/Jag1/Kif7/Lmo4/Lrp1/Lrp6/Ly6e/Smad4/Smad6/Smad7/Matr3/Mdm2/Mdm4/Mef2c/Mesp1/Foxc1/Cited2/Myh6/Nfatc1/Nos3/Notch1/Notch2/Nrp1/Nrp2/Pcsk5/Pitx2/Pou4f1/Med1/Prox…	149
BP	GO:0070997	neuron death	273/10580	404/23174	2.72166824775657e-19	1.41391790127254e-17	5.71088631021212e-18	Amigo2/Unc5b/Xrcc4/Arrb1/Itga1/Braf/Adarb1/Scn2a/Egln1/Egln2/Egln3/Aatk/Abl1/Ache/Chrna7/Pawr/Adora1/Adora2a/Parp1/Parp2/Ager/Angpt1/Agrn/Akt2/Gfer/Apaf1/Xiap/Birc5/Apoe/App/Rhoa/Atf2/Atm/Atp7a/Bad/Bag1/Bcl2/Bcl2l1/Bdnf/Btg2/C1qa/C5ar1/Hyou1/Cacna1a/Capn2/Casp6/Casp7/Casp8/Ctnnb1/Cbl/Cd34/Cdk5r1/Cebpb/Chga/Chl1/Cit/Coro1a/Cln3/Clu/Ccr5/Cntf/Creb1/Csf1/Dnajc5/Cx3cr1/Daxx/Ddit3/Atn1/Efnb2/Egr1/Eif2…	273
BP	GO:1903320	regulation of protein modification by small protein conjugation or removal	171/10580	229/23174	2.81509722491278e-19	1.4504673078526e-17	5.85851122216534e-18	Isg15/Dcun1d4/Dcun1d2/Fancm/Arrdc3/Nhlrc1/Mycbp2/Topors/Prickle1/Fbxo4/Ticam1/Cdk9/Ogt/Pttg1ip/Rnf20/Arrb1/Abl1/Dcun1d1/Adrb2/Angpt1/Ahrr/Atg5/Birc3/Birc2/Xiap/Arnt/Axin1/Bcl10/Brca1/Bsn/Caml/Ctnnb1/Cav1/Daxx/Egr1/Epm2a/Fem1b/Fgfr3/Foxf2/Gclc/Hspa5/Trip12/Dnaja1/Hsp90ab1/Hsp90aa1/Itch/Smad7/Gbp4/Commd1/Npm1/Nxn/Per2/Prkce/Plaa/Sept4/Psen1/Psen2/Pten/Ptpn22/Ripk2/Rela/Siah2/Sox4/Sphk1/Trim21/Cblb/…	171
BP	GO:0044772	mitotic cell cycle phase transition	245/10580	355/23174	2.97026989375015e-19	1.50952601788699e-17	6.09705235551589e-18	Hinfp/Dgkz/Chmp7/Tcf19/Cenpf/Camk2d/Tpr/Acvr1/Acvr1b/Adam17/Adamts1/Aif1/Vps4a/Lsm10/Apc/Birc5/App/Gjc2/Atm/Bach1/Phb2/Bcl2/Bid/Blm/Brca1/Zfp36l1/Zfp36l2/Bub1b/Bub3/Calm2/Calm3/Camk2a/Camk2b/Camk2g/Ccna1/Ccna2/Ccnd1/Ccnd2/Ccni/Cdc25a/Cdc7/Cdk4/Cdkn1a/Cdkn1b/Cdkn1c/Cdkn2b/Cdkn2c/Cdkn2d/Cit/Plk3/Cradd/Crebbp/Cyp1a1/E2f1/Egfr/Eif4e/Eif4ebp1/Eps8/Ercc2/Ercc3/Ezh2/Fgf10/Foxm1/Pdpn/Haspin/Ptpn6/Prmt2/H…	245
BP	GO:0001558	regulation of cell growth	287/10580	429/23174	2.97774779220469e-19	1.50952601788699e-17	6.09705235551589e-18	Mndal/Prdm11/Hsd3b7/Bap1/Sema3d/Foxp1/Atad3a/Exosc4/Syt17/Aatk/Abl1/Acvr1b/Acvrl1/Adam10/Adam15/Adam17/Parp2/Adrb1/Rims1/Rims2/Derl2/Slc25a4/Apbb1/Apbb2/Apoe/Rhoa/Rnd2/Bcl2/Bcl6/Bdkrb1/Bdnf/Bmp10/Gdf2/Bmpr2/Ddr1/Cav3/Cd38/Cd44/Cdh4/Cdk5r1/Cdkn1a/Cdkn1b/Cdkn2c/Cdkn2d/Cfl1/Cirbp/Cxcr4/Ccr5/Cntf/Creb3/Crk/Crkl/Cryab/Csf2rb/Cttn/Dab2/Dnm2/Edn1/Efna5/Egfr/Eif4g2/Epb41l3/Epha7/Epm2a/Erbb2/Bcl11a/Sesn1/…	287
BP	GO:0035023	regulation of Rho protein signal transduction	112/10580	135/23174	3.00387671138019e-19	1.51058952061887e-17	6.10134789713601e-18	Plekhg2/Arhgef18/Arap3/Kank1/Arrb1/Abr/Gpr18/Bcr/Arhgef28/Abca1/Abl1/Abl2/Adra1b/Adra1a/Apoe/Arhgdib/Bcl6/Cdh2/Eps8/Fgd6/F2r/F2rl1/F2rl2/F2rl3/Flot1/Gpr65/Lpar1/Itga3/Itgb1/Itsn1/Stmn1/Arhgef2/Arhgef1/Mcf2l/Met/Myo9b/Myoc/Ngfr/Nrp1/Pdgfrb/Arhgdia/Ripor2/Rasgrf2/Robo1/Itsn2/Sos1/Sos2/Arhgef17/P2ry10b/Gpr174/Plekhg6/Arhgef19/Flcn/Tiam1/Spata13/Tnfaip1/Vav1/Farp1/Trio/Abra/Fgd4/Arhgef4/Gpr55/Farp2/A…	112
BP	GO:0048568	embryonic organ development	321/10580	490/23174	3.12410862327994e-19	1.55858307983633e-17	6.29519632360169e-18	Phactr4/Pdzd7/Scrib/Ift140/Slc39a3/Ovol2/Thoc5/E2f8/Sobp/Abr/Triobp/Bcr/Tshz1/Egln1/Acvr1/Dscaml1/Adm/Ahr/Aldh1a1/Nr2f2/Arnt/Atp2b2/Pcdh15/Axin1/Prdm1/Bmi1/Bmp4/Bmp5/Bmpr1a/Zfp36l1/Birc6/Ctnnb1/Runx1/Cdkn1c/Cebpa/Cebpb/Celsr1/Socs3/Cobl/Col4a3/Col5a2/Csf2/Dlg1/Dll1/Dvl1/Dvl3/Edn1/Efna1/Egfr/Eng/Eomes/Epas1/Epha2/Ephb2/Epn1/Epn2/Ercc3/Erf/Eya1/Eya4/Ttbk2/Fgf10/Fgf9/Fgfr1/Fgfr2/Foxf2/Flt3l/Fzd3/Fzd…	321
BP	GO:0010639	negative regulation of organelle organization	270/10580	399/23174	3.18812471637571e-19	1.57799621788486e-17	6.37360697546475e-18	Tmsb15b2/Kifc1/Usp30/Ccp110/Smg6/Kdm3a/Kank1/Xrcc4/Stn1/Tbcd/Tpr/Ehmt2/Shroom2/Parp1/Aicda/Apc/Atg5/Birc5/Apobec1/Arhgap6/Atm/Bcl2l1/Bmp4/Brca1/Bub1b/Bub3/Capg/Capza1/Cav3/Cfl1/Coro1a/Ctbp1/Dnm2/Dnmt1/Dyrk1a/Mapre1/S1pr1/Dmtn/Eps8/Ercc1/Esr1/Ttbk2/Fgfr2/Fgfr3/Kat2a/Gpx1/Trip12/H1f0/Hdac6/Hgf/Hnrnpc/Ier3/Igf1/Jarid2/Stmn1/Arhgef2/Lif/Lig3/Lmna/Mad1l1/Smad4/Mak/Mcm2/Mdm1/Met/Mid1/Mnat1/Map1a/Map1b/…	270
BP	GO:0034329	cell junction assembly	155/10580	203/23174	3.37027908999563e-19	1.65512299685254e-17	6.68512595811634e-18	Cdh22/Dusp22/Col16a1/Rapgef1/Tbcd/Pkn2/Actn1/Rap1a/Abl1/Ace/Macf1/Acvrl1/Apod/Rhoa/Rhod/Arhgap6/Arvcf/Bcl2/Capza1/Ctnnb1/Ctnnd1/Cav1/Cdh1/Cdh11/Cdh13/Cdh2/Cdh3/Cdh4/Cdh5/Cdh6/Cfl1/Cldn1/Cldn3/Cldn5/Cttn/Dlg1/Dst/Efna5/Epb41l3/Dmtn/Epha2/Epha3/Ptk2/Flot1/Fmn1/Fzd5/Gja1/Gja5/Gjc1/Gjb2/Gpm6b/Hipk1/Ikbkb/Itga5/Itgav/Itgb1/Itgb1bp1/Itgb3/Ajuba/Jup/Kdr/Lama3/Ldb1/Lrp1/Smad3/Smad7/Afdn/Mmp14/Myoc/Ctnnd2…	155
BP	GO:0007159	leukocyte cell-cell adhesion	224/10580	319/23174	3.77135555742973e-19	1.83773186310103e-17	7.4226924557491e-18	Cd276/Pik3r6/Dusp22/Nckap1l/Il1rl2/Olr1/Fermt3/Card11/Pawr/Adk/Adora2a/Ager/Aif1/Ap3b1/Ap3d1/Arg2/Rhoa/Bad/Bcl10/Bcl6/Blm/Bmi1/Bmp4/Cav1/Runx1/Runx3/Cbfb/Cd24a/Cd28/Cd3e/Cd4/Cd44/Cd5/Cd6/Cd80/Cd83/Cd86/Cebpb/Coro1a/Ccr2/Ccr7/Cx3cr1/Dlg1/Efnb1/Efnb2/Efnb3/Egr3/Ephb4/Ephb6/Epo/Erbb2/Fadd/Fgl2/Flot2/Dtx1/Gata3/Gcnt1/Gli3/Has2/Ptpn6/Hes1/Hfe/Foxj1/Hlx/Hsph1/Hspd1/Hsp90aa1/Icam1/Igf1/Igf2/Il12rb1/Il15…	224
BP	GO:0045862	positive regulation of proteolysis	225/10580	321/23174	4.4587951318055e-19	2.15599893834841e-17	8.70818935863551e-18	Zfand2a/Fbxw11/Tbc1d10a/Csnk1d/Prickle1/Ttbk1/Nod1/Rnf144a/Ogt/Edem2/Arrb1/Atxn3/Pawr/Adra2a/Ager/Apaf1/Apoe/Rhoa/Atpif1/Axin1/Bad/Bak1/Bcl10/Bid/Btrc/C6/Casp1/Casp4/Casp8/Ctnnd1/Cfl1/Clu/Plk3/Col4a3/Cradd/Ctsc/Ctsd/Dab2/Dvl1/Efna1/Efna3/Egf/Eif2ak3/Epha4/F2r/F3/Fadd/Ptk2/Fas/Fasl/Ccn2/Fmr1/Gclc/Gpld1/Grin1/Grin2b/Grn/Hdac2/Hsf1/Hspd1/Hspa1b/Ccn1/Jak2/Bbc3/Lyn/Smad3/Smad7/Mbp/Mdm2/Men1/Mmp14/Myc/…	225
BP	GO:0050708	regulation of protein secretion	320/10580	489/23174	4.53594038130891e-19	2.1765588730464e-17	8.79123198048782e-18	Ano1/Cd276/Ptpn23/Dph3/Lgr4/Ankrd1/Sri/Arrb1/Pde4c/Abl1/Abl2/Adcy8/Adora2a/Parp1/Adra2a/Adrb1/Ager/Angpt1/Agtr1a/Aif1/Alox8/Apbb1/Atg5/Birc5/Apoe/Arf6/Arg2/Arntl/Bad/Blk/Cacna1d/Cacna1e/Cask/Casp1/Casp4/Cd14/Cd2/Cd22/Cd2ap/Cd34/Cd38/Cd84/Cftr/Chga/Clock/Ccr5/Ccr7/Cnr1/Cpt1a/Csf1r/Cyp2j6/Cyp51/Dhx9/Dnajc1/Doc2b/Efna5/Egf/Egfr/Rhbdf1/Epha5/F2r/F2rl1/Fcnb/Fga/Fgr/Flt3/Fzd5/Gas6/Gata3/Gja1/Gja5/Glul/…	320
BP	GO:1903829	positive regulation of cellular protein localization	211/10580	297/23174	4.59785999363038e-19	2.18955666060307e-17	8.84373070545173e-18	Numa1/Pls1/Gas8/Prkaa1/Card10/Ogt/Ccdc88a/Edem2/Tpr/Parp1/Akt2/Ank3/Apc/Arf6/Cep131/Bicd1/Cacnb3/Camk4/Cct2/Cct5/Cd2ap/Cd247/Cdh1/Cdk5r1/Cfl1/Chrm1/Plk3/Dlg1/Egf/Egfr/Eif2ak3/Emd/Epb41l2/Epha2/Epha3/Ephb2/Erbb2/Gas6/Gli3/Gnai1/Hcls1/Hnrnpk/Hpca/Hras/Hspa1l/Hsp90ab1/Hyal2/Cep250/Itga3/Itgb1/Itgb1bp1/Jup/Kcnb1/Kif3a/Kif5b/Lif/Lrp1/Bbc3/Mdm2/Mgat3/Msn/Map1a/Mapt/Commd1/Myo5a/Myo5b/Ngfr/Npm1/Nrxn1/Mu…	211
BP	GO:0061136	regulation of proteasomal protein catabolic process	138/10580	176/23174	4.66836478825525e-19	2.20641662097538e-17	8.91182894283472e-18	Zfand2a/Fam192a/Csnk1d/Prickle1/Rnf144a/Ogt/Edem2/Atxn3/Derl2/Apoe/Axin1/Btrc/Caml/Clu/Plk3/Dab2/Dvl1/Rhbdf1/Epm2a/Fhit/Foxf2/Fmr1/Gclc/Gna12/Gpx1/Hfe/Hspa1b/Hsp90ab1/Alad/Glmn/Smad7/Mdm2/Map1a/Mtm1/Commd1/Nfe2l1/Pkd1/Psen1/Psen2/Psme1/Edem1/Rad23b/Rnf185/Hspa1a/Shh/Smarcc1/Plk2/Aurka/Trib1/Bag2/Os9/Trib2/Rnf144b/Ccar2/Ubb/Sumo1/Usp5/Senp1/Wnt10b/Xbp1/Dlgap1/Wac/Ubxn1/Psmf1/Trib3/Chfr/Fbxw8/Tmf1/…	138
BP	GO:0001763	morphogenesis of a branching structure	177/10580	240/23174	6.16834572001179e-19	2.89359859671598e-17	1.16873918905487e-17	Etv5/Lgr4/Abl1/Npnt/Acvr1/Adm/Angpt1/Agtr1a/Agtr1b/Ahr/Ar/Areg/Phb2/Bcl2/Prdm1/Bmp2/Bmp4/Gdf2/Btrc/Ddr1/Ctnnb1/Cav3/Cd44/Cdh1/Celsr1/Socs3/Cxcr4/Col13a1/Col4a1/Csf1/Dag1/Dlg1/Edn1/Ednra/Egf/Eng/Epha2/Epha7/Esr1/Bcl11a/Eya1/Fem1b/Fgf1/Fgf10/Fgf2/Fgf7/Fgfr1/Fgfr2/Flt1/Fzd5/Gdnf/B4galt1/Gli2/Gli3/Gna13/Grb2/Hgf/Hhex/Hhip/Foxa1/Foxa2/Hnrnpk/Hoxb7/Igf1/Ilk/Kdr/Kras/Lef1/Lrp5/Lrp6/Smad4/Mdk/Mecp2/Met/M…	177
BP	GO:1904951	positive regulation of establishment of protein localization	299/10580	452/23174	6.48922984513372e-19	3.02157768937115e-17	1.22043059543567e-17	Ano1/Cd276/Ptpn23/Prkaa1/Ankrd1/Edem2/Tpr/Sri/Arrb1/Abl1/Abl2/Adcy8/Adora2a/Adrb1/Ager/Agtr1a/Aif1/Akt2/Alox8/Ank3/Apbb1/Arf6/Cep131/Bad/Blk/Cacna1d/Cacnb3/Camk4/Cask/Casp1/Casp4/Cct2/Cct5/Cd14/Cd2/Cd2ap/Cd34/Cd38/Cd84/Cdh1/Cdk5r1/Cftr/Chrm1/Ccr5/Ccr7/Plk3/Csf1r/Cyp2j6/Dhx9/Doc2b/Egfr/Emd/Erbb2/F2r/F2rl1/Fcnb/Fga/Fgr/Flt3/Fzd5/Gas6/Gata3/Gja1/Gli3/Glul/Glp1r/Lrp2/Gpi1/Gpld1/Gpr27/Hc/Hcls1/Hif1a/H…	299
BP	GO:0090287	regulation of cellular response to growth factor stimulus	193/10580	267/23174	6.83393193374514e-19	3.15868353937661e-17	1.2758083455258e-17	Emilin1/Prkd2/Numa1/Pelo/Mmrn2/Abl1/Npnt/Acvrl1/Adam17/Angpt1/Fgfrl1/Axin1/Bmp4/Gdf2/Bmpr2/Cask/Ctnnb1/Cav1/Cav3/Cd59a/Cdkn2b/Cflar/Crebbp/Dab2/Dll1/Dmd/Dnm2/Eng/Epn2/Fbn1/Fbn2/Fgf1/Fgf10/Fgf18/Fgf2/Fgf9/Fgfbp1/Fgfr1/Flt1/Fzd1/Fzd4/Gata3/Gata4/Gata6/Gdf5/Got1/Lrp2/Gpc1/Grb10/Hspa5/Hes1/Hhex/Hhip/Hif1a/Hipk2/Hsp90ab1/Ccn1/Ilk/Itga3/Kdr/Lox/Zbtb7a/Peg10/Smad2/Smad3/Smad4/Smad6/Smad7/Men1/Cited2/Msx…	193
BP	GO:0048872	homeostasis of number of cells	221/10580	315/23174	7.69515017246626e-19	3.49028770166832e-17	1.40974495309945e-17	Isg15/Ildr2/Tex15/Bap1/Nckap1l/Rrn3/Slc39a3/Exoc6/Lgr4/Jmjd6/Card11/Bcr/Abl1/Acvr1b/Acvr2a/Adam17/Ahr/Alas2/Ank1/Atpif1/Axin1/Bak1/Bcl10/Bcl2/Bcl2a1a/Bcl6/Bmi1/Bmp4/Bpgm/Zfp36l1/Cd24a/Cd44/Cdh2/Cdk6/Cebpg/Coro1a/Cxcr2/Ccr2/Ccr4/Ccr7/Csf1/Dnase2a/Epas1/Dmtn/Epo/Ercc2/Mecom/Ezh1/Ezh2/Sfxn1/F2r/Fadd/Fancc/Fas/Fcgr2b/Flt3/Flt3l/Slc37a4/Gata2/Gata3/Tsc22d3/Gpi1/Hcls1/Heph/Hif1a/Hoxb6/Hspa9/Id2/Ikbkb/I…	221
BP	GO:0051271	negative regulation of cellular component movement	221/10580	315/23174	7.69515017246626e-19	3.49028770166832e-17	1.40974495309945e-17	Emilin1/Adamts9/Ptpn23/Dusp22/Mmrn2/Card10/Arap3/Kank1/Sema3d/Rnf20/Actn1/Braf/Abr/Gpr18/Bcr/Adarb1/Spred1/Acvrl1/Cygb/Adam15/Adora1/Adora3/Ager/Angpt2/Aif1/Srgap1/Apod/Apoe/Nr2f2/Mmp28/Rhoa/Rhob/Arhgdib/Bcl2/Bmp10/Gdf2/Bmpr1a/Calr/Cdh1/Cdkn1b/Cfl1/Ccr5/Crk/Cx3cr1/Cyp1b1/Dach1/Dag1/Eng/Ptk2/Fas/Fgf2/Srgap2/Gata3/Gcsam/Has1/Hc/Hdac5/Hoxa7/Hyal2/Igfbp3/Igfbp5/Il4/Ilk/Itgb1bp1/Jag1/Jup/Klf4/Lrp1/Mec…	221
BP	GO:0071560	cellular response to transforming growth factor beta stimulus	155/10580	204/23174	7.71794448825798e-19	3.49028770166832e-17	1.40974495309945e-17	Emilin1/Dusp22/Ovol2/Ankrd1/Npnt/Acvr1/Acvr1b/Acvr2a/Acvr2b/Acvrl1/Adam17/Parp1/Apaf1/Axin1/Bmp2/Bmpr1a/Bmpr1b/Bmpr2/Zfp36l1/Zfp36l2/Cav1/Cav3/Runx1/Cdh5/Cdkn2b/Cflar/Cldn5/Col4a2/Col1a2/Creb1/Crebbp/Crk/Crkl/Dab2/Dnm2/Dnmt1/Eng/Ptk2/Fbn1/Fbn2/Fos/Usp15/Gcnt2/Gdnf/Got1/Nr3c1/Hspa5/Hipk2/Hsp90ab1/Hyal2/Igf1r/Itga3/Itgb5/Jun/Lox/Zbtb7a/Ltbp3/Peg10/Mtmr4/Smad1/Smad2/Smad3/Smad4/Smad5/Smad6/Smad7/Mef…	155
BP	GO:0002218	activation of innate immune response	130/10580	164/23174	9.01735823251265e-19	4.04879384639818e-17	1.63532842532485e-17	Ifi208/Mndal/Lrrc19/Smpdl3b/Epg5/Mapkapk3/Ticam1/Lgr4/Irak2/Rps6ka3/Tirap/Arf6/Bcl10/C1qbp/Cav1/Cd14/Cd86/Esr1/F2rl1/Colec12/Fcnb/Flot1/Tlr3/Xrcc6/Gfi1/Hmgb1/Hspd1/Ifi204/Irak1/Irf1/Irf4/Acod1/Lbp/Tlr7/Tlr8/Lyn/Havcr2/Mapkapk2/Matr3/Nfkbil1/Pdpk1/Prkce/Prkdc/Hexim1/Ptpn22/Ripk2/Rela/Trim30a/Sin3a/Tifa/Cgas/Appl2/Nr1d1/Cd300a/Nploc4/Tlr1/Tlr4/Tlr6/Tnf/Tnfaip3/Traf3/Nr1h3/Lrrc14/Gramd4/Pja2/Ticam2/…	130
BP	GO:0030099	myeloid cell differentiation	270/10580	401/23174	9.08516219857001e-19	4.05030706242632e-17	1.63593962097431e-17	Isg15/Tmem64/Nckap1l/Exoc6/Jmjd6/Thoc5/Actn1/Abi1/Acvr1b/Acvr2a/Alas2/Tirap/Ank1/Apc/App/Atpif1/Bcl6/Bmp4/Bpgm/Zfp36l1/C1qc/Camk4/Casp8/Ctnnb1/Runx1/Cbfb/Cd4/Cdk6/Cdkn1c/Cebpa/Cebpb/Cebpg/Ccr1/Ccr7/Creb1/Csf1/Csf1r/Csf2/Csf3r/Dab2/Dll1/Dnase2a/Efna2/Efna4/Epas1/Dmtn/Epha2/Epo/Ercc2/Sfxn1/F2rl1/Fadd/Fas/Fasn/Fbn1/Fes/Fgfr3/Sh3pxd2a/Fli1/Fos/Gab2/Gabpa/Gata2/Gata3/Ostm1/Gnas/Hcls1/Ptpn6/Heph/Hhex/H…	270
BP	GO:0051091	positive regulation of DNA-binding transcription factor activity	179/10580	244/23174	9.96924552063092e-19	4.41314629173845e-17	1.78249223096826e-17	Prkd2/Ticam1/Nod1/Card11/Irak2/Adcy8/Ager/Tirap/Anxa3/App/Ar/Atf2/Phb2/Bcl10/Bdnf/Bex2/Cacna1d/Camk2a/Cat/Ctnnb1/Cav1/Cd84/Cflar/Clock/Clu/Crebbp/Csrp3/Cx3cr1/Ddit3/Dhx9/Edn1/Epha5/Esr1/Esr2/Fcgr2b/Fer/Flot1/Flot2/Fosl1/Tlr3/Fzd1/Fzd4/Hcls1/Hdac2/Hdac5/Hipk2/Foxa1/Icam1/Ifrd1/Ikbkb/Il18rap/Irak1/Il1rap/Il18r1/Il4/Jak2/Jup/Kras/Arhgef2/Zbtb7a/Lrp5/Lrp6/Lrrfip1/Card14/Rtkn2/Ppargc1b/Cd200/Ncoa3/Npm…	179
BP	GO:0051099	positive regulation of binding	156/10580	206/23174	1.04082754704122e-18	4.5752740983924e-17	1.84797647660172e-17	Mapre3/Dph3/Ticam1/Cdk9/Pacs1/Cald1/Arrb1/Abl1/Abl2/Ace/Parp1/Agrn/Tirap/Apoe/App/Arf6/Bdnf/Bmp2/Bmp4/Ctnnb1/Cav1/Ctbp2/Dhx9/Mapre1/Egf/Eif2s1/Eif2ak3/Eif2b4/Epha4/Ephb6/Ercc2/Flot1/Fmr1/Aktip/Gata3/H1f0/Hand2/Hes1/Hfe/Hipk1/Hipk2/Hipk3/Hnrnpl/Hsf1/Hsp90ab1/Hspa4/Igf1/Irf4/Isl1/Jak2/Klf4/Stmn1/Lrp1/Usp33/Mark3/Mbd2/Mef2c/Men1/Met/Foxc1/Mmp9/Myc/Pitx2/Pkd1/Pon1/Pou4f1/Pparg/Ppp2ca/Psen1/Ripk2/Ripo…	156
BP	GO:0016236	macroautophagy	148/10580	193/23174	1.06163655629858e-18	4.63433846728673e-17	1.87183287557908e-17	Rubcn/Epg5/Atg14/Usp30/Tbc1d14/Qsox1/Nod1/Pip4k2b/Ehmt2/Adrb2/Pip4k2c/Atg5/Synpo2/Bnip3l/Rb1cc1/Cdc37/Cln3/Ctsd/Epm2a/Sesn1/Gnai3/Hdac6/Htt/Hif1a/Irgm1/Il4/Kdr/Mfn2/Fyco1/Mtm1/Nbr1/Npc1/Sqstm1/Pafah1b2/Pik3c2a/Pikfyve/Pip4k2a/Plaa/Psen1/Wdr81/Ripk2/Rab12/Rab23/Rab33b/Rab7/Snapin/Sptlc2/Supt5/Tbc1d25/Lzts1/Ubxn2a/Zfyve1/Pacs2/Ift88/Ulk1/Vamp8/Ilrun/Fez2/Wac/Pik3c3/Rab3gap1/Lrsam1/Ambra1/Sesn2/Vps1…	148
BP	GO:0051146	striated muscle cell differentiation	220/10580	314/23174	1.1941885664769e-18	5.17701333025781e-17	2.09102201258969e-17	Mir208b/Fer1l5/Maml1/Camk2d/Foxp1/Acadm/Actc1/Acvr1/Parp2/Adra1b/Adra1a/Adrb1/Alpk3/Slc25a4/Speg/Atg5/Barx2/Bcl2/Bdnf/Bmp10/Bmp2/Bmp4/Smyd1/Klf5/Cacna1s/Cacybp/Capn2/Casp1/Casq2/Cav3/Cd53/Cdh2/Cflar/Csrp3/Daxx/Dll1/Dmd/Dyrk1b/Edn1/Efnb2/Ehd1/Epc1/Ezh2/Flot1/Flt3l/Fzd7/Gata4/Gata6/Kat2a/Gpx1/Nr3c1/Hdac2/Hdac5/Hdac6/Hey2/Igf1/Igf2/Igfbp5/Il4/Il4ra/Itgb1/Kras/Krt19/Krt8/Lmna/Lox/Smad4/Mef2a/Mef2c/Me…	220
BP	GO:0043543	protein acylation	171/10580	231/23174	1.27803166851966e-18	5.5025390878867e-17	2.22250352160737e-17	Gm3086/Nat8f7/Trrap/Tada3/Taf5l/Zdhhc7/Prkaa1/Hat1/Ogt/Zdhhc15/Arrb1/Apbb1/Atg5/Arntl/Bmi1/Brca1/Brca2/Cdyl/Clock/Crebbp/Ctbp1/Ctcf/Dld/Dr1/Epc1/Wdr5/Gata2/Gata3/Bloc1s1/Kat2a/Glul/Hcfc1/Hdac2/Irf4/Isl1/Ldb1/Lef1/Lif/Smad4/Mbd3/Mecp2/Msl3/Nap1l2/Ncoa1/Nfe2/Nmt1/Nmt2/Ogdh/Per1/Por/Ppm1a/Ppm1b/Foxp3/Spi1/Sin3a/Snai2/Smarca4/Snca/Sox4/Sphk1/Yeats2/Zdhhc9/Kmt2a/Tcf3/Myocd/L3mbtl2/Arid5a/Abhd17a/Flcn/…	171
BP	GO:0050773	regulation of dendrite development	146/10580	190/23174	1.30111716870168e-18	5.56382484521006e-17	2.24725715066843e-17	Dnm3/Baiap2/Ache/Chrnb2/Adam10/Apoe/Arc/Arf6/Rhoa/Bmp5/Camk2b/Cask/Cdk5r1/Cfl1/Cit/Cobl/Crk/Crkl/Cux1/Cux2/Asap1/Eef2k/Efna1/Eif4g2/Epha4/Bcl11a/Ezh2/Fmr1/Lpar1/Grin1/Nr3c1/Grn/Hdac2/Hnrnpk/Sdc2/Id1/Il1rap/Ilk/Itsn1/Rtn4ip1/Mapkapk5/Mecp2/Mef2c/Met/Pias2/Afdn/Myo5b/Nedd4/Neurl1a/Ngfr/Numbl/Pafah1b1/Palm/Ppp3ca/Psen1/Pten/Nlgn1/Ptprd/Ptprf/Ptprz1/Rac1/Robo1/Sema4d/Sgk1/Cyfip1/Plk2/Stk11/Cpeb3/D130…	146
BP	GO:0045732	positive regulation of protein catabolic process	157/10580	208/23174	1.39404214482048e-18	5.92091143401456e-17	2.39148623990541e-17	Zfand2a/Csnk1d/Sgsm3/Gga1/Prickle1/Wwp1/Rnf144a/Edem2/Pttg1ip/Atxn3/Egln2/Adra2a/Apc/Apoe/Atpif1/Axin1/Clu/Plk3/Ctsc/Dab2/Dvl1/Egf/Ptk2/Fmr1/Gja1/Gclc/Gpld1/Hspa1b/Hsp90aa1/Ier3/Itch/Ldlr/Lrp1/Smad7/Mdm2/Msn/Nedd4/Oaz2/Psen1/Psen2/Pten/Edem1/Ptk2b/Rab7/Rnf185/Hspa1a/Rdx/Trim30a/Sumo3/Plk2/Sorl1/Sox17/Sox9/Cblb/Aurka/Lpcat1/Trib1/Bag2/Trib2/Mylip/Rnf144b/Tnf/Tnfaip3/Tnfrsf1b/Tnfsf12/Sumo1/Usp5/Ezr…	157
BP	GO:0045926	negative regulation of growth	200/10580	280/23174	1.44159565225624e-18	6.08179212757231e-17	2.45646677021692e-17	Mndal/Prdm11/Sema3d/Foxp1/Aatk/Acvr1b/Acvrl1/Adam15/Adrb1/Adrb2/Adrb3/Alox8/Tirap/Apbb1/Apbb2/Apc/Bcl2/Bcl6/Bdkrb1/Bmp10/Bmp4/Gdf2/Bmpr2/Cav3/Cdk5r1/Cdkn1a/Cdkn1b/Cdkn2c/Cdkn2d/Cfl1/Cirbp/Ccr5/Cryab/Dab2/Epha7/Bcl11a/Sesn1/Ptk2/Fgfr3/Gas1/Gdf9/Gja1/Gnas/H19/Hdac2/Hif1a/Slc6a4/Hyal1/Hyal2/Ifrd1/Igfbp5/Inhba/Jarid2/Kcnk2/Lbp/Lta/Sertad3/Bbc3/Smad3/Smad4/Mbl1/Mecp2/Meis1/Men1/Cited2/Msx1/Map2/Nf2/No…	200
BP	GO:0045665	negative regulation of neuron differentiation	188/10580	260/23174	1.83179355925546e-18	7.6305155155363e-17	3.08200402288687e-17	Inpp5f/Dnm3/Kank1/Sema3d/Rap1gap/Aatk/Adam17/Adcy6/Apbb1/Apoe/App/Arf6/Rhoa/Cspg4/Aspm/Calr/Cav1/Cd24a/Cd38/Cdk5r1/Cit/Ccr5/Cntf/Dab1/Dab2/Asap1/Ddx6/Dll1/Dync1i2/Ednrb/Efna1/Efnb2/Efnb3/Eif4e/Epha3/Epha4/Epha7/Ephb2/Nr2f1/Bcl11a/Ptk2/Fmr1/Dtx1/Gdf11/Gdi1/Gfi1/Gli3/Lpar1/Hdac2/Hes1/Hey1/Foxa2/Hoxa2/Slc6a4/Id1/Id2/Id3/Id4/Ifrd1/Il15ra/Inppl1/Irx3/Isl1/Itgb1/Jag1/Lgals1/Lrp1/Ascl1/Mdm2/Mecp2/Meis1/…	188
BP	GO:0051961	negative regulation of nervous system development	246/10580	360/23174	1.83297461477248e-18	7.6305155155363e-17	3.08200402288687e-17	Inpp5f/Fig4/Tmem98/Dnm3/Kank1/Atf5/Sema3d/Rap1gap/Aatk/Adam17/Adcy6/Apbb1/Apoe/App/Arf6/Rhoa/Bdnf/Cspg4/Bmp4/Bmpr1a/Aspm/Calr/Ctnnb1/Cav1/Cd24a/Cd38/Cdk5r1/Cdkn2b/Cit/Ccr5/Cntf/Ctsc/Dab1/Dab2/Asap1/Ddx6/Dll1/Dync1i2/Ednrb/Efna1/Efnb2/Efnb3/Eif2ak3/Eif4e/Epha3/Epha4/Epha7/Ephb2/Nr2f1/Bcl11a/Ptk2/Fas/Fgfr3/Fmr1/Srgap2/Dtx1/Gdf11/Gdi1/Gfi1/Gli3/Lpar1/Hdac2/Hes1/Hey1/Foxa2/Hnrnpk/Hoxa2/Slc6a4/Id1/Id2…	246
BP	GO:1902275	regulation of chromatin organization	150/10580	197/23174	1.99217959145534e-18	8.23871112624228e-17	3.32765732312346e-17	Tada3/Prkd2/Spty2d1/Airn/Kdm3a/Cdk9/Ogt/Tpr/Rnf20/Arrb1/Ehmt2/Aicda/Atg5/Apobec1/Atm/Bcl6/Brca1/Ctnnb1/Ctbp1/Ctcf/Daxx/Dnmt1/Eed/Lpin1/Fmr1/Gata2/Gata3/Kat2a/Gfi1/Trip12/H1f0/Hira/Igf2/Isl1/Jarid2/Lif/Lmna/Smad4/Mecp2/Men1/Mki67/Mtf2/Mthfr/Nap1l2/Nsd1/Pax5/Phf2/Prkd1/Pml/Kdm4b/Ncor1/Foxp3/Spi1/Sin3a/Snai2/Snca/Srebf1/Slk/Supt6/Suv39h1/Tal1/Tcf21/Kmt2a/Myocd/L3mbtl2/Arid5a/Kdm5a/Flcn/Tada2a/Kat7/T…	150
BP	GO:0050678	regulation of epithelial cell proliferation	244/10580	357/23174	2.42394669741326e-18	9.95877708492796e-17	4.02240071149693e-17	Prkd2/Ovol2/Foxp1/Rap1gap/Foxp2/Acvrl1/Adam17/Adora2b/Ager/Agtr1a/Apc/Birc5/Apoe/Nr2f2/Ar/Atf2/Atp7a/Atpif1/Bad/Phb2/Bmp2/Bmp4/Bmp5/Bmp6/Gdf2/Bmpr1a/Bmpr2/Bnc1/Brca2/Zfp36l1/C5ar1/Cask/Ctnnb1/Cav1/Runx3/Ccnd1/Ccnd2/Cdh1/Cdh13/Cdh3/Cdk6/Cdkn1b/Cdkn2b/Cflar/Cxcr3/Ccr3/Cyp7b1/Dab2/Dlg1/Ednra/Ednrb/Efnb2/Egfr/Egr3/Aimp1/Eng/Erbb2/Esr1/Esr2/Eya1/F3/Fgf1/Fgf10/Fgf2/Fgf7/Fgf9/Fgfbp1/Fgfr1/Fgfr2/Fgfr3/Fl…	244
BP	GO:0007163	establishment or maintenance of cell polarity	163/10580	219/23174	3.32381829037927e-18	1.356722193073e-16	5.47986993601833e-17	Numa1/Rhoq/Scrib/Nckap1l/Gbf1/Kank1/Macf1/Apc/Arf4/Arf6/Rhoa/Rhob/Rhod/Rnd2/Cdh5/Cfl1/Ccr7/Crk/Crkl/Dctn1/Dlg1/Atn1/Mark2/Eya1/Fat1/Fgf10/Flot2/Gata3/Gja1/Htt/Hes1/Hey1/Foxj1/Hsp90ab1/Hsp90aa1/Igf1/Igf1r/Ilk/Kif3a/Arhgef2/Lmna/Parvb/Crb1/Mark3/Msn/Map1b/Map2/Map4/Myh9/Myo9b/Pafah1b1/Pdcd6ip/Prkci/Prkcz/Pkd1/Cyth1/Cyth3/Bcas3/Ptk2b/Rab10/Ripor2/Rock1/Exoc4/Sh3bp1/Shh/Stk11/Frmd4a/Arfgef1/Tcf15/Cdk…	163
BP	GO:0033002	muscle cell proliferation	172/10580	234/23174	3.40262893980255e-18	1.37993067842573e-16	5.57361018866129e-17	Ldlrap1/Camk2d/Foxp1/Grk2/Adamts1/Ager/Angpt1/Aif1/Apc/Apod/Bmp10/Bmp4/Bmpr1a/C3ar1/Ctnnb1/Cav1/Cdh13/Cdkn1a/Cdkn1b/Cflar/Cnn1/Comt/Dnmt1/S1pr1/Edn1/Ednra/Egfr/Egr1/Esr1/Esr2/Ptk2/Fgf1/Fgf2/Fgf9/Fgfr1/Fgfr2/Xrcc6/Gata4/Gata6/Gja1/Gli1/Gnai2/Gnai3/Gnaq/Hdac2/Hbegf/Hey2/Hif1a/Hmgcr/Htr1b/Id2/Igf1/Igf1r/Igfbp3/Igfbp5/Il15/Irak1/Il6ra/Ilk/Itgb3/Jak2/Jarid2/Jun/Kcnk2/Klf4/Mfn2/Smad1/Mdm2/Mef2c/Meis1/F…	172
BP	GO:0007018	microtubule-based movement	195/10580	273/23174	3.86919685859953e-18	1.55908791366389e-16	6.29723537310531e-17	Dnah7c/Kifc1/Gas8/Ccdc65/Ift140/Kif24/Dnah5/Dnah1/Bloc1s4/Ap3b1/Ap3d1/Ap3s1/Ap3s2/App/Cep131/Bicd1/Bsn/Ift81/Cln3/Dctn1/Dnah11/Dnah8/Dync1h1/Dync1i2/Dst/Flot2/Fmr1/Bloc1s1/Hap1/Htt/Hif1a/Kpnb1/Invs/Kif11/Kif13a/Kif13b/Kif16b/Kif17/Kif1a/Kif1b/Kif1c/Kif2a/Kif21a/Kif21b/Kif3a/Kif3b/Kif3c/Kif4/Kif5a/Kif5b/Kif5c/Kif7/Kif9/Kifc5b/Kifc2/Klc2/Ktn1/Lamp1/Mak/Nme7/Mecp2/Fyco1/Map1a/Map1b/Map2/Map4/Map6/Ma…	195
BP	GO:0061138	morphogenesis of a branching epithelium	164/10580	221/23174	4.30479695562379e-18	1.72356392758287e-16	6.96156235800508e-17	Etv5/Lgr4/Abl1/Npnt/Acvr1/Adm/Angpt1/Agtr1a/Agtr1b/Ahr/Ar/Areg/Phb2/Bcl2/Bmp2/Bmp4/Gdf2/Btrc/Ddr1/Ctnnb1/Cav3/Cd44/Cdh1/Celsr1/Socs3/Cxcr4/Col4a1/Csf1/Dag1/Dlg1/Edn1/Ednra/Egf/Eng/Epha2/Esr1/Eya1/Fem1b/Fgf1/Fgf10/Fgf2/Fgf7/Fgfr1/Fgfr2/Flt1/Fzd5/Gdnf/B4galt1/Gli2/Gli3/Gna13/Grb2/Hgf/Hhex/Hhip/Foxa1/Foxa2/Hoxb7/Igf1/Ilk/Kdr/Kras/Lef1/Lrp5/Lrp6/Smad4/Mdk/Met/Mmp14/Myc/Ncoa3/Nfatc1/Nfatc3/Mycn/Notch1…	164
BP	GO:0048588	developmental cell growth	186/10580	258/23174	4.67164685394426e-18	1.85860583062618e-16	7.50700347216092e-17	Camk2d/Sema3d/Foxp1/Syt17/Aatk/Abl1/Parp2/Adra1b/Adra1a/Adrb1/Rims1/Rims2/Slc25a4/Apoe/App/Rnd2/Bdnf/Bmpr2/Ddr1/Ctnnb1/Cav3/Cdh4/Cdk5r1/Cxcr4/Ccr5/Cntf/Cobl/Cttn/Dnm2/Dvl1/Edn1/Efna5/Eif4g2/Epha7/Bcl11a/Gata4/Gdf9/Gdi1/Nr3c1/Hdac6/Hnrnpk/Prmt2/Hsp90ab1/Hsp90aa1/Ifrd1/Igf1/Ilk/Impact/Itga4/Itgb1/L1cam/Lrp1/Mecp2/Afdn/Map1b/Map2/Mapt/Myo5b/Ndn/Nin/Nrp1/Nrp2/Ntn1/Ntrk3/Pafah1b1/Prkcz/Plaa/Plxna1/Ppa…	186
BP	GO:1903037	regulation of leukocyte cell-cell adhesion	203/10580	287/23174	4.76251702869252e-18	1.88284163788435e-16	7.60489313022599e-17	Cd276/Pik3r6/Dusp22/Nckap1l/Il1rl2/Card11/Pawr/Adk/Adora2a/Ager/Aif1/Ap3b1/Ap3d1/Arg2/Rhoa/Bad/Bcl10/Bcl6/Blm/Bmi1/Bmp4/Cav1/Runx1/Runx3/Cbfb/Cd24a/Cd28/Cd3e/Cd4/Cd44/Cd5/Cd6/Cd80/Cd83/Cd86/Cebpb/Coro1a/Ccr2/Ccr7/Dlg1/Efnb1/Efnb2/Efnb3/Egr3/Ephb4/Ephb6/Epo/Erbb2/Fadd/Fgl2/Flot2/Dtx1/Gata3/Gli3/Has2/Ptpn6/Hes1/Hfe/Foxj1/Hlx/Hsph1/Hspd1/Hsp90aa1/Icam1/Igf1/Igf2/Il12rb1/Il15/Irak1/Il2ra/Il2rg/Il4/Il…	203
BP	GO:0048638	regulation of developmental growth	267/10580	399/23174	4.98631779690254e-18	1.95899960445808e-16	7.91249903034797e-17	Acacb/Gpat4/Pls1/Sema3d/Foxp1/Mbd5/Syt17/Aatk/Abl1/Parp2/Adrb1/Adrb2/Adrb3/Agrn/Ahr/Rims1/Rims2/Slc25a4/Apc/Apoe/App/Ar/Rnd2/Atrn/Azgp1/Bcl2/Bdnf/Bmp10/Bmp4/Bmpr1a/Bmpr2/Cacna1c/Cav3/Cdh4/Cdk4/Cdk5r1/Cdkn1a/Cdkn1b/Cfl1/Cxcr4/Ccr5/Cntf/Creb1/Csf1/Cttn/Celf1/Daxx/Dlg1/Dll1/Dnm2/Edn1/Efna5/Eif4g2/Epha7/Bcl11a/Ptk2/Fgf2/Fgf9/Fgfr1/Fgfr2/Fgfr3/Foxs1/Flt3/Gata4/Gata6/Gdf5/Gdi1/Ghr/Gja1/Gli1/Gnas/Nr3c1/…	267
BP	GO:0051222	positive regulation of protein transport	286/10580	433/23174	5.15767856443243e-18	2.01373710906971e-16	8.13358659523441e-17	Ano1/Cd276/Ptpn23/Prkaa1/Ankrd1/Edem2/Tpr/Sri/Arrb1/Abl1/Abl2/Adcy8/Adora2a/Adrb1/Ager/Agtr1a/Aif1/Akt2/Alox8/Ank3/Apbb1/Arf6/Cep131/Bad/Blk/Cacna1d/Cacnb3/Camk4/Cask/Casp1/Casp4/Cd14/Cd2/Cd2ap/Cd34/Cd38/Cd84/Cdh1/Cdk5r1/Cftr/Chrm1/Ccr5/Ccr7/Plk3/Csf1r/Cyp2j6/Dhx9/Doc2b/Egfr/Emd/Erbb2/F2r/F2rl1/Fcnb/Fga/Fgr/Flt3/Fzd5/Gas6/Gata3/Gja1/Gli3/Glul/Glp1r/Lrp2/Gpi1/Gpld1/Gpr27/Hc/Hcls1/Hif1a/Hk1/Hmgb1/H…	286
BP	GO:0031349	positive regulation of defense response	251/10580	371/23174	5.98903257465579e-18	2.32389251631397e-16	9.38632005852487e-17	Ifi208/Mndal/Lrrc19/Smpdl3b/Epg5/Mapkapk3/Gpsm3/Ticam1/Ttbk1/Lgr4/Nod1/Irak2/Rps6ka3/Ace/Adora2b/Adora3/Ager/Tirap/Aoc3/Ap1g1/Fabp4/App/Arf6/Bcl10/Btk/C1qa/C1qbp/Cav1/Cd14/Cd24a/Cd28/Cd6/Cd86/Cebpa/Cebpb/Clock/Ccr2/Ccr5/Ccr7/Cnr1/Ctsc/Ctss/Dhx9/Ednra/Egfr/Esr1/F2rl1/Colec12/Fadd/Fcgr1/Fcgr3/Fcnb/Flot1/Tlr3/Xrcc6/Gfi1/Gja1/Grn/Hmgb1/Hmgb3/Hspd1/Hyal2/Irgm1/Ifi204/Il17ra/Il18rap/Irak1/Irf1/Irf4/Aco…	251
BP	GO:0006473	protein acetylation	143/10580	187/23174	6.32093670252292e-18	2.43763239951283e-16	9.84572123118198e-17	Gm3086/Nat8f7/Trrap/Tada3/Taf5l/Prkaa1/Hat1/Ogt/Arrb1/Apbb1/Atg5/Arntl/Bmi1/Brca1/Brca2/Clock/Crebbp/Ctbp1/Ctcf/Dr1/Epc1/Wdr5/Gata2/Gata3/Bloc1s1/Kat2a/Hcfc1/Hdac2/Irf4/Isl1/Ldb1/Lef1/Lif/Smad4/Mbd3/Mecp2/Msl3/Nap1l2/Ncoa1/Nfe2/Per1/Por/Foxp3/Spi1/Sin3a/Snai2/Smarca4/Snca/Sox4/Sphk1/Yeats2/Kmt2a/Tcf3/Myocd/L3mbtl2/Arid5a/Flcn/Taok1/Tada2a/Kat7/Mbip/Morf4l1/Tgfb1/Twist1/Brd1/Rapgef3/Xbp1/Pcgf2/Kan…	143
BP	GO:0050768	negative regulation of neurogenesis	231/10580	336/23174	6.45163143983635e-18	2.47286312382996e-16	9.9880199184116e-17	Inpp5f/Tmem98/Dnm3/Kank1/Atf5/Sema3d/Rap1gap/Aatk/Adam17/Adcy6/Apbb1/Apoe/App/Arf6/Rhoa/Bdnf/Cspg4/Bmp4/Bmpr1a/Aspm/Calr/Ctnnb1/Cav1/Cd24a/Cd38/Cdk5r1/Cdkn2b/Cit/Ccr5/Cntf/Dab1/Dab2/Asap1/Ddx6/Dll1/Dync1i2/Ednrb/Efna1/Efnb2/Efnb3/Eif4e/Epha3/Epha4/Epha7/Ephb2/Nr2f1/Bcl11a/Ptk2/Fas/Fgfr3/Fmr1/Srgap2/Dtx1/Gdf11/Gdi1/Gfi1/Gli3/Lpar1/Hdac2/Hes1/Hey1/Foxa2/Hoxa2/Slc6a4/Id1/Id2/Id3/Id4/Ifrd1/Il15ra/Inp…	231
BP	GO:1901214	regulation of neuron death	249/10580	368/23174	7.92976469606591e-18	3.02100005330123e-16	1.22019728528938e-16	Amigo2/Unc5b/Xrcc4/Arrb1/Itga1/Braf/Egln1/Egln2/Egln3/Abl1/Chrna7/Pawr/Adora1/Adora2a/Parp1/Parp2/Ager/Angpt1/Agrn/Gfer/Xiap/Birc5/Apoe/Rhoa/Atf2/Atm/Atp7a/Bad/Bag1/Bcl2/Bcl2l1/Bdnf/Btg2/C1qa/C5ar1/Hyou1/Cacna1a/Capn2/Casp6/Casp8/Ctnnb1/Cbl/Cd34/Cdk5r1/Cebpb/Chga/Chl1/Coro1a/Cln3/Clu/Cntf/Creb1/Csf1/Dnajc5/Cx3cr1/Daxx/Ddit3/Efnb2/Egr1/Eif2s1/Elk1/Epha7/Epo/Erbb3/Esr1/Esr2/F2r/Fas/Fasl/Fcgr2b/Fgfr…	249
BP	GO:0007254	JNK cascade	152/10580	202/23174	8.06271388097192e-18	3.05314575034876e-16	1.23318109580877e-16	Dusp22/Nod1/Rapgef1/Aida/Ager/Tirap/App/Axin1/Rb1cc1/Ccr7/Dab2/Gadd45a/Dvl3/Edar/Edn1/Egfr/Epha4/Mecom/Ankrd6/F2rl1/Ptk2/Fcgr2b/Ccn2/Flt4/Tlr3/Fzd4/Fzd5/Fzd8/Gab1/Grik2/Hipk2/Hipk3/Hras/Dnaja1/Igf1r/Irak1/Itch/Mdfic/Lmnb1/Ltbr/Men1/Gadd45b/Pafah1b1/Per1/Plcb1/Mapk8ip1/Ptger4/Ptk2b/Ptpn1/Ptpn22/Sirpa/Ripk2/Rasgrp1/Ripk1/Ncor1/Sfrp2/Sfrp1/Syk/Trib1/Rassf2/Taok1/Tiam1/Tlr4/Tlr6/Tnf/Tnfrsf11a/Cd27/Tn…	152
BP	GO:0006816	calcium ion transport	281/10580	425/23174	8.1977643959105e-18	3.08569742471218e-16	1.2463288826307e-16	Cbarp/Xntrpc/Ano6/Srl/Mylk/Camk2d/Grm6/Ibtk/Orai1/Sri/Ank2/Slc8a3/Erc1/Abl1/Asic1/Ace/Chrna4/Chrna7/Chrnb2/Pawr/Adcyap1r1/Adora2a/Adra1a/Adrb1/Adrb2/Agtr1a/Ahr/Stim2/Atg5/Gjc2/Rhoa/Atp1b1/Atp2a1/Atp2b2/Bak1/Bcl2/Bdkrb1/Bmp4/Cacna1a/Cacna1b/Cacna1c/Cacna1d/Cacna1e/Cacna1s/Cacna2d1/Cacnb1/Cacnb2/Cacnb3/Cacng1/Camk2a/Camk2b/Camk2g/Cask/Casq2/Ctnnb1/Cav1/Cav3/Cckar/Ms4a1/Cd4/Cd84/Coro1a/Cxcr3/Cxcr4/C…	281
BP	GO:0010594	regulation of endothelial cell migration	124/10580	157/23174	9.84500355812879e-18	3.68367216466652e-16	1.48785392119089e-16	Adamts9/Prkd2/Mmrn2/Card10/Abl1/Spred1/Acvrl1/Adam17/Adora2b/Ager/Angpt1/Angpt2/Anxa3/Apoe/Nr2f2/Rhoa/Rhob/Atp5b/Bmp10/Bmp4/Gdf2/Bmpr2/Calr/Bcar1/Efna1/Emp2/Epha2/Fgf1/Fgf18/Fgf2/Fgfbp1/Fgfr1/Flt4/Gata2/Gata3/Glul/Gpi1/Gpld1/Grn/Hdac5/Hif1a/Igf1/Igf2/Itgb1bp1/Itgb3/Jup/Kdr/Klf4/Anxa1/Mecp2/Mef2c/Meox2/Met/Nf1/Nfe2l2/Nos3/Notch1/Nrp1/P2rx4/Pdgfb/Pdpk1/Pik3c2a/Prkca/Prkd1/Plcg1/Pparg/Prox1/Bcas3/Pt…	124
BP	GO:0050808	synapse organization	293/10580	447/23174	1.00843406302714e-17	3.75089734922404e-16	1.5150065151177e-16	Nrg2/Dnm3/Synpo/Etv5/Dgkz/Amigo2/Chd4/Baiap2/Actn1/Egln1/Abl1/Abl2/Ache/Chrna7/Chrnb2/Adam10/Agrn/Ank3/Apbb1/Apoe/App/Arc/Arf4/Arf6/Rhoa/Atp2b2/Bdnf/Bsn/C1qa/C1qb/C1qc/C5ar1/Cacna1a/Cacna1s/Cacnb1/Cacnb2/Cacnb3/Camk2b/Cask/Ctnnb1/Cdh1/Cdh2/Cdk5r1/Cfl1/Col4a1/Col4a5/Crkl/Cttn/Cux2/Cx3cr1/Dag1/Dbnl/Dctn1/Dlg4/Dvl1/Sparcl1/Eef2k/Efna1/Efna5/Efnb1/Efnb2/Epha3/Epha4/Epha5/Epha7/Ephb2/Ephb3/Erbb2/Plxnb…	293
BP	GO:0051054	positive regulation of DNA metabolic process	177/10580	244/23174	1.06092524787588e-17	3.92292712243987e-16	1.58449021540348e-16	Prkd2/Slf1/Fbxo4/Nsd2/Babam2/Camk2d/Stn1/E2f8/Parp1/Gfer/Anxa3/Apbb1/Atf1/Atm/Hnrnpd/Blm/Brca1/C3ar1/Cacybp/Ctnnb1/Cct2/Cct5/Cd28/Cdc7/Cebpg/Cyp1b1/Dhx9/Dnmt1/Egf/Egfr/Endog/Ercc1/Ercc2/Eya1/Eya2/Eya4/Fgf10/Fgf2/Fgfr1/Foxm1/Gli1/Gli2/Hgf/Hras/Hsf1/Hsp90ab1/Hsp90aa1/Igf1r/Igfbp3/Il4/Jun/Klf4/Mapkapk5/Mecp2/Met/Mgmt/Mre11a/Myc/Npas2/Npm1/Pdgfb/Pdgfrb/Prkcq/Pkib/Pml/Pms2/Pnp/Ppargc1a/Prkdc/Ptk2b/Ptp…	177
BP	GO:0009100	glycoprotein metabolic process	231/10580	337/23174	1.12803482705209e-17	4.12257379235433e-16	1.66512852071582e-16	Eogt/Mgat5/B3gnt5/Galnt2/Galnt7/Ogt/Edem2/B4gat1/Trip11/Pgm3/Manba/Pawr/B3galt6/Asgr2/Atp7a/Bcl2/Bgn/Bmp2/Ctnnb1/Entpd5/Ccr7/Ext1/Ext2/Man2a2/Pofut1/Fut1/Fut4/Fut7/Fut9/Ganab/Galnt1/Galnt3/Galnt4/Gcnt1/Gcnt2/Gfpt1/Ggta1/B4galt1/Gpc1/Hbegf/Hif1a/Hpse/Hs3st1/Hs3st3a1/Ndst1/Idua/Igf1/Il15/Insr/Stt3a/Itm2a/Jak3/Large1/Fut10/Galnt10/Man1a/Man1a2/Man2a1/Man2b2/Mgat1/Mgat3/Ndst2/Npc1/Pcsk6/Plcb1/Ppard/P…	231
BP	GO:0034470	ncRNA processing	231/10580	337/23174	1.12803482705209e-17	4.12257379235433e-16	1.66512852071582e-16	Mdn1/Kti12/Adat3/Tyw1/Ints4/Rrp8/Imp3/Rpp25/Tsr1/Utp15/Dph3/Qtrt2/Nsun3/Fam207a/Trmt10a/Exosc4/Ints5/Sephs1/Nop2/Pwp2/Elac1/Pop5/Bop1/Trdmt1/Drosha/Fbl/Frg1/Emg1/Thumpd3/Lyar/Mecp2/Mettl1/Ncl/Rrp1/Ints6/Npm1/Pdcd11/Pa2g4/Dicer1/Utp14b/Rps19/Sart1/Sephs2/Urb1/Dhx37/Ssb/Suv39h1/Tyw3/Tent4a/Alkbh1/Tarbp1/Bms1/Tut7/Tent4b/Utp25/Kri1/Trmt2b/Ybey/Wdr18/Utp6/Mrm1/Nol10/Dcaf13/Tfb1m/Aars2/Rrp36/Dus3l/Rpp…	231
BP	GO:1903706	regulation of hemopoiesis	270/10580	406/23174	1.13962092921478e-17	4.14084228962086e-16	1.67250725966902e-16	Isg15/Tmem64/Pik3r6/Nckap1l/Il1rl2/Thoc5/Card11/Braf/Abl1/Ace/Acvr1b/Acvr2a/Ager/Ap3b1/Ap3d1/Apc/Rhoa/Bad/Bcl6/Prdm1/Bmi1/Bmp4/Zfp36l1/Zfp36l2/C1qc/Casp8/Ctnnb1/Runx1/Runx3/Cbfb/Cd24a/Cd28/Cd4/Cd44/Cd83/Cdk6/Cebpb/Ccr1/Ccr2/Ccr7/Creb1/Csf1/Csf1r/Csf3r/Dll1/Egr3/Erbb2/Drosha/Fadd/Fas/Fbn1/Fes/Fgfr3/Fgl2/Flt1/Flt3/Flt3l/Fos/Dtx1/Gabpa/Gas6/Gata2/Gata3/Kat2a/Gli3/Gnas/Hcls1/Ptpn6/Hes1/Foxj1/Hif1a/Hl…	270
BP	GO:0010508	positive regulation of autophagy	100/10580	120/23174	1.3243096499275e-17	4.78425888473809e-16	1.93238649463105e-16	Prkaa1/Ticam1/Nod1/Pip4k2b/Adrb2/Ager/Pip4k2c/Atpif1/Bid/Bnip3l/Cdc37/Plk3/Ddit3/Epm2a/Sesn1/Gnai3/Hdac6/Htt/Hif1a/Hk2/Hmgb1/Irgm1/Il4/Kdr/Mfn2/Fyco1/Pafah1b2/Pip4k2a/Prkd1/Ripk2/Rab12/Rock1/Plk2/Sptlc2/Trim21/Stk11/Supt5/Tfeb/Flcn/Ulk1/Xbp1/Wac/Rab3gap1/Lrsam1/Ambra1/Zc3h12a/Sesn2/Vps13d/Dhrsx/Smcr8/Mid2/Tlr2/Tpcn1/Nod2/Map3k7/Sptlc1/Eif2ak4/Bag3/Rnf152/Vps13c/Rufy4/Prkn/Irgm2/Mefv/Sh3glb1/Becn1…	100
BP	GO:0044403	symbiont process	241/10580	355/23174	1.43071714597412e-17	5.13913598833905e-16	2.07572316155765e-16	Isg15/Gbp6/Fam111a/Thoc5/Pkn2/Grk2/Adarb1/Oas1c/Aicda/Vps4a/Tirap/Atg5/Apoe/Bad/Bak1/Bcl2/Bcl2l1/Bicd1/Cav1/Cd4/Cfl1/Chd1/Cxcr4/Ccr5/Creb3/Crebbp/Smc3/Ctsb/Dag1/Ddx6/Dhx9/Eif3a/Eps15/F2rl1/Fcnb/Fmr1/Fv1/Gas6/Gbp2b/Gbp2/Gpx1/Hcfc1/Hspd1/Hsp90ab1/Hyal2/Icam1/Irgm1/Ilf3/Insr/Itgav/Itgb3/Jun/Mdfic/Kpna6/Lbp/Lef1/Lgals1/Eif2d/Lta/Smad3/Mbl1/Mmp9/Mre11a/Myc/Naip5/Notch1/Npc1/Sqstm1/P4hb/Pabpc1/Pcsk5/Pc…	241
BP	GO:0032386	regulation of intracellular transport	287/10580	437/23174	1.46854458937879e-17	5.21975806296634e-16	2.10828682751559e-16	Ldlrap1/Inpp5f/Numa1/Xpo1/Ptpn23/Prkaa1/Thoc5/Napa/Ogt/Edem2/Tpr/Braf/Rap1a/Nr3c2/Erc1/Chrna4/Chrna7/Chrnb2/Adora2a/Adora2b/Adora3/Adra1a/Adra2a/Adrb2/Angpt1/Akap1/Akt2/Rims1/Rims2/Derl2/Ank3/Apba2/Apod/Atpif1/Cep131/Bard1/Bcl2l1/Bmp4/Bnip3l/Cacnb3/Camk2a/Camk4/Cask/Cd84/Cdh1/Cdh3/Cdk5r1/Chrm1/Plk3/Cnr1/Cplx1/Cplx2/Cryab/Dab2/Dhx9/Dync1h1/Dvl1/Ehd1/Emd/Dmtn/Epm2a/Erbb2/Fer/Fes/Fgr/Fmr1/Ncs1/Gab2/…	287
BP	GO:0048762	mesenchymal cell differentiation	160/10580	216/23174	1.46976961047573e-17	5.21975806296634e-16	2.10828682751559e-16	Phactr4/Akna/Phldb1/Ovol2/Sema3d/Acvr1/Pawr/Adam15/Ager/Axin2/Bcl2/Bmp2/Bmp4/Bmpr1a/Ctnnb1/Cfl1/Col1a1/Dab2/Dag1/Edn1/Edn3/Ednra/Ednrb/Efna1/Efnb1/Eng/Eomes/Epha3/Erg/Ezh2/Fgf10/Fgfr1/Fgfr2/Gata5/Gcnt2/Gdnf/Gja1/Pdpn/Hand2/Has2/Hdac2/Hes1/Hey1/Hey2/Hif1a/Foxa1/Foxa2/Isl1/Jag1/Lef1/Loxl3/Lrp6/Smad2/Smad3/Smad4/Smad7/Mdk/Mef2c/Foxc1/Kitl/Cited2/Msx1/Nfatc1/Notch1/Nrp1/Nrp2/Pdcd4/Pitx2/Phox2b/Ppp2ca…	160
BP	GO:0009101	glycoprotein biosynthetic process	196/10580	277/23174	1.67145180833594e-17	5.90266632988748e-16	2.38411694956019e-16	Eogt/Mgat5/B3gnt5/Galnt2/Galnt7/Ogt/B4gat1/Trip11/Pgm3/Pawr/B3galt6/Atp7a/Bcl2/Ctnnb1/Entpd5/Ccr7/Ext1/Ext2/Pofut1/Fut1/Fut4/Fut7/Fut9/Galnt1/Galnt3/Galnt4/Gcnt1/Gcnt2/Gfpt1/Ggta1/B4galt1/Hbegf/Hs3st1/Hs3st3a1/Ndst1/Igf1/Il15/Insr/Stt3a/Itm2a/Jak3/Large1/Fut10/Galnt10/Mgat1/Mgat3/Ndst2/Npc1/Plcb1/Psen1/Tet3/Rfng/Sdf2/St6gal1/St3gal3/St3gal1/St3gal4/St3gal2/St6galnac2/St6galnac3/St6galnac4/St8sia1…	196
BP	GO:0007160	cell-matrix adhesion	152/10580	203/23174	1.76541608578387e-17	6.19966788560748e-16	2.50407738836265e-16	Emilin1/Adamts9/Epdr1/Dusp22/Col16a1/Itga1/Actn1/Abl1/Npnt/Macf1/Acvrl1/Adam15/Apod/Rhoa/Rhod/Arhgap6/Bcl2/Bcl6/Ddr1/Cask/Ctnnb1/Cd3e/Cdh13/Cdk6/Cfl1/Col13a1/Csf1/Cttn/Dag1/Dmd/Eda/Efna5/Emp2/Dmtn/Epha3/Muc4/Ptk2/Fga/Ccn2/Fmn1/Gp5/Gpm6b/Hoxa7/Hpse/Ilk/Itga4/Itga6/Itgal/Itgav/Itgb1/Itgb1bp1/Itgb2l/Itgb3/Itgb5/Itgb6/Jag1/Ajuba/Jup/Kdr/L1cam/Ldb1/Lrp1/Smad3/Mmp14/Myoc/Nf1/Nid1/Nid2/Ninj1/Nrp1/Ddr2/P…	152
BP	GO:0016032	viral process	197/10580	279/23174	1.99642790373704e-17	6.97196989049502e-16	2.81601409579751e-16	Isg15/Fam111a/Pkn2/Grk2/Adarb1/Oas1c/Aicda/Vps4a/Atg5/Apoe/Bad/Bak1/Bcl2/Bcl2l1/Bicd1/Cav1/Cd4/Cfl1/Chd1/Cxcr4/Ccr5/Creb3/Crebbp/Smc3/Ctsb/Dag1/Ddx6/Dhx9/Eif3a/Eps15/Fcnb/Fmr1/Fv1/Gas6/Hcfc1/Hsp90ab1/Hyal2/Icam1/Ilf3/Insr/Itgav/Itgb3/Jun/Mdfic/Kpna6/Lef1/Lgals1/Eif2d/Smad3/Mmp9/Mre11a/Myc/Notch1/Npc1/P4hb/Pabpc1/Pcsk5/Pcx/Pdcd6ip/Pik3c2g/Pml/Cnot7/Inpp5k/Eif2ak2/Prox1/Psmc3/Ptbp1/Dicer1/Ptx3/Nect…	197
BP	GO:1901342	regulation of vasculature development	232/10580	340/23174	2.24083977927605e-17	7.78227560913218e-16	3.14330069648958e-16	Emilin1/Adamts9/Prkd2/Pik3r6/Mmrn2/Card10/Rap1a/Egln1/Abl1/Chrna7/Spred1/Acvrl1/Adam12/Adamts1/Adm/Adrb2/Angpt2/Agtr1a/Anxa3/Rhoa/Rhob/Atf2/Bmp4/Gdf2/Brca1/Klf5/Btg1/C3ar1/C5ar1/C6/Ctnnb1/Runx1/Cd34/Cd59a/Cdh5/Cflar/Cxcr2/Cxcr3/Cxcr4/Ccr3/Ccr2/Col4a2/Col4a3/Cx3cr1/Cybb/Cyp1b1/Dll1/Dnmt1/Efna1/Efna3/Efnb2/Egr1/Emp2/Eng/Epha2/Ephb4/Epn1/Epn2/F3/Fasl/Fgf1/Fgf18/Fgf2/Fgf9/Fgfbp1/Flt1/Tlr3/Gab1/Gata2/…	232
BP	GO:0016573	histone acetylation	112/10580	139/23174	2.34063710440873e-17	8.0842004606117e-16	3.26524967948749e-16	Gm3086/Nat8f7/Trrap/Tada3/Taf5l/Hat1/Ogt/Arrb1/Apbb1/Atg5/Bmi1/Brca1/Brca2/Crebbp/Ctbp1/Ctcf/Dr1/Epc1/Wdr5/Gata2/Gata3/Kat2a/Hcfc1/Irf4/Isl1/Ldb1/Lef1/Lif/Smad4/Mbd3/Mecp2/Msl3/Nap1l2/Ncoa1/Per1/Foxp3/Spi1/Sin3a/Snai2/Smarca4/Snca/Yeats2/Kmt2a/Tcf3/Myocd/L3mbtl2/Arid5a/Flcn/Tada2a/Kat7/Mbip/Morf4l1/Tgfb1/Twist1/Brd1/Pcgf2/Kansl3/Mettl8/Kat14/Phf20/Zmpste24/Tada2b/Kat6a/Brpf3/Jade1/Chd5/Brd7/Taf1/…	112
BP	GO:0001503	ossification	255/10580	381/23174	2.69853412271056e-17	9.26939098107028e-16	3.74395415816962e-16	Isg15/Tmem64/Cd276/Ano6/Lgr4/Bmp3/Adgrv1/Npnt/Acp5/Clic1/Acvr1/Acvr2a/Acvr2b/Adrb2/Ahr/Alpl/Ank/Apc/Areg/Rhoa/Axin2/Bcl2/Bmp2/Bmp4/Bmp5/Bmp6/Gdf2/Bmpr1a/Bmpr1b/Bmpr2/Calca/Ctnnb1/Cbfb/Noct/Cdk6/Cebpa/Cebpb/Cebpd/Ccr1/Col13a1/Col1a1/Col1a2/Csf1/Slc26a2/S1pr1/Egr2/Eif2ak3/Epha2/Ercc2/Ext1/Ext2/Bmp2k/Ptk2/Fbn2/Fgf18/Fgf2/Fgf9/Fgfr1/Fgfr2/Fgfr3/Fgr/Ccn2/Fzd1/Gdf10/Gja1/Gli1/Gli2/Gli3/Gnas/Gpld1/Gpm6b…	255
BP	GO:2000058	regulation of ubiquitin-dependent protein catabolic process	117/10580	147/23174	2.744611559387e-17	9.37642840342753e-16	3.78718711741501e-16	Zfand2a/Csnk1d/Prickle1/Rnf144a/Ogt/Axin1/Caml/Clu/Plk3/Csnk2a2/Dab2/Dvl1/Egf/Ptk2/Fhit/Foxf2/Gclc/Gna12/Hfe/Hipk2/Hspa1b/Hsp90ab1/Lats1/Glmn/Smad7/Mdm2/Map1a/Mtm1/Commd1/Pml/Psen1/Psen2/Pten/Ptk2b/Rad23b/Hspa1a/Shh/Smarcc1/Sumo3/Plk2/Aurka/Trib1/Trib2/Rnf144b/Ccar2/Ube3a/Sumo1/Usp5/Senp1/Wnt10b/Anks1/Wac/Ubxn1/Trib3/Chfr/Fbxw8/Arih1/Arih2/Sufu/Tlk2/Disc1/Usp7/Cop1/Mapk9/Rnf217/Sh3rf2/Vcp/Bcap31/…	117
BP	GO:0045089	positive regulation of innate immune response	169/10580	232/23174	2.93778097113547e-17	9.98210334300407e-16	4.03182230576315e-16	Ifi208/Mndal/Lrrc19/Smpdl3b/Epg5/Mapkapk3/Ticam1/Lgr4/Irak2/Rps6ka3/Tirap/Ap1g1/Arf6/Bcl10/C1qbp/Cav1/Cd14/Cd86/Dhx9/Esr1/F2rl1/Colec12/Fadd/Fcnb/Flot1/Tlr3/Xrcc6/Gfi1/Hmgb1/Hmgb3/Hspd1/Irgm1/Ifi204/Il18rap/Irak1/Irf1/Irf4/Acod1/Lamp1/Lbp/Tlr7/Tlr8/Lyn/Havcr2/Mapkapk2/Matr3/Mmp2/Nfkbil1/Pdpk1/Prkce/Med1/Prkdc/Hexim1/Ptpn22/Ripk2/Nectin2/Rasgrp1/Rela/Rps19/Trim30a/Sin3a/Stat5a/Stat5b/Tifa/Cgas/App…	169
BP	GO:0043547	positive regulation of GTPase activity	160/10580	217/23174	3.07783309553359e-17	1.04017520637226e-15	4.20132055824958e-16	Tbc1d14/Tbc1d10a/Dock9/Scrib/Sgsm3/Arap3/Rapgef1/Chn1/Mex3b/Tbc1d10c/Rap1a/Abr/Bcr/Rap1gap/Adprh/Adrb1/Agrn/Akt2/Arhgap6/Ccr7/Crk/Crkl/Asap1/Dvl3/S1pr1/Epha2/Erbb2/Evi5/Ezh2/F2r/F2rl1/Srgap2/Gnao1/Gnas/Gnb5/Gpr65/Foxj1/Hras/Icam1/Itga6/Itgb1/F11r/Snx18/Afdn/Mmut/Myo9b/Nedd9/Nf1/Ntf3/Ntrk3/Pip5k1a/Bcas3/Ptk2b/Rapgef6/Rangap1/Rasgrp1/Rgs16/Rgs4/Ralbp1/Rsu1/Ccl11/Ccl25/Ccl9/Cx3cl1/Sema4d/Sh3bp1/Tbc1…	160
BP	GO:0048813	dendrite morphogenesis	135/10580	176/23174	3.36032365105743e-17	1.1295718968207e-15	4.56239833737716e-16	Dnm3/Baiap2/Abi1/Abl2/Ache/Chrna7/Chrnb2/Adam10/Arc/Atp7a/Cacna1a/Camk2a/Camk2b/Cask/Cdk5r1/Cfl1/Cit/Cux1/Cux2/Dlg4/Dvl1/Eef2k/Efna1/Epha4/Epha5/Ephb2/Ephb3/Fmn1/Fmr1/Grin1/Hdac6/Sdc2/Id1/Ilk/Itgb1/Mef2a/Met/Pias2/Afdn/Map6/Myo5b/Nedd4/Ctnnd2/Slc11a2/Nrp1/Numbl/Pafah1b1/Ppp3ca/Pten/Nlgn1/Ptprd/Ptprf/Ptprz1/Rac1/Dcdc2a/Robo1/Rock2/Sema3a/Sema4d/Sgk1/Stk11/Shank2/Dock10/Lzts1/Cdkl3/Zfp365/Rab21/Sip…	135
BP	GO:0060541	respiratory system development	180/10580	251/23174	3.88023557275351e-17	1.29740217076216e-15	5.24027334909376e-16	Numa1/Ano1/Sfta3-ps/Wwp1/Jmjd6/Foxp1/Foxp2/Ace/Acvr2b/Fgfrl1/Speg/Atp7a/Bmp4/Bmpr1a/Bmpr2/Ctnnb1/Cebpa/Celsr1/Cftr/Creb1/Cux1/Dag1/Dhcr7/Eda/Epas1/Eya1/Fgf1/Fgf10/Fgf18/Fgf2/Fgf7/Fgf9/Fgfr1/Fgfr2/Fgfr3/Ccn2/Flt4/Gata4/Gata6/Gli1/Gli2/Gli3/Pdpn/Hes1/Foxj1/Hhex/Hhip/Hmgb1/Foxa1/Foxa2/Hsd11b1/Id1/Igf1/Igfbp5/Itga3/Kdr/Klf2/Kras/Lef1/Lif/Lipa/Lox/Loxl3/Lrp6/Ltbp3/Edaradd/Smad2/Man1a2/Man2a1/Ascl1/Meg…	180
BP	GO:0002064	epithelial cell development	177/10580	246/23174	4.1223714460398e-17	1.37107020686805e-15	5.5378222934269e-16	Pdzd7/Akap9/Gpat4/Scrib/Rapgef1/Jmjd1c/Ampd2/Rap1a/Triobp/Slc9a4/Ar/Arntl/Atp2b2/Pcdh15/Bad/Bfsp1/Prdm1/Bmp4/Bmp5/Bmp6/Klf5/Ctnnb1/Cdh1/Cdh5/Cdk6/Cftr/Cldn1/Cldn3/Cldn5/Clock/Cxcr4/Col18a1/Col4a4/Dll1/Dmd/S1pr3/Eng/Epha2/Esr1/Esr2/F2rl1/Fasn/Fat1/Fem1b/Fgfr1/Fgfr2/Fgfr3/Fosl2/B4galt1/Gja1/S1pr2/Gpx1/Hif1a/Foxa1/Hrh2/Icam1/Id1/Ikbkb/Jag1/F11r/Krt10/Met/Bhlha15/Afdn/Msn/Map7/Myo7a/Notch1/Notch2/Not…	177
BP	GO:0030336	negative regulation of cell migration	189/10580	267/23174	5.8628021124072e-17	1.93966179361009e-15	7.83439262887877e-16	Emilin1/Adamts9/Ptpn23/Dusp22/Mmrn2/Card10/Arap3/Kank1/Rnf20/Braf/Abr/Gpr18/Bcr/Adarb1/Spred1/Acvrl1/Cygb/Adam15/Adora1/Adora3/Ager/Angpt2/Aif1/Srgap1/Apod/Apoe/Nr2f2/Mmp28/Rhoa/Rhob/Arhgdib/Bcl2/Bmp10/Gdf2/Bmpr1a/Calr/Cdh1/Ccr5/Cx3cr1/Cyp1b1/Dach1/Dag1/Eng/Ptk2/Fas/Fgf2/Srgap2/Gcsam/Has1/Hc/Hdac5/Hoxa7/Hyal2/Igfbp3/Igfbp5/Il4/Ilk/Itgb1bp1/Jag1/Jup/Klf4/Lrp1/Mecp2/Mef2c/Meox2/Mitf/Afdn/Cd200/Cite…	189
BP	GO:0070304	positive regulation of stress-activated protein kinase signaling cascade	132/10580	172/23174	6.9848764509007e-17	2.29879232305559e-15	9.2849391014453e-16	Rell1/Dusp22/Nod1/Ager/Tirap/App/Axin1/Bmp2/Rb1cc1/Ccr7/Dab2/Gadd45a/Dvl3/Edar/Edn1/Epha4/Ankrd6/F2rl1/Fcgr2b/Ccn2/Flt4/Tlr3/Fzd4/Fzd5/Fzd8/Gab1/Hand2/Hipk2/Hmgcr/Hras/Irak1/Mdfic/Lmnb1/Ltbr/Lyn/Met/Mid1/Gadd45b/Plcb1/Mapk8ip1/Eif2ak2/Ptk2b/Ptpn1/Ripk2/Rasgrp1/Ripk1/Sema4c/Sphk1/Syk/Rassf2/Taok1/Tgfb2/Tiam1/Tlr4/Tlr6/Tnf/Tnfrsf11a/Cd27/Tnfsf11/Cd40lg/Traf2/Traf4/Traf6/Trf/Vegfa/Fgd4/Wnt5a/Wnt7a/W…	132
BP	GO:0002221	pattern recognition receptor signaling pathway	110/10580	137/23174	7.37690925938605e-17	2.41516935440108e-15	9.75499184958287e-16	Lrrc19/Smpdl3b/Epg5/Mapkapk3/Ticam1/Lgr4/Irak2/Rps6ka3/Tirap/Arf6/Bcl10/C1qbp/Cav1/Cd14/Cd86/Esr1/F2rl1/Colec12/Fcnb/Flot1/Tlr3/Gfi1/Hmgb1/Hspd1/Irak1/Irf1/Irf4/Acod1/Lbp/Tlr7/Tlr8/Lyn/Havcr2/Mapkapk2/Nfkbil1/Pdpk1/Prkce/Ptpn22/Ripk2/Rela/Trim30a/Tifa/Appl2/Nr1d1/Cd300a/Nploc4/Tlr1/Tlr4/Tlr6/Tnf/Tnfaip3/Traf3/Nr1h3/Lrrc14/Gramd4/Pja2/Ticam2/Rab7b/Mavs/Ddx58/Tnip2/Ffar2/Ddx60/Tlr11/Peli3/Tlr2/Gpat…	110
BP	GO:0022409	positive regulation of cell-cell adhesion	174/10580	242/23174	8.51205523108936e-17	2.7606441159881e-15	1.11503819812839e-15	Cd276/Pik3r6/Ptpn23/Nckap1l/Il1rl2/Card11/Mex3b/Rap1gap/Pawr/Adk/Ager/Aif1/Ank3/Ap3b1/Ap3d1/Rhoa/Bad/Bcl10/Bcl6/Blm/Bmi1/Cav1/Runx1/Runx3/Cbfb/Cd24a/Cd28/Cd3e/Cd4/Cd44/Cd5/Cd6/Cd80/Cd83/Cd86/Cdh1/Coro1a/Ccr2/Ccr5/Ccr7/Efnb1/Efnb2/Efnb3/Egr3/Dmtn/Ephb4/Ephb6/Epo/Fadd/Fga/Flot1/Flot2/Gata3/Gcnt2/Gli3/Pdpn/Has2/Hes1/Hlx/Hsph1/Hspd1/Hsp90aa1/Icam1/Igf1/Igf2/Il12rb1/Il15/Irak1/Il2ra/Il2rg/Il4/Il4ra/Il…	174
BP	GO:2001252	positive regulation of chromosome organization	138/10580	182/23174	8.51996434142048e-17	2.7606441159881e-15	1.11503819812839e-15	Prkd2/Numa1/Slf1/Fbxo4/Cdk9/Ogt/Tpr/Rnf20/Arrb1/Atm/Hnrnpd/Bcl6/Brca1/Ctnnb1/Cct2/Cct5/Ctbp1/Daxx/Dnmt1/Eed/Ercc1/Fen1/Lpin1/Fmr1/Gata3/Kat2a/Isl1/Jarid2/Lif/Lmna/Smad4/Mapkapk5/Mecp2/Men1/Mre11a/Mtf2/Nap1l2/Prkd1/Prkcq/Pkib/Pml/Rad21/Rad50/Rb1/Ncor1/Foxp3/Sin3a/Snai2/Srebf1/Slk/Aurkb/Suv39h1/Tal1/Kmt2a/Tcp1/L3mbtl2/Arid5a/Tada2a/Kat7/Terf1/Terf2/Tgfb1/Trim28/Tasor/Hmbox1/Ctr9/Vegfa/Pphln1/Xbp1/K…	138
BP	GO:0002758	innate immune response-activating signal transduction	111/10580	139/23174	1.13673633269401e-16	3.66437158323822e-15	1.48005831819592e-15	Lrrc19/Smpdl3b/Epg5/Mapkapk3/Ticam1/Lgr4/Irak2/Rps6ka3/Tirap/Arf6/Bcl10/C1qbp/Cav1/Cd14/Cd86/Esr1/F2rl1/Colec12/Fcnb/Flot1/Tlr3/Gfi1/Hmgb1/Hspd1/Irak1/Irf1/Irf4/Acod1/Lbp/Tlr7/Tlr8/Lyn/Havcr2/Mapkapk2/Nfkbil1/Pdpk1/Prkce/Ptpn22/Ripk2/Rela/Trim30a/Tifa/Appl2/Nr1d1/Cd300a/Nploc4/Tlr1/Tlr4/Tlr6/Tnf/Tnfaip3/Traf3/Nr1h3/Lrrc14/Gramd4/Pja2/Ticam2/Rab7b/Mavs/Ddx58/Tnip2/Ffar2/Ddx60/Tlr11/Peli3/Tlr2/Gpat…	111
BP	GO:1903311	regulation of mRNA metabolic process	179/10580	251/23174	1.17904145690195e-16	3.77487630007029e-15	1.52469173531315e-15	Tra2a/Mir7578/Zc3h10/Mbnl2/Csdc2/Jmjd6/Cdk9/Celf4/Rbm15b/Rnf20/Adarb1/Tirap/Prdx6/Apobec1/Hnrnpd/Axin2/Zfp36l1/Zfp36l2/Btg2/C1qbp/Ccnt1/Noct/Cdk11b/Cirbp/Celf1/Dhx9/Dyrk1a/E2f1/Khdrbs3/Celf2/Srsf10/Fmr1/Gdnf/Gtpbp1/Hnrnpc/Hnrnpk/Hnrnpl/Hsf1/Khsrp/Zbtb7a/Magoh/Mapkapk2/Mov10/Myef2/Npm1/Slc11a1/Pabpc1/Papola/Cnot7/Ptbp1/Dicer1/Eif4a3/Qk/Rbmx/Rbmxl1/Upf1/Rest/Rock1/Rock2/Srsf2/Srsf5/Snrnp70/Son/Srpk…	179
BP	GO:0032874	positive regulation of stress-activated MAPK cascade	131/10580	171/23174	1.18302677555496e-16	3.77487630007029e-15	1.52469173531315e-15	Rell1/Dusp22/Nod1/Ager/Tirap/App/Axin1/Bmp2/Rb1cc1/Ccr7/Dab2/Gadd45a/Dvl3/Edar/Edn1/Epha4/Ankrd6/F2rl1/Fcgr2b/Ccn2/Flt4/Tlr3/Fzd4/Fzd5/Fzd8/Gab1/Hand2/Hipk2/Hmgcr/Hras/Irak1/Mdfic/Lmnb1/Ltbr/Met/Mid1/Gadd45b/Plcb1/Mapk8ip1/Eif2ak2/Ptk2b/Ptpn1/Ripk2/Rasgrp1/Ripk1/Sema4c/Sphk1/Syk/Rassf2/Taok1/Tgfb2/Tiam1/Tlr4/Tlr6/Tnf/Tnfrsf11a/Cd27/Tnfsf11/Cd40lg/Traf2/Traf4/Traf6/Trf/Vegfa/Fgd4/Wnt5a/Wnt7a/Wnt7b…	131
BP	GO:0030308	negative regulation of cell growth	145/10580	194/23174	1.26819831988025e-16	4.02620941351881e-15	1.62620645802826e-15	Mndal/Prdm11/Sema3d/Foxp1/Aatk/Acvr1b/Acvrl1/Adam15/Apbb1/Apbb2/Bcl2/Bcl6/Bdkrb1/Bmp10/Gdf2/Bmpr2/Cav3/Cdk5r1/Cdkn1a/Cdkn1b/Cdkn2c/Cdkn2d/Cfl1/Cirbp/Ccr5/Cryab/Dab2/Epha7/Bcl11a/Sesn1/Gas1/Gdf9/Gja1/Hyal1/Hyal2/Ifrd1/Inhba/Sertad3/Bbc3/Smad3/Smad4/Mecp2/Msx1/Map2/Nf2/Ccn3/Nrp1/Ntn1/Enpp1/Phb/Pml/Ppara/Ppard/Pparg/Ppt1/Ptprj/Rgs2/Rgs4/Ryk/Sfrp2/Sema3a/Sema3b/Sema3c/Sema3e/Sema3f/Sema4a/Sema4b/Sema…	145
BP	GO:0018394	peptidyl-lysine acetylation	121/10580	155/23174	1.30009851995081e-16	4.10515446579139e-15	1.65809276612838e-15	Gm3086/Nat8f7/Trrap/Tada3/Taf5l/Prkaa1/Hat1/Ogt/Arrb1/Apbb1/Atg5/Bmi1/Brca1/Brca2/Crebbp/Ctbp1/Ctcf/Dr1/Epc1/Wdr5/Gata2/Gata3/Bloc1s1/Kat2a/Hcfc1/Hdac2/Irf4/Isl1/Ldb1/Lef1/Lif/Smad4/Mbd3/Mecp2/Msl3/Nap1l2/Ncoa1/Nfe2/Per1/Por/Foxp3/Spi1/Sin3a/Snai2/Smarca4/Snca/Sox4/Yeats2/Kmt2a/Tcf3/Myocd/L3mbtl2/Arid5a/Flcn/Tada2a/Kat7/Mbip/Morf4l1/Tgfb1/Twist1/Brd1/Pcgf2/Kansl3/Mettl8/Kat14/Phf20/Zmpste24/Tada2…	121
BP	GO:0031396	regulation of protein ubiquitination	148/10580	199/23174	1.3061261424726e-16	4.10515446579139e-15	1.65809276612838e-15	Isg15/Dcun1d4/Dcun1d2/Fancm/Arrdc3/Nhlrc1/Mycbp2/Topors/Prickle1/Fbxo4/Ticam1/Cdk9/Ogt/Pttg1ip/Rnf20/Arrb1/Abl1/Dcun1d1/Adrb2/Angpt1/Atg5/Birc3/Birc2/Xiap/Axin1/Bcl10/Brca1/Bsn/Caml/Cav1/Daxx/Epm2a/Fem1b/Fgfr3/Foxf2/Gclc/Hspa5/Trip12/Dnaja1/Hsp90ab1/Hsp90aa1/Smad7/Gbp4/Commd1/Npm1/Nxn/Per2/Prkce/Plaa/Sept4/Psen1/Psen2/Pten/Ptpn22/Ripk2/Siah2/Sox4/Sphk1/Cblb/Dtx3l/Trib1/Spsb4/Bag2/Ube2d1/Ubxn2a/Tr…	148
BP	GO:0003158	endothelium development	98/10580	119/23174	1.39208100150608e-16	4.35354287336678e-15	1.75841810716557e-15	Rapgef1/Rap1a/Acvr1/Acvr2b/Acvrl1/Nr2f2/Rhoa/Rhob/Bmp4/Bmp6/Gdf2/Bmpr2/Btg1/Ctnnb1/Cdh5/Cldn1/Cldn5/Cxcr4/Col18a1/Col4a4/Dll1/Dmd/S1pr3/Eng/F2rl1/Fasn/Fgf1/Pdpn/S1pr2/Gpx1/Hey1/Hey2/Icam1/Id1/Ikbkb/Itgax/Jag1/F11r/Kdr/Smad4/Mesp1/Met/Afdn/Msn/Notch1/Notch4/Pdgfb/Pecam1/Abcb1b/Prox1/Rdx/Rock1/Rock2/Sox17/Sox18/Pde2a/Stc1/Zeb1/Ccm2/Kdm6b/Tgfbr1/Ift88/Marveld2/Tjp1/Tjp2/Akap11/Tnf/Tnfrsf1a/Vegfa/Vez…	98
BP	GO:0018393	internal peptidyl-lysine acetylation	114/10580	144/23174	1.47702778315784e-16	4.59633497273773e-15	1.85648307085811e-15	Gm3086/Nat8f7/Trrap/Tada3/Taf5l/Hat1/Ogt/Arrb1/Apbb1/Atg5/Bmi1/Brca1/Brca2/Crebbp/Ctbp1/Ctcf/Dr1/Epc1/Wdr5/Gata2/Gata3/Kat2a/Hcfc1/Irf4/Isl1/Ldb1/Lef1/Lif/Smad4/Mbd3/Mecp2/Msl3/Nap1l2/Ncoa1/Per1/Por/Foxp3/Spi1/Sin3a/Snai2/Smarca4/Snca/Yeats2/Kmt2a/Tcf3/Myocd/L3mbtl2/Arid5a/Flcn/Tada2a/Kat7/Mbip/Morf4l1/Tgfb1/Twist1/Brd1/Pcgf2/Kansl3/Mettl8/Kat14/Phf20/Zmpste24/Tada2b/Kat6a/Brpf3/Jade1/Chd5/Brd7/T…	114
BP	GO:0090068	positive regulation of cell cycle process	177/10580	248/23174	1.53700029232881e-16	4.75940090521129e-15	1.9223462302811e-15	Numa1/Rrp8/Slf1/Camk2d/Nusap1/E2f8/Tpr/Uhrf2/Pkn2/Adam17/Adamts1/Aif1/Lsm10/Birc5/App/Rhoa/Phb2/Cxcr5/Brca1/Camk2b/Ccnd1/Ccnd2/Cd28/Cdc25a/Cdc7/Cdk4/Cdk5r1/Cdkn1a/Cit/Cradd/Crebbp/Cyp1a1/Dync1h1/Edn1/Edn3/Egf/Egfr/Ezh2/Fen1/Fgf10/Fgfr1/Ccn2/Gata6/Gli1/Hspa2/Hyal1/Id2/Igf1/Igf1r/Igf2/Insr/Kcna5/Kif3b/Lef1/Lmnb1/Anxa1/Lrp5/Mdm2/Mecp2/Met/Msx1/Npm1/Mybbp1a/Pbx1/Pdgfb/Pdgfrb/Prkce/Pkd2/Plcb1/Pml/Pou4…	177
BP	GO:0001952	regulation of cell-matrix adhesion	94/10580	113/23174	1.57696522097612e-16	4.85921734267444e-15	1.96266259700433e-15	Dusp22/Col16a1/Abl1/Macf1/Acvrl1/Adam15/Apod/Rhod/Arhgap6/Bcl2/Bcl6/Ddr1/Cask/Cd3e/Cdh13/Cdk6/Cfl1/Csf1/Dag1/Dmd/Efna5/Emp2/Dmtn/Epha3/Muc4/Ptk2/Fmn1/Gpm6b/Hoxa7/Ilk/Itgb1bp1/Itgb3/Jag1/Jup/Kdr/Ldb1/Lrp1/Smad3/Mmp14/Myoc/Nf1/Ninj1/Nrp1/Ddr2/Pcsk5/Pik3r1/Prkcz/Serpine1/Pten/Bcas3/Ptk2b/Ptprj/Rac1/Rock1/Ccl25/Sema3e/Src/Phldb2/Slk/Sdc4/Wdpcp/Tek/Thbs1/Rasa1/Utrn/Vegfa/Vegfc/Wnt4/Epb41l5/Acer2/Ajap1…	94
BP	GO:0007179	transforming growth factor beta receptor signaling pathway	127/10580	165/23174	1.77610440763585e-16	5.44614258848729e-15	2.19972468868687e-15	Emilin1/Dusp22/Npnt/Acvr1/Acvr1b/Acvr2a/Acvr2b/Acvrl1/Adam17/Parp1/Axin1/Bmp2/Bmpr1a/Bmpr1b/Bmpr2/Cav1/Cav3/Cdh5/Cdkn2b/Cldn5/Col1a2/Creb1/Crebbp/Dab2/Dnm2/Eng/Ptk2/Fbn1/Fbn2/Fos/Usp15/Gcnt2/Gdnf/Got1/Hspa5/Hipk2/Hsp90ab1/Itga3/Itgb5/Jun/Lox/Zbtb7a/Ltbp3/Peg10/Mtmr4/Smad1/Smad2/Smad3/Smad4/Smad5/Smad6/Smad7/Men1/Cited2/Furin/Pdpk1/Pml/Ppm1a/Ptprk/Pxn/Glg1/Ski/Skil/Src/Stk11/Strap/Zeb1/Myocd/Wfikk…	127
BP	GO:0042063	gliogenesis	219/10580	321/23174	1.80806281458192e-16	5.51722468566115e-15	2.22843510923434e-15	Tmem98/Synj1/Etv5/Scrib/Ttbk1/Atf5/Eif2b3/Grk2/Slc8a3/Abl1/Abl2/Aspa/Adam22/Adora2a/Ager/Akt2/App/Areg/Gjc2/Rhoa/Bag1/Cspg4/Bmp2/Bmp4/C1qa/C5ar1/Ctnnb1/Cdh2/Cdk5r1/Cdk6/Cdkn2b/Clu/Cxcr4/Ccr2/Cnp/Cntf/Creb1/Crkl/Csf1/Csf1r/Vcan/Dab1/Dag1/Dll1/Dmd/E2f1/Egfr/Egr2/Eif2b4/Epha4/Epm2a/Erbb2/Erbb3/Ercc2/Ezh2/Ptk2/Fas/Fgf10/Fgf2/Fgfr3/Srgap2/Dtx1/Gli3/Lrp2/Gpc1/Grin1/Grn/Hdac2/Hes1/Id2/Id4/Igf1/Il6st/Ilk…	219
BP	GO:0030217	T cell differentiation	189/10580	269/23174	2.02284947471094e-16	6.14281729373572e-15	2.48111514518321e-15	Tmem98/Pik3r6/Nckap1l/Il1rl2/Wwp1/Jmjd6/Xrcc4/Foxp1/Card11/Braf/Gpr18/Abl1/Abl2/Adam17/Ap3b1/Ap3d1/Apc/Atg5/Rhoa/Atp7a/Bad/Bcl2/Bcl2a1d/Bcl3/Bcl6/Prdm1/Blm/Bmi1/Bmp4/Zfp36l1/Zfp36l2/Ctnnb1/Runx1/Runx3/Cbfb/Ccr6/Cd28/Cd3e/Cd4/Cd44/Cd83/Cd8a/Cdk6/Ccr9/Ccr2/Ccr7/Egr1/Egr3/Eomes/Erbb2/Drosha/Bcl11a/Fadd/Fas/Fgl2/Flt3/Fut7/Dtx1/Fzd5/Fzd7/Fzd8/Gata3/Kat2a/Gli3/Foxj1/Hlx/Hsp90aa1/Il15/Il18r1/Il2ra/Il2rg…	189
BP	GO:0033673	negative regulation of kinase activity	156/10580	213/23174	2.14331170055512e-16	6.47733526427378e-15	2.61622865472619e-15	Dnajc3/Rubcn/Spred3/Dusp22/Stk38/Prkag2/Aida/Adarb1/Abl1/Spred1/Spred2/Adora2a/Fabp4/Apc/Apoe/Nr2f2/Bmp4/Cav1/Cav3/Cbl/Cdkn1a/Cdkn1b/Cdkn2c/Csk/Gadd45a/Dvl1/Ephb2/Fem1a/Gnaq/Ptpn6/Hhex/Hipk3/Hmgcr/Foxa2/Dnaja1/Hyal2/Igf1r/Ilk/Inppl1/Itgb1bp1/Ajuba/Lats1/Sh2b3/Lrp5/Lrp6/Lyn/Men1/Mapt/Gadd45b/Nf1/Nf2/Npm1/Dusp8/Pdpk1/Prkca/Pkib/Inpp5k/Prkar1a/Prkar1b/Prkar2a/Mapk8ip1/Psen1/Psen2/Pten/Hexim1/Ptpn1/D…	156
BP	GO:0031032	actomyosin structure organization	150/10580	203/23174	2.1697102831549e-16	6.5257410717281e-15	2.63578000653217e-15	Tmsb15b2/Synpo/Foxp1/Arrb1/Braf/Abl1/Actc1/Rhoa/Arhgap6/Bmp10/Casq2/Cav3/Cflar/Cit/Cnn1/Csrp3/S1pr1/Edn1/Eln/Epb41l1/Epb41l2/Epb41l3/Epb41l4a/Ccn2/Gpr65/Lpar1/Hdac2/Itgb1/Itgb1bp1/Itgb5/Cd47/F11r/Krt19/Krt8/Stmn1/Smad3/Smad4/Mef2a/Mef2c/Met/Myh9/Myh6/Myoc/Myom1/Neb/Nf2/Nrp1/Pdcd6ip/Pdgfra/Pdgfrb/Pik3r1/Prkcq/Inpp5k/Prkar1a/Prox1/Ptger4/Ptk2b/Pxn/Rac1/Rock1/Rock2/Rtkn/Sorbs1/Six4/Src/Srf/Phldb2/Sd…	150
BP	GO:0050863	regulation of T cell activation	209/10580	304/23174	2.40659014716847e-16	7.20372650719095e-15	2.90962177191496e-15	Cd276/Pik3r6/Dusp22/Nckap1l/Il1rl2/Card11/Braf/Abl1/Pawr/Adk/Adora2a/Ager/Aif1/Ap3b1/Ap3d1/Arg2/Rhoa/Bad/Bcl10/Bcl6/Prdm1/Blm/Bmi1/Bmp4/Ctnnb1/Cav1/Runx1/Runx3/Cbfb/Cd24a/Cd28/Cd3e/Cd4/Cd44/Cd5/Cd6/Cd80/Cd83/Cd86/Cebpb/Coro1a/Ccr2/Ccr7/Csk/Dlg1/Efnb1/Efnb2/Efnb3/Egr3/Ephb4/Ephb6/Epo/Erbb2/Drosha/Fadd/Fgl2/Flot2/Dtx1/Gata3/Kat2a/Gli3/Ptpn6/Hes1/Hfe/Foxj1/Hlx/Hsph1/Hspd1/Hsp90aa1/Igf1/Igf2/Il12rb1/…	209
BP	GO:0010634	positive regulation of epithelial cell migration	113/10580	143/23174	2.57904895451141e-16	7.68336574789513e-15	3.1033505005146e-15	Prkd2/Abl1/Adam17/Adora2b/Angpt1/Anxa3/Arf6/Rhob/Atp5b/Bmp4/Bmpr2/Calr/Capn7/Ccr6/Bcar1/Fgf1/Fgf10/Fgf18/Fgf2/Fgf7/Fgfbp1/Fgfr1/Flt4/Gab2/Gata2/Gata3/Gpi1/Gpld1/Grn/Has2/Hdac6/Hbegf/Hif1a/Hyal1/Igf1/Igf2/Itga3/Itgb1bp1/Itgb3/Jun/Kdr/Anxa1/Met/Mmp9/Nfe2l2/Nos3/Nrp1/P2rx4/Pdgfb/Pdpk1/Pik3c2a/Prkca/Prkce/Prkd1/Serpine1/Plcg1/Prox1/Bcas3/Ptgs2/Ptk2b/Rock2/Sema5a/Shh/Snai2/Plk2/Sox9/Sp1/Sparc/Src/Stat…	113
BP	GO:0003012	muscle system process	258/10580	391/23174	2.64646147430119e-16	7.84700793747984e-15	3.16944641311542e-15	Mir208b/Sco2/Inpp5f/Mylk/Cdk9/Chrnb4/Camk2d/Foxp1/Sri/Dsp/Cald1/Ank2/Grk2/Scn4a/Slc8a3/Npnt/Chrnb2/Actc1/Gtf2ird2/Pawr/Adk/Adora1/Adora2b/Parp1/Parp2/Adra1b/Adra1a/Adra2a/Adrb1/Adrb2/Agrn/Aif1/Akap1/Aldoa/Slc25a4/Ar/Arg2/Rhoa/Atp1a1/Atp1b1/Atp2a1/Bdkrb2/Bmp10/Cacna1c/Cacna1d/Cacna1s/Cacna2d1/Cacnb2/Calca/Camk2g/Casq2/Cav1/Cav3/Cd38/Cflar/Chga/Chrm3/Clcn1/Cxcr4/Csrp3/Cttn/Dlg1/Dmd/Dsc2/Edn1/Edn3/E…	258
BP	GO:0045446	endothelial cell differentiation	89/10580	106/23174	3.1219704763226e-16	9.21347718974829e-15	3.72137029349647e-15	Rapgef1/Rap1a/Acvr1/Acvr2b/Acvrl1/Nr2f2/Bmp4/Bmp6/Gdf2/Bmpr2/Btg1/Ctnnb1/Cdh5/Cldn1/Cldn5/Cxcr4/Col18a1/Col4a4/Dll1/Dmd/S1pr3/Eng/F2rl1/Fasn/Pdpn/S1pr2/Gpx1/Hey1/Hey2/Icam1/Id1/Ikbkb/Jag1/F11r/Kdr/Smad4/Mesp1/Met/Afdn/Msn/Notch1/Notch4/Pecam1/Abcb1b/Prox1/Rdx/Rock1/Rock2/Sox17/Sox18/Pde2a/Stc1/Zeb1/Ccm2/Kdm6b/Tgfbr1/Ift88/Marveld2/Tjp1/Tjp2/Akap11/Tnf/Tnfrsf1a/Vegfa/Vezf1/Vhl/Ezr/Rapgef3/Wnt7a/Wn…	89
BP	GO:0031056	regulation of histone modification	119/10580	153/23174	3.84915835923839e-16	1.13064530122302e-14	4.56673387234776e-15	Tada3/Prkd2/Airn/Kdm3a/Cdk9/Ogt/Rnf20/Arrb1/Ehmt2/Atg5/Atm/Bcl6/Brca1/Ctnnb1/Ctbp1/Ctcf/Daxx/Dnmt1/Eed/Lpin1/Fmr1/Gata2/Gata3/Kat2a/Gfi1/Trip12/Igf2/Isl1/Jarid2/Lif/Lmna/Smad4/Mecp2/Men1/Mtf2/Mthfr/Nap1l2/Nsd1/Pax5/Prkd1/Pml/Kdm4b/Ncor1/Foxp3/Spi1/Sin3a/Snai2/Snca/Srebf1/Slk/Supt6/Suv39h1/Tcf21/Kmt2a/Myocd/L3mbtl2/Arid5a/Kdm5a/Flcn/Tada2a/Kat7/Tert/Tgfb1/Ctr9/Twist1/Ube2b/Vegfa/Xbp1/Kdm2a/Atrx/Zb…	119
BP	GO:0034333	adherens junction assembly	74/10580	84/23174	3.96095125140329e-16	1.15807160773587e-14	4.67751011916022e-15	Dusp22/Col16a1/Tbcd/Actn1/Abl1/Macf1/Acvrl1/Apod/Rhod/Arhgap6/Bcl2/Ctnnb1/Cfl1/Cttn/Efna5/Dmtn/Epha3/Ptk2/Fmn1/Gpm6b/Hipk1/Itgav/Itgb1bp1/Ajuba/Kdr/Ldb1/Lrp1/Smad3/Smad7/Mmp14/Myoc/Nrp1/Pdpk1/Pip5k1a/Pten/Bcas3/Ptk2b/Ptprj/Ptprk/Pxn/Rac1/Rock1/Sorbs1/Src/Phldb2/Slk/Sdc4/Wdpcp/Tek/Fermt2/Vcl/Vegfa/Wnt4/Epb41l5/Tesk2/Coro2b/Coro1c/Grem1/Peak1/Fam107a/Map4k4/Iqgap1/Abi2/Zfp703/Taok2/Whamm/Dlc1/Tsc1/…	74
BP	GO:0006479	protein methylation	133/10580	176/23174	4.96516557804611e-16	1.43829635131787e-14	5.80935210974883e-15	Mir208b/Prmt9/Pwp1/Airn/Kdm3a/Nsd2/Ogt/Rlf/Rnf20/Ehmt2/Baz2a/Brca1/Btg1/Btg2/Ctnnb1/Ctcf/Dnmt1/Eed/Ezh1/Ezh2/Wdr5/Fbl/Gata3/Gfi1/Gspt1/Hdac2/Prmt2/Ilf3/Jarid2/Lmna/Smad4/Mecp2/Men1/Mtf2/Mthfr/Nsd1/Pax5/Ash1l/Rab6a/Kdm4b/Tet3/Satb1/Setd1b/Dot1l/Supt6/Suv39h1/Prdm9/Rbbp5/Tet2/Kmt2a/L3mbtl2/Ctr9/Xbp1/Setd4/Etf1/Kmt5b/Atrx/Smyd2/Kdm4a/Kmt2c/Kmt5c/Setd1a/Nsd3/Setd2/Arid4a/Setdb2/Mettl22/Mllt6/H2afy/Ch…	133
BP	GO:0008213	protein alkylation	133/10580	176/23174	4.96516557804611e-16	1.43829635131787e-14	5.80935210974883e-15	Mir208b/Prmt9/Pwp1/Airn/Kdm3a/Nsd2/Ogt/Rlf/Rnf20/Ehmt2/Baz2a/Brca1/Btg1/Btg2/Ctnnb1/Ctcf/Dnmt1/Eed/Ezh1/Ezh2/Wdr5/Fbl/Gata3/Gfi1/Gspt1/Hdac2/Prmt2/Ilf3/Jarid2/Lmna/Smad4/Mecp2/Men1/Mtf2/Mthfr/Nsd1/Pax5/Ash1l/Rab6a/Kdm4b/Tet3/Satb1/Setd1b/Dot1l/Supt6/Suv39h1/Prdm9/Rbbp5/Tet2/Kmt2a/L3mbtl2/Ctr9/Xbp1/Setd4/Etf1/Kmt5b/Atrx/Smyd2/Kdm4a/Kmt2c/Kmt5c/Setd1a/Nsd3/Setd2/Arid4a/Setdb2/Mettl22/Mllt6/H2afy/Ch…	133
BP	GO:0003231	cardiac ventricle development	115/10580	147/23174	5.53680898918381e-16	1.58924115552554e-14	6.41902585047409e-15	Nsd2/Trip11/Dsp/Egln1/Acvr1/Ahr/Fgfrl1/Prdm1/Bmp10/Bmp4/Bmpr1a/Bmpr2/Ctnnb1/Cxcr4/Dnm2/Eng/Epo/Myh7/Fgf9/Fgfr2/Fzd1/Gata3/Gata4/Gja5/Lrp2/Hand2/Hes1/Hey1/Hey2/Hif1a/Id2/Ccn1/Isl1/Jag1/Lmo4/Lrp6/Ly6e/Smad4/Smad6/Smad7/Matr3/Mdm2/Mdm4/Mef2c/Mesp1/Foxc1/Cited2/Myh6/Nfatc1/Nos3/Notch1/Pitx2/Pou4f1/Med1/Prox1/Robo1/Rxra/Ryr2/Scn5a/Sfrp2/Sema3c/Slit2/Slit3/Smarca4/Sox11/Sox4/Hectd1/Pde2a/Tbx3/Tbx5/Myoc…	115
BP	GO:0006475	internal protein amino acid acetylation	115/10580	147/23174	5.53680898918381e-16	1.58924115552554e-14	6.41902585047409e-15	Gm3086/Nat8f7/Trrap/Tada3/Taf5l/Hat1/Ogt/Arrb1/Apbb1/Atg5/Bmi1/Brca1/Brca2/Crebbp/Ctbp1/Ctcf/Dr1/Epc1/Wdr5/Gata2/Gata3/Kat2a/Hcfc1/Irf4/Isl1/Ldb1/Lef1/Lif/Smad4/Mbd3/Mecp2/Msl3/Nap1l2/Ncoa1/Per1/Por/Foxp3/Spi1/Sin3a/Snai2/Smarca4/Snca/Yeats2/Kmt2a/Tcf3/Myocd/L3mbtl2/Arid5a/Flcn/Tada2a/Kat7/Mbip/Morf4l1/Tgfb1/Twist1/Brd1/Pcgf2/Kansl3/Mettl8/Kat14/Phf20/Zmpste24/Tada2b/Kat6a/Brpf3/Jade1/Chd5/Brd7/T…	115
BP	GO:0022613	ribonucleoprotein complex biogenesis	277/10580	427/23174	5.88417975106559e-16	1.68127063250901e-14	6.7907375883111e-15	Mdn1/Gm3086/Efl1/Psip1/Rrp8/Imp3/Pwp1/Xpo1/Cnot6/Tsr1/Utp15/Prkaa1/Rrn3/Nsun3/Snrpd2/Celf4/Fam207a/Exosc4/Nop2/Pwp2/Pop5/Mrps2/Atm/Bicd1/Bop1/C1qbp/Noct/Cebpz/Cirbp/Coil/Celf1/Ddx6/Dhx9/Dync1h1/Eif2s1/Eif3a/Drosha/Celf2/Srsf10/Fbl/Frg1/Glul/Emg1/Hsp90ab1/Hsp90aa1/Eif6/Eif2d/Lyar/Ncl/Rrp1/Npm1/Mybbp1a/Pdcd11/Pa2g4/Cnot7/Nup88/Pten/Dicer1/Luc7l2/Slu7/Utp14b/Rbmx/Rbmxl1/Rpl6/Rps19/Sart1/Atxn2/Snrpd1…	277
BP	GO:0031330	negative regulation of cellular catabolic process	174/10580	245/23174	5.9998355462535e-16	1.7065595585407e-14	6.89288084666036e-15	Rubcn/Acacb/Usp30/Tbc1d14/Fam192a/Qsox1/Ogt/Ehmt2/Timp4/Laptm4b/Adra1b/Adra1a/Derl2/Tirap/Apobec1/Hnrnpd/Axin2/Bcl2/Caml/Noct/Cirbp/Cnr1/Csnk2a2/Dhx9/Dffa/E2f1/Efna1/Eif4g2/Epha4/Ptk2/Fhit/Fmr1/Gata4/Gdnf/Gpld1/Hfe/Hipk2/Hnrnpc/Hp/Hsp90ab1/Ier3/Il10ra/Lepr/Alad/Bmf/Mapkapk2/Mcl1/Mgat3/Foxk1/Map1a/Mtm1/Npc1/Slc11a1/Pabpc1/Furin/Pml/Ppargc1a/Psen1/Psen2/Ptbp1/Dicer1/Ptpn22/Qk/Shh/Smarcc1/Snca/Eif4g…	174
BP	GO:0009895	negative regulation of catabolic process	201/10580	292/23174	7.30361975973762e-16	2.06804296440138e-14	8.35293070672695e-15	Rubcn/Acacb/Usp30/Tbc1d14/Sf3b3/Fam192a/Qsox1/Mycbp2/Prkaa1/Ogt/Ehmt2/Timp4/Laptm4b/Adora1/Adra1b/Adra1a/Adra2a/Derl2/Tirap/Apobec1/Hnrnpd/Axin2/Bcl2/Caml/Noct/Cirbp/Cnr1/Csnk2a2/Cyp51/Dhx9/Dffa/E2f1/Efna1/Egfr/Eif4g2/Epha4/Ptk2/Fhit/Fmr1/Gata4/Gdnf/Bscl2/Gpld1/Grin2a/Grin2c/Hfe/Hipk2/Hmgcr/Hnrnpc/Hp/Hsp90ab1/Ier3/Il10ra/Lepr/Alad/Smad3/Smad4/Bmf/Mapkapk2/Mcl1/Mdm4/Mgat3/Foxk1/Map1a/Mtm1/Npc1/Slc…	201
BP	GO:0051348	negative regulation of transferase activity	172/10580	242/23174	7.8358219500355e-16	2.20878819631942e-14	8.92140785625944e-15	Dnajc3/Rubcn/Spred3/Dusp22/Stk38/Prkag2/Aida/Adarb1/Abl1/Spred1/Spred2/Adora2a/Fabp4/Apc/Apoe/Nr2f2/Bmp4/Cav1/Cav3/Cbl/Cdkn1a/Cdkn1b/Cdkn2c/Csk/Gadd45a/Dvl1/Ephb2/Fem1a/Gnaq/Ptpn6/Hhex/Hipk3/Hmgcr/Foxa2/Dnaja1/Hyal2/Igf1r/Ilk/Inppl1/Itgb1bp1/Ajuba/Lats1/Sh2b3/Lrp5/Lrp6/Lyn/Smad7/Men1/Mapt/Gadd45b/Nf1/Nf2/Npm1/Dusp8/Pdpk1/Prkca/Pkib/Pml/Pparg/Inpp5k/Prkar1a/Prkar1b/Prkar2a/Mapk8ip1/Psen1/Psen2/Pte…	172
BP	GO:2000146	negative regulation of cell motility	194/10580	280/23174	8.16291918438883e-16	2.29071919611912e-14	9.25233133117756e-15	Emilin1/Adamts9/Ptpn23/Dusp22/Mmrn2/Card10/Arap3/Kank1/Rnf20/Braf/Abr/Gpr18/Bcr/Adarb1/Spred1/Acvrl1/Cygb/Adam15/Adora1/Adora3/Ager/Angpt2/Aif1/Srgap1/Apod/Apoe/Nr2f2/Mmp28/Rhoa/Rhob/Arhgdib/Bcl2/Bmp10/Gdf2/Bmpr1a/Calr/Cdh1/Cfl1/Ccr5/Crk/Cx3cr1/Cyp1b1/Dach1/Dag1/Eng/Ptk2/Fas/Fgf2/Srgap2/Gata3/Gcsam/Has1/Hc/Hdac5/Hoxa7/Hyal2/Igfbp3/Igfbp5/Il4/Ilk/Itgb1bp1/Jag1/Jup/Klf4/Lrp1/Mecp2/Mef2c/Meox2/Mitf/…	194
BP	GO:0030177	positive regulation of Wnt signaling pathway	104/10580	130/23174	8.27167992717086e-16	2.31092355654205e-14	9.33393777044965e-15	Csnk1g2/Csnk1d/Kank1/Lgr4/Abl1/Abl2/Macf1/Prdm15/Xiap/Arntl/Bmp2/Aspm/Cav1/Cdh3/Col1a1/Dab2/Eda/Egf/Egfr/Ankrd6/Fgf10/Fgf2/Fgf9/Fgfr2/Fgfr3/Frat1/Hhex/Ilk/Jrk/Smad3/Mbd2/Usp34/Nfkb1/Ppm1a/Rspo1/Sfrp2/Sema5a/Sfrp1/Shh/Smarca4/Sox4/Spin1/Src/Frat2/Tbl1x/Cdc73/Csnk1g1/Tert/Thra/Depdc1b/Ccar2/Tnfaip3/Ube2b/Ccn4/Wnt10b/Wnt3a/Wnt5a/Yap1/Rspo4/Wnk1/Caprin2/Lrrk1/Ppp2r3a/Rspo2/Sulf1/Tlr2/Zeb2/Disc1/Ror2/…	104
BP	GO:0016571	histone methylation	109/10580	138/23174	9.22130303944139e-16	2.55525127739688e-14	1.03207898606448e-14	Mir208b/Prmt9/Pwp1/Airn/Kdm3a/Nsd2/Ogt/Rlf/Rnf20/Ehmt2/Baz2a/Brca1/Ctnnb1/Ctcf/Dnmt1/Eed/Ezh1/Ezh2/Wdr5/Fbl/Gata3/Gfi1/Hdac2/Prmt2/Jarid2/Lmna/Smad4/Mecp2/Men1/Mtf2/Mthfr/Nsd1/Pax5/Ash1l/Kdm4b/Tet3/Satb1/Setd1b/Dot1l/Supt6/Suv39h1/Prdm9/Rbbp5/Tet2/Kmt2a/L3mbtl2/Ctr9/Xbp1/Kmt5b/Atrx/Smyd2/Kdm4a/Kmt2c/Kmt5c/Setd1a/Nsd3/Setd2/Arid4a/Setdb2/Mllt6/H2afy/Chd5/Prmt5/Auts2/Bend3/Kmt2d/Prmt8/Hist1h1c/Hist…	109
BP	GO:0031647	regulation of protein stability	191/10580	275/23174	9.22752211213955e-16	2.55525127739688e-14	1.03207898606448e-14	Tada3/Fbxw11/Fbxo4/Ank2/Adgrv1/Apbb1/Apbb2/Asgr2/Atp1b1/Atp1b3/Phb2/Bcl2/Bmp2/Btrc/Calr/Caml/Cct2/Cct5/Cdc37/Cdk7/Clu/Creb1/Crebbp/Cryab/Dpm2/Dsc3/Dvl1/Dvl3/Efna1/Epha4/Flot1/Flot2/Kat2a/Gnaq/Grn/Hcfc1/Hdac6/Htt/Hspd1/Hsp90aa1/Id1/Igf1/Kras/Lamp1/Lmna/Usp33/Smad3/Smad7/Mdm2/Msx1/Commd1/Usp34/Nf2/Npm1/Phb/Pik3r1/Pim1/Prkd1/Pml/Prkdc/Pten/Hps4/Wdr81/Pex2/Snca/Sox17/Sox4/Src/Srebf1/Trim21/Aurka/Stxb…	191
BP	GO:0140014	mitotic nuclear division	180/10580	256/23174	9.31236606495175e-16	2.56743566159152e-14	1.03700032080626e-14	Kifc1/Pds5b/Numa1/Champ1/Tubg1/Slf1/Chmp7/Espl1/Nusap1/Tpr/Abraxas2/Vps4a/Apc/Birc5/Rhoa/Atm/Phb2/Bmp4/Bub1b/Bub3/Cd28/Cdk11b/Cdkn1b/Cdkn1c/Cenpc1/Cit/Smc3/Edn1/Edn3/Egf/Eps8/Esr1/Fgfr2/Fgfr3/Smc2/Haspin/Hira/Hspa1b/Igf1/Igf1r/Igf2/Kpnb1/Incenp/Insr/Kif11/Kif2a/Kif3b/Kif4/Kifc5b/Lrp5/Mad1l1/Anapc1/Met/Mki67/Nfe2l1/Pdgfb/Pdgfrb/Ripor2/Rad21/Hspa1a/Ranbp1/Rb1/Sh2b1/Vps4b/Sphk1/Chmp6/Stag1/Stag2/Dis…	180
BP	GO:0090257	regulation of muscle system process	170/10580	239/23174	1.02299336626897e-15	2.80809445430863e-14	1.13420363109206e-14	Srl/Cdk9/Chrnb4/Camk2d/Foxp1/Sri/Dsp/Cald1/Ank2/Grk2/Scn4a/Slc8a3/Npnt/Gtf2ird2/Pawr/Adk/Adora1/Adora2b/Parp1/Parp2/Adra1b/Adra1a/Adra2a/Adrb1/Adrb2/Agrn/Aif1/Akap1/Slc25a4/Arg2/Rhoa/Atp1a1/Atp1b1/Atp2a1/Bmp10/Cacna1c/Calca/Camk2g/Casq2/Cav1/Cav3/Chga/Chrm3/Cttn/Dlg1/Dmd/Dsc2/Edn1/F2r/Myh7/Ptk2/Ccn2/Gata4/Gata5/Gja5/Bscl2/Nr3c1/Hand2/Igf1/Igfbp5/Jarid2/Jup/Kcna1/Kcnj2/Kcnq1/Klf4/Lmna/Smad3/Smad4/…	170
BP	GO:0030323	respiratory tube development	160/10580	222/23174	1.02876584868277e-15	2.81166179339995e-14	1.13564449749329e-14	Numa1/Sfta3-ps/Wwp1/Jmjd6/Foxp1/Foxp2/Ace/Acvr2b/Atp7a/Bmp4/Bmpr1a/Bmpr2/Ctnnb1/Cebpa/Celsr1/Cftr/Creb1/Cux1/Dag1/Dhcr7/Epas1/Eya1/Fgf1/Fgf10/Fgf18/Fgf2/Fgf7/Fgf9/Fgfr1/Fgfr2/Fgfr3/Ccn2/Flt4/Gata4/Gata6/Gli1/Gli2/Gli3/Pdpn/Hes1/Foxj1/Hhex/Hhip/Hmgb1/Foxa1/Foxa2/Hsd11b1/Id1/Igf1/Igfbp5/Itga3/Kdr/Klf2/Kras/Lif/Lipa/Lox/Loxl3/Ltbp3/Smad2/Man1a2/Man2a1/Ascl1/Meg3/Mmp14/Nfib/Nkx2-9/Mycn/Nos3/Notch1/Pc…	160
BP	GO:0009615	response to virus	188/10580	270/23174	1.03913080273452e-15	2.82243324131857e-14	1.13999514008748e-14	Isg15/Spon2/Traf3ip2/Ticam1/Gbf1/Nt5c3/Rnf216/Exosc4/Hyal3/H2-Q9/Ifit1bl2/Oas1c/Aicda/Apobec1/Bad/Bcl2/Bcl2l1/Bcl3/Bnip3l/C1qbp/Cd37/Cd86/Cd8a/Crcp/Creb3/Crebbp/Dhx9/F2rl1/Fadd/Fgl2/Flt3/Fmr1/Tlr3/Fv1/Gbp2b/Gli2/Hyal1/Hyal2/Ifit1/Ifit2/Ifit3/Ifnar1/Ifnar2/Ifngr1/Ifngr2/Il10rb/Il12rb1/Il15/Il2ra/Il4/Ilf3/Irf1/Irf2/Itch/Itgax/Kcnj8/Tlr7/Tlr8/Ncr1/Lyst/Cxcl9/Gbp4/Prf1/Pml/Cnot7/Ppm1b/Eif2ak2/Dicer1/…	188
BP	GO:1990778	protein localization to cell periphery	229/10580	342/23174	1.04168710147297e-15	2.82243324131857e-14	1.13999514008748e-14	Ldlrap1/Numa1/Pls1/Rhoq/Ttc7b/Rab15/Nhlrc1/Exoc5/Scrib/Gga1/Rab31/Pacs1/Camk2d/Mex3b/Ank2/Rap1a/Adam10/Adam22/Adcy6/Akt2/Vps4a/Ank1/Ank3/Ar/Arf6/Atp1b1/Atp1b3/Bcl2l1/Bsg/Cacnb2/Cacnb3/Camk2a/Camk2b/Camk2g/Cask/Cav3/Cdh1/Cdh2/Cln3/Cplx1/Csk/Csrp3/Dab2/Dag1/Dlg1/Dlg4/Egfr/Emp2/Epb41l2/Epb41l3/Epha2/Epha3/Ephb2/Epm2a/Flot1/Flot2/Gas6/Gnai1/Grin1/Grin2a/Grin2c/Hras/Ikbkb/Itga3/Itgb1/Itgb1bp1/F11r/Jup…	229
BP	GO:0051648	vesicle localization	192/10580	277/23174	1.07546128344357e-15	2.90143760846622e-14	1.17190540576729e-14	Kifc1/Dnm3/Synj1/Scrib/Gbf1/Napa/Braf/Rap1a/Tpgs1/Syt17/Shroom2/Nr3c2/Erc1/Chrna4/Chrna7/Chrnb2/Adora2a/Adora2b/Adra1a/Adra2a/Adrb2/Rims1/Rims2/Bloc1s4/Ap3b1/Ap3d1/Ap3s1/Ap3s2/Apba2/Rab27a/Bcl2l1/Cacna1a/Camk2a/Cask/Ctnnb1/Cdh2/Cdh3/Cln3/Cnr1/Cplx1/Cplx2/Ctbp2/Dctn1/Dync1h1/Dnm1/Dnm2/Doc2b/Dvl1/Stx2/Fgfr2/Fmr1/Ncs1/Bloc1s1/Grik5/Grm8/Hap1/Htt/Htr1b/Htr2a/Itga4/Kcnh1/Kif13a/Kif1a/Kif1b/Kif1c/Kif5a…	192
BP	GO:0043900	regulation of multi-organism process	264/10580	405/23174	1.17436027202815e-15	3.15471310682435e-14	1.27420466762569e-14	Isg15/Traf3ip2/Fam170b/Fam111a/Nod1/Rnf216/Pkn2/Hyal3/Adarb1/Oas1c/Acvr1b/Aicda/Vps4a/Tirap/Apoe/Ar/Arg2/Arhgdib/Bad/Bcl2/Prdm1/Bmp6/C1qbp/Calr/Cav1/Cd37/Cd4/Cd84/Cfl1/Chd1/Ovgp1/Cxcr4/Ccr5/Cnr1/Creb3/Crebbp/Smc3/Dhx9/Ednrb/F2rl1/Fcer2a/Fcnb/Fgl2/Fmr1/B4galt1/Ptgdr2/Grn/Hdac2/Igf1/Il12rb1/Il15/Il2ra/Il4/Ilf3/Inhba/Inhbb/Acod1/Itch/Itgav/Jun/Mdfic/Kpna6/Lbp/Lef1/Lgals1/Lta/Cd180/Havcr2/Mbl1/Gbp4/M…	264
BP	GO:0016197	endosomal transport	148/10580	202/23174	1.18684106295834e-15	3.17467358372602e-14	1.28226680575835e-14	Epg5/Tbc1d14/Inpp5f/Tbc1d10a/Ptpn23/Scrib/Gga1/Vps37c/Gbf1/Tbc1d10c/Erc1/Abca1/Laptm4b/Vps4a/Ankfy1/Ap1s1/Ap3b1/Ap3d1/Arf6/Vps26c/Dctn1/Ehd1/Eps15/Evi5/Fcgr2b/Bloc1s1/Lrp2/Htt/Snx18/Lyst/Rab8a/Commd1/Myo5b/Nsg1/Pikfyve/Rab10/Rab11b/Rab6a/Dennd5a/Rab7/Trim27/Vps4b/Sorl1/Dennd2a/Cln5/Tmem87a/Rab11fip3/Trappc10/Agap2/Ube2o/Zfyve16/Snx32/Ric1/Rab7b/Dennd1a/Stx16/Leprot/Zfyve9/A830010M20Rik/Pheta1/Mic…	148
BP	GO:0032434	regulation of proteasomal ubiquitin-dependent protein catabolic process	98/10580	121/23174	1.21235620285728e-15	3.22918266574614e-14	1.30428330120061e-14	Zfand2a/Csnk1d/Prickle1/Rnf144a/Ogt/Axin1/Caml/Clu/Plk3/Dab2/Dvl1/Fhit/Foxf2/Gclc/Gna12/Hfe/Hspa1b/Hsp90ab1/Glmn/Smad7/Mdm2/Map1a/Mtm1/Commd1/Psen1/Psen2/Rad23b/Hspa1a/Shh/Smarcc1/Plk2/Aurka/Trib1/Trib2/Rnf144b/Ccar2/Sumo1/Usp5/Senp1/Wnt10b/Wac/Ubxn1/Trib3/Chfr/Fbxw8/Arih1/Arih2/Tlk2/Usp7/Cop1/Mapk9/Rnf217/Sh3rf2/Vcp/Bcap31/Taf1/Csnk1e/Rnf19a/Prkn/Sgta/Nub1/Ube2k/Psmd10/Ubqln2/Uchl5/Rybp/Stub1/So…	98
BP	GO:0007044	cell-substrate junction assembly	74/10580	85/23174	1.68886883912767e-15	4.47942173955972e-14	1.80926122139726e-14	Dusp22/Col16a1/Actn1/Abl1/Macf1/Acvrl1/Apod/Rhod/Arhgap6/Bcl2/Cfl1/Cttn/Dst/Efna5/Dmtn/Epha3/Ptk2/Fmn1/Gpm6b/Itga5/Itgav/Itgb1bp1/Itgb3/Ajuba/Kdr/Lama3/Ldb1/Lrp1/Smad3/Mmp14/Myoc/Nrp1/Pdpk1/Pip5k1a/Plec/Pten/Bcas3/Ptk2b/Ptprj/Ptprk/Pxn/Rac1/Rock1/Sorbs1/Src/Phldb2/Slk/Sdc4/Wdpcp/Tek/Tln1/Fermt2/Tns1/Vegfa/Wnt4/Epb41l5/Lamc1/Tesk2/Coro2b/Coro1c/Grem1/Peak1/Fam107a/Map4k4/Iqgap1/Taok2/Whamm/Dlc1/Ts…	74
BP	GO:0034968	histone lysine methylation	90/10580	109/23174	1.7613610594087e-15	4.65206538632063e-14	1.87899286832985e-14	Mir208b/Pwp1/Airn/Kdm3a/Nsd2/Ogt/Rlf/Ehmt2/Baz2a/Brca1/Ctnnb1/Dnmt1/Eed/Ezh1/Ezh2/Wdr5/Gata3/Gfi1/Hdac2/Jarid2/Lmna/Smad4/Mecp2/Mtf2/Nsd1/Pax5/Ash1l/Kdm4b/Tet3/Setd1b/Dot1l/Supt6/Suv39h1/Prdm9/Rbbp5/Tet2/Kmt2a/Ctr9/Kmt5b/Atrx/Smyd2/Kdm4a/Kmt5c/Setd1a/Nsd3/Setd2/Arid4a/Setdb2/Mllt6/H2afy/Chd5/Auts2/Bend3/Kmt2d/Hist1h1c/Hist1h1e/Rif1/Suz12/Paxip1/Ncoa6/Suv39h2/Setd6/Dpy30/Snw1/Pagr1a/Pih1d1/Pygo2/K…	90
BP	GO:1902115	regulation of organelle assembly	150/10580	206/23174	1.8715244927566e-15	4.92234433534225e-14	1.9881599103849e-14	Tbc1d14/Ccp110/Numa1/Cnot6/Prkaa1/Ift140/Pip4k2b/Ccdc88a/Tpr/Ehmt2/Zmynd10/Pip4k2c/Atg5/Rhoa/Bmp10/Cav3/Csf2/Smc3/Asap1/Dync1h1/Dnm2/Edn1/Ttbk2/Kat2a/Hap1/Hdac2/Htt/Hspa1b/Il1rap/Kif9/Arhgef2/Smad4/Mak/Mdm1/Mef2c/Mns1/Msn/Map4/Mtm1/Npm1/Nrxn1/Ntrk3/Odf2/Pdcd6ip/Pikfyve/Pip4k2a/Lcp1/Prox1/Ptprd/Ripor2/Hspa1a/Dcdc2a/Rdx/Rnf4/Rp1/Atxn2/Stil/Vps4b/Plk2/Src/Stag1/Stag2/Stam/Plk4/Sdc1/Sdc4/Spice1/Cdk5r…	150
BP	GO:0097193	intrinsic apoptotic signaling pathway	200/10580	292/23174	1.94033368009167e-15	5.08205729710677e-14	2.05266878788645e-14	Rrp8/Topors/Rrn3/Pttg1ip/Selenos/Scn2a/Parp1/Apaf1/Atm/Atp2a1/Bad/Bak1/Bcl2/Bcl2a1a/Bcl2a1b/Bcl2a1d/Bcl2l1/Bcl2l2/Bcl3/Bdkrb2/Bid/Brca1/Brca2/Hyou1/Casp4/Casp14/Cav1/Cd44/Cdkn1a/Cdkn2d/Cebpb/Clu/Ackr3/Creb3/Cyp1b1/Dapk2/Ddit3/E2f1/Eif2ak3/Epha2/Epo/Fhit/Gpx1/Hdac2/Hells/Hic1/Hif1a/Hipk1/Hipk2/Hnrnpk/Hras/Dnaja1/Hsph1/Ier3/Ifi204/Itpr1/Jak2/Bbc3/Rtkn2/Mbd4/Mcl1/Mdm2/Mmp9/Msh6/Msx1/Mapt/Myc/Nck1/Nc…	200
BP	GO:0009314	response to radiation	257/10580	394/23174	2.489668157695e-15	6.47890718010394e-14	2.61686355952421e-14	Ric8a/Synpo/Prkaa1/Fbxo4/Babam2/Grm6/Xrcc4/Rdh13/Actr5/Hyal3/Arrb1/Braf/Cds2/Abl2/Chrnb2/Parp1/Adra1b/Akt2/Apbb1/Apobec1/App/Rhob/Atm/Bak1/Bcl2/Bcl2l1/Bcl3/Blm/Brca1/Brca2/Cacna1c/Cacna1e/Cat/Casp7/Ccnd1/Ccnd2/Cdc25a/Cdkn1a/Cdkn2d/Cirbp/Clk2/Clock/Plk3/Creb1/Crebbp/Cry2/Cryab/Gadd45a/Opn3/Egfr/Egr1/Eif2s1/Elk1/Nr2f6/Ercc1/Ercc2/Ercc3/Eya1/Fmr1/Xrcc6/Gata3/Lrp2/Gpx1/Grb2/Grin1/Grin2a/Htt/Hif1a/H2a…	257
BP	GO:0006469	negative regulation of protein kinase activity	142/10580	193/23174	2.49426588861781e-15	6.47890718010394e-14	2.61686355952421e-14	Dnajc3/Spred3/Dusp22/Stk38/Prkag2/Aida/Adarb1/Abl1/Spred1/Spred2/Adora2a/Fabp4/Apc/Apoe/Nr2f2/Bmp4/Cav1/Cav3/Cbl/Cdkn1a/Cdkn1b/Cdkn2c/Gadd45a/Dvl1/Ephb2/Fem1a/Gnaq/Ptpn6/Hhex/Hipk3/Hmgcr/Dnaja1/Hyal2/Igf1r/Ilk/Inppl1/Itgb1bp1/Lats1/Sh2b3/Lrp5/Lrp6/Lyn/Men1/Gadd45b/Nf1/Nf2/Npm1/Dusp8/Pdpk1/Prkca/Pkib/Inpp5k/Prkar1a/Prkar1b/Prkar2a/Mapk8ip1/Psen1/Psen2/Pten/Hexim1/Ptpn1/Dusp1/Ptpn2/Ptpn22/Ptprc/Ptp…	142
BP	GO:0003279	cardiac septum development	102/10580	128/23174	2.56884225415051e-15	6.64516148542802e-14	2.68401451895648e-14	Maml1/Nsd2/Adamts6/Trip11/Egln1/Acvr1/Fgfrl1/Prdm1/Bmp4/Bmp5/Bmpr1a/Bmpr2/Cxcr4/Dnah11/Dnm2/Dvl3/Eng/Fgfr2/Fzd1/Gata3/Gata4/Gata6/Gja5/Lrp2/Hes1/Hey1/Hey2/Ndst1/Id2/Ccn1/Isl1/Jag1/Kif7/Lmo4/Lrp1/Lrp6/Smad4/Smad6/Smad7/Matr3/Mdm2/Mdm4/Cited2/Nfatc1/Nos3/Notch1/Notch2/Nrp1/Nrp2/Pcsk5/Pitx2/Prox1/Rara/Robo1/Dhrs3/Sema3c/Slit2/Slit3/Smarca4/Sox11/Sox4/Hectd1/Pde2a/Tbx2/Tbx3/Tbx5/Tgfb2/Tgfbr1/Tgfbr2/T…	102
BP	GO:0006302	double-strand break repair	158/10580	220/23174	2.60292645583295e-15	6.70573594318276e-14	2.70848085050435e-14	Tex15/Tdp1/Slf1/Gm28043/Nsd2/Babam2/Xrcc4/Rnf169/Gins4/Actr5/Dek/Shld3/Parp1/Parp2/Helb/Apbb1/Atm/Blm/Brca1/Brca2/Cdc7/Ercc1/Smarcad1/Eya1/Foxm1/Xrcc6/Trip12/H2afx/Hsf1/Hus1/Lig1/Lig3/Zbtb7a/Recql5/Mcm3/Mcm2/Mcm5/Mcm6/Mcm7/Mgmt/Mre11a/Ogg1/Pml/Pola1/Polb/Prkdc/Helq/Rad21/Rad50/Rad51ap1/Rad51d/Rad52/Eme2/Recql/Uimc1/Dtx3l/Gen1/Hus1b/Brcc3/Zfyve26/Mms22l/Cgas/Zfp365/Wrap53/Morf4l1/Timeless/Top2b/Tw…	158
BP	GO:0043534	blood vessel endothelial cell migration	93/10580	114/23174	2.69252787996961e-15	6.90825724632203e-14	2.79028023479558e-14	Prkd2/Mmrn2/Card10/Abl1/Spred1/Acvrl1/Adam17/Angpt1/Angpt2/Apoe/Rhoa/Atp5b/Efna1/Efnb2/Egr3/Emp2/Epha2/Ephb4/Fgf18/Fgf2/Fgfbp1/Fgfr1/Gata2/Gpld1/Gpx1/Hdac5/Hif1a/Nr4a1/Igf1/Igf2/Itgb1/Itgb1bp1/Jup/Kdr/Klf4/Anxa1/Mecp2/Mef2c/Meox2/Myh9/Nf1/Nfe2l2/Nos3/Notch1/Nrp1/P2rx4/Pdgfb/Pdpk1/Pik3c2a/Pik3r3/Prkca/Prkd1/Plcg1/Pparg/Ptgs2/Ptk2b/Robo1/Sh3bp1/Slit2/Plk2/Sp1/Scarb1/Srf/Stat5a/Tbxa2r/Tgfb1/Thbs1/Cd…	93
BP	GO:0072659	protein localization to plasma membrane	191/10580	277/23174	2.91921185758526e-15	7.45941696617111e-14	3.01289644865025e-14	Ldlrap1/Pls1/Rhoq/Ttc7b/Rab15/Nhlrc1/Exoc5/Scrib/Gga1/Rab31/Pacs1/Camk2d/Ank2/Rap1a/Adcy6/Akt2/Vps4a/Ank1/Ank3/Ar/Arf6/Atp1b1/Atp1b3/Bcl2l1/Bsg/Cacnb2/Cacnb3/Camk2a/Camk2b/Camk2g/Cask/Cav3/Cdh1/Cdh2/Cln3/Csk/Csrp3/Dab2/Dlg1/Egfr/Emp2/Epb41l3/Epha2/Epha3/Ephb2/Epm2a/Flot1/Flot2/Gas6/Ikbkb/Itga3/Itgb1/Itgb1bp1/F11r/Jup/Kcnb1/Kif13a/Kif5b/Lrp1/Lrp6/Rab8a/Afdn/Mmp14/Map7/Commd1/Myo5a/Myo5b/Nrxn1/Nsg1…	191
BP	GO:0051607	defense response to virus	162/10580	227/23174	2.9603705668441e-15	7.53396331302915e-14	3.04300609726314e-14	Isg15/Spon2/Traf3ip2/Ticam1/Nt5c3/Rnf216/Exosc4/H2-Q9/Ifit1bl2/Oas1c/Aicda/Apobec1/Bcl2/Bnip3l/C1qbp/Cd37/Cd86/Cd8a/Crcp/Creb3/Dhx9/F2rl1/Fadd/Fgl2/Tlr3/Fv1/Gbp2b/Hyal2/Ifit1/Ifit2/Ifit3/Ifnar1/Ifnar2/Ifngr1/Ifngr2/Il10rb/Il12rb1/Il15/Il2ra/Il4/Ilf3/Irf1/Irf2/Itch/Itgax/Kcnj8/Tlr7/Tlr8/Ncr1/Lyst/Cxcl9/Gbp4/Prf1/Pml/Cnot7/Ppm1b/Eif2ak2/Dicer1/Ptpn22/Ptprc/Trim30a/Sin3a/Spn/Stat1/Stat2/Dtx3l/Abcc9/…	162
BP	GO:0031345	negative regulation of cell projection organization	149/10580	205/23174	3.00957594772739e-15	7.62830419653806e-14	3.08111085989748e-14	Inpp5f/Ccp110/Dnm3/Kank1/Sema3d/Rap1gap/Aatk/Adam17/Adcy6/Apoe/Arf6/Rhoa/Cspg4/Cd38/Cdk5r1/Cfl1/Cit/Ccr5/Dab1/Dab2/Asap1/Dync1i2/Dnm2/Efna1/Efnb2/Efnb3/Epha3/Epha4/Epha7/Ephb2/Nr2f1/Bcl11a/Ptk2/Gdi1/Gfi1/Lpar1/Grin2b/Hdac2/Hes1/Id1/Ifrd1/Il15ra/Inppl1/Itga3/Itgb1/Lgals1/Lrp1/Mak/Mdm2/Mecp2/Map2/Map4/Neo1/Ngfr/Nrp1/Nrxn1/Ntn1/Pafah1b1/Pmp22/Ppp3ca/Prkcsh/Psen1/Pten/Nlgn1/Ptprf/Ptprg/Ptprz1/Dennd5a…	149
BP	GO:0001818	negative regulation of cytokine production	180/10580	258/23174	3.11021286803168e-15	7.85172613993861e-14	3.17135211908367e-14	Cd276/Nckap1l/Lgr4/Arrb1/Selenos/Gpr18/Laptm4b/Acp5/Chrna7/Adcy7/Parp1/Ager/Angpt1/Abcd1/Apod/Aqp4/Arg2/Bcl3/Bcl6/Btk/C1qbp/Cd24a/Cd2ap/Cd34/Cd59a/Cd83/Cd84/Cdh3/Crebbp/Csk/Cx3cr1/Dll1/Epha2/F2rl1/Fcgr2b/Fgfr1/Flt3/Slc37a4/Gas6/Gata3/Gata6/Cmklr1/Ptpn6/Hfe/Foxj1/Hgf/Hsf1/Hsp90ab1/Igf1/Inhbb/Inpp5d/Acod1/Jak3/Klf2/Klf4/Lbp/Lef1/Anxa1/Tlr8/Il1rl1/Havcr2/Smad7/Mertk/Met/Cd200/Gbp4/Nfkb1/Nfkbil1/Slc1…	180
BP	GO:0001837	epithelial to mesenchymal transition	105/10580	133/23174	3.29704356818214e-15	8.25705811537566e-14	3.33506776534087e-14	Akna/Phldb1/Ovol2/Acvr1/Pawr/Adam15/Ager/Axin2/Bmp2/Bmp4/Ctnnb1/Col1a1/Dab2/Dag1/Efna1/Eng/Eomes/Epha3/Erg/Ezh2/Fgfr2/Gcnt2/Gja1/Pdpn/Has2/Hdac2/Hey1/Hey2/Hif1a/Foxa1/Foxa2/Isl1/Jag1/Lef1/Loxl3/Lrp6/Smad2/Smad3/Smad4/Smad7/Mdk/Foxc1/Msx1/Nfatc1/Notch1/Pdcd4/Ppp2ca/Pten/Sfrp2/Sfrp1/Snai2/Snai1/Sox9/Usf3/Phldb2/Strap/Myocd/Tcof1/Tgfb1/Tgfb1i1/Tgfb2/Tgfb3/Tgfbr1/Tgfbr2/Tgfbr3/Tiam1/Trim28/Nkx2-1/Twi…	105
BP	GO:1903364	positive regulation of cellular protein catabolic process	105/10580	133/23174	3.29704356818214e-15	8.25705811537566e-14	3.33506776534087e-14	Zfand2a/Csnk1d/Prickle1/Rnf144a/Edem2/Pttg1ip/Atxn3/Apoe/Atpif1/Axin1/Clu/Plk3/Ctsc/Dab2/Dvl1/Egf/Ptk2/Fmr1/Gclc/Hspa1b/Hsp90aa1/Ldlr/Lrp1/Smad7/Mdm2/Msn/Psen1/Psen2/Pten/Edem1/Ptk2b/Rnf185/Hspa1a/Rdx/Sumo3/Plk2/Aurka/Trib1/Bag2/Trib2/Rnf144b/Tnfaip3/Sumo1/Usp5/Ezr/Xbp1/Trib3/Chfr/Fbxw8/Rnf40/Tmtc3/Arih1/Arih2/Fbxl5/Disc1/Kcne2/Cop1/Mapk9/Rnf217/Sh3rf2/Vcp/Bcap31/Taf1/Csnk1e/Rnf19a/Trim67/Fbxw7/P…	105
BP	GO:0018022	peptidyl-lysine methylation	98/10580	122/23174	3.39543641647596e-15	8.46972750554282e-14	3.42096601359232e-14	Mir208b/Pwp1/Airn/Kdm3a/Nsd2/Ogt/Rlf/Ehmt2/Baz2a/Brca1/Ctnnb1/Dnmt1/Eed/Ezh1/Ezh2/Wdr5/Gata3/Gfi1/Hdac2/Jarid2/Lmna/Smad4/Mecp2/Mtf2/Nsd1/Pax5/Ash1l/Kdm4b/Tet3/Setd1b/Dot1l/Supt6/Suv39h1/Prdm9/Rbbp5/Tet2/Kmt2a/Ctr9/Setd4/Kmt5b/Atrx/Smyd2/Kdm4a/Kmt5c/Setd1a/Nsd3/Setd2/Arid4a/Setdb2/Mllt6/H2afy/Chd5/Auts2/Etfbkmt/Bend3/Kmt2d/Hist1h1c/Hist1h1e/Rif1/Suz12/Setd3/Paxip1/Ncoa6/Suv39h2/Setd6/Dpy30/Snw1/M…	98
BP	GO:0034976	response to endoplasmic reticulum stress	163/10580	229/23174	3.57767934493228e-15	8.88904836452345e-14	3.59033184105541e-14	Dnajc3/Jkamp/Nhlrc1/Ubxn8/Edem2/Ppp1r15b/Selenos/Atxn3/Hspa13/Derl2/Apaf1/Atf3/Atp2a1/Aup1/Bak1/Bcl2/Bcl2l1/Bid/Hyou1/Pdia4/Casp4/Ccnd1/Cebpb/Cftr/Clu/Creb3/Ddit3/Eif2s1/Eif2ak3/Ube2j2/Ube4a/Fcgr2b/Flot1/Pdia3/Hspa5/H13/Itpr1/Jun/Bbc3/Bhlha15/Ppp1r15a/Nck1/Nck2/Nfe2l1/Nfe2l2/P4hb/Pik3r1/Pml/Pmp22/Eif2ak2/Edem1/Ptpn1/Ptpn2/Rnf185/Rasgrf2/Sdf2/Sel1l/Spop/Stc2/Creb3l2/Parp16/Os9/Trim25/Nploc4/Pomt2/…	163
BP	GO:0030098	lymphocyte differentiation	257/10580	395/23174	3.91906752472355e-15	9.6989206537056e-14	3.91744337738632e-14	Itfg2/Cmtm7/Tmem98/Pik3r6/Nckap1l/Il1rl2/Wwp1/Jmjd6/Xrcc4/Foxp1/Card11/Braf/Gpr18/Abl1/Abl2/Adam17/Ahr/Ap3b1/Ap3d1/Apc/Atg5/Rhoa/Atm/Atp7a/Bad/Bak1/Bcl2/Bcl2a1d/Bcl3/Bcl6/Prdm1/Blm/Bmi1/Bmp4/Zfp36l1/Zfp36l2/Btk/Ctnnb1/Runx1/Runx3/Cbfb/Ccr6/Ms4a1/Cd24a/Cd28/Cd3e/Cd4/Cd44/Cd83/Cd8a/Cdk6/Cebpg/Ccr9/Ccr2/Ccr7/Cr2/Dll1/Egr1/Egr3/Eomes/Erbb2/Drosha/Bcl11a/Fadd/Fas/Fgl2/Flt3/Flt3l/Fut7/Dtx1/Fzd5/Fzd7/Fz…	257
BP	GO:0006401	RNA catabolic process	167/10580	236/23174	3.95064629534635e-15	9.738730436293e-14	3.93352275103216e-14	Mir7578/Pan2/Smg6/Cnot6/Pelo/Csdc2/Exosc4/Dxo/Tirap/Apobec1/Atm/Hnrnpd/Axin2/Zfp36l1/Zfp36l2/Btg2/Noct/Cirbp/Dhx9/E2f1/Drosha/Fen1/Fmr1/Gdnf/Gspt1/Gspt2/Gtpbp1/Hnrnpc/Khsrp/Magoh/Mapkapk2/Mov10/Myef2/Npm1/Slc11a1/Pabpc1/Cnot7/Ptbp1/Dicer1/Casc3/Eif4a3/Qk/Upf1/Rnaseh1/Rock1/Rock2/Ssb/Dis3l2/Cpeb3/Tent4a/Mettl14/Pde12/Dnd1/Ythdf2/Dis3l/Tnrc6b/Tut7/Tent4b/Tnrc6c/Tnfrsf1b/Tob1/Vegfa/Etf1/Ybx1/Smg7/Zp…	167
BP	GO:0030324	lung development	157/10580	219/23174	4.12931528073297e-15	1.01394046307373e-13	4.09535709585852e-14	Numa1/Sfta3-ps/Wwp1/Jmjd6/Foxp1/Foxp2/Ace/Acvr2b/Atp7a/Bmp4/Bmpr1a/Bmpr2/Ctnnb1/Cebpa/Celsr1/Cftr/Creb1/Cux1/Dag1/Dhcr7/Epas1/Eya1/Fgf1/Fgf10/Fgf18/Fgf2/Fgf7/Fgf9/Fgfr1/Fgfr2/Fgfr3/Ccn2/Flt4/Gata4/Gata6/Gli1/Gli2/Gli3/Pdpn/Hes1/Foxj1/Hhex/Hhip/Hmgb1/Foxa1/Foxa2/Hsd11b1/Id1/Igf1/Igfbp5/Itga3/Kdr/Klf2/Kras/Lif/Lipa/Lox/Loxl3/Ltbp3/Smad2/Man1a2/Man2a1/Ascl1/Meg3/Mmp14/Nfib/Nkx2-9/Mycn/Nos3/Notch1/Pd…	157
BP	GO:0030522	intracellular receptor signaling pathway	145/10580	199/23174	4.99920227558225e-15	1.22276208187977e-13	4.93879823416112e-14	Trim68/Kdm3a/Parp1/Alox8/Ar/Rhoa/Arntl/Phb2/Bdnf/Brca1/C1qbp/Calr/Clock/Crkl/Cry2/Ctbp2/Cyp2j6/Cyp7b1/Dab2/Daxx/Esr1/Esr2/Ezh2/Nr3c1/Foxa1/Prmt2/Dnaja1/Igf1/Isl1/Jak2/Klf9/Lats1/Zbtb7a/Ppargc1b/Pias2/Cited2/Ncoa1/Ncoa2/Ncoa3/Per1/Pgr/Phb/Pim1/Pml/Med1/Pparg/Ppp5c/Ptpn22/Ripk2/Rara/Rarg/Rela/Rora/Dhrs3/Rxra/Rxrb/Ncor1/Sfrp1/Snai2/Smarca4/Ncor2/Src/Tifa/Tcf21/Nploc4/Gphb5/Tgif1/Thra/Thrb/Trim24/Rar…	145
BP	GO:0048754	branching morphogenesis of an epithelial tube	136/10580	184/23174	5.18984138311619e-15	1.26447065636699e-13	5.10726128766881e-14	Etv5/Lgr4/Abl1/Npnt/Acvr1/Angpt1/Agtr1a/Agtr1b/Ahr/Ar/Areg/Phb2/Bcl2/Bmp2/Bmp4/Gdf2/Btrc/Ddr1/Ctnnb1/Cav3/Cd44/Celsr1/Cxcr4/Col4a1/Csf1/Dag1/Dlg1/Edn1/Ednra/Egf/Eng/Epha2/Esr1/Eya1/Fgf1/Fgf10/Fgf2/Fgfr2/Flt1/Gdnf/B4galt1/Gli2/Gli3/Gna13/Hhex/Hhip/Foxa1/Foxa2/Hoxb7/Igf1/Ilk/Kdr/Kras/Lef1/Lrp5/Lrp6/Smad4/Mdk/Met/Mmp14/Myc/Ncoa3/Nfatc1/Nfatc3/Mycn/Notch1/Notch4/Nrp1/Pbx1/Pdgfra/Pgf/Pgr/Pitx2/Pkd1/Pm…	136
BP	GO:0035051	cardiocyte differentiation	134/10580	181/23174	6.60916940773661e-15	1.6040632778777e-13	6.47889315645629e-14	Maml1/Prickle1/Camk2d/Foxp1/Acadm/Actc1/Acvr1/Parp2/Adra1b/Adra1a/Adrb1/Alpk3/Slc25a4/Speg/Atg5/Bmp10/Bmp2/Bmp4/Klf5/Cacybp/Ctnnb1/Cav3/Csrp3/Dll1/Edn1/Efnb2/Egfr/Eomes/Fzd7/Gata4/Gata6/Kat2a/Nr3c1/Hand2/Hdac2/Hes1/Hey2/Igf1/Isl1/Itgb1/Jag1/Lmna/Lrp6/Smad4/Smad6/Mef2a/Mef2c/Mesp1/Met/Cited2/Sik1/Myh11/Myh6/Myom1/Neb/Notch1/Pdcd4/Pdgfb/Pdgfra/Pdgfrb/Pitx2/Ppara/Prkg1/Prox1/Dicer1/Rara/Rest/Rgs2/Rg…	134
BP	GO:0045765	regulation of angiogenesis	207/10580	307/23174	8.16269100628236e-15	1.9734875255958e-13	7.97101648062876e-14	Emilin1/Adamts9/Prkd2/Pik3r6/Mmrn2/Card10/Egln1/Abl1/Chrna7/Spred1/Acvrl1/Adam12/Adamts1/Adm/Adrb2/Angpt2/Agtr1a/Anxa3/Rhoa/Rhob/Atf2/Gdf2/Brca1/Btg1/C3ar1/C5ar1/C6/Ctnnb1/Runx1/Cd34/Cd59a/Cdh5/Cxcr2/Cxcr3/Cxcr4/Ccr3/Ccr2/Col4a2/Col4a3/Cx3cr1/Cybb/Cyp1b1/Dll1/Efna1/Efna3/Emp2/Eng/Epha2/Epn1/Epn2/F3/Fasl/Fgf1/Fgf18/Fgf2/Fgfbp1/Flt1/Tlr3/Gab1/Gata2/Gata4/Gata6/Glul/Grn/Hc/Hdac5/Hgf/Hhex/Hhip/Hif1a/…	207
BP	GO:1901990	regulation of mitotic cell cycle phase transition	179/10580	258/23174	8.61470640015714e-15	2.07479097438267e-13	8.38018626222183e-14	Dgkz/Cenpf/Camk2d/Tpr/Adam17/Adamts1/Aif1/Vps4a/Lsm10/Apc/Birc5/App/Gjc2/Atm/Phb2/Bcl2/Bid/Blm/Brca1/Zfp36l1/Zfp36l2/Bub1b/Bub3/Ccnd1/Ccnd2/Cdc25a/Cdc7/Cdk4/Cdkn1a/Cdkn1b/Cdkn1c/Cdkn2b/Plk3/Cradd/Crebbp/Cyp1a1/E2f1/Egfr/Ercc2/Ercc3/Ezh2/Fgf10/Pdpn/Haspin/Ptpn6/Prmt2/Hspa2/Hus1/Hyal1/Id2/Ier3/Kcna5/Klf4/Lmnb1/Anxa1/Mad1l1/Mbd4/Mdm2/Mecp2/Mre11a/Pbx1/Prkcq/Pkd1/Pkd2/Plcb1/Pml/Ppp2r3d/Prkdc/Psme1/Pt…	179
BP	GO:1902105	regulation of leukocyte differentiation	199/10580	294/23174	1.48053459042736e-14	3.55215283794901e-13	1.4347325962679e-13	Tmem64/Pik3r6/Nckap1l/Il1rl2/Thoc5/Card11/Braf/Abl1/Ager/Ap3b1/Ap3d1/Apc/Rhoa/Bad/Bcl6/Prdm1/Bmi1/Bmp4/Zfp36l1/Zfp36l2/C1qc/Casp8/Ctnnb1/Runx1/Runx3/Cbfb/Cd24a/Cd28/Cd4/Cd44/Cd83/Cdk6/Cebpb/Ccr1/Ccr2/Ccr7/Creb1/Csf1/Csf1r/Egr3/Erbb2/Drosha/Fadd/Fas/Fbn1/Fes/Fgfr3/Fgl2/Flt3/Flt3l/Fos/Dtx1/Gas6/Gata2/Gata3/Kat2a/Gli3/Gnas/Hcls1/Ptpn6/Foxj1/Hlx/Hmgb3/Hoxa7/Hsp90aa1/Id2/Il15/Il15ra/Il2ra/Il2rg/Il4/Il…	199
BP	GO:0007045	cell-substrate adherens junction assembly	66/10580	75/23174	1.79835529991348e-14	4.2819929603243e-13	1.72951873340962e-13	Dusp22/Col16a1/Actn1/Abl1/Macf1/Acvrl1/Apod/Rhod/Arhgap6/Bcl2/Cfl1/Cttn/Efna5/Dmtn/Epha3/Ptk2/Fmn1/Gpm6b/Itgav/Itgb1bp1/Ajuba/Kdr/Ldb1/Lrp1/Smad3/Mmp14/Myoc/Nrp1/Pdpk1/Pip5k1a/Pten/Bcas3/Ptk2b/Ptprj/Ptprk/Pxn/Rac1/Rock1/Sorbs1/Src/Phldb2/Slk/Sdc4/Wdpcp/Tek/Fermt2/Vegfa/Wnt4/Epb41l5/Tesk2/Coro2b/Coro1c/Grem1/Peak1/Fam107a/Map4k4/Iqgap1/Taok2/Whamm/Dlc1/Tsc1/Ppm1f/Camsap3/Dusp3/Clasp1/Limch1	66
BP	GO:0048041	focal adhesion assembly	66/10580	75/23174	1.79835529991348e-14	4.2819929603243e-13	1.72951873340962e-13	Dusp22/Col16a1/Actn1/Abl1/Macf1/Acvrl1/Apod/Rhod/Arhgap6/Bcl2/Cfl1/Cttn/Efna5/Dmtn/Epha3/Ptk2/Fmn1/Gpm6b/Itgav/Itgb1bp1/Ajuba/Kdr/Ldb1/Lrp1/Smad3/Mmp14/Myoc/Nrp1/Pdpk1/Pip5k1a/Pten/Bcas3/Ptk2b/Ptprj/Ptprk/Pxn/Rac1/Rock1/Sorbs1/Src/Phldb2/Slk/Sdc4/Wdpcp/Tek/Fermt2/Vegfa/Wnt4/Epb41l5/Tesk2/Coro2b/Coro1c/Grem1/Peak1/Fam107a/Map4k4/Iqgap1/Taok2/Whamm/Dlc1/Tsc1/Ppm1f/Camsap3/Dusp3/Clasp1/Limch1	66
BP	GO:0014812	muscle cell migration	86/10580	105/23174	1.90789439804368e-14	4.52566950418965e-13	1.82794092873142e-13	Camk2d/Ace/Adamts1/Ager/Aif1/Atp7a/Bcl2/Bmpr1a/Ddr1/Crk/Cyp1b1/Egr1/F3/Ptk2/Fga/Fgf9/Lpar1/Has2/Igf1/Igfbp3/Igfbp5/Il6st/Ilk/Itgb1bp1/Itgb3/Anxa1/Lrp1/Mdk/Mdm2/Mef2c/Met/Myc/Myo5a/Nfe2l2/Nr4a3/Ccn3/P2ry2/Pcsk5/Pdgfa/Pdgfb/Pdgfrb/Pgr/Serpine1/Plat/Plxna1/Ppard/Ppargc1a/Prkg1/Ptger4/Tmsb4x/Rock1/Six1/Six4/Slit2/Sorl1/Src/Hdac4/Trib1/Tacr1/Myocd/Sema6d/Tert/Thbs4/Vtn/Rapgef3/Ssh1/P2ry6/Dock4/Rab5a/I…	86
BP	GO:0046330	positive regulation of JNK cascade	110/10580	143/23174	1.98344776682039e-14	4.68720024895977e-13	1.89318401803355e-13	Dusp22/Nod1/Ager/Tirap/App/Axin1/Rb1cc1/Ccr7/Dab2/Gadd45a/Dvl3/Edar/Edn1/Epha4/Ankrd6/F2rl1/Fcgr2b/Ccn2/Flt4/Tlr3/Fzd4/Fzd5/Fzd8/Gab1/Hipk2/Hras/Irak1/Mdfic/Lmnb1/Ltbr/Gadd45b/Plcb1/Mapk8ip1/Ptk2b/Ptpn1/Ripk2/Rasgrp1/Ripk1/Syk/Rassf2/Taok1/Tiam1/Tlr4/Tlr6/Tnf/Tnfrsf11a/Cd27/Tnfsf11/Cd40lg/Traf2/Traf4/Traf6/Trf/Fgd4/Wnt5a/Wnt7a/Wnt7b/Pja2/Map3k21/Nox1/Sh3rf3/Gadd45g/Zeb2/Nod2/Ceacam1/Fgd2/Mapkbp1/…	110
BP	GO:0045598	regulation of fat cell differentiation	105/10580	135/23174	2.08014493018014e-14	4.89730001165257e-13	1.97804438067987e-13	Tmem64/Arntl/Axin1/Bmp2/Zfp36l1/Zfp36l2/Klf5/Runx1t1/Noct/Cebpa/Cebpb/Creb1/Ddit3/E2f1/Mecom/Lpin1/Gata2/Gata3/Cmklr1/Hdac6/Hes1/Htr2a/Htr2c/Id2/Id4/Igf1/Jag1/Lpl/Lrp5/Lrp6/Smad3/Mmp11/Enpp1/Ppard/Pparg/Ptgs2/Rora/Rorc/Sfrp2/Sfrp1/Snai2/Ncor2/Zbtb7c/Metrnl/Vstm2a/Tcf7l2/Nr1d1/Trib2/Tgfb1/Tgfb1i1/Ift88/Tnf/Vegfa/Trio/Ccn4/Wnt10b/Wnt3a/Wnt5a/Wnt5b/Xbp1/Zadh2/Zfp36/Zbtb7b/Zfpm1/Zfpm2/Trib3/Asxl1/Zc3…	105
BP	GO:0006887	exocytosis	245/10580	377/23174	2.09258576530767e-14	4.90820676146417e-13	1.98244967239674e-13	Cbarp/Exoc8/Snx19/Synj1/Rab15/Exoc5/Scrib/Rab31/Exoc6/Scamp1/Napa/Txlna/Hyal3/Braf/Rap1a/Abr/Syt17/Bcr/Nr3c2/Erc1/Chrna4/Chrna7/Chrnb2/Adora2a/Adora2b/Adora3/Adra1a/Adra2a/Adrb2/Vps4a/Rims1/Rims2/Anxa3/Ap1g1/Apba2/Rab27a/Bcl2l1/Btk/Cacna1a/Cacna1c/Camk2a/Cask/Cd84/Cftr/Chga/Coro1a/Ccr1/Ccr2/Cnr1/Cplx1/Cplx2/Ctbp2/Doc2a/Doc2b/Dvl1/Dmtn/Stx2/F2rl1/Fer/Fes/Fga/Fgr/Fmr1/Ncs1/Gab2/Gata2/Gnai2/Grik5/Gr…	245
BP	GO:0051650	establishment of vesicle localization	178/10580	258/23174	2.34328709878128e-14	5.47580026131565e-13	2.2117035735709e-13	Kifc1/Dnm3/Synj1/Scrib/Gbf1/Napa/Braf/Rap1a/Syt17/Shroom2/Nr3c2/Erc1/Chrna4/Chrna7/Chrnb2/Adora2a/Adora2b/Adra1a/Adra2a/Adrb2/Rims1/Rims2/Bloc1s4/Ap3b1/Ap3d1/Ap3s1/Ap3s2/Apba2/Rab27a/Bcl2l1/Cacna1a/Camk2a/Cask/Ctnnb1/Cdh3/Cln3/Cnr1/Cplx1/Cplx2/Ctbp2/Dctn1/Dync1h1/Dnm1/Dnm2/Doc2b/Dvl1/Stx2/Fgfr2/Fmr1/Ncs1/Bloc1s1/Grik5/Grm8/Hap1/Htt/Htr1b/Htr2a/Itga4/Kcnh1/Kif13a/Kif1a/Kif1b/Kif1c/Kif5a/Kif5b/Kif5…	178
BP	GO:0034332	adherens junction organization	98/10580	124/23174	2.41897087758516e-14	5.63172256907419e-13	2.27468138664148e-13	Cdh22/Ptpn23/Dusp22/Col16a1/Tbcd/Dsp/Actn1/Abl1/Macf1/Acvrl1/Apod/Arf6/Rhod/Arhgap6/Bcl2/Ctnnb1/Cdh1/Cdh11/Cdh13/Cdh2/Cdh3/Cdh4/Cdh5/Cdh6/Cfl1/Csk/Cttn/Efna5/Dmtn/Epha3/Ptk2/Fmn1/Gpm6b/Hipk1/Itgav/Itgb1bp1/Ajuba/Kdr/Ldb1/Lrp1/Smad3/Smad7/Afdn/Mmp14/Myoc/Nrp1/Numbl/Pdpk1/Pip5k1a/Pten/Bcas3/Ptk2b/Ptprj/Ptprk/Pxn/Rac1/Rdx/Rock1/Sorbs1/Src/Phldb2/Slk/Sdc4/Mtss1/Mapre2/Wdpcp/Tek/Fermt2/Vcl/Vegfa/Wnt4/…	98
BP	GO:0001570	vasculogenesis	78/10580	93/23174	2.43699807837126e-14	5.65275642828108e-13	2.28317706934608e-13	Rap1a/Spred1/Adm/Angpt1/Gdf2/Zfp36l1/Ctnnb1/Cav1/Cd34/Ackr3/Emp2/Eng/Epha2/Epo/Ptk2/Fgf1/Fgf9/Fgfr1/Fgfr2/Foxm1/Fzd4/Gata4/Gjc1/Has2/Hey1/Hey2/Hhex/Junb/Kdr/Glmn/Cited2/Notch1/Nrp1/Pdgfrb/Pitx2/Ptprj/Qk/Sgpl1/Shh/Smarca4/Sox17/Sox18/Myocd/Ccm2/Tek/Tgfb1/Tgfbr2/Tgfbr3/Tie1/Tnni3/Wnt7a/Wnt7b/Wt1/Xdh/Yap1/Zfpm2/Setd2/Aplnr/Ceacam1/Amot/Smo/Itgb8/Zmiz1/Zfp950/Fbxw7/Paxip1/Cul7/Pbrm1/Tmem100/Rtn4/Rasi…	78
BP	GO:0032984	protein-containing complex disassembly	150/10580	210/23174	2.76958802158507e-14	6.40059937635432e-13	2.58523463934334e-13	Rubcn/Epg5/Atg14/Grwd1/Synj1/Pelo/Napa/Mtrf1l/Kif24/Shroom2/Adrb2/Vps4a/Apc/Capg/Capza1/Cebpg/Cfl1/Cln3/Dmtn/Eps8/F2rl1/Ttbk2/Gspt1/Gspt2/Hdac6/Irgm1/Igf1r/Insr/Kif5b/Stmn1/Arhgef2/Eif2d/Mical1/Fyco1/Mid1/Map1a/Map1b/Map2/Myc/Per2/Twf1/Mical3/Jmjd4/Rdx/Upf1/Rp1/Stmn2/Stmn3/Sema5a/Sgk1/Sh3bp1/Sh3gl1/Vps4b/Smarca4/Smarcc1/Snapin/Spta1/Sptb/Sptbn1/Swap70/Tbc1d25/Nckap5/Mtrf1/Nrg1/Plekhh2/Taok1/Dhx8/…	150
BP	GO:0060996	dendritic spine development	96/10580	121/23174	2.83463640094268e-14	6.52693202063211e-13	2.63626103685126e-13	Dnm3/Baiap2/Adam10/Apoe/Arc/Arf4/Arf6/Camk2a/Camk2b/Cask/Cdk5r1/Cfl1/Cux2/Asap1/Dlg4/Dvl1/Eef2k/Efna1/Eif4g2/Epha4/Epha5/Ephb2/Ephb3/Fmr1/Srgap2/Lpar1/Nr3c1/Grn/Hdac2/Hdac6/Hnrnpk/Itsn1/Mapkapk5/Mecp2/Mef2c/Afdn/Myo5b/Nck2/Neurl1a/Ngfr/Ctnnd2/Pafah1b1/Palm/Psen1/Pten/Nlgn1/Rac1/Plk2/Cpeb3/Shank2/Dock10/Nrg1/Zfp365/Nlgn2/Sipa1l1/Tiam1/Ube3a/Pak2/Wnt7a/Itpka/Zmynd8/Uba6/Caprin2/Arhgap33/Sept7/Arid1…	96
BP	GO:0003170	heart valve development	53/10580	57/23174	3.09242606656874e-14	7.09452199067558e-13	2.86551351231802e-13	Emilin1/Adamts9/Acvr1/Fgfrl1/Prdm1/Bmp2/Bmp4/Bmpr1a/Bmpr2/Efna1/Erg/Gata3/Gata4/Gata5/Gja5/Hey1/Hey2/Ccn1/Jag1/Smad4/Smad6/Matr3/Mdm2/Mdm4/Mef2c/Nfatc1/Nos3/Notch1/Notch2/Pitx2/Rb1/Robo1/Shox2/Slit2/Slit3/Sox4/Sox9/Hectd1/Pde2a/Tbx5/Tgfb1/Tgfb2/Tgfbr2/Tnfrsf1a/Tnfrsf1b/Twist1/Zbtb14/Zfpm1/Zfpm2/Dchs1/Robo2/Heyl/Mtor	53
BP	GO:0050920	regulation of chemotaxis	151/10580	212/23174	3.35064840128119e-14	7.65897303652856e-13	3.09349816034076e-13	Prkd2/Mtus1/Mycbp2/Ano6/Nckap1l/Gpsm3/Sema3d/Oxsr1/Gpr18/Adam10/Adam17/Ager/Angpt2/Agrn/Aif1/Akt2/Tirap/Mmp28/Artn/Bmpr2/C1qbp/C3ar1/C5ar1/Calr/Ccr6/Cdh13/Cxcr2/Cxcr3/Cxcr4/Ccr1/Ccr2/Ccr4/Ccr7/Creb3/Csf1/Dapk2/S1pr1/Edn1/Edn3/Ednra/Efnb2/F2rl1/F7/Fgf1/Fgf10/Fgf18/Fgf2/Fgfr1/Gas6/Lpar1/Cmklr1/Hc/Hmgb1/Il16/Il4/Kdr/Lbp/Slc8b1/Lyn/Smad3/Mdk/Met/Nbl1/Notch1/Ccn3/Nrp1/Ntf3/Ntrk3/P2rx4/Pdgfb/Pdgfra/Pdg…	151
BP	GO:0048017	inositol lipid-mediated signaling	120/10580	160/23174	3.44195628916554e-14	7.83918015713571e-13	3.16628473282505e-13	Plekha1/Inpp5f/Synj1/Pik3r6/Unc5b/Pi4kb/Ogt/Prr5/Adora3/Angpt1/Zfp36l1/C1qbp/Car8/Cat/Cbl/Cd28/Entpd5/Cntf/Csf1r/Edn1/Egfr/Erbb2/Erbb3/F2r/F2rl1/Ptk2/Fgr/Flt1/Flt4/Ncs1/Gab2/Gata3/Hcls1/Ptpn6/Hgf/Htr2a/Igf1/Igf1r/Insr/Irs1/Jak2/Kcnh1/Kdr/Klf4/Maz/Muc5ac/Myoc/Nf1/Npr3/Ntrk3/Osm/Pdgfa/Pdgfb/Pdgfra/Pdgfrb/Pik3c2a/Pik3c2g/Pik3ca/Pik3cd/Pik3r1/Plcb1/Plcb2/Plcb3/Plcg1/Pld1/Pld2/Ppard/Ptafr/Ptpn13/Rara/…	120
BP	GO:0034504	protein localization to nucleus	185/10580	271/23174	3.5712379325838e-14	8.10426052137969e-13	3.27335204005021e-13	Nup107/Xpo1/Tmem98/Card10/Topors/Prickle1/Fbxo4/Pom121/Ogt/Pttg1ip/Tpr/Grk2/Cse1l/Parp1/Angpt1/Akap1/Apod/Arntl/Bard1/Phb2/Bmp4/Calr/Cd2ap/Cdh1/Cdkn1a/Cfl1/Col1a1/Cry2/Dvl1/Eif2ak3/Epm2a/Fgf9/Gbp2/Gli3/Glul/Hcls1/Hdgf/Htt/Hhex/Hyal2/Kpnb1/Irs1/Jup/Mdfic/Kpna1/Kpna3/Kpna4/Kpna6/Lif/Lmna/Zbtb7a/Mdm2/Gbp4/Msx1/Nf1/Nf2/Ngfr/Nup50/Npm1/Pik3r1/Pikfyve/Prkd1/Prkcq/Pml/Med1/Ppp2ca/Ppp3ca/Nup88/Psen1/Ptgs…	185
BP	GO:0010977	negative regulation of neuron projection development	129/10580	175/23174	3.66555936855894e-14	8.25867605403638e-13	3.33572125899422e-13	Inpp5f/Dnm3/Kank1/Sema3d/Aatk/Adam17/Adcy6/Apoe/Arf6/Rhoa/Cspg4/Cd38/Cdk5r1/Cit/Ccr5/Dab1/Dab2/Asap1/Dync1i2/Efna1/Efnb2/Efnb3/Epha3/Epha4/Epha7/Ephb2/Nr2f1/Bcl11a/Ptk2/Gdi1/Gfi1/Lpar1/Hdac2/Hes1/Id1/Ifrd1/Il15ra/Inppl1/Lgals1/Lrp1/Mdm2/Mecp2/Map2/Neo1/Ngfr/Nrp1/Ntn1/Pafah1b1/Pmp22/Ppp3ca/Prkcsh/Psen1/Pten/Nlgn1/Ptprg/Ptprz1/Dennd5a/Ryk/Stmn2/Sema3a/Sema3b/Sema3c/Sema3e/Sema3f/Sema4a/Sema4b/Sema4…	129
BP	GO:0035148	tube formation	129/10580	175/23174	3.66555936855894e-14	8.25867605403638e-13	3.33572125899422e-13	Phactr4/Scrib/Prickle1/Ovol2/Abl1/Abl2/Adm/Apaf1/Bcl10/Bmp4/Bmp5/Casp8/Ctnnb1/Cdh1/Celsr1/Cfl1/Cobl/Dvl1/Dvl3/Eda/Edar/Enah/Plxnb2/Fgf10/Fgfr2/Fzd1/Fzd3/Fzd6/Gata3/Kat2a/Gdnf/Lrp2/Hif1a/Irx1/Irx2/Irx3/Itgb1bp1/Lmo4/Lrp6/Glmn/Cited2/Mthfr/Nfib/Notch1/Nup50/St14/Ptch1/Dicer1/Bcas3/Rab23/Rara/Rarg/Ret/Rock2/Sfrp2/Sema4c/Sfrp1/Shh/Stil/Six1/Six4/Ski/Sox11/Sox4/Sox8/Sox9/Hectd1/Spint1/Sdc4/Tcap/Hnf1b/…	129
BP	GO:0003206	cardiac chamber morphogenesis	112/10580	147/23174	3.74432674863459e-14	8.40601355068465e-13	3.39523162319798e-13	Ovol2/Nsd2/Dsp/Egln1/Acvr1/Adamts1/Ahr/Fgfrl1/Bmp10/Bmp4/Bmp5/Bmpr1a/Bmpr2/Ctnnb1/Cav3/Dnah11/Dvl3/Eng/Epo/Myh7/Fgf9/Fgfr2/Fzd1/Gata3/Gata4/Gata6/Gja5/Lrp2/Hand2/Hes1/Hey1/Hey2/Hif1a/Id2/Ccn1/Isl1/Jag1/Lrp6/Ly6e/Smad4/Smad6/Smad7/Mdm2/Mef2c/Mesp1/Foxc1/Cited2/Myh6/Nfatc1/Nos3/Notch1/Notch2/Nrp1/Nrp2/Pitx2/Pou4f1/Med1/Prox1/Rara/Robo1/Dhrs3/Rxra/Ryr2/Sfrp2/Sema3c/Shox2/Slit2/Slit3/Smarca4/Sos1/Sox…	112
BP	GO:0000375	RNA splicing, via transesterification reactions	174/10580	252/23174	4.07351258124921e-14	9.04809190308570e-13	3.65457033512111e-13	Tra2a/Psip1/Sf3b3/Zc3h10/Mbnl2/Snrpd2/Jmjd6/Celf4/Rbm15b/Prdx6/Aqr/C1qbp/Cirbp/Coil/Celf1/Dhx9/Dyrk1a/Khdrbs3/Celf2/Srsf10/Fmr1/Hnrnpc/Hnrnpk/Hnrnpl/Zbtb7a/Magoh/Npm1/Ptbp1/Casc3/Eif4a3/Luc7l2/Slu7/Rbmx/Rbmxl1/Rest/Sart1/Srsf2/Srsf5/Eftud2/Snrnp70/Snrpd1/Snrpe/Snrpn/Son/Esrp1/Srpk1/Srpk2/Rbmx2/Strap/Gpkow/Mettl14/Bud13/Gemin5/Dhx8/Tia1/Srek1/Zrsr1/Zrsr2/U2af2/Usp4/Wbp4/Rbm11/Usp49/Sf1/Zfp64/BC005…	174
BP	GO:0000377	RNA splicing, via transesterification reactions with bulged adenosine as nucleophile	174/10580	252/23174	4.07351258124921e-14	9.04809190308570e-13	3.65457033512111e-13	Tra2a/Psip1/Sf3b3/Zc3h10/Mbnl2/Snrpd2/Jmjd6/Celf4/Rbm15b/Prdx6/Aqr/C1qbp/Cirbp/Coil/Celf1/Dhx9/Dyrk1a/Khdrbs3/Celf2/Srsf10/Fmr1/Hnrnpc/Hnrnpk/Hnrnpl/Zbtb7a/Magoh/Npm1/Ptbp1/Casc3/Eif4a3/Luc7l2/Slu7/Rbmx/Rbmxl1/Rest/Sart1/Srsf2/Srsf5/Eftud2/Snrnp70/Snrpd1/Snrpe/Snrpn/Son/Esrp1/Srpk1/Srpk2/Rbmx2/Strap/Gpkow/Mettl14/Bud13/Gemin5/Dhx8/Tia1/Srek1/Zrsr1/Zrsr2/U2af2/Usp4/Wbp4/Rbm11/Usp49/Sf1/Zfp64/BC005…	174
BP	GO:0000398	mRNA splicing, via spliceosome	174/10580	252/23174	4.07351258124921e-14	9.04809190308570e-13	3.65457033512111e-13	Tra2a/Psip1/Sf3b3/Zc3h10/Mbnl2/Snrpd2/Jmjd6/Celf4/Rbm15b/Prdx6/Aqr/C1qbp/Cirbp/Coil/Celf1/Dhx9/Dyrk1a/Khdrbs3/Celf2/Srsf10/Fmr1/Hnrnpc/Hnrnpk/Hnrnpl/Zbtb7a/Magoh/Npm1/Ptbp1/Casc3/Eif4a3/Luc7l2/Slu7/Rbmx/Rbmxl1/Rest/Sart1/Srsf2/Srsf5/Eftud2/Snrnp70/Snrpd1/Snrpe/Snrpn/Son/Esrp1/Srpk1/Srpk2/Rbmx2/Strap/Gpkow/Mettl14/Bud13/Gemin5/Dhx8/Tia1/Srek1/Zrsr1/Zrsr2/U2af2/Usp4/Wbp4/Rbm11/Usp49/Sf1/Zfp64/BC005…	174
BP	GO:0007249	I-kappaB kinase/NF-kappaB signaling	139/10580	192/23174	4.28537794652985e-14	9.48517104643896e-13	3.83110882395478e-13	Traf3ip2/Sharpin/Ticam1/Nod1/Card11/Irak2/Erc1/Abl1/Abl2/Angpt1/Tirap/Rhoa/Bcl10/Bcl3/Btk/Btrc/Casp1/Casp8/Ctnnb1/Cd4/Cx3cr1/Eda/Edar/Esr1/F2rl1/Fasl/Tlr3/Ikbkb/Irak1/Irf1/Ajuba/Ltbr/Otud7a/Tlr7/Tlr8/Il1rl1/Edaradd/Nfkbil1/Sqstm1/Pdpk1/Per1/Prkcb/Prkce/Prkd1/Ppm1a/Ppm1b/Ash1l/Sirpa/Ripk2/Rel/Rela/Ripk1/Rock1/Rock2/Rora/Saa3/Cx3cl1/Stat1/Tifa/Tifab/Tank/Trim25/Nr1d1/Tmem106a/Tgm2/Tle1/Tlr4/Tlr6/Tn…	139
BP	GO:0034248	regulation of cellular amide metabolic process	243/10580	375/23174	4.32120421562772e-14	9.53090866646871e-13	3.84958248129051e-13	Dnajc3/Rpusd3/Cnot6/Dph3/Nsun3/Eprs/Ppp1r15b/Tpr/Chrna7/Akt2/Dph1/Apoe/App/Hnrnpd/Bcl3/Zfp36l1/Zfp36l2/Btg2/C1qbp/Calr/Cdk4/Cirbp/Clu/Plk3/Cyp1b1/Dhx9/Dnajc1/Eef2/Efna1/Eif2s1/Eif2ak3/Eif4e/Eif4ebp1/Eif4ebp2/Eif4g2/Enc1/Epha4/Erbb2/Fmr1/Hap1/Hnrnpl/Eif2ak1/Hsd11b1/Igf1/Ccn1/Igfbp5/Ilf3/Impact/Eif6/Khsrp/Magoh/Mapkapk5/Mknk1/Mov10/Mvk/Ppp1r15a/Nck1/Nck2/Ncl/Neurl1a/Nfe2l2/Npm1/Per1/Per2/Prkca/Pa2g…	243
BP	GO:0032147	activation of protein kinase activity	171/10580	247/23174	4.62659509698388e-14	1.01338640833871e-12	4.09311924060646e-13	Card10/Cops8/Ccdc88a/Oxsr1/Arrb1/Itga1/Zfp91/Raf1/Abl1/Chrna7/Acvr2b/Adcy8/Adora1/Adra2a/Angpt1/Agtr1a/Tirap/Axin1/Cspg4/Bmp2/Bmp4/Cab39/Ccr7/Crkl/Dab2/Gadd45a/Dlg1/Egf/Egfr/Emp2/F2r/Fgf1/Fgf10/Fgf2/Gab1/Gas6/Ghr/Lpar1/Hgf/Igf1/Irak1/Il4/Il6ra/Insr/Itgb1bp1/Itgb3/Jak2/Mdfic/Met/Gadd45b/Nek1/Slc11a1/Ntf3/Ntrk3/Pdgfb/Pdpk1/Prkcz/Eif2ak2/Prlr/Psen1/Ptk2b/Ptpn1/Ptpn11/Ptprc/Ripk2/Pxn/Ret/Ripk1/Shc1/C…	171
BP	GO:0016482	cytosolic transport	110/10580	144/23174	4.62681990444175e-14	1.01338640833871e-12	4.09311924060646e-13	Tbc1d14/Wdr91/Tbc1d10a/Ptpn23/Gga1/Gbf1/Tbc1d10c/Erc1/Ankfy1/Ap1g1/Ap1s1/Ap4m1/Coro1a/Dab2/Dctn1/Emp2/Eps15/Evi5/Srsf10/Aktip/Kif16b/Kif1a/Kif1b/Kif1c/Kif5a/Kif5b/Lamp1/Hook2/Mecp2/Msn/Map2/Pikfyve/Wdr81/Rab6a/Dennd5a/Rab7/Rdx/Trim27/Sorl1/Src/Dennd2a/Slc30a6/Cln5/Tmem87a/Ap1ar/Trappc10/Rab21/Ube2o/Ezr/Pik3c3/Snx32/Ric1/Rab7b/Klhl20/Stx16/Gak/Pheta1/Lmtk2/Tbc1d17/Dnajc13/Rgp1/Ankrd27/Vps54/Map2k2…	110
BP	GO:0032535	regulation of cellular component size	255/10580	397/23174	4.66152166057614e-14	1.01744184577714e-12	4.10949935866581e-13	Tmsb15b2/Lrrc8c/Brk1/Plekhg2/Pls1/Cdc42ep2/Cdc42ep1/Ano6/Nckap1l/Kank1/Slc12a6/Baiap2/Sema3d/Ogt/Shroom2/Aatk/Abl1/Ahr/Apoe/Aqp4/Arf6/Rhoa/Arhgap5/Rnd2/Arpc1b/Atp2b2/Atp7a/Bdnf/Bmpr2/Capg/Capza1/Cav3/Rb1cc1/Cdh4/Cdk4/Cdk5r1/Cfl1/Cit/Coro1a/Clcn3/Ccr5/Cntf/Creb1/Cttn/Dlg1/Dnm2/Edn1/Efna5/Eif4g2/Eln/Dmtn/Epha7/Eps8/Bcl11a/F2rl1/Fer/Fmn1/Gdi1/Grb2/Hcls1/Hp1bp3/Hsp90ab1/Hsp90aa1/Icam1/Ifrd1/Il7r/Ilk/…	255
BP	GO:0006282	regulation of DNA repair	93/10580	117/23174	5.79412624596537e-14	1.26027258069683e-12	5.09030504653742e-13	Tex15/Slf1/Nsd2/Cdk9/Babam2/Rnf169/Dek/Shld3/Parp1/Helb/Apbb1/Axin2/Blm/Brca1/Cebpg/Dhx9/Egfr/Eya1/Eya2/Eya4/Fgf10/Foxm1/Trip12/Hmgb1/Hsf1/Ier3/Recql5/Mgmt/Npas2/Ogg1/Pml/Pnp/Prkdc/Rad51ap1/Rad52/Uimc1/Dtx3l/Suv39h1/Brcc3/Cgas/Zfp365/Wrap53/Trim28/Timeless/Top2b/Twist1/Rmi2/Xrcc1/Slf2/Usp1/Ppp4r2/Tmem161a/Parp3/Setd2/Klhl15/Fancb/Parg/Rtel1/Trp53bp1/Cbx8/Fam168a/Tigar/Ercc6/Ddx11/Fbh1/Rif1/Fmn2/W…	93
BP	GO:0050770	regulation of axonogenesis	144/10580	201/23174	6.10793492146141e-14	1.32394754883815e-12	5.34749148114879e-13	Mycbp2/Sema3d/Chn1/Braf/Aatk/Abl1/Ache/Agrn/Apoe/Rnd2/Bdnf/Bmpr2/Cacna1a/Cdh2/Cdh4/Cdk5r1/Ccr5/Cntf/Cttn/Dab1/Dnm2/Efna1/Efna5/Efnb3/Eif4g2/Mark2/Epha4/Epha7/Ephb2/Ephb3/Bcl11a/Plxnb2/Ptk2/Gdi1/Grin1/Ifrd1/Ilk/Kif13b/L1cam/Lrp1/Map1b/Map2/Map6/Mapt/Myo5b/Nefl/Nin/Nrp1/Ntn1/Ntrk3/Pafah1b1/Plxna1/Plxna2/Psen1/Pten/Ret/Robo1/Ryk/Cxcl12/Sema3a/Sema3b/Sema3c/Sema3e/Sema3f/Sema4a/Sema4b/Sema4c/Sema4d/S…	144
BP	GO:0010212	response to ionizing radiation	98/10580	125/23174	6.17139625571192e-14	1.33310642142286e-12	5.38448463330698e-13	Prkaa1/Fbxo4/Babam2/Xrcc4/Apobec1/Rhob/Atm/Bak1/Bcl2/Bcl2l1/Blm/Brca1/Brca2/Ccnd2/Cdkn1a/Clk2/Clock/Cryab/Gadd45a/Egr1/Elk1/Ercc1/Eya1/Xrcc6/Gata3/Lrp2/Gpx1/Grb2/H2afx/Hras/Hsf1/Hus1/Anxa1/Bbc3/Mdm2/Men1/Myc/Nek1/Pml/Pnp/Prkdc/Ptprc/Rad51ap1/Rad9a/Rnf4/Uimc1/Sfrp2/Sfrp1/Snai2/Stk11/Trp53bp2/Brcc3/Tank/Wrn/Yap1/Dclre1c/Tnks1bp1/Ints3/Zmpste24/Rad9b/Brat1/Dcun1d3/Rfwd3/Usp28/Tspyl5/Tlk2/Atr/Cop1/Ma…	98
BP	GO:0045930	negative regulation of mitotic cell cycle	162/10580	232/23174	6.61061829283859e-14	1.4230940612597e-12	5.74794928706802e-13	Trrap/Gadd45gip1/Dgkz/Scrib/Tpr/Abl1/Vps4a/Stk33/Apc/Birc5/Gjc2/Atf2/Atm/Bcl2/Bcl2l1/Blm/Bmp4/Brca1/Zfp36l1/Zfp36l2/Btg1/Btg2/Btg3/Bub1b/Bub3/Ctnnb1/Ccnd1/Cdkn1a/Cdkn1b/Cdkn2b/Plk3/Cradd/Gadd45a/Dlg1/Egfr/Esr1/Ezh2/Fgfr2/Fgfr3/Fzd3/Gas1/Haspin/Hras/Prmt2/Hus1/Ier3/Klf4/Mad1l1/Smad3/Mbd4/Mdm2/Foxc1/Mre11a/Ovol1/Pkd2/Pml/Ppp2r3d/Prkdc/Pten/Pura/Rad17/Rad21/Rad9a/Eme2/Rb1/Rbl2/Ripk1/Slfn1/Plk2/Sox4/…	162
BP	GO:1903052	positive regulation of proteolysis involved in cellular protein catabolic process	91/10580	114/23174	6.72121845049765e-14	1.4419651597211e-12	5.82417061347237e-13	Zfand2a/Csnk1d/Prickle1/Rnf144a/Edem2/Atxn3/Atpif1/Axin1/Clu/Plk3/Ctsc/Dab2/Dvl1/Egf/Ptk2/Fmr1/Gclc/Hspa1b/Smad7/Mdm2/Psen1/Psen2/Pten/Edem1/Ptk2b/Rnf185/Hspa1a/Sumo3/Plk2/Aurka/Trib1/Bag2/Trib2/Rnf144b/Sumo1/Usp5/Xbp1/Trib3/Chfr/Fbxw8/Rnf40/Tmtc3/Arih1/Arih2/Disc1/Kcne2/Cop1/Mapk9/Rnf217/Sh3rf2/Vcp/Bcap31/Taf1/Csnk1e/Rnf19a/Trim67/Fbxw7/Prkn/Sgta/Nub1/Psmd10/Ubqln2/Ccdc22/Nupr1/Stub1/Socs5/Pias1…	91
BP	GO:2000027	regulation of animal organ morphogenesis	148/10580	208/23174	6.8803776404208e-14	1.47109026692807e-12	5.94180840268348e-13	Etv5/Lgr4/Celsr3/Abl1/Abl2/Foxp2/Acvr1/Agtr1a/Agtr1b/Apc/Ar/Phb2/Bcl2/Bdnf/Bmp10/Bmp2/Bmp4/Bmpr1a/Bmpr2/Casp6/Ctnnb1/Cav3/Cd34/Cdh1/Celsr1/Cflar/Cntf/Csf1/Dab2/Dvl1/Dvl3/Edn1/Ednra/Eng/Esr1/Eya1/Ankrd6/Fgf1/Fgf10/Fgf2/Fgf7/Fgfr1/Fgfr2/Fzd1/Fzd3/Fzd6/Gata3/Gata5/Gdnf/B4galt1/Gli1/Hand2/Hes1/Hgf/Hoxb7/Isl1/Itpr1/Jag1/Lif/Lrp6/Smad4/Mdk/Mesp1/Met/Foxc1/Cited2/Msx1/Myc/Nfib/Ngfr/Notch1/Tnfrsf11b/Pax9…	148
BP	GO:0032103	positive regulation of response to external stimulus	208/10580	313/23174	6.90480609765947e-14	1.47130885186059e-12	5.94269127834242e-13	Prkd2/Ano6/Nckap1l/Gpsm3/Ticam1/Ttbk1/Nod1/Oxsr1/Braf/Ace/Adam10/Adam17/Adora2b/Adora3/Ager/Aif1/Akt2/Tirap/Aoc3/Fabp4/App/Artn/Bmp6/Bmpr2/Btk/C1qa/C1qbp/C3ar1/C5ar1/Calr/Ccr6/Cd24a/Cd28/Cd6/Cdh13/Cebpa/Cebpb/Clock/Cxcr2/Cxcr3/Cxcr4/Ccr1/Ccr2/Ccr4/Ccr5/Ccr7/Cnr1/Cntf/Creb3/Csf1/Ctsc/Ctss/Dapk2/Dhx9/S1pr1/Edn1/Edn3/Ednra/Egfr/F2rl1/F7/Fcgr1/Fcgr3/Fgf10/Fgf18/Fgf2/Fgfr1/Tlr3/Gas6/Lpar1/Cmklr1/Grn/H…	208
BP	GO:0050730	regulation of peptidyl-tyrosine phosphorylation	178/10580	260/23174	7.18851539543649e-14	1.52658810053087e-12	6.16596697503301e-13	Inpp5f/Dusp22/Abl1/Ace/Adam17/Adora1/Adra1a/Adra2a/Angpt1/Agrn/App/Areg/Cspg4/Ctnnd1/Cav1/Cbl/Cd24a/Cd3e/Cd4/Cd44/Cd80/Socs3/Cntf/Csf1r/Csf2/Ctf1/Dlg4/Efna1/Efna5/Egf/Egfr/Dmtn/Epha4/Epha7/Epo/Erbb3/Fcgr1/Fgf10/Fgf7/Fgfr3/Gas6/Gdnf/Gfra1/Ghr/Hcls1/Ptpn6/Hdac2/Hbegf/Hes1/Hgf/Prmt2/Hsf1/Hsph1/Htr2a/Hyal2/Icam1/Ifnar1/Igf1/Igf2/Il15/Il4/Il6ra/Il6st/Il7/Irf1/Isl1/Itga5/Itgb1/Itgb3/Jak2/Arhgef2/Lif/Sh…	178
BP	GO:0010595	positive regulation of endothelial cell migration	80/10580	97/23174	7.39363553057599e-14	1.56486171532662e-12	6.32055605165667e-13	Prkd2/Abl1/Adam17/Adora2b/Angpt1/Anxa3/Rhob/Atp5b/Bmp4/Bmpr2/Calr/Bcar1/Fgf1/Fgf18/Fgf2/Fgfbp1/Fgfr1/Flt4/Gata2/Gata3/Gpi1/Gpld1/Grn/Hif1a/Igf1/Igf2/Itgb1bp1/Itgb3/Kdr/Anxa1/Met/Nfe2l2/Nos3/Nrp1/P2rx4/Pdgfb/Pdpk1/Pik3c2a/Prkca/Prkd1/Plcg1/Prox1/Bcas3/Ptgs2/Ptk2b/Rock2/Sema5a/Shh/Snai2/Plk2/Sp1/Sparc/Stat5a/Tek/Tgfb1/Thbs1/Cd40/Vegfa/Vegfc/Wnt5a/Wnt7a/Zc3h12a/Akt3/Ets1/Jcad/Map2k3/Map3k3/Amot/Ccbe…	80
BP	GO:1903039	positive regulation of leukocyte cell-cell adhesion	145/10580	203/23174	7.42082331931472e-14	1.56534548272524e-12	6.32251001278244e-13	Cd276/Pik3r6/Nckap1l/Il1rl2/Card11/Pawr/Adk/Ager/Aif1/Ap3b1/Ap3d1/Rhoa/Bad/Bcl10/Bcl6/Blm/Bmi1/Cav1/Runx1/Runx3/Cbfb/Cd24a/Cd28/Cd3e/Cd4/Cd44/Cd5/Cd6/Cd80/Cd83/Cd86/Coro1a/Ccr2/Ccr7/Efnb1/Efnb2/Efnb3/Egr3/Ephb4/Ephb6/Epo/Fadd/Flot2/Gata3/Gli3/Has2/Hes1/Hlx/Hsph1/Hspd1/Hsp90aa1/Icam1/Igf1/Igf2/Il12rb1/Il15/Irak1/Il2ra/Il2rg/Il4/Il4ra/Il6ra/Il6st/Il7/Il7r/Irf1/Itga4/Itgal/Cd47/Jak3/Lgals1/Anxa1/Hav…	145
BP	GO:0032606	type I interferon production	72/10580	85/23174	8.63904948362269e-14	1.81622291150676e-12	7.33581670638899e-13	Ticam1/Rnf216/Tirap/Cd14/Crebbp/Dhx9/Flot1/Flt3/Tlr3/Hmgb1/Hspd1/Ifnar1/Irak1/Irf1/Acod1/Irf9/Tlr7/Tlr8/Havcr2/Gbp4/Ppm1b/Ptpn11/Ptpn22/Sirpa/Rel/Stat1/Syk/Rnf26/Cgas/Dhx33/Nploc4/Polr3a/Tlr4/Traf3/Ilrun/Yy1/Zfp64/Mavs/Ddx58/Plcg2/Setd2/Peli3/Tlr2/Gpatch3/Atg9a/Nlrc3/Nlrx1/G3bp1/Azi2/Trim56/Irf3/Pqbp1/Tbk1/Zbtb20/Nmi/Riok3/Polr3d/Polr3g/Zcchc3/Cactin/Polr3f/Polr3b/Ifih1/Rnf135/Dhx36/Tmem173/Traf3…	72
BP	GO:0006402	mRNA catabolic process	146/10580	205/23174	8.97672353685138e-14	1.88092280508826e-12	7.59714286697738e-13	Mir7578/Pan2/Smg6/Cnot6/Pelo/Csdc2/Exosc4/Dxo/Tirap/Apobec1/Atm/Hnrnpd/Axin2/Zfp36l1/Zfp36l2/Btg2/Noct/Cirbp/Dhx9/E2f1/Fmr1/Gdnf/Gspt1/Gspt2/Gtpbp1/Hnrnpc/Khsrp/Magoh/Mapkapk2/Mov10/Myef2/Npm1/Slc11a1/Pabpc1/Cnot7/Ptbp1/Dicer1/Casc3/Eif4a3/Qk/Upf1/Rock1/Rock2/Ssb/Dis3l2/Cpeb3/Tent4a/Mettl14/Pde12/Dnd1/Ythdf2/Tnrc6b/Tut7/Tent4b/Tnrc6c/Tob1/Vegfa/Etf1/Ybx1/Smg7/Zfp36/Gigyf2/Helz2/Ythdf3/Smg5/Tut4/P…	146
BP	GO:0048659	smooth muscle cell proliferation	124/10580	168/23174	9.73597921176045e-14	2.03323472840951e-12	8.21233847132933e-13	Ldlrap1/Camk2d/Grk2/Adamts1/Ager/Aif1/Apod/Bmp4/Bmpr1a/C3ar1/Ctnnb1/Cav1/Cdh13/Cdkn1a/Cdkn1b/Cnn1/Comt/Dnmt1/S1pr1/Edn1/Ednra/Egfr/Egr1/Esr1/Esr2/Ptk2/Fgf2/Fgf9/Fgfr2/Xrcc6/Gnai2/Gnai3/Gnaq/Hbegf/Hif1a/Hmgcr/Htr1b/Id2/Igf1/Igf1r/Igfbp3/Igfbp5/Il15/Irak1/Il6ra/Ilk/Itgb3/Jak2/Jun/Klf4/Mfn2/Mdm2/Mef2c/Mmp2/Mmp9/Mnat1/Myc/Nqo2/Nr4a3/Nos3/Notch3/Ccn3/Npr1/Npr3/Pdcd4/Pde1a/Pdgfb/Pdgfrb/Pik3ca/Pik3r1/Pr…	124
BP	GO:0048732	gland development	292/10580	467/23174	1.02266080727699e-13	2.12862444852422e-12	8.59762240206377e-13	Gpat4/Etv5/Scrib/E2f8/Orai1/Braf/Asl/Raf1/Rap1gap/Abl1/Acadm/Ahr/Gfer/Apc/Ar/Areg/Arf6/Arhgap5/Atm/Atp2b2/Atp7b/Phb2/Bcl2/Bmp2/Bmp4/Bmpr1a/Brca2/Btrc/Ddr1/Ctnnb1/Ctnnd1/Cav1/Cav3/Runx1/Rb1cc1/Ccnd1/Cd44/Cdh1/Cdkn1b/Cdkn1c/Cebpa/Cebpb/Cflar/Cobl/Creb1/Crkl/Csf1/Cyp7b1/Dag1/Eda/Edar/Egf/Egfr/Eif2ak3/Elf3/Elf5/Epha2/Ephb3/Esr1/Esr2/Ezh1/Ezh2/Sec63/Fadd/Fasn/Fem1b/Fgf10/Fgf2/Fgf7/Fgfr1/Fgfr2/Foxm1/Ga…	292
BP	GO:0044843	cell cycle G1/S phase transition	134/10580	185/23174	1.14658809807547e-13	2.37869728861467e-12	9.60767932102847e-13	Hinfp/Dgkz/Tcf19/Camk2d/Acvr1/Acvr1b/Adam17/Adamts1/Aif1/Lsm10/Gjc2/Bach1/Phb2/Bcl2/Bid/Camk2a/Camk2b/Camk2g/Ccna2/Ccnd1/Ccnd2/Cdc25a/Cdk4/Cdkn1a/Cdkn1b/Cdkn2b/Cdkn2c/Cdkn2d/Cirbp/Plk3/Cradd/Crebbp/Cyp1a1/E2f1/Egfr/Eif4e/Eif4ebp1/Ezh2/Fgf10/Gas1/Gli1/Pdpn/Haspin/Ptpn6/Prmt2/Hyal1/Id2/Id4/Inhba/Itgb1/Kcna5/Klf4/Lats1/Anxa1/Mdm2/Men1/Mnat1/Nfatc1/Pkd1/Pkd2/Plcb1/Pml/Pole/Ppp2r3d/Ppp3ca/Prkdc/Psme1/…	134
BP	GO:0071897	DNA biosynthetic process	122/10580	165/23174	1.24140666048073e-13	2.5669349565072e-12	1.03679808347629e-12	Prkd2/Smg6/Fbxo4/Ankrd1/Camk2d/Stn1/Acvrl1/Ahr/Gfer/Atm/Hnrnpd/Gdf2/Bmpr2/C3ar1/Ctnnb1/Cct2/Cct5/Cdkn1a/Cdkn2d/Cyp1b1/Dach1/Egf/Fgf2/Ccn2/Gja1/Hgf/Hnrnpc/Hsp90ab1/Hsp90aa1/Kcnk2/Klf4/Lig1/Lig3/Lox/Mapkapk5/Men1/Myc/Npm1/Pdgfb/Pdgfrb/Phb/Prkcq/Pkib/Pml/Pola1/Pole/Pparg/Ptk2b/Dusp1/Rad50/Rev3l/Rfc2/Sh2b1/Sphk1/Src/Aurkb/Sycp3/Tcp1/Tent4b/Chtf18/Wrap53/Terf1/Terf2/Tert/Tfdp1/Tk1/Hmbox1/Vegfa/Wrn/Smg…	122
BP	GO:0048608	reproductive structure development	282/10580	449/23174	1.24662508092037e-13	2.56927385530015e-12	1.03774277659359e-12	Fancf/Akap9/Plekha1/Nup107/Tex15/Lgr4/Ovol2/Jmjd1c/E2f8/Hyal3/Arrb1/Grk2/Egln1/Acvr2a/Adamts1/Adm/Angpt1/Ahr/Apc/Birc2/Nr2f2/Ar/Arnt/Atm/Bak1/Bcl2/Bcl2l1/Bcl2l2/Prdm1/Bmp4/Bmp5/Bmp6/Bmpr1b/Bmpr2/Brca2/Zfp36l1/Birc6/Aspm/Ctnnb1/Runx1/Ccnd1/Cd44/Cdh1/Cdkn1b/Cdkn1c/Cebpa/Cebpb/Cftr/Socs3/Crkl/Csf2/Ctsb/Cyp7b1/Dlg1/Dlx3/Atn1/Egfr/Eif2b4/Eomes/Epas1/Ercc1/Erf/Esr1/Esr2/Fem1b/Fgf10/Fgf7/Fgf9/Fgfr2/Foxf…	282
BP	GO:2000116	regulation of cysteine-type endopeptidase activity	155/10580	221/23174	1.27117653244488e-13	2.61131231468905e-12	1.05472232413383e-12	Tbc1d10a/Ttbk1/Nod1/Arrb1/Grk2/Rps6ka3/Pawr/Adora2a/Akt2/Apaf1/Birc3/Birc2/Xiap/Birc5/Rhoa/Bad/Bak1/Bcl10/Bcl2a1d/Bid/Casp1/Casp4/Casp8/Cast/Cd44/Cdh1/Cdkn2d/Cflar/Col4a3/Cradd/Cryab/Ctsd/Eif2ak3/Epha7/F2r/F3/Fabp1/Fadd/Fas/Fasl/Ccn2/Gas6/Gpi1/Gpx1/Grin1/Grin2b/Htt/Hgf/Nr4a1/Hsf1/Hspd1/Hspa1b/Igf1/Ccn1/Jak2/Klf4/Lef1/Psmb9/Bbc3/Smad3/Mical1/Mdm2/Men1/Mgmt/Mmp9/Myc/Naip2/Ngfr/Slc11a2/Igbp1/Pml/Por…	155
BP	GO:0061458	reproductive system development	284/10580	453/23174	1.40056972557739e-13	2.86774635015618e-12	1.15829733519378e-12	Fancf/Akap9/Plekha1/Nup107/Tex15/Lgr4/Ovol2/Jmjd1c/E2f8/Plekha5/Hyal3/Arrb1/Grk2/Egln1/Acvr2a/Adamts1/Adm/Angpt1/Ahr/Apc/Birc2/Nr2f2/Ar/Arnt/Atm/Bak1/Bcl2/Bcl2l1/Bcl2l2/Prdm1/Bmp4/Bmp5/Bmp6/Bmpr1b/Bmpr2/Brca2/Zfp36l1/Birc6/Aspm/Ctnnb1/Runx1/Ccnd1/Cd44/Cdh1/Cdkn1b/Cdkn1c/Cebpa/Cebpb/Cftr/Socs3/Crkl/Csf2/Ctsb/Cyp7b1/Dlg1/Dlx3/Atn1/Egfr/Eif2b4/Eomes/Epas1/Ercc1/Erf/Esr1/Esr2/Fem1b/Fgf10/Fgf7/Fgf9/Fg…	284
BP	GO:0001649	osteoblast differentiation	142/10580	199/23174	1.52602621203591e-13	3.11448076910964e-12	1.25795462181497e-12	Tmem64/Cd276/Lgr4/Bmp3/Npnt/Clic1/Acvr1/Acvr2a/Acvr2b/Ahr/Apc/Areg/Axin2/Bmp2/Bmp4/Bmp6/Gdf2/Bmpr1a/Bmpr1b/Bmpr2/Ctnnb1/Cbfb/Noct/Cdk6/Cebpa/Cebpb/Cebpd/Col1a1/Epha2/Ptk2/Fbn2/Fgf2/Fgf9/Fgfr1/Fzd1/Gdf10/Gja1/Gli1/Gli2/Gli3/Gnas/Hand2/Hdac5/Hey1/Hira/Hoxa2/Id1/Id2/Id3/Id4/Ifi204/Igf1/Igf2/Ccn1/Igfbp3/Igfbp5/Il6st/Ilk/Jag1/Junb/Jund/Lef1/Lmna/Lox/Lrp5/Smad1/Smad3/Smad4/Smad5/Smad6/Mef2c/Men1/Pias2/…	142
BP	GO:0048015	phosphatidylinositol-mediated signaling	117/10580	157/23174	1.55095413748915e-13	3.15511252694395e-12	1.27436599544331e-12	Plekha1/Inpp5f/Synj1/Pik3r6/Unc5b/Pi4kb/Ogt/Prr5/Adora3/Angpt1/Zfp36l1/C1qbp/Car8/Cat/Cbl/Cd28/Entpd5/Cntf/Csf1r/Edn1/Egfr/Erbb2/Erbb3/F2r/F2rl1/Ptk2/Fgr/Flt1/Flt4/Ncs1/Gab2/Gata3/Hcls1/Ptpn6/Hgf/Htr2a/Igf1/Igf1r/Insr/Irs1/Jak2/Kcnh1/Kdr/Klf4/Maz/Muc5ac/Myoc/Nf1/Npr3/Ntrk3/Osm/Pdgfa/Pdgfb/Pdgfra/Pdgfrb/Pik3c2a/Pik3c2g/Pik3ca/Pik3cd/Pik3r1/Plcb1/Plcb2/Plcb3/Plcg1/Pld2/Ppard/Ptafr/Ptpn13/Rara/Rasgr…	117
BP	GO:0099173	postsynapse organization	137/10580	191/23174	2.12785902518224e-13	4.31474897815986e-12	1.74274905559918e-12	Dnm3/Etv5/Dgkz/Baiap2/Actn1/Egln1/Abl2/Chrna7/Adam10/Agrn/Apoe/Arc/Arf4/Arf6/Camk2b/Cask/Cdh2/Cdk5r1/Cfl1/Crkl/Cttn/Cux2/Dlg4/Dvl1/Eef2k/Efna1/Epha4/Epha5/Epha7/Ephb2/Ephb3/Fcgr2b/Gdnf/Grin1/Grin2b/Hdac6/Hnrnpk/Igf1r/Il1rap/Insr/Itga3/Ntng2/Afdn/Myo5b/Ndrg1/Ctnnd2/Nrp1/Nrp2/Nrxn1/Nrxn2/Musk/Ntrk3/Pafah1b1/Pick1/Pten/Nlgn1/Lrrc4/Ptprd/Ptprf/Rheb/Rock2/Sema3f/Sorbs1/Sptbn2/Shank2/Dock10/Zfp365/Abhd…	137
BP	GO:0035265	organ growth	151/10580	215/23174	2.18854170136621e-13	4.42352833916013e-12	1.78668559272138e-12	Acacb/Camk2d/Foxp1/Ehmt2/Acvr2b/Parp2/Adra1b/Adra1a/Adrb1/Ahr/Slc25a4/Apc/Ar/Bcl2/Bmp10/Bmpr1a/Cacna1c/Ctnnb1/Cav3/Col12a1/Col6a1/Col6a2/Col6a3/Col7a1/Dll1/S1pr1/Edn1/Esr1/Ptk2/Fgf1/Fgf10/Fgf2/Fgf7/Fgf9/Fgfr1/Fgfr2/Gata4/Gata6/Gja1/Gli1/Nr3c1/Hdac2/Hey2/Hlx/Slc6a4/Igf1/Il7/Jarid2/Kcnk2/Kdr/Lats1/Lepr/Ly6e/Smad1/Smad2/Matn2/Matn4/Mef2c/Meis1/Men1/Mesp1/Foxc1/Cited2/Map7/Myh6/Ncam1/Notch1/Ddr2/Pdgf…	151
BP	GO:0006310	DNA recombination	187/10580	278/23174	2.2543845879757e-13	4.54200689744079e-12	1.83453968495189e-12	Tex15/Fancm/Nsd2/Xrcc4/Foxp1/Gins4/Actr5/Shld3/Parp1/Aicda/Helb/Atm/Bcl6/Blm/Brca1/Brca2/Ccr6/Cd28/Cdc7/Ercc1/Ercc2/Smarcad1/Xrcc6/H1f0/H2afx/Hmgb1/Hmgb3/Hspd1/Hus1/Il4/Kin/Lef1/Lig1/Lig3/Recql5/Mcm3/Mcm2/Mcm5/Mcm6/Mcm7/Mre11a/Msh3/Msh6/Pms2/Polb/Prkdc/Helq/Psmc3ip/Ptprc/Rad50/Rad51ap1/Rad51d/Rad52/Eme2/Recql/Foxp3/Stat6/Supt6/Gen1/Swap70/Sycp3/Pgbd5/Hus1b/Zfyve26/Mms22l/Prdm9/Tcf7/Tcf3/Cgas/Chtf…	187
BP	GO:0016331	morphogenesis of embryonic epithelium	131/10580	181/23174	2.3726756538844e-13	4.76506043460618e-12	1.9246321429861e-12	Phactr4/Scrib/Prickle1/Ovol2/Abl1/Abl2/Adm/Aldh1a1/Apaf1/Ar/Bcl10/Bmp4/Bmp5/Casp8/Ctnnb1/Celsr1/Cfl1/Cobl/Dvl1/Dvl3/Enah/Plxnb2/Fgf10/Fgfr2/Fzd1/Fzd3/Fzd6/Gata3/Kat2a/Gdnf/Gli2/Lrp2/Htt/Hhex/Hif1a/Irx1/Irx2/Irx3/Jag2/Lmo4/Lrp6/Glmn/Cited2/Mthfr/Nup50/St14/Ptch1/Rab23/Rara/Rarg/Ret/Rock2/Sfrp2/Sema4c/Sfrp1/Shh/Stil/Six1/Six4/Ski/Sox11/Sox4/Sox8/Sox9/Hectd1/Spint1/Sdc4/Hnf1b/Tfap2a/Tgfb1/Tgfb1i1/Tg…	131
BP	GO:0097191	extrinsic apoptotic signaling pathway	159/10580	229/23174	2.41396064996652e-13	4.83253396359539e-12	1.95188504449187e-12	Unc5b/Raf1/Acvr1/Acvr1b/Parp2/Ar/Atf3/Bad/Bak1/Bcl10/Bcl2/Bcl2a1a/Bcl2a1b/Bcl2a1d/Bcl2l1/Bcl2l2/Bex3/Bid/Bmp4/Bmpr1b/Brca1/Birc6/Casp8/Cav1/Runx3/Rb1cc1/Cflar/Csf2/Cttn/Cx3cr1/Dab2/Erbb3/Eya1/Eya2/Eya4/Fadd/Fas/Fasl/Fem1b/Fga/Fgf10/Fgfr1/Fgfr3/Tlr3/G0s2/Gas1/Gdnf/Gclc/Gclm/Gpx1/Pdia3/Htt/Hgf/Hipk1/Hyal2/Icam1/Igf1/Il4/Il7/Inhba/Itga6/Itgav/Jak2/Jak3/Krt8/Lmna/Ltbr/Sgk3/Smad3/Mal/Mcl1/Kitl/Mknk1/N…	159
BP	GO:0043409	negative regulation of MAPK cascade	125/10580	171/23174	2.53856155334165e-13	5.06584061089066e-12	2.04611878585131e-12	Emilin1/Spred3/Stk38/Rapgef1/Aida/Tbc1d10c/Arrb1/Abl1/Chrna7/Prdm15/Spred1/Spred2/Apc/Apoe/Atf3/Bmp4/Cav1/Cav3/Csk/Dab2/Dag1/Dlg1/Dmd/Dok1/Efna1/Eif3a/Ephb2/Mecom/F2rl1/Fem1a/Foxm1/Ptpn6/Hipk3/Hmgcr/Dnaja1/Hsph1/Hyal2/Igf1/Igf1r/Inppl1/Itch/Itgb1bp1/Klf4/Lif/Sh2b3/Lyn/Smad4/Men1/Nf1/Nf2/Dusp8/Pafah1b1/Igbp1/Per1/Phb/Prkca/Ppef2/Inpp5k/Mapk8ip1/Pten/Ash1l/Ptpn1/Dusp1/Ptpn2/Ptpn22/Sirpa/Ptprc/Ptprj…	125
BP	GO:0006399	tRNA metabolic process	122/10580	166/23174	2.57886644516901e-13	5.124499441559e-12	2.06981138587677e-12	Kti12/Adat3/Tyw1/Lars2/Rpp25/Rars/Dph3/Qtrt2/Nsun3/Yars/Eprs/Trmt10a/Sephs1/Tars/Elac1/Pop5/Trdmt1/Aimp1/Thumpd3/Hars/Mettl1/Sars/Sephs2/Ssb/Tyw3/Sepsecs/Alkbh1/Mars2/Tarbp1/Trmt2b/Vars/Aars2/Dus3l/Dars/Rpp38/Trub2/Gatb/Trmt13/Pars2/Ctu1/Thumpd1/Aars/Farsb/Thada/Nars2/Tarsl2/Cars/Slfn8/Rtcb/Nsun2/Adat1/Trmt9b/Ankrd16/Dtd2/Trmt61a/Lcmt2/Gars/Iars2/Tsen2/Gatc/Exosc9/Exosc10/Trmt10c/Mettl2/Ftsj1/Wdr…	122
BP	GO:0051147	regulation of muscle cell differentiation	119/10580	161/23174	2.58426077469647e-13	5.124499441559e-12	2.06981138587677e-12	Maml1/Cdk9/Foxp1/Parp2/Adrb1/Slc25a4/Bcl2/Bdnf/Bmp10/Bmp2/Bmp4/Smyd1/Klf5/Capn2/Cav3/Cd53/Cflar/Csrp3/Daxx/Dll1/Dnmt1/Edn1/Efnb2/Ehd1/Eng/Epc1/Ezh2/Fgf9/Fgfr2/Flot1/Flt3l/Fzd7/Kat2a/Nr3c1/Hdac2/Hdac5/Igf1/Igf2/Il4/Il4ra/Smad4/Mecp2/Mef2c/Mesp1/Cxcl9/Bhlha15/Mmp14/Sik1/Msx1/Nfatc1/Nfatc2/Nfatc3/Notch1/Ccn3/Pdcd4/Pdgfb/Ppara/Prox1/Ptbp1/Tmsb4x/Ripor2/Rgs2/Rgs4/Cxcl12/Shh/Shox2/Sox6/Hdac4/Supt6/Nrg1…	119
BP	GO:0010770	positive regulation of cell morphogenesis involved in differentiation	132/10580	183/23174	2.92671218163122e-13	5.77402690926246e-12	2.33215883335416e-12	Baiap2/Braf/Triobp/Abl1/Ache/Apoe/Rnd2/Bdnf/Bmpr2/C1qbp/Calr/Camk2b/Cask/Cdh4/Cntf/Crk/Crkl/Cux1/Cux2/Dab2/Dnm2/Eef2k/Efna5/Eif4g2/Dmtn/Epha4/Bcl11a/Plxnb2/Gdi1/Has2/Ilk/Itgb3/L1cam/Lrp1/Mdk/Met/Pias2/Afdn/Map1b/Map6/Mapt/Myo5b/Myoc/Nedd9/Nefl/Nin/Nrp1/Ntn1/Ntrk3/Numbl/Pafah1b1/Plxna1/Plxna2/Ptprd/Ptprf/Rac1/Robo1/Cxcl12/Sema4d/Sema5a/Sema7a/Sgk1/Shox2/Cyfip1/Skil/Srf/Stk11/Nrg1/Cdkl3/Rab21/Eif2b…	132
BP	GO:0003281	ventricular septum development	72/10580	86/23174	2.93018546620223e-13	5.77402690926246e-12	2.33215883335416e-12	Nsd2/Trip11/Egln1/Acvr1/Fgfrl1/Prdm1/Bmp4/Bmpr2/Cxcr4/Dnm2/Fgfr2/Fzd1/Gata3/Gata4/Gja5/Lrp2/Hes1/Hey1/Hey2/Id2/Ccn1/Lmo4/Lrp6/Smad4/Smad6/Smad7/Matr3/Mdm2/Mdm4/Cited2/Nfatc1/Nos3/Notch1/Pitx2/Prox1/Robo1/Slit2/Slit3/Smarca4/Sox11/Sox4/Hectd1/Pde2a/Tbx3/Tbx5/Tgfb2/Tgfbr1/Tgfbr2/Tgfbr3/Wnt11/Wnt5a/Zfpm1/Zfpm2/Rbm15/Dand5/Sufu/Xirp2/Robo2/Ltbp1/Cntrl/Luzp1/Frs2/Heyl/Fzd2/Sall1/Dctn5/Sav1/Ptk7/Ap2b1/…	72
BP	GO:0031023	microtubule organizing center organization	100/10580	130/23174	3.02455832364778e-13	5.94136675701561e-12	2.39974824889423e-12	Kifc1/Hepacam2/Ccp110/Xpo1/Atf5/Cep131/Brca1/Brca2/Ctnnb1/Cetn3/Dctn1/Gadd45a/Fes/Kat2a/Cep250/Kif11/Kif3a/Usp33/Mdm1/Ppp1r12a/Nin/Npm1/Odf2/Pafah1b1/Pcm1/Pdcd6ip/Bcas3/Ranbp1/Rock2/Stil/Vps4b/Slc16a1/Plk2/Cetn4/Plk4/Aurka/Gen1/Spice1/Map9/Cdk5rap2/Cep68/Cntrob/Chd3/Haus4/Cenpj/Cep120/Haus6/Crocc/Haus3/Mark4/Arhgef10/Deup1/Dync1li1/Alms1/Pkhd1/Mcph1/Cetn2/Nubp1/C2cd3/Cep63/Fbxw5/Syne2/Cep295/Cntl…	100
BP	GO:0030856	regulation of epithelial cell differentiation	111/10580	148/23174	3.11914865994005e-13	6.10808986803214e-12	2.46708856132986e-12	Numa1/Ovol2/Foxp1/Acvrl1/Alox8/Apc/Arntl/Bad/Bmp4/Bmp6/Gdf2/Zfp36l1/Btg1/Ctnnb1/Cav1/Ccnd1/Cdh5/Cdkn1b/Cdkn1c/Cebpb/Cftr/Cldn5/Clock/Dll1/S1pr3/Ezh2/Gata3/Gdnf/S1pr2/Hes1/Hey1/Hey2/Foxj1/Foxa3/Hoxa7/Id1/Ikbkb/Jag1/Kdr/Lif/Mycl/Maff/Mafg/Ascl1/Mesp1/Foxc1/Mmp9/Ncoa3/Mycn/Notch1/Notch4/Abcb1a/Prkch/Serpine1/Med1/Prlr/Prom1/Ptch1/Grhl1/Rfx3/Rheb/Rock1/Rock2/Sox2/Sox9/Esrp1/Stat5a/Stat5b/Tbx3/Zeb1/Tg…	111
BP	GO:0018209	peptidyl-serine modification	219/10580	336/23174	3.18867380359193e-13	6.22484581657728e-12	2.5142468827276e-12	Akap9/Inpp5f/Prkd2/Mapkapk3/Pwp1/Csnk1g2/Sbk1/Csnk1d/Prkaa1/Stk38/Ttbk1/Camk2d/Galnt2/Ogt/Pkn2/Arrb1/Braf/Raf1/Grk2/Chrna7/Parp1/Parp2/Angpt1/Akt2/App/Atm/Axin1/Bak1/Bcl2/Bdkrb2/Bdnf/Bgn/Cab39/Camk2a/Camk2b/Camk4/Cav1/Cd44/Cdc7/Cdk5r1/Clk1/Csnk2a2/Dmd/Dyrk1a/Egfr/Eif2ak3/Mark2/Dmtn/Epm2a/Epo/Ttbk2/Galnt1/Galnt3/Galnt4/Gas6/Gfra2/Hcls1/Hdac6/Hgf/Hipk2/Hipk3/Hk1/Hsp90ab1/Hsp90aa1/Ikbkb/Ilk/Lats1/Li…	219
BP	GO:0050727	regulation of inflammatory response	230/10580	356/23174	3.28518665903087e-13	6.39340041444832e-12	2.58232694201808e-12	Akna/Smpdl3b/Mir7578/Cd276/Bap1/Sharpin/Gpsm3/Ticam1/Ttbk1/Il1rl2/Selenos/Abr/Bcr/Ace/Acp5/Chrna7/Adcy7/Adora1/Adora2a/Adora2b/Adora3/Adrb2/Ager/Abcd1/Aoc3/Fabp4/Cd5l/Apod/Apoe/App/Atm/Slc7a2/Bcl6/Btk/C1qa/C1qbp/C5ar1/C6/Casp1/Cd24a/Cd28/Cd44/Cd59a/Cd6/Cdh5/Cebpa/Cebpb/Cfh/Socs3/Clock/Ccr2/Ccr5/Ccr7/Cnr1/Cnr2/Cr1l/Ctsc/Ctss/Cx3cr1/Cd55/Dhx9/Dnase1/Dnase1l3/Ednra/Ednrb/Egfr/Esr1/Drosha/Fcgr1/Fcgr2…	230
BP	GO:0048660	regulation of smooth muscle cell proliferation	120/10580	163/23174	3.29947715822942e-13	6.40139302982411e-12	2.58555520001603e-12	Ldlrap1/Camk2d/Grk2/Adamts1/Ager/Aif1/Apod/Bmp4/Bmpr1a/C3ar1/Ctnnb1/Cav1/Cdh13/Cdkn1a/Cdkn1b/Cnn1/Comt/Dnmt1/S1pr1/Edn1/Egfr/Egr1/Esr1/Esr2/Ptk2/Fgf2/Fgf9/Fgfr2/Xrcc6/Gnai2/Gnai3/Gnaq/Hbegf/Hif1a/Hmgcr/Htr1b/Id2/Igf1/Igf1r/Igfbp3/Igfbp5/Il15/Irak1/Il6ra/Ilk/Itgb3/Jak2/Jun/Klf4/Mfn2/Mdm2/Mef2c/Mmp2/Mmp9/Mnat1/Myc/Nqo2/Nr4a3/Nos3/Notch3/Npr1/Npr3/Pdcd4/Pde1a/Pdgfb/Pdgfrb/Pik3ca/Pik3r1/Prkca/Ppard/P…	120
BP	GO:0021915	neural tube development	136/10580	190/23174	3.37043108375743e-13	6.51893224384591e-12	2.63302988632321e-12	Phactr4/Scrib/Prickle1/Ift140/Ovol2/Abl1/Abl2/Adm/Apaf1/Bcl10/Bmi1/Bmp4/Bmp5/Zfp36l1/Casp8/Celsr1/Cfl1/Cobl/Dvl1/Dvl3/Enah/Epha2/Plxnb2/Ttbk2/Fzd1/Fzd3/Fzd6/Gas1/Kat2a/Gli2/Gli3/Lrp2/Hes1/Hif1a/Foxa1/Foxa2/Kif3a/Lmo4/Lrp6/Glmn/Cited2/Mthfr/Nf1/Notch1/Nup50/Plxna2/St14/Psen1/Psen2/Ptch1/Rab23/Rara/Rarg/Rock2/Sfrp2/Sema3c/Sema4c/Sfrp1/Shh/Stil/Ski/Sox11/Sox17/Sox4/Hectd1/Spint1/Sdc4/Wdr19/Tcf7/Tcf7…	136
BP	GO:1901653	cellular response to peptide	191/10580	286/23174	3.55591100270732e-13	6.85658176779699e-12	2.76940824621571e-12	Rhoq/Prkaa1/Rab31/Kank1/Eprs/Nod1/Ogt/Mbd5/Grk2/Adcy6/Adcy8/Parp1/Adrb2/Ager/Agtr1a/Agtr1b/Agtrap/Akt2/Apc/App/Zfp36l1/Cacna1a/Cacna2d1/Cacnb1/Camk2a/Casp4/Ctnnb1/Cav1/Cdk4/Cfl1/Cish/Socs3/Bcar1/Crk/Csk/Csrp3/Eif4ebp1/Eif4ebp2/Epha4/Ptk2/Fcgr2b/Fer/Lpin1/Ghr/Gnai2/Gpld1/Grb10/Grb2/Nr4a1/Hnrnpk/Hsf1/Icam1/Igf1/Igf1r/Igf2/Inhbb/Inppl1/Insr/Irf1/Irs1/Irs3/Itga4/Jak2/Kl/Arhgef2/Lpl/Lrp1/Slc26a6/Mdm2/…	191
BP	GO:0035966	response to topologically incorrect protein	98/10580	127/23174	3.69411769541848e-13	7.10129169217143e-12	2.86824782918055e-12	Dnajc3/Jkamp/Edem2/Selenos/Atxn3/Hspa13/Derl2/Atf3/Bak1/Ccnd1/Clu/Creb3/Daxx/Ddit3/Eif2ak3/Ube2j2/Hspa5/Hdac6/Hspa1l/Hsf1/Hsph1/Hspd1/Hspa1b/Hspa2/Hsp90aa1/Hspa9/Mfn2/Bhlha15/Ppp1r15a/Nck1/Nck2/Nfe2l2/Hspa4l/Pik3r1/Pmp22/Eif2ak2/Edem1/Ptpn1/Ptpn2/Rnf185/Hspa1a/Sdf2/Stc2/Creb3l2/Parp16/Pomt2/Thbs1/Thbs4/Wfs1/Xbp1/Atf6/Ficd/Klhl15/Agr2/Amfr/Creb3l1/Cul3/Cops5/Ern2/Vcp/Eif2ak4/Dnajb9/Tbl2/Bag3/Tor1a…	98
BP	GO:0022612	gland morphogenesis	112/10580	150/23174	4.08879422888293e-13	7.83602454962138e-12	3.16501016690168e-12	Etv5/Scrib/Ar/Areg/Phb2/Bcl2/Bmp4/Btrc/Ddr1/Ctnnd1/Cav1/Cav3/Cd44/Cdh1/Cebpb/Cflar/Csf1/Cyp7b1/Dag1/Eda/Edar/Egfr/Elf3/Epha2/Esr1/Esr2/Fem1b/Fgf10/Fgf7/Fgfr1/Fgfr2/B4galt1/Gli1/Gli2/Gli3/Nr3c1/Hgf/Foxa1/Id4/Igf1/Igf1r/Igfbp5/Itpr1/Lrp5/Lrp6/Mdk/Met/Mki67/Mmp2/Msn/Ncoa3/Nfib/Notch1/Notch2/Nrp1/Ntn1/Pdgfa/Pdgfb/Pgr/Plxna1/Pml/Polb/Med1/Prox1/Ptch1/Pthlh/Rarg/Robo1/Rps6ka1/Rxra/Ccl11/Sema3a/Sema3c/S…	112
BP	GO:0002040	sprouting angiogenesis	91/10580	116/23174	4.54259329964344e-13	8.67925272995704e-12	3.50559431730603e-12	Adamts9/Mmrn2/Card10/Jmjd6/E2f8/Abl1/Spred1/Angpt1/Agtr1a/Rhoa/Bmp4/Cdh13/Dll1/Efnb2/Egr3/Epha2/Ephb4/Epn1/Epn2/Fgf1/Fgf2/Fgfbp1/Flt1/Flt4/Gata2/Glul/Gpld1/Hdac5/Hmgb1/Nr4a1/Itga5/Itgb1/Itgb1bp1/Jak1/Kdr/Klf2/Klf4/Lef1/Anxa1/Smad1/Meox2/Ngfr/Notch1/Nrp1/Pdpk1/Pgf/Pik3c2a/Pik3r3/Ptgs2/Ptk2b/Robo1/Sema3e/Sema5a/Sema6a/Shh/Slit2/Plk2/Srf/Tbxa2r/Tek/Thbs1/Vegfa/Vegfc/Ppp1r16b/Aplnr/Akt3/Grem1/Jcad/E2…	91
BP	GO:0014909	smooth muscle cell migration	75/10580	91/23174	4.79493246808172e-13	9.06527927685057e-12	3.66151240279377e-12	Camk2d/Ace/Adamts1/Ager/Aif1/Atp7a/Bcl2/Bmpr1a/Ddr1/Crk/Cyp1b1/Egr1/F3/Ptk2/Fga/Fgf9/Lpar1/Has2/Igf1/Igfbp3/Igfbp5/Il6st/Ilk/Itgb3/Lrp1/Mdk/Mdm2/Mef2c/Myc/Myo5a/Nfe2l2/Nr4a3/Ccn3/P2ry2/Pcsk5/Pdgfa/Pdgfb/Pdgfrb/Pgr/Serpine1/Plat/Plxna1/Ppard/Ppargc1a/Prkg1/Ptger4/Tmsb4x/Slit2/Sorl1/Src/Hdac4/Trib1/Tacr1/Myocd/Sema6d/Tert/Vtn/Rapgef3/Ssh1/P2ry6/Dock4/Rab5a/Iqgap1/Smo/Zfp950/Nox4/Postn/Kalrn/Foxo4/R…	75
BP	GO:0060998	regulation of dendritic spine development	75/10580	91/23174	4.79493246808172e-13	9.06527927685057e-12	3.66151240279377e-12	Dnm3/Baiap2/Adam10/Apoe/Arc/Arf6/Camk2b/Cask/Cdk5r1/Cfl1/Cux2/Asap1/Eef2k/Efna1/Eif4g2/Epha4/Fmr1/Lpar1/Nr3c1/Grn/Hdac2/Hnrnpk/Itsn1/Mapkapk5/Mecp2/Mef2c/Afdn/Neurl1a/Ngfr/Pafah1b1/Palm/Psen1/Pten/Nlgn1/Rac1/Plk2/Cpeb3/Shank2/Nrg1/Nlgn2/Sipa1l1/Tiam1/Ube3a/Itpka/Zmynd8/Caprin2/Arhgap33/Lzts3/Ppp1r9a/Shank1/Disc1/Nlgn3/Stau2/Fstl4/Abi2/Foxo6/Sdk1/Cdkl5/Mapk6/Camk1/Ngef/Kalrn/Srcin1/Mtor/Shank3/Llp…	75
BP	GO:2000060	positive regulation of ubiquitin-dependent protein catabolic process	75/10580	91/23174	4.79493246808172e-13	9.06527927685057e-12	3.66151240279377e-12	Zfand2a/Csnk1d/Prickle1/Rnf144a/Axin1/Clu/Plk3/Dab2/Dvl1/Egf/Ptk2/Gclc/Hspa1b/Smad7/Mdm2/Psen1/Psen2/Pten/Ptk2b/Hspa1a/Sumo3/Plk2/Aurka/Trib1/Trib2/Rnf144b/Sumo1/Usp5/Trib3/Chfr/Fbxw8/Arih1/Arih2/Disc1/Cop1/Mapk9/Rnf217/Sh3rf2/Vcp/Bcap31/Taf1/Csnk1e/Rnf19a/Trim67/Fbxw7/Prkn/Sgta/Nub1/Psmd10/Ubqln2/Ccdc22/Stub1/Socs5/Pias1/Gsk3b/Rnf14/Dnajb2/Gsk3a/Herpud1/Sirt2/Lrrk2/Socs4/Nop53/Ube2v2/Ankib1/Rnf1…	75
BP	GO:0048193	Golgi vesicle transport	176/10580	260/23174	4.80231943873885e-13	9.06527927685057e-12	3.66151240279377e-12	Tbc1d14/Exoc8/Cog4/Tmed4/Exoc5/Gga1/Rab31/Gbf1/Exoc6/Ank1/Ank3/Ankfy1/Ap1g1/Ap3d1/Ap4m1/Arf4/Arf5/Atp9a/Bcap29/Bet1/Hyou1/Csk/Cux1/Cux2/Dnm2/Eps15/Gas1/Htt/Kif13a/Kif16b/Kif1c/Lamp1/Cog1/Rab8a/Commd1/Myo1b/Myo5a/Prkci/Prkd1/Lypla1/Plcb3/Cyth3/Rab10/Rab12/Rab19/Rab33b/Rab6a/Rp2/Sar1a/Exoc4/Sorl1/Sec23ip/Sptbn1/Creb3l2/Slc30a6/Ap1ar/Arcn1/Lman2l/Trappc10/Trappc12/Stxbp6/Vps41/Sec24c/Nrbp2/Ticam2/Ra…	176
BP	GO:0014897	striated muscle hypertrophy	84/10580	105/23174	4.90679274394715e-13	9.20719378759755e-12	3.71883239541258e-12	Mir208b/Inpp5f/Cdk9/Camk2d/Foxp1/Adk/Parp1/Parp2/Adra1b/Adra1a/Adrb1/Akap1/Slc25a4/Ar/Bmp10/Cav3/Csrp3/Edn1/Ezh2/Myh7/Ptk2/Gata4/Gata5/Gata6/Nr3c1/Hand2/Hey2/Igf1/Igfbp5/Jarid2/Lmna/Smad3/Smad4/Mef2a/Mef2c/Myh6/Myoc/Nfatc3/Nr4a3/Notch1/P2rx4/Prkca/Ppara/Ppp3ca/Prkg1/Twf1/Rgs2/Rgs4/Rock1/Rock2/Ryr2/Slc9a1/Tcap/Myocd/Camta2/Tiam1/Tnfrsf1a/Tnfrsf1b/Trpc3/Ttn/Ccn4/Yy1/Kdm4a/Ece1/Sorbs2/Akap6/Pde5a/Ma…	84
BP	GO:0016241	regulation of macroautophagy	84/10580	105/23174	4.90679274394715e-13	9.20719378759755e-12	3.71883239541258e-12	Rubcn/Usp30/Tbc1d14/Qsox1/Nod1/Pip4k2b/Ehmt2/Adrb2/Pip4k2c/Bnip3l/Cdc37/Epm2a/Sesn1/Gnai3/Hdac6/Htt/Hif1a/Irgm1/Il4/Kdr/Mfn2/Fyco1/Mtm1/Npc1/Pafah1b2/Pikfyve/Pip4k2a/Ripk2/Rab12/Sptlc2/Supt5/Tbc1d25/Lzts1/Ift88/Ulk1/Fez2/Wac/Rab3gap1/Lrsam1/Sesn2/Vps13d/Smcr8/Tlr2/Nod2/Map3k7/Sptlc1/Bag3/Tigar/Vps13c/Rufy4/Prkn/Rnf5/Irgm2/Ubqln2/Sh3glb1/Ift20/Becn1/Nupr1/Tbk1/Mtor/Ralb/Htra2/Tsc1/Trim13/Lrrk2/Rnf…	84
BP	GO:1902117	positive regulation of organelle assembly	67/10580	79/23174	5.61599334538558e-13	1.05065875503255e-11	4.2436641444455e-12	Ccp110/Numa1/Cnot6/Pip4k2b/Ccdc88a/Zmynd10/Pip4k2c/Rhoa/Bmp10/Csf2/Asap1/Dync1h1/Edn1/Ttbk2/Hap1/Htt/Mns1/Msn/Pdcd6ip/Pip4k2a/Lcp1/Prox1/Rp1/Vps4b/Src/Plk4/Sdc1/Sdc4/Cenpj/Tnf/Ulk1/Cep120/Rab3gap1/Lrsam1/Crocc/Tapt1/Cnot6l/Arhgap35/Mark4/Atmin/Sept7/G3bp2/Mapk9/G3bp1/Cep295/Ep300/Mapk15/Cep135/Sept9/Spag5/Arhgef5/Pqbp1/Sh3glb1/Becn1/Dynll1/Wrap73/Ralb/Dzip1/Entr1/Stx18/Cnot2/Palld/Pan3/Kctd17/Gps…	67
BP	GO:0060491	regulation of cell projection assembly	132/10580	184/23174	5.70113876993864e-13	1.06342309518796e-11	4.29521996348337e-12	Brk1/Ccp110/Mien1/Dnm3/Rhoq/Cdc42ep2/Cdc42ep1/Fam110c/Ift140/Kank1/Ccdc88a/Rap1gap/Zmynd10/Agrn/Apc/Atg5/Arf6/Atp7a/Klf5/Cav1/Cfl1/Cln3/Ccr7/Cobl/Dnm2/Dmtn/Epha2/Eps8/F2rl1/Ttbk2/Fer/Fmr1/Hap1/Htt/Hras/Hsp90aa1/Icam1/Mak/Mns1/Map4/Myo10/Neurl1a/Nrp1/Nrxn1/Odf2/Palm/Prkcq/Pld1/Nlgn1/Bcas3/Twf1/Ripor2/Rac1/Dcdc2a/Rdx/Rp1/Cyfip1/Slit2/Src/Srf/Hdac4/Rab3ip/Wdpcp/Cntrob/Tgfb3/Tgfbr1/Ift88/Cenpj/Dpysl3…	132
BP	GO:0000075	cell cycle checkpoint	126/10580	174/23174	6.34953133652793e-13	1.18086254382883e-11	4.76956386910787e-12	Trrap/Hinfp/Dgkz/Fbxo4/Thoc5/Babam2/Tpr/Vps4a/Stk33/Apc/Birc5/Atf2/Atm/Bcl2l1/Blm/Brca1/Bub1b/Bub3/Ccnd1/Cdkn1a/Cdkn2b/Clock/Plk3/Cradd/E2f1/Fem1b/Hras/Hus1/Ier3/Mad1l1/Mbd4/Mdm2/Mre11a/Nek1/Pml/Prkdc/Prox1/Ptpn11/Pura/Rad17/Rad9a/Eme2/Uimc1/Plk2/Sox4/Dot1l/Nek11/Aurkb/Gen1/Hus1b/Brcc3/Cdk5rap2/Wnt9a/Taok1/Terf1/Tgfb1/Cdc14b/Timeless/Ccar2/Top2a/Top2b/Wee1/Klhl22/Wac/Thoc1/Xpc/Tiprl/Zfp207/Gigyf2…	126
BP	GO:0050866	negative regulation of cell activation	143/10580	203/23174	6.46734094515892e-13	1.19922434163035e-11	4.84372810424572e-12	Emilin1/Cd276/Dusp22/Tbc1d10c/Abr/Bcr/Pawr/Cygb/Adora2a/Adrb2/Apoe/Arg2/Atm/Bcl6/Prdm1/Bmp4/Btk/Runx1/Runx3/Cbfb/Cd24a/Cd37/Cd44/Cd80/Cd84/Cd86/Cebpb/Ccr2/Cnr1/Cnr2/Dlg1/Erbb2/Fas/Fcgr2b/Fer/Fgl2/Flt3/Dtx1/Gclc/Gli3/Gp5/Grn/Ptpn6/Hfe/Foxj1/Hlx/Hmgb3/Id2/Il2ra/Il4/Il4ra/Inpp5d/Irf1/Itch/Jak3/Ldlr/Sh2b3/Loxl3/Anxa1/Glmn/Lyn/Mad1l1/Havcr2/Smad7/Mdk/Mertk/Cd200/Pdgfa/Pdgfb/Pdgfra/Pla2g2d/Pparg/Prkar1…	143
BP	GO:2001234	negative regulation of apoptotic signaling pathway	158/10580	229/23174	6.57223195491462e-13	1.21245765123341e-11	4.89717811473278e-12	Rrn3/Unc5b/Pttg1ip/Selenos/Raf1/Acvr1/Ar/Bcl2/Bcl2a1a/Bcl2a1b/Bcl2a1d/Bcl2l1/Bcl2l2/Bdkrb2/Bdnf/Bid/Bmi1/Bmp4/Brca1/Birc6/Hyou1/Ctnnb1/Rb1cc1/Cd44/Cdk11b/Cdkn2d/Cflar/Clu/Ackr3/Creb3/Csf2/Cttn/Cx3cr1/Dab2/Epo/Eya1/Eya2/Eya4/Fga/Fgf10/Gas1/Gata4/Gdnf/Gclc/Gclm/Gnai2/Gnai3/Gpx1/Hdac2/Htt/Hells/Hgf/Hif1a/Dnaja1/Hsph1/Icam1/Ier3/Igf1/Il4/Il7/Itga6/Itgav/Lmna/Sgk3/Rtkn2/Bmf/Maz/Mcl1/Mdm2/Mmp9/Mnt/Nfe2…	158
BP	GO:0002697	regulation of immune effector process	264/10580	420/23174	6.58298841743494e-13	1.21245765123341e-11	4.89717811473278e-12	Spon2/Traf3ip2/Pik3r6/Dusp22/Ticam1/Rapgef1/Nsd2/Rnf216/Foxp1/Rap1a/Abr/Bcr/H2-Q6/H2-Q9/Adora2b/Adora3/Ager/Angpt1/Gfer/Ap1g1/Atg5/Cd5l/Bcl6/Btk/C1qbp/C6/Cd22/Cd24a/Cd28/Cd37/Cd59a/Cd84/Cfh/Ccr2/Ccr7/Creb3/Crk/Cr1l/Cd55/Dhx9/Dnase1/Dnase1l3/Muc4/F2rl1/Fadd/Fcer2a/Fcgr1/Fcgr2b/Fcgr3/Fer/Fes/Fgl2/Fgr/Tlr3/Fzd5/Gab2/Gata2/Gata3/Gpi1/Grn/H2-M2/H2-Q10/H2-Q4/H2-T10/H2-T22/H2-T24/Ptpn6/Hfe/Foxj1/Hk1/Hlx…	264
BP	GO:0061572	actin filament bundle organization	123/10580	169/23174	6.59657201275572e-13	1.21245765123341e-11	4.89717811473278e-12	Tmsb15b2/Pls1/Synpo/Baiap2/Aif1l/Cald1/Arrb1/Actn1/Braf/Triobp/Abl1/Abl2/Pawr/Aif1/Synpo2/Rhoa/Rhob/Rhod/Arhgap6/Rnd2/Pcdh15/Cfl1/S1pr1/Eln/Dmtn/Eps8/Ccn2/Gas7/Gpr65/Lpar1/Id1/Itgb1bp1/Itgb5/Cd47/Stmn1/Marcks/Smad3/Met/Myo1b/Myoc/Nf2/Nrp1/Pik3r1/Prkcq/Lcp1/Inpp5k/Ptger4/Ptk2b/Pxn/Rac1/Rdx/Rock1/Rock2/Cx3cl1/Sorbs1/Src/Srf/Phldb2/Swap70/Sdc4/Mtss1/Tacr1/Tesk1/Tgfb3/Tgfbr1/Phactr1/Tnfaip1/Tpm1/Hsp9…	123
BP	GO:0043491	protein kinase B signaling	133/10580	186/23174	6.93830696799505e-13	1.26971251634941e-11	5.12843342672067e-12	Plekha1/Inpp5f/Fam110c/Rapgef1/Cavin3/Angpt1/Akt2/Zfp36l1/C1qbp/Cav3/Cd28/Plk3/Cx3cr1/Dag1/Ddit3/Dlg1/Egfr/Eng/Epha2/F10/F3/F7/Sesn1/Ptk2/Fgf2/Gas6/Gata3/Gata4/Gcnt2/Gpx1/Hcls1/Hdac2/Hbegf/Hpse/Hsp90ab1/Hsp90aa1/Hyal2/Igf1/Igf1r/Igf2/Igfbp5/Ilk/Insr/Irs1/Itgb1/Itgb1bp1/Itsn1/Kdr/Klf4/Sh2b3/Lox/Maz/Mertk/Mtm1/Myoc/Ngfr/Nrxn1/Osm/P2rx4/Pdgfa/Pik3ca/Pik3r3/Inpp5k/Pten/Ptprj/Rara/Ret/Mst1r/Cx3cl1/Sem…	133
BP	GO:0061448	connective tissue development	188/10580	282/23174	6.94847447699965e-13	1.26971251634941e-11	5.12843342672067e-12	Snx19/Arrdc3/Adamts7/Trip11/Bmp3/Atf2/Atp7a/Axin2/Barx2/Bmp10/Bmp2/Bmp4/Bmp5/Bmp6/Gdf2/Bmpr1a/Bmpr1b/Bmpr2/C3ar1/Ctnnb1/Runx3/Cdk4/Cflar/Col11a2/Col12a1/Col5a1/Col6a1/Col6a2/Col6a3/Col7a1/Col1a1/Csf1/Dyrk1b/Edn1/Egr1/Eif2ak3/Fgf18/Fgf2/Fgf9/Fgfr1/Fgfr3/Ccn2/Gdf5/Gli2/Gli3/Gnas/Bscl2/Gpld1/Hand2/Hif1a/Foxa1/Foxa2/Hspg2/Id2/Id4/Idua/Igf1/Ccn1/Il6ra/Itgb3/Lmna/Lox/Zbtb7a/Lrp5/Lrp6/Ltbp3/Smad1/Smad3/…	188
BP	GO:0050803	regulation of synapse structure or activity	184/10580	275/23174	7.37408631812752e-13	1.34357990132607e-11	5.42678755128103e-12	Nrg2/Dnm3/Etv5/Amigo2/Baiap2/Egln1/Abl1/Chrna7/Chrnb2/Adam10/Agrn/Apoe/App/Arc/Arf4/Arf6/Rhoa/Bdnf/Camk2b/Cask/Cdh2/Cdk5r1/Cfl1/Crkl/Cux2/Dag1/Dctn1/Dnm1/Dnm2/Sparcl1/Eef2k/Efna1/Efna5/Epha4/Epha7/Ephb2/Ephb3/Ptk2/Fcgr2b/Fmr1/Fzd1/Grin1/Grin2b/Hnrnpk/Il10ra/Il1rap/Itsn1/Lrrn1/Lrrn3/Ntng2/Mecp2/Mef2c/Afdn/Myo5b/Nedd4/Neurl1a/Nrp2/Nrxn1/Musk/Ntn1/Ntrk3/Pafah1b1/Pick1/Prkca/Pten/Nlgn1/Ptprd/Ptprf/Pt…	184
BP	GO:1900006	positive regulation of dendrite development	85/10580	107/23174	7.44738216604894e-13	1.3530128409186e-11	5.46488767402192e-12	Baiap2/Ache/Apoe/Bmp5/Camk2b/Cask/Cfl1/Cobl/Cux1/Cux2/Eef2k/Eif4g2/Epha4/Ezh2/Fmr1/Lpar1/Nr3c1/Grn/Hnrnpk/Il1rap/Ilk/Itsn1/Mapkapk5/Mecp2/Met/Pias2/Afdn/Myo5b/Neurl1a/Numbl/Pafah1b1/Palm/Psen1/Nlgn1/Ptprd/Ptprf/Ptprz1/Rac1/Sgk1/Cyfip1/Cpeb3/Shank2/Nrg1/Cdkl3/Rab21/Nlgn2/Tiam1/Vldlr/Tbc1d24/Itpka/Zmynd8/Fbxw8/Caprin2/Akap5/Pacsin1/Ppp1r9a/Shank1/Nlgn3/Ankrd27/Ss18l2/Ss18l1/Stau2/Iqgap1/Foxo6/Crtc1…	85
BP	GO:0060021	roof of mouth development	76/10580	93/23174	7.95562528218885e-13	1.44118330039882e-11	5.82101264390703e-12	Plekha1/Tshz1/Acvr2b/Bmpr1a/Col11a2/Dlg1/Ephb2/Ephb3/Foxf2/Fzd1/Gas1/Gdf11/Gli3/Hand2/Inhba/Jag2/Lef1/Loxl3/Lrp6/Smad2/Smad4/Mef2c/Men1/Meox2/Msc/Msx1/Pdgfra/Prrx1/Dhrs3/Sgpl1/Shh/Ski/Snai2/Snai1/Sos1/Sox11/Satb2/Tbx2/Tbx3/Tcf21/Tfap2a/Wfikkn1/Csrnp1/Wdpcp/Tgfb2/Tgfb3/Tgfbr1/Tgfbr2/Tgfbr3/Ift88/Sumo1/Wnt11/Wnt3a/Wnt5a/Wnt7a/Insig1/Fras1/Osr1/Bnc2/Wfikkn2/Schip1/Chd7/Zfp950/Lrrc32/Fzd2/Asph/Anp32b…	76
BP	GO:0051402	neuron apoptotic process	194/10580	293/23174	7.99730306564055e-13	1.44457031812116e-11	5.83469298073957e-12	Amigo2/Unc5b/Xrcc4/Arrb1/Itga1/Braf/Adarb1/Scn2a/Egln2/Egln3/Aatk/Pawr/Adora2a/Parp1/Ager/Angpt1/Agrn/Akt2/Apaf1/Xiap/Birc5/Apoe/App/Rhoa/Atf2/Atm/Atp7a/Bag1/Bcl2/Bcl2l1/Bdnf/Btg2/C5ar1/Hyou1/Cacna1a/Casp6/Casp7/Ctnnb1/Cdk5r1/Cebpb/Chl1/Cit/Coro1a/Cln3/Cntf/Dnajc5/Cx3cr1/Ddit3/Atn1/Egr1/Epha7/Erbb3/Esr1/Esr2/F2r/Fadd/Fas/Fasl/Fgfr3/Fmr1/Gata3/Gdf5/Gdnf/Gclc/Gclm/Glp1r/Gpi1/Gpx1/Grik2/Grik5/Grin1/…	194
BP	GO:0051235	maintenance of location	209/10580	320/23174	8.15703005994178e-13	1.46920031394825e-11	5.93417478648155e-12	Tmsb15b2/Acacb/Akap9/Topors/Osbpl11/Camk2d/Ibtk/Sri/Ank2/Grk2/Abcg1/Abl1/Adcy6/Ank3/Ap3d1/Atg5/Apoe/Atp2a1/Atp7b/Bard1/Bdkrb1/Aspm/Casq2/Cav1/Cd4/Coro1a/Cxcr3/Ccr5/Creb3/Cry2/Dag1/Ddit3/Dmd/Ednra/Ehd1/Epb41l3/F2r/F2rl3/Fasl/Fbn1/Fbn2/Fgf2/Gaa/B4galnt1/Glp1r/Bscl2/Grik5/Hspa5/Hap1/Ptpn6/Htt/Hk1/Hk2/Htr2a/Htr2c/Itgav/Itgb3/Itpr1/Itpr2/Itpr3/Lats1/Lpl/Stard4/Slc8b1/Bbc3/Lyn/Myo5a/Nbl1/Nfkbib/Pafah1b…	209
BP	GO:0018105	peptidyl-serine phosphorylation	204/10580	311/23174	8.20096531969336e-13	1.47289337141693e-11	5.94909123341365e-12	Akap9/Inpp5f/Prkd2/Mapkapk3/Pwp1/Csnk1g2/Sbk1/Csnk1d/Prkaa1/Stk38/Ttbk1/Camk2d/Ogt/Pkn2/Arrb1/Braf/Raf1/Grk2/Chrna7/Angpt1/Akt2/App/Atm/Axin1/Bak1/Bcl2/Bdkrb2/Bdnf/Cab39/Camk2a/Camk2b/Camk4/Cav1/Cd44/Cdc7/Cdk5r1/Clk1/Csnk2a2/Dmd/Dyrk1a/Egfr/Eif2ak3/Mark2/Dmtn/Epm2a/Epo/Ttbk2/Gas6/Gfra2/Hcls1/Hdac6/Hgf/Hipk2/Hipk3/Hk1/Hsp90ab1/Hsp90aa1/Ikbkb/Ilk/Lats1/Lif/Sgk3/Smad7/Mapkapk2/Mapkapk5/Mark3/Met/Mkn…	204
BP	GO:0110053	regulation of actin filament organization	172/10580	254/23174	8.39783661322833e-13	1.5039544430414e-11	6.07454848136354e-12	Tmsb15b2/Brk1/Plekhg2/Synpo/Cdc42ep2/Cdc42ep1/Nckap1l/Kank1/Baiap2/Braf/Shroom2/Abl1/Synpo2/Arf6/Rhoa/Arhgap6/Arpc1b/Capg/Capza1/Cfl1/Cit/Coro1a/Cttn/Dlg1/S1pr1/Eln/Dmtn/Eps8/F2rl1/Fer/Ccn2/Fmn1/Gpr65/Lpar1/Grb2/Hcls1/Icam1/Id1/Itgb1bp1/Cd47/Stmn1/Lats1/Kirrel/Smad3/Met/Myoc/Nck1/Nck2/Nf2/Nrp1/Pecam1/Pick1/Pik3r1/Prkce/Prkcq/Inpp5k/Ptger4/Ptk2b/Twf1/Tmsb4x/Pxn/Rac1/Rdx/Trim27/Rgs4/Rock1/Rock2/Ccl…	172
BP	GO:0051017	actin filament bundle assembly	121/10580	166/23174	8.49897771444502e-13	1.5177435770739e-11	6.13024349498846e-12	Tmsb15b2/Pls1/Synpo/Baiap2/Aif1l/Cald1/Arrb1/Actn1/Braf/Triobp/Abl1/Abl2/Pawr/Aif1/Synpo2/Rhoa/Rhob/Rhod/Arhgap6/Rnd2/Pcdh15/Cfl1/S1pr1/Eln/Dmtn/Eps8/Ccn2/Gas7/Gpr65/Lpar1/Id1/Itgb1bp1/Itgb5/Cd47/Stmn1/Marcks/Smad3/Met/Myo1b/Myoc/Nf2/Nrp1/Pik3r1/Prkcq/Lcp1/Inpp5k/Ptger4/Ptk2b/Pxn/Rac1/Rdx/Rock1/Rock2/Cx3cl1/Sorbs1/Src/Srf/Phldb2/Swap70/Sdc4/Mtss1/Tacr1/Tesk1/Tgfb3/Tgfbr1/Phactr1/Tnfaip1/Tpm1/Hsp9…	121
BP	GO:0072006	nephron development	109/10580	146/23174	8.52428761972358e-13	1.51795104752358e-11	6.13108147868594e-12	Klhl3/Dchs2/Nup107/Lgr4/Ampd2/Npnt/Angpt1/Angpt2/Agtr1a/Agtr1b/Ahr/Bcl2/Bmp2/Bmp4/C3ar1/Ctnnb1/Ctnnd1/Cd44/Cflar/Col4a3/Col4a4/Dlg1/Dll1/Egr1/Enpep/Eya1/Fgf1/Fgf2/Fmn1/Gata3/Gdnf/Gli3/Hes1/Hey1/Hoxb7/Il6ra/Ilk/Irx1/Irx2/Irx3/Itga3/Itgb3/Jag1/Lif/Smad4/Mef2c/Foxc1/Mpv17/Myc/Nid1/Notch1/Notch2/Notch3/Pbx1/Pdgfb/Pdgfra/Pdgfrb/Pgf/Pou3f3/Prom1/Ptch1/Ptpro/Ret/Shh/Six1/Six4/Sox8/Sox9/Mtss1/Hnf1b/Tcf21…	109
BP	GO:0000819	sister chromatid segregation	128/10580	178/23174	9.62106268714272e-13	1.70841808054743e-11	6.90038751156355e-12	Pds5b/Numa1/Champ1/Tubg1/Slf1/Chmp7/Espl1/Nusap1/Tpr/Vps4a/Apc/Birc5/Atm/Axin2/Phb2/Bub1b/Bub3/Ctnnb1/Cenpc1/Cit/Smc3/Fen1/Smc2/Haspin/Hira/Kpnb1/Incenp/Kif4/Lats1/Mad1l1/Anapc1/Mre11a/Rad21/Rb1/Vps4b/Chmp6/Stag1/Stag2/Dis3l2/Aurkb/Gen1/Sycp3/Mcmbp/Cdk5rap2/Chtf8/Ncaph/Cdc27/Terf1/Wapl/Top2a/Top2b/Rmi2/Klhl22/Atrx/Smc5/Slf2/Zfp207/Kif18a/Msto1/Pogz/Cenpe/Phf13/Lrrk1/Pcid2/Dync1li1/Cdc6/Ik/Smc1a/C…	128
BP	GO:0014910	regulation of smooth muscle cell migration	70/10580	84/23174	9.9425635356898e-13	1.76005065034997e-11	7.10893408684985e-12	Camk2d/Ace/Adamts1/Ager/Aif1/Atp7a/Bcl2/Bmpr1a/Crk/Cyp1b1/Egr1/F3/Ptk2/Fga/Fgf9/Lpar1/Has2/Igf1/Igfbp3/Igfbp5/Il6st/Ilk/Itgb3/Lrp1/Mdk/Mdm2/Mef2c/Myc/Myo5a/Nfe2l2/Nr4a3/P2ry2/Pcsk5/Pdgfa/Pdgfb/Pdgfrb/Pgr/Serpine1/Plxna1/Ppard/Ppargc1a/Prkg1/Ptger4/Tmsb4x/Slit2/Sorl1/Src/Hdac4/Trib1/Tacr1/Myocd/Sema6d/Tert/Vtn/Rapgef3/Ssh1/P2ry6/Dock4/Rab5a/Iqgap1/Smo/Nox4/Postn/Foxo4/Rapgef4/Dock7/Dock5/Pdgfd/Rps…	70
BP	GO:0003300	cardiac muscle hypertrophy	81/10580	101/23174	9.96783378181019e-13	1.76005065034997e-11	7.10893408684985e-12	Mir208b/Inpp5f/Cdk9/Camk2d/Foxp1/Adk/Parp1/Parp2/Adra1b/Adra1a/Adrb1/Akap1/Slc25a4/Bmp10/Cav3/Csrp3/Edn1/Ezh2/Myh7/Ptk2/Gata4/Gata5/Gata6/Nr3c1/Hand2/Hey2/Igf1/Jarid2/Lmna/Smad3/Smad4/Mef2a/Mef2c/Myh6/Nfatc3/Nr4a3/Notch1/P2rx4/Prkca/Ppara/Ppp3ca/Prkg1/Twf1/Rgs2/Rgs4/Rock1/Rock2/Ryr2/Slc9a1/Tcap/Myocd/Camta2/Tiam1/Tnfrsf1a/Tnfrsf1b/Trpc3/Ttn/Ccn4/Yy1/Kdm4a/Ece1/Sorbs2/Akap6/Pde5a/Map2k4/Tomm70a/Lm…	81
BP	GO:0001666	response to hypoxia	142/10580	202/23174	1.00628710683575e-12	1.7718545528206e-11	7.15661064923438e-12	Wtip/Camk2d/Ogt/Raf1/Scn2a/Slc8a3/Egln1/Egln2/Chrna4/Chrna7/Chrnb2/Adam17/Adora1/Adrb2/Ager/Alas2/Birc2/Arnt/Arnt2/Atm/Atp1b1/Bach1/Bad/Bcl2/Bmp2/Bnip3l/Zfp36l1/Hyou1/Camk2g/Cat/Casp1/Cav1/Cd24a/Cd34/Cd38/Plk3/Cryab/Cybb/Edn1/Ednra/Egr1/Eif4ebp1/Eng/Epas1/Epo/Fabp1/Flt1/Fosl2/Gata6/Grin2b/Hif1a/Hmox2/Hp1bp3/Prmt2/Itpr1/Itpr2/Ajuba/Kcnd2/Kcnk2/Kcnk3/Kdr/Acot2/Smad3/Smad4/Mecp2/Mmp2/Cited2/Commd1/M…	142
BP	GO:0009451	RNA modification	104/10580	138/23174	1.02570742802928e-12	1.79928775827032e-11	7.26741476120368e-12	Kti12/Adat3/Rpusd3/Cbll1/Dph3/Qtrt2/Nsun3/Rpusd1/Jmjd6/Trmt10a/Sephs1/Rbm15b/Nop2/Adarb1/Aicda/Tgs1/Apobec1/Apobec2/Trdmt1/Fbl/Emg1/Thumpd3/Hnrnpc/Mettl1/Sephs2/Tyw3/Mettl14/Alkbh1/Tarbp1/Tfb1m/Aars2/Trub2/Mettl8/Pcif1/Rbm15/Trmt13/Mepce/Ctu1/Thumpd1/Cmtr2/Aars/Thada/Dkc1/Rbm47/Fto/Alkbh5/Rpusd2/Nsun2/Trmt9b/Ankrd16/Trmt61a/Lcmt2/Fdxacb1/Trmt10c/Mettl2/Ftsj1/Ftsj3/Adar/Wdr4/Elp2/Wtap/Bud23/Virma/…	104
BP	GO:0050807	regulation of synapse organization	178/10580	265/23174	1.02759195866854e-12	1.79928775827032e-11	7.26741476120368e-12	Nrg2/Dnm3/Etv5/Amigo2/Baiap2/Egln1/Abl1/Chrna7/Chrnb2/Adam10/Agrn/Apoe/App/Arc/Arf4/Arf6/Rhoa/Bdnf/Camk2b/Cask/Cdh2/Cdk5r1/Cfl1/Crkl/Cux2/Dag1/Dctn1/Sparcl1/Eef2k/Efna1/Efna5/Epha4/Epha7/Ephb2/Ephb3/Ptk2/Fcgr2b/Fmr1/Fzd1/Grin1/Grin2b/Hnrnpk/Il10ra/Il1rap/Itsn1/Lrrn1/Lrrn3/Ntng2/Mecp2/Mef2c/Afdn/Myo5b/Nedd4/Neurl1a/Nrp2/Nrxn1/Musk/Ntn1/Ntrk3/Pafah1b1/Prkca/Pten/Nlgn1/Ptprd/Ptprf/Ptpro/Rheb/Sema3f/…	178
BP	GO:0032479	regulation of type I interferon production	68/10580	81/23174	1.0327893328177e-12	1.80336492947002e-11	7.28388266303009e-12	Ticam1/Rnf216/Tirap/Cd14/Crebbp/Dhx9/Flot1/Flt3/Tlr3/Hmgb1/Hspd1/Ifnar1/Irak1/Irf1/Acod1/Tlr7/Tlr8/Havcr2/Gbp4/Ppm1b/Ptpn11/Ptpn22/Sirpa/Rel/Stat1/Syk/Rnf26/Cgas/Dhx33/Nploc4/Polr3a/Tlr4/Traf3/Ilrun/Yy1/Zfp64/Mavs/Ddx58/Plcg2/Setd2/Peli3/Tlr2/Gpatch3/Atg9a/Nlrc3/Nlrx1/Irf3/Pqbp1/Tbk1/Zbtb20/Nmi/Riok3/Polr3d/Polr3g/Zcchc3/Cactin/Polr3f/Polr3b/Ifih1/Rnf135/Dhx36/Tmem173/Traf3ip1/Polr3c/Zc3hav1/Dhx5…	68
BP	GO:0030100	regulation of endocytosis	192/10580	290/23174	1.05825399071342e-12	1.84049148823659e-11	7.4338387220166e-12	Ldlrap1/Rubcn/Synj1/Cbll1/Ano6/Scrib/Nckap1l/Rab31/Rapgef1/Mex3b/Ston2/Arrb1/Rap1a/Abr/Bcr/Rap1gap/Ager/Angpt1/Ankfy1/Ap2a1/Atg5/Apoe/Arc/Rab27a/Bcl2l1/Bicd1/C2/Calr/Cav1/Cav3/Cbl/Cd14/Cd151/Cd22/Cd2ap/Cdh13/Clu/Ccr7/Csk/Dab2/Dlg4/Dll1/Dnm1/Dnm2/Eef2k/Efnb2/Egf/Epha3/Epn2/F2rl1/Ptk2/Fcgr1/Fcgr2b/Fcgr3/Fgr/Flot1/Fmr1/Gas6/Gata2/Lrp2/Hap1/Hfe/Hnrnpk/Hpca/Il15/Il15ra/Il2rb/Il2rg/Il4/Itgav/Itgb1/Itgb…	192
BP	GO:0051100	negative regulation of binding	122/10580	168/23174	1.05990760219797e-12	1.84049148823659e-11	7.4338387220166e-12	Fam192a/Ttbk1/Btaf1/Sri/Rap1gap/Ace/Adam15/Adrb2/Cav1/Ckmt1/Dab2/Ddit3/Dvl1/E2f1/Eif2s1/Eif2b4/Ttbk2/Hand2/Hdac2/Hey1/Hey2/Hfe/Hnrnpk/Hspa4/Id1/Id2/Id3/Id4/Ifit2/Isl1/Itga4/Itgb1bp1/Jak2/Jun/Stmn1/Lef1/Lrpap1/Usp33/Mecp2/Met/Msx1/Map2/Myc/Nfib/P2ry1/Pdgfb/Per2/Ppara/Ppp3ca/Psen1/Psen2/Eif4a3/Ptprf/Ripor2/Rest/Rock1/Sin3a/Sumo3/Sorl1/Sox11/Aurkb/Aurka/Eif2b1/Efhb/Bag2/Wfikkn1/Wapl/Plscr1/Sumo1/Ilr…	122
BP	GO:1901988	negative regulation of cell cycle phase transition	116/10580	158/23174	1.11469354350837e-12	1.92872509543442e-11	7.79021874874462e-12	Dgkz/Atf5/Babam2/Tpr/Vps4a/Apc/Birc5/Gjc2/Atm/Bcl2/Blm/Brca1/Zfp36l1/Zfp36l2/Bub1b/Bub3/Ccnd1/Cdkn1a/Cdkn2b/Cdkn2d/Plk3/Cradd/Ezh2/Gas1/Haspin/Prmt2/Hus1/Ier3/Klf4/Mad1l1/Mbd4/Mdm2/Men1/Mre11a/Ovol1/Pkd2/Pml/Ppp2r3d/Prkdc/Pten/Rad17/Rad21/Rb1/Rbl2/Ripk1/Uimc1/Slfn1/Sox4/Aurkb/Gen1/Hus1b/Brcc3/Cdk5rap2/Cdc73/Taok1/Terf1/Cdc14b/Klhl22/Zfp207/Gigyf2/Cenpe/Lrrk1/Dcun1d3/Pcid2/Nae1/Rfwd3/Kank2/Sept7/D…	116
BP	GO:0001838	embryonic epithelial tube formation	113/10580	153/23174	1.11992468952205e-12	1.92872509543442e-11	7.79021874874462e-12	Phactr4/Scrib/Prickle1/Ovol2/Abl1/Abl2/Adm/Apaf1/Bcl10/Bmp4/Bmp5/Casp8/Ctnnb1/Celsr1/Cfl1/Cobl/Dvl1/Dvl3/Enah/Plxnb2/Fzd1/Fzd3/Fzd6/Gata3/Kat2a/Gdnf/Lrp2/Hif1a/Irx1/Irx2/Irx3/Lmo4/Lrp6/Glmn/Cited2/Mthfr/Nup50/St14/Ptch1/Rab23/Rara/Rarg/Ret/Rock2/Sfrp2/Sema4c/Sfrp1/Shh/Stil/Six1/Six4/Ski/Sox11/Sox4/Sox8/Sox9/Hectd1/Spint1/Sdc4/Hnf1b/Tfap2a/Tgfb1/Tgfb2/Tgif1/Traf6/Tulp3/Twist1/Kdm6a/Wnt4/Wnt5a/Mib1…	113
BP	GO:0051053	negative regulation of DNA metabolic process	113/10580	153/23174	1.11992468952205e-12	1.92872509543442e-11	7.79021874874462e-12	Smg6/Ankrd1/Xrcc4/Stn1/Rnf169/Acvrl1/Parp1/Ahr/Aicda/Helb/Apobec1/Atm/Bcl6/Blm/Gdf2/Bmpr2/Brca2/Smc3/Dach1/Dffa/Ercc1/Gata3/Gja1/Trip12/H1f0/Hnrnpc/Hsf1/Hus1/Inppl1/Kcnk2/Lig3/Recql5/Men1/Mre11a/Msh3/Msh6/Ogg1/Pml/Pparg/Dusp1/Rad17/Rad50/Foxp3/Src/Stag2/Kmt2a/Tent4b/Cgas/Flcn/Terf1/Terf2/Trim28/Timeless/Wapl/Ttf1/Twist1/Rmi2/Thoc1/Xrcc1/Zranb3/Fam129b/Dnajc2/Parp3/Klhl15/Gnl3l/Fancb/Smc1a/Atr/Rte…	113
BP	GO:0007098	centrosome cycle	94/10580	122/23174	1.30697234606715e-12	2.24470714955686e-11	9.06648633509913e-12	Kifc1/Hepacam2/Ccp110/Xpo1/Atf5/Cep131/Brca1/Brca2/Ctnnb1/Dctn1/Gadd45a/Fes/Kat2a/Cep250/Kif11/Kif3a/Usp33/Mdm1/Ppp1r12a/Nin/Npm1/Odf2/Pcm1/Pdcd6ip/Ranbp1/Rock2/Stil/Vps4b/Slc16a1/Plk2/Cetn4/Plk4/Aurka/Gen1/Spice1/Map9/Cdk5rap2/Cep68/Cntrob/Chd3/Haus4/Cenpj/Cep120/Haus6/Crocc/Haus3/Mark4/Arhgef10/Deup1/Dync1li1/Alms1/Pkhd1/Mcph1/Cetn2/Nubp1/C2cd3/Cep63/Fbxw5/Syne2/Cep295/Cntln/Cep135/Arl2/Pard6a/…	94
BP	GO:0048008	platelet-derived growth factor receptor signaling pathway	55/10580	62/23174	1.34992631599529e-12	2.31216262189276e-11	9.33894241841574e-12	Plekha1/Rapgef1/Bcr/Abl1/Abl2/Apod/Cbl/Bcar1/F3/F7/Fer/Gab1/Inppl1/Itgb3/Jak2/Lox/Lrp1/Nr4a3/Nrp1/Pdgfa/Pdgfb/Pdgfra/Pdgfrb/Plat/Pten/Ptgir/Ptpn1/Ptpn11/Ptpn2/Ptprj/Sgpl1/Snca/Src/Cblb/Myocd/Hip1/Csrnp1/Vegfa/Zfand5/Pdap1/Slc9a3r1/Lrig2/Hip1r/Iqgap1/Schip1/Zfp950/Pdgfc/Ift20/Smpd3/Arid5b/Myo1e/Pdgfd/Phf14/Glrx/Tiparp	55
BP	GO:0030178	negative regulation of Wnt signaling pathway	111/10580	150/23174	1.42754216453868e-12	2.43196277291085e-11	9.82282132099901e-12	Tmem64/Prickle1/Rapgef1/Apc/Apoe/Axin1/Axin2/Bmp2/Ctnnd1/Cav1/Cdh1/Cdh2/Dab2/Ddit3/Egr1/Emd/Ankrd6/Fgf9/Fzd1/Fzd6/Gli1/Gli3/Grb10/Hdac2/Hic1/Invs/Isl1/Lats1/Lrp1/Lrp6/Mdk/Mesp1/Notch1/Nxn/Ptpru/Ptpro/Sfrp2/Sfrp1/Shh/Siah2/Snai2/Sox17/Sox2/Sox9/Rbms3/Rnf43/Stk11/Scyl2/Tcf7l2/Tle1/Tle3/Tle4/Shisa2/Wnt11/Wnt5a/Wnt5b/Lzts2/Lrp4/Tmem131l/Ppp2r3a/Apc2/Grem1/Fermt1/Tsku/Mapk14/Ror2/Slc9a3r1/Jade1/G3bp1/…	111
BP	GO:0120032	regulation of plasma membrane bounded cell projection assembly	130/10580	182/23174	1.42760780019743e-12	2.43196277291085e-11	9.82282132099901e-12	Brk1/Ccp110/Mien1/Dnm3/Rhoq/Cdc42ep2/Cdc42ep1/Ift140/Kank1/Ccdc88a/Rap1gap/Zmynd10/Agrn/Apc/Atg5/Arf6/Atp7a/Klf5/Cav1/Cfl1/Cln3/Ccr7/Cobl/Dnm2/Dmtn/Epha2/Eps8/F2rl1/Ttbk2/Fer/Fmr1/Hap1/Htt/Hras/Hsp90aa1/Icam1/Mak/Mns1/Map4/Myo10/Neurl1a/Nrp1/Nrxn1/Odf2/Palm/Prkcq/Pld1/Nlgn1/Bcas3/Twf1/Ripor2/Rac1/Dcdc2a/Rdx/Rp1/Cyfip1/Slit2/Srf/Hdac4/Rab3ip/Wdpcp/Cntrob/Tgfb3/Tgfbr1/Ift88/Cenpj/Dpysl3/Cep120/Klhl…	130
BP	GO:0048640	negative regulation of developmental growth	97/10580	127/23174	1.46725241083768e-12	2.49274287960153e-11	1.00683152629886e-11	Sema3d/Foxp1/Aatk/Adrb1/Adrb2/Adrb3/Apc/Bmp4/Cav3/Cdk5r1/Cdkn1a/Cdkn1b/Cfl1/Ccr5/Epha7/Bcl11a/Ptk2/Fgfr3/Gja1/Gnas/H19/Hdac2/Slc6a4/Ifrd1/Jarid2/Kcnk2/Mecp2/Meis1/Men1/Cited2/Map2/Nrp1/Ntn1/Ppara/Ptch1/Pten/Rai1/Rgs2/Rgs4/Ripk1/Ryk/Atxn2/Sfrp2/Sema3a/Sema3b/Sema3c/Sema3e/Sema3f/Sema4a/Sema4b/Sema4c/Sema4d/Sema4f/Sema5a/Sema6a/Sema6b/Sema6c/Sema7a/Sfrp1/Slit2/Stc2/Wwc1/Cdkl3/Tbx5/Tcf7l2/Sema6d/Soc…	97
BP	GO:0017015	regulation of transforming growth factor beta receptor signaling pathway	82/10580	103/23174	1.52235664360269e-12	2.56555867605536e-11	1.03624219680251e-11	Emilin1/Npnt/Adam17/Axin1/Cav1/Cav3/Cdkn2b/Crebbp/Dab2/Dnm2/Eng/Fbn1/Fbn2/Got1/Hspa5/Hipk2/Hsp90ab1/Itga3/Lox/Zbtb7a/Peg10/Smad2/Smad3/Smad4/Smad6/Smad7/Men1/Cited2/Furin/Pdpk1/Ppm1a/Glg1/Ski/Skil/Stk11/Strap/Zeb1/Myocd/Wfikkn1/Flcn/Tgfb1/Tgfb1i1/Tgfb3/Tgfbr3/Thbs1/Nkx2-1/Nrros/Xbp1/Zfyve9/Cd109/Dand5/Itga8/Fermt1/Vasn/Ltbp1/Wfikkn2/Ep300/Zfp703/Lemd3/Eid2/Ldlrad4/Htra1/Stub1/Snx1/Chst11/Pmepa1/S…	82
BP	GO:0035601	protein deacylation	82/10580	103/23174	1.52235664360269e-12	2.56555867605536e-11	1.03624219680251e-11	Tada3/Prkd2/Spred3/Prkaa1/Brms1/Spred1/Spred2/Baz2a/Bcl6/Ctbp1/Dyrk1a/Elk4/Smarcad1/Lpin1/Hdac2/Hdac5/Hdac6/Ndst1/Msl3/Mapt/Per1/Per2/Phb/Prkd1/Lypla1/Pml/Ppt1/Rest/Ncor1/Foxp3/Sin3a/Sin3b/Ncor2/Srebf1/Hdac4/Sirt7/Tbl1x/Tcf21/Kdm5a/Abhd17a/Tada2a/Morf4l1/Rcor1/Tgfb1/Ccar2/Vegfa/Abhd17b/Lyplal1/Zbtb7b/Nek3/Dysf/Fry/Ep300/Bex4/Brms1l/Akap8l/Morf4l2/Akap8/Ripk3/Sphk2/Sirt2/Lrrk2/Sirt5/Abhd13/Ing2/Zn…	82
BP	GO:0098732	macromolecule deacylation	82/10580	103/23174	1.52235664360269e-12	2.56555867605536e-11	1.03624219680251e-11	Tada3/Prkd2/Spred3/Prkaa1/Brms1/Spred1/Spred2/Baz2a/Bcl6/Ctbp1/Dyrk1a/Elk4/Smarcad1/Lpin1/Hdac2/Hdac5/Hdac6/Ndst1/Msl3/Mapt/Per1/Per2/Phb/Prkd1/Lypla1/Pml/Ppt1/Rest/Ncor1/Foxp3/Sin3a/Sin3b/Ncor2/Srebf1/Hdac4/Sirt7/Tbl1x/Tcf21/Kdm5a/Abhd17a/Tada2a/Morf4l1/Rcor1/Tgfb1/Ccar2/Vegfa/Abhd17b/Lyplal1/Zbtb7b/Nek3/Dysf/Fry/Ep300/Bex4/Brms1l/Akap8l/Morf4l2/Akap8/Ripk3/Sphk2/Sirt2/Lrrk2/Sirt5/Abhd13/Ing2/Zn…	82
BP	GO:0090090	negative regulation of canonical Wnt signaling pathway	92/10580	119/23174	1.59325788339568e-12	2.67786605749338e-11	1.08160371932181e-11	Tmem64/Prickle1/Rapgef1/Apc/Apoe/Axin1/Axin2/Ctnnd1/Cav1/Cdh1/Cdh2/Dab2/Ddit3/Egr1/Emd/Ankrd6/Fzd1/Fzd6/Gli1/Gli3/Hdac2/Invs/Isl1/Lats1/Mdk/Mesp1/Notch1/Ptpru/Ptpro/Sfrp2/Sfrp1/Shh/Siah2/Snai2/Sox17/Sox2/Sox9/Rbms3/Stk11/Scyl2/Tcf7l2/Tle1/Tle3/Tle4/Wnt11/Wnt5a/Wnt5b/Lzts2/Lrp4/Tmem131l/Ppp2r3a/Apc2/Grem1/Fermt1/Mapk14/Ror2/Slc9a3r1/Jade1/G3bp1/Limd1/Mcc/Tnn/Znrf3/Lats2/Dkk3/Prkn/Stk3/Foxo1/Foxo3/…	92
BP	GO:1905330	regulation of morphogenesis of an epithelium	87/10580	111/23174	1.62240575775186e-12	2.71958469152752e-11	1.09845408777473e-11	Etv5/Lgr4/Celsr3/Abl1/Abl2/Agtr1a/Agtr1b/Ar/Phb2/Bmp4/Ctnnb1/Cav3/Cdh1/Celsr1/Dab2/Dvl1/Dvl3/Esr1/Ankrd6/Fgf1/Fgf10/Fgf7/Fgfr1/Fzd1/Fzd3/Fzd6/Gata3/Gdnf/Hgf/Hoxb7/Itgax/Lif/Lrp6/Mdk/Met/Pdgfa/Pdgfra/Pten/Rac1/Rxra/Ryk/Sfrp2/Sfrp1/Shh/Six1/Six4/Snai2/Sox8/Sox9/Phldb2/Tbx2/Hnf1b/Stox1/Tgfb1/Tnf/Vegfa/Wnt11/Wnt2/Wnt4/Wnt5a/Wnt7a/Wnt7b/Grhl3/Ajap1/Btbd7/Grem1/Adamts12/Sulf1/Ror2/Smo/Znrf3/Ahi1/Fkbpl/…	87
BP	GO:0031334	positive regulation of protein complex assembly	165/10580	243/23174	1.71074724835464e-12	2.86004180935034e-11	1.15518543197968e-11	Brk1/Numa1/Cdc42ep2/Cdc42ep1/Cnot6/Slf1/Nckap1l/Ttbk1/Baiap2/Ahr/Rims1/Apc/Arf6/Rhoa/Arpc1b/Atm/Bid/Ctnnb1/Cav1/Cav3/Cd24a/Cdkn1b/Cebpa/Coro1a/Clu/Creb1/Csf2/Cttn/Dctn1/Asap1/Dlg1/Mapre1/Epn1/Esr1/Fas/Fer/Fes/Fmn1/Fosl1/Gda/Grb2/Hdac6/Hsp90aa1/Icam1/Ide/Ajuba/Jun/Kirrel/Bbc3/Bmf/Mecp2/Met/Mitf/Msn/Map1b/Mapt/Nck1/Nck2/Nin/Pcsk5/Pick1/Prkce/Lcp1/Psmc3/Ptk2b/Rac1/Trim27/Ccl11/Cyfip1/Fchsd2/Src/Srf/…	165
BP	GO:0007033	vacuole organization	118/10580	162/23174	1.76297069783e-12	2.93953151367623e-11	1.18729172781403e-11	Atg14/Tbc1d14/Fig4/Pip4k2b/Ehmt2/Abca1/Laptm4b/Acp2/Vps4a/Pip4k2c/Atg5/Synpo2/Rb1cc1/Coro1a/Tpp1/Cln3/Ctsd/Epm2a/Aktip/Gaa/Grn/Idua/Irgm1/Mfn2/Hook2/Lyst/Man2a1/Mtm1/Myo7a/Pik3c2a/Pikfyve/Pip4k2a/Ppt1/Psen1/Hps4/Rab20/Rab23/Rab33b/Rab7/Vps4b/Snapin/Cln5/Tfeb/Spg11/Ubxn2a/Pacs2/Vps41/Ift88/Tmem165/Ulk1/Fez2/Pik3c3/Rab3gap1/Rab7b/Lrsam1/Ambra1/Vps18/Tpcn2/Smcr8/Pik3c2b/Atg9a/Cln8/Rab39/Naglu/Bag3/U…	118
BP	GO:0055007	cardiac muscle cell differentiation	106/10580	142/23174	1.77733617071101e-12	2.95564422462683e-11	1.19379973371066e-11	Maml1/Camk2d/Foxp1/Acadm/Actc1/Acvr1/Parp2/Adra1b/Adra1a/Adrb1/Alpk3/Slc25a4/Speg/Atg5/Bmp10/Bmp2/Bmp4/Cacybp/Cav3/Csrp3/Dll1/Edn1/Efnb2/Fzd7/Gata4/Gata6/Kat2a/Nr3c1/Hdac2/Hey2/Igf1/Itgb1/Lmna/Smad4/Mef2a/Mef2c/Mesp1/Met/Sik1/Myh11/Myh6/Myom1/Neb/Pdgfra/Pdgfrb/Pitx2/Ppara/Prkg1/Prox1/Dicer1/Rara/Rgs2/Rgs4/Rxra/Rxrb/Slc8a1/Slc9a1/Sox6/Srf/Nrg1/Tbx3/Tbx5/Tcap/Myocd/Kdm6b/Tgfb1/Ift88/Rarb/Ttn/Vegfa/…	106
BP	GO:0046631	alpha-beta T cell activation	115/10580	157/23174	1.80642882999498e-12	2.99609805418165e-11	1.21013924120203e-11	Tmem98/Nckap1l/Foxp1/Braf/Gpr18/Abl1/Abl2/Adora2a/Ager/Ap3b1/Ap3d1/Arg2/Rhoa/Atp7a/Bcl2/Bcl3/Bcl6/Prdm1/Blm/Runx1/Runx3/Cbfb/Cd24a/Cd28/Cd3e/Cd44/Cd80/Cd83/Cebpb/Ccr2/Ccr7/Eomes/Fut7/Gata3/Gli3/Hfe/Hlx/Hsph1/Il15/Il18r1/Il2rg/Il4/Il4ra/Il6ra/Irf1/Irf4/Itch/Itk/Jak3/Lef1/Loxl3/Anxa1/Ly9/Smad7/Prkcq/Prkcz/Pla2g2d/Pnp/Mapk8ip1/Ptger4/Ptpn22/Ptprc/Ripk2/Rara/Rora/Rorc/Ncor1/Satb1/Sema4a/Foxp3/Shh/Spn…	115
BP	GO:0007005	mitochondrion organization	283/10580	458/23174	1.82351517666238e-12	3.0164780001315e-11	1.21837080501652e-11	Sco2/Pet100/Atg14/Usp30/Ndufb11/Prkaa1/Sharpin/Uqcc3/Ogt/Atad3a/Ggct/Ddhd1/Parp1/Aip/Slc25a4/Atg5/Atf2/Atp2a1/Atp7a/Atpif1/Bad/Bak1/Phb2/Bcl2/Bcl2l1/Bid/Bnip3l/Camk2a/Rb1cc1/Cd24a/Cdc37/Cebpa/Cnp/Cttn/Epas1/Epm2a/Eya2/Fas/Lpin1/Kat2a/Gclc/Gclm/Gpx1/Hap1/Hdac6/Htt/Hgf/Mfsd14a/Hif1a/Hk2/Hspa1l/Hspd1/Hsp90aa1/Hspa4/Ier3/Igf1/Jun/Kdr/Lig3/Lmna/Mfn2/Bbc3/Bmf/Man2a1/Mcl1/Mef2a/Bhlha15/Mmp9/Mpv17/Grpel1…	283
BP	GO:1990138	neuron projection extension	135/10580	191/23174	1.90234641709726e-12	3.1386219364497e-11	1.26770536207724e-11	Sema3d/Syt17/Aatk/Abl1/Rims1/Rims2/Apoe/Bdnf/Bmpr2/Ddr1/Ctnnb1/Cdh4/Cdk5r1/Cxcr4/Ccr5/Cntf/Cttn/Dnm2/Dvl1/Eif4g2/Bcl11a/Gdi1/Hnrnpk/Hsp90ab1/Hsp90aa1/Ifrd1/Ilk/Impact/Itga4/Itgb1/L1cam/Lrp1/Mecp2/Afdn/Map1b/Map2/Mapt/Myo5b/Ndn/Nrp1/Nrp2/Ntn1/Ntrk3/Pafah1b1/Prkcz/Plaa/Plxna1/Rasal1/Ryk/Cxcl12/Sema3a/Sema3b/Sema3c/Sema3e/Sema3f/Sema4a/Sema4b/Sema4c/Sema4d/Sema4f/Sema5a/Sema6a/Sema6b/Sema6c/Sema7a/I…	135
BP	GO:0055074	calcium ion homeostasis	300/10580	490/23174	1.94150242653325e-12	3.19483880973508e-11	1.29041164309678e-11	Tmem64/Xntrpc/Synpo/Pdzd8/Camk2d/Ibtk/Sri/Ank2/Gpr18/Pmch/Slc8a3/Erc1/Abl1/Abl2/Chrna7/Pawr/Adcy8/Adcyap1r1/Adm/Adra1b/Adra1a/Adrb1/Adrb2/Ager/Agtr1a/Agtr1b/Stim2/Calcb/Atg5/Apoe/App/Atp1b1/Atp2a1/Atp2b2/Atp7b/Bak1/Bcl2/Bdkrb1/Bdkrb2/Cxcr5/Bmp4/C3ar1/C5ar1/Cacna1a/Cacna1c/Cacna2d1/Cacnb3/Calca/Casq2/Cav1/Cav3/Cckar/Ccr6/Ms4a1/Cd24a/Cd38/Cd4/Chga/Coro1a/Cln3/Cxcr2/Cxcr3/Cxcr4/Ccr1/Ccr9/Ccr3/Ccr2/C…	300
BP	GO:0043502	regulation of muscle adaptation	78/10580	97/23174	2.02075230354797e-12	3.3165663133427e-11	1.33957800086786e-11	Srl/Cdk9/Camk2d/Foxp1/Gtf2ird2/Adk/Parp1/Parp2/Adra1a/Adrb1/Aif1/Akap1/Slc25a4/Bmp10/Cav3/Edn1/Myh7/Ptk2/Gata5/Nr3c1/Hand2/Igf1/Igfbp5/Jarid2/Klf4/Lmna/Smad3/Smad4/Mef2a/Mef2c/Nfatc1/Nr4a3/Nos3/Notch1/P2rx4/Prkca/Ppara/Ppp3ca/Twf1/Rgs2/Rgs4/Rock1/Rock2/Scn5a/Slc9a1/Hdac4/Tead1/Tnnc1/Tnfrsf1a/Tnfrsf1b/Tnnt1/Trpc3/Ccn4/Yy1/Ece1/Akap6/Prkag3/Pde5a/Tomm70a/Lmcd1/Ep300/Atp2b4/Becn1/Foxo1/Foxo3/Gsk3b/M…	78
BP	GO:0035303	regulation of dephosphorylation	119/10580	164/23174	2.19575051429999e-12	3.5943978471067e-11	1.45179557031019e-11	Camta1/Ppp1r8/Nckap1l/Mgat5/Cdca2/Ppp1r15b/Itga1/Npnt/Spred1/Pawr/Adora1/Ahr/Akap1/Bmp2/Cry2/Vcan/Ell/Epm2a/Gnai2/Htt/Hsp90ab1/Ikbkb/Jak2/Mtmr4/Ppargc1b/Smad3/Mef2c/Ppp1r15a/Ppp1r12a/Igbp1/Pdgfrb/Pirb/Ppp1r1b/Ppp2ca/Inpp5k/Ptbp1/Ptprc/Wdr81/Uri1/Rock1/Rock2/Sema4d/Smpd1/Csrnp2/Swap70/Arfgef3/Ppp1r9b/Cd300a/Zfyve1/Ppp2r5d/Tgfb1/Tgfb2/Tnf/Hsp90b1/Farp1/Marf1/Ywhae/Tiprl/Cnst/Ppp2r5a/Slc39a10/Ppp1r1…	119
BP	GO:1903844	regulation of cellular response to transforming growth factor beta stimulus	83/10580	105/23174	2.27870798466209e-12	3.72050867313919e-11	1.50273237430074e-11	Emilin1/Npnt/Adam17/Axin1/Cav1/Cav3/Cdkn2b/Cflar/Crebbp/Dab2/Dnm2/Eng/Fbn1/Fbn2/Got1/Hspa5/Hipk2/Hsp90ab1/Itga3/Lox/Zbtb7a/Peg10/Smad2/Smad3/Smad4/Smad6/Smad7/Men1/Cited2/Furin/Pdpk1/Ppm1a/Glg1/Ski/Skil/Stk11/Strap/Zeb1/Myocd/Wfikkn1/Flcn/Tgfb1/Tgfb1i1/Tgfb3/Tgfbr3/Thbs1/Nkx2-1/Nrros/Xbp1/Zfyve9/Cd109/Dand5/Itga8/Fermt1/Vasn/Ltbp1/Wfikkn2/Ep300/Zfp703/Lemd3/Eid2/Ldlrad4/Htra1/Stub1/Snx1/Chst11/Pm…	83
BP	GO:0072503	cellular divalent inorganic cation homeostasis	304/10580	498/23174	2.2959055210425e-12	3.73887619307594e-11	1.51015110901405e-11	Tmem64/Xntrpc/Synpo/Slc39a6/Pdzd8/Camk2d/Ibtk/Slc30a9/Sri/Ank2/Gpr18/Pmch/Slc8a3/Erc1/Abl1/Abl2/Chrna7/Pawr/Adcy8/Adcyap1r1/Adm/Adra1b/Adra1a/Adrb1/Adrb2/Agtr1a/Agtr1b/Stim2/Calcb/Ap3d1/Atg5/Apoe/App/Atp1b1/Atp2a1/Atp2b2/Atp7b/Bak1/Bcl2/Bdkrb1/Bdkrb2/Cxcr5/Bmp4/C3ar1/C5ar1/Cacna1a/Cacna1c/Cacna2d1/Cacnb3/Calca/Casq2/Cav1/Cav3/Cckar/Ccr6/Ms4a1/Cd24a/Cd38/Cd4/Chga/Coro1a/Cln3/Cxcr2/Cxcr3/Cxcr4/Ccr1…	304
BP	GO:0010811	positive regulation of cell-substrate adhesion	96/10580	126/23174	2.47211859783753e-12	4.01543604806375e-11	1.62185504093135e-11	Emilin1/Mmrn2/Col16a1/Braf/Triobp/Abl1/Npnt/C1qbp/Calr/Cd3e/Cdh13/Cdk6/Cfl1/Col8a1/Crk/Crkl/Csf1/Dab2/Dag1/Dmd/Dnm2/Edil3/Emp2/Dmtn/Fbln2/Fmn1/Has2/Ccn1/Ilk/Itga3/Itga5/Itga6/Itgb1/Itgb1bp1/Itgb3/Jak2/Jup/Kdr/L1cam/Smad3/Mdk/Myoc/Nedd9/Nid1/Ninj1/Nrp1/Pcsk5/Prkce/Prkcz/Ptk2b/Ptprj/Rac1/Rock1/Rsu1/Ccl25/Sdc4/Tek/Thbs1/Utrn/Vegfa/Vegfc/Vtn/Wnt4/Epb41l5/Agr2/Fermt1/Disc1/Emilin2/Egflam/Map4k4/Prex1/…	96
BP	GO:1903532	positive regulation of secretion by cell	290/10580	472/23174	2.52585973285421e-12	4.09215316513443e-11	1.65284147467291e-11	Ano1/Cd276/Ptpn23/Ildr1/Ankrd1/Sri/Hyal3/Arrb1/Grk2/Erc1/Abl1/Abl2/Chrna4/Chrnb2/Acvr2a/Adcy8/Adora2a/Adora2b/Adora3/Adrb1/Ager/Agtr1a/Aif1/Vps4a/Rims1/Alox8/Ap1g1/Apbb1/Arf6/Rab27a/Bad/Bcl2l1/Blk/Bmp6/Cacna1b/Cacna1d/Cask/Casp1/Casp4/Runx1/Cckar/Cd14/Cd2/Cd2ap/Cd34/Cd38/Cd84/Cftr/Ccr5/Ccr7/Cnr1/Cntf/Creb1/Csf1r/Cyp2j6/Dab2/Dhx9/Doc2b/Edn1/Edn3/Egfr/Aimp1/F2r/F2rl1/Fcnb/Fga/Fgfr1/Fgr/Flt3/Ncs1/Fz…	290
BP	GO:0030278	regulation of ossification	160/10580	235/23174	2.62630419930145e-12	4.2439455518789e-11	1.71415119164257e-11	Isg15/Tmem64/Cd276/Ano6/Adgrv1/Npnt/Clic1/Acvr1/Acvr2a/Acvr2b/Adrb2/Ahr/Ank/Apc/Areg/Axin2/Bcl2/Bmp2/Bmp4/Bmp6/Gdf2/Bmpr1a/Bmpr1b/Bmpr2/Calca/Ctnnb1/Noct/Cdk6/Cebpa/Cebpb/Cebpd/Ccr1/Csf1/S1pr1/Egr2/Bmp2k/Ptk2/Fbn2/Fgf2/Fgfr1/Fgfr3/Gdf10/Gja1/Gli1/Gli3/Gnas/Gpm6b/Hand2/Hdac5/Hey1/Hif1a/Hoxa2/Id1/Id2/Id3/Id4/Ifi204/Igf1/Ccn1/Igfbp5/Il6st/Ilk/Jag1/Jund/Kl/Lmna/Lrp5/Lrp6/Ltbp3/Smad1/Smad3/Smad5/Smad6…	160
BP	GO:1901652	response to peptide	242/10580	383/23174	2.70917909708295e-12	4.36664097545216e-11	1.76370849721028e-11	Rhoq/Prkaa1/Rab31/Kank1/Eprs/Nod1/Eif2b3/Ogt/Mbd5/Braf/Grk2/Chrna7/Adcy6/Adcy8/Parp1/Adrb2/Ager/Agtr1a/Agtr1b/Agtrap/Akt2/Apc/App/Atp2a1/Zfp36l1/Cacna1a/Cacna1b/Cacna2d1/Cacnb1/Cacybp/Camk2a/Casp4/Ctnnb1/Cav1/Cdk4/Cfl1/Cish/Socs3/Creb1/Bcar1/Crk/Cry2/Csk/Csrp3/Ednrb/Egr1/Egr2/Eif2b4/Eif4ebp1/Eif4ebp2/Epha4/Ptk2/Fcgr2b/Fer/Lpin1/Ghr/Gnai2/Gpld1/Grb10/Grb2/Nr4a1/Hnrnpk/Hsf1/Icam1/Igf1/Igf1r/Igf2/Ik…	242
BP	GO:0003179	heart valve morphogenesis	44/10580	47/23174	2.74432964056487e-12	4.41198366255518e-11	1.7820226391284e-11	Emilin1/Adamts9/Acvr1/Fgfrl1/Bmp2/Bmp4/Bmpr1a/Bmpr2/Efna1/Erg/Gata3/Gata4/Gata5/Gja5/Hey1/Hey2/Ccn1/Jag1/Smad4/Smad6/Mdm2/Mdm4/Mef2c/Nfatc1/Nos3/Notch1/Notch2/Rb1/Robo1/Slit2/Slit3/Sox4/Sox9/Tbx5/Tgfb1/Tgfb2/Tgfbr2/Twist1/Zfpm1/Zfpm2/Dchs1/Robo2/Heyl/Mtor	44
BP	GO:0032092	positive regulation of protein binding	86/10580	110/23174	2.80398285373035e-12	4.49638679044616e-11	1.81611349172868e-11	Mapre3/Ticam1/Pacs1/Cald1/Arrb1/Abl1/Abl2/Ace/Agrn/Tirap/Apoe/App/Arf6/Bdnf/Bmp2/Bmp4/Cav1/Mapre1/Eif2ak3/Epha4/Ephb6/Flot1/Aktip/Hfe/Hipk2/Hsf1/Hsp90ab1/Hspa4/Lrp1/Usp33/Mark3/Mef2c/Men1/Mmp9/Pkd1/Ppp2ca/Psen1/Ripk2/Rfng/Plk2/Spta1/Dtx3l/Tcf7l2/Tert/Tiam1/Traf2/Traf4/Vtn/Wnt3a/Wnt5a/Plcl2/Epb41l5/Plcl1/Trib3/Caprin2/Spon1/Gnl3l/Amfr/Epb41/Taf1/Hip1r/Ep300/Prkn/Arhgef7/Stk3/Gsk3b/Park7/Stk4/Crbn/…	86
BP	GO:0014896	muscle hypertrophy	84/10580	107/23174	3.34782032155619e-12	5.35480878913542e-11	2.16283450263654e-11	Mir208b/Inpp5f/Cdk9/Camk2d/Foxp1/Adk/Parp1/Parp2/Adra1b/Adra1a/Adrb1/Akap1/Slc25a4/Ar/Bmp10/Cav3/Csrp3/Edn1/Ezh2/Myh7/Ptk2/Gata4/Gata5/Gata6/Nr3c1/Hand2/Hey2/Igf1/Igfbp5/Jarid2/Lmna/Smad3/Smad4/Mef2a/Mef2c/Myh6/Myoc/Nfatc3/Nr4a3/Notch1/P2rx4/Prkca/Ppara/Ppp3ca/Prkg1/Twf1/Rgs2/Rgs4/Rock1/Rock2/Ryr2/Slc9a1/Tcap/Myocd/Camta2/Tiam1/Tnfrsf1a/Tnfrsf1b/Trpc3/Ttn/Ccn4/Yy1/Kdm4a/Ece1/Sorbs2/Akap6/Pde5a/Ma…	84
BP	GO:0002274	myeloid leukocyte activation	146/10580	211/23174	3.44546622489074e-12	5.49700525118355e-11	2.22026837681979e-11	Ticam1/Ttbk1/Jmjd6/Abr/Bcr/Adam10/Adora2b/Adora3/Ager/Aif1/Anxa3/App/Atm/Slc7a2/Bcl10/Btk/C1qa/C5ar1/Camk4/Casp1/Cd37/Cd48/Cd84/Cebpa/Cftr/Chga/Clu/Cxcr2/Ccr2/Cnr1/Cnr2/Cplx2/Csf2/Ctsc/Cx3cr1/Dnase1/Dnase1l3/F2rl1/Fcgr3/Fer/Fes/Fgr/Flt3l/Tlr3/Gab2/Gata2/Grn/Hmgb1/Hspd1/Hyal2/Il15/Il18rap/Il4/Il4ra/Irf4/Itgam/Jun/Lat/Lbp/Ldlr/Ltbr/Tlr7/Tlr8/Il1rl1/Lyn/Havcr2/Cd200/Myo1f/Ndrg1/Nr4a3/Notch2/Slc11a1/…	146
BP	GO:0032102	negative regulation of response to external stimulus	216/10580	336/23174	3.52981880068386e-12	5.61732683065791e-11	2.26886687468341e-11	Smpdl3b/Inpp5f/Mir7578/Cd276/Sharpin/Sema3d/Selenos/F11/Abr/Gpr18/Bcr/Acp5/Chrna7/Adcy7/Adora1/Adora2a/Adrb2/Ager/Angpt2/Aif1/Abcd1/Apod/Apoe/Mmp28/Arg2/Prdm1/C1qbp/Cacnb3/Cask/Cd24a/Cd34/Cd44/Cdh5/Cdkn1a/Cdkn1b/Socs3/Cnr2/Crk/Cx3cr1/Dvl1/Epha4/Fcgr2b/Fem1a/Fga/Fgf2/Fgl2/Gata3/Gja1/Gp1ba/Gp5/Gpx1/Grin1/Grn/Hc/Hgf/Hmgcr/Ier3/Igf1/Il2ra/Il4/Acod1/Isl1/Itch/Klkb1/Ldlr/Sh2b3/Smad3/Havcr2/Mdk/Cd200/Mv…	216
BP	GO:0060249	anatomical structure homeostasis	247/10580	393/23174	3.68060063266682e-12	5.84248878205647e-11	2.35981093194906e-11	Ildr2/Zbtb48/Tmem64/Smg6/Tex15/Spata7/Prkaa1/Fbxo4/Acaca/Haao/Xrcc4/Stn1/Adgrv1/Erc1/Acp5/Parp1/Adrb2/Aldoa/Apc/Atm/Hnrnpd/Pcdh15/Bcl2/Blm/Brca2/Ctnnb1/Cav3/Cct2/Cct5/Cd34/Cd38/Cdh3/Coro1a/Clcn3/Tpp1/Ccr2/Cnr1/Col11a2/Csf1/Csf1r/Csk/Ctss/Dctn1/Dmd/S1pr1/Egfr/Epas1/Ercc1/Muc4/F2r/Fgf7/Ccn2/Flt3/Flt3l/Xrcc6/Gaa/Gata2/Gcnt2/Gnas/Hif1a/Hnrnpc/Hsp90ab1/Hsp90aa1/Hus1/Idua/Il7/Inpp5d/Itgav/Itgb1/Itgb3/K…	247
BP	GO:0050870	positive regulation of T cell activation	132/10580	187/23174	3.88929917353464e-12	6.15822030348582e-11	2.48733649915565e-11	Cd276/Pik3r6/Nckap1l/Il1rl2/Card11/Adk/Ager/Aif1/Ap3b1/Ap3d1/Rhoa/Bad/Bcl10/Bcl6/Blm/Bmi1/Cav1/Runx1/Runx3/Cbfb/Cd24a/Cd28/Cd3e/Cd4/Cd5/Cd6/Cd80/Cd83/Cd86/Coro1a/Ccr2/Ccr7/Efnb1/Efnb2/Efnb3/Egr3/Ephb4/Ephb6/Epo/Fadd/Flot2/Gata3/Gli3/Hes1/Hlx/Hsph1/Hspd1/Hsp90aa1/Igf1/Igf2/Il12rb1/Il15/Il2ra/Il2rg/Il4/Il4ra/Il6ra/Il6st/Il7/Il7r/Irf1/Itgal/Cd47/Jak3/Lgals1/Anxa1/Havcr2/Cd46/Mdk/Nck1/Nck2/Prkcq/Prkc…	132
BP	GO:0006986	response to unfolded protein	82/10580	104/23174	3.9713342867014e-12	6.27231339854397e-11	2.53341928048764e-11	Dnajc3/Jkamp/Edem2/Selenos/Hspa13/Derl2/Atf3/Bak1/Ccnd1/Creb3/Daxx/Ddit3/Eif2ak3/Ube2j2/Hspa5/Hspa1l/Hsf1/Hsph1/Hspd1/Hspa1b/Hspa2/Hsp90aa1/Hspa9/Mfn2/Bhlha15/Ppp1r15a/Nck1/Nck2/Nfe2l2/Hspa4l/Pik3r1/Pmp22/Eif2ak2/Edem1/Ptpn1/Ptpn2/Hspa1a/Stc2/Creb3l2/Parp16/Thbs1/Thbs4/Wfs1/Xbp1/Atf6/Ficd/Agr2/Amfr/Creb3l1/Cops5/Ern2/Eif2ak4/Dnajb9/Tbl2/Bag3/Upf2/Ep300/Hspa14/Stub1/Vapb/Herpud1/Edem3/Upf3a/Bfar/U…	82
BP	GO:1905269	positive regulation of chromatin organization	87/10580	112/23174	4.00950401039384e-12	6.31672737076082e-11	2.55135830974013e-11	Prkd2/Cdk9/Ogt/Tpr/Rnf20/Arrb1/Atm/Bcl6/Brca1/Ctnnb1/Ctbp1/Daxx/Dnmt1/Eed/Lpin1/Fmr1/Gata3/Kat2a/Isl1/Jarid2/Lif/Lmna/Smad4/Mecp2/Men1/Mtf2/Nap1l2/Prkd1/Pml/Ncor1/Foxp3/Sin3a/Snai2/Srebf1/Slk/Suv39h1/Tal1/Kmt2a/L3mbtl2/Arid5a/Tada2a/Kat7/Tgfb1/Trim28/Tasor/Ctr9/Vegfa/Pphln1/Xbp1/Kdm2a/Zbtb7b/Tada2b/Rnf40/Nsd3/Brd7/Auts2/Ep300/Rif1/Tet1/Sart3/Akap8l/Atf7ip/Paf1/Paxip1/Akap8/Rps6ka4/Sphk2/Snw1/Lrrk…	87
BP	GO:0043506	regulation of JUN kinase activity	75/10580	93/23174	4.08707719748666e-12	6.42284181585029e-11	2.59421847377311e-11	Aida/Ager/Tirap/Axin1/Ccr7/Dab2/Dvl3/Edn1/Epha4/Fzd4/Fzd5/Fzd8/Gab1/Hipk3/Dnaja1/Irak1/Mdfic/Mapk8ip1/Ptk2b/Ptpn1/Ptpn22/Ripk2/Ripk1/Sfrp2/Sfrp1/Syk/Tiam1/Tlr6/Tnf/Tnfrsf11a/Tnfsf11/Cd40lg/Traf2/Traf6/Trf/Trp73/Fgd4/Wnt5a/Wnt7b/Map3k21/Zeb2/Fgd2/Mapkbp1/Map2k4/Map2k7/Map3k1/Map3k11/Map3k4/Map3k5/Ror2/Ern2/Map3k10/Mapk8ip3/Ercc6/Samd5/Taok3/Map3k9/Arhgef5/Dusp10/Map3k20/Tnik/Dusp19/Mul1/Dab2ip/Sas…	75
BP	GO:0002695	negative regulation of leukocyte activation	129/10580	182/23174	4.25778395620096e-12	6.67442143358584e-11	2.69583276082339e-11	Cd276/Dusp22/Tbc1d10c/Abr/Bcr/Pawr/Adora2a/Arg2/Atm/Bcl6/Prdm1/Bmp4/Btk/Runx1/Runx3/Cbfb/Cd24a/Cd37/Cd44/Cd80/Cd84/Cd86/Cebpb/Ccr2/Cnr1/Cnr2/Dlg1/Erbb2/Fas/Fcgr2b/Fer/Fgl2/Flt3/Dtx1/Gli3/Grn/Ptpn6/Hfe/Foxj1/Hlx/Hmgb3/Id2/Il2ra/Il4/Il4ra/Inpp5d/Irf1/Itch/Jak3/Ldlr/Loxl3/Anxa1/Glmn/Lyn/Mad1l1/Havcr2/Smad7/Mdk/Mertk/Cd200/Pla2g2d/Pparg/Prkar1a/Ptpn2/Ptpn22/Ripor2/Cx3cl1/Foxp3/Sfrp1/Sftpd/Shh/Slfn1/S…	129
BP	GO:0072175	epithelial tube formation	116/10580	160/23174	4.54782914987095e-12	7.11135672539521e-11	2.87231314728691e-11	Phactr4/Scrib/Prickle1/Ovol2/Abl1/Abl2/Adm/Apaf1/Bcl10/Bmp4/Bmp5/Casp8/Ctnnb1/Celsr1/Cfl1/Cobl/Dvl1/Dvl3/Enah/Plxnb2/Fgf10/Fgfr2/Fzd1/Fzd3/Fzd6/Gata3/Kat2a/Gdnf/Lrp2/Hif1a/Irx1/Irx2/Irx3/Lmo4/Lrp6/Glmn/Cited2/Mthfr/Nup50/St14/Ptch1/Rab23/Rara/Rarg/Ret/Rock2/Sfrp2/Sema4c/Sfrp1/Shh/Stil/Six1/Six4/Ski/Sox11/Sox4/Sox8/Sox9/Hectd1/Spint1/Sdc4/Tcap/Hnf1b/Tfap2a/Tgfb1/Tgfb2/Tgif1/Traf6/Tulp3/Twist1/Kdm6…	116
BP	GO:0043535	regulation of blood vessel endothelial cell migration	73/10580	90/23174	4.61209749187654e-12	7.18183286166247e-11	2.9007788171425e-11	Prkd2/Mmrn2/Card10/Abl1/Spred1/Acvrl1/Adam17/Angpt1/Angpt2/Apoe/Rhoa/Atp5b/Efna1/Epha2/Fgf18/Fgf2/Fgfbp1/Fgfr1/Gata2/Hdac5/Hif1a/Igf1/Igf2/Itgb1bp1/Jup/Kdr/Klf4/Anxa1/Mecp2/Mef2c/Meox2/Nf1/Nfe2l2/Nos3/Notch1/Nrp1/P2rx4/Pdgfb/Pdpk1/Pik3c2a/Prkca/Prkd1/Plcg1/Pparg/Ptgs2/Sh3bp1/Plk2/Sp1/Stat5a/Tbxa2r/Tgfb1/Thbs1/Cd40/Vegfa/Vegfc/Akt3/Vash1/Ets1/Jcad/Stard13/Map2k3/Map3k3/Amot/Fbxw7/Nus1/Dll4/Pdcd10/…	73
BP	GO:0043500	muscle adaptation	90/10580	117/23174	4.62090702863985e-12	7.18183286166247e-11	2.9007788171425e-11	Mir208b/Inpp5f/Cdk9/Camk2d/Foxp1/Gtf2ird2/Adk/Parp1/Parp2/Adra1a/Adrb1/Aif1/Akap1/Slc25a4/Ar/Bmp10/Cacna1s/Cav3/Cflar/Edn1/Ezh2/Myh7/Ptk2/Gata4/Gata5/Gata6/Nr3c1/Hand2/Hey2/Igf1/Igfbp5/Jarid2/Klf4/Lmna/Smad3/Smad4/Mef2a/Mef2c/Myh6/Myoc/Nfatc1/Nfatc3/Nr4a3/Nos3/Notch1/P2rx4/Prkca/Ppara/Ppp3ca/Twf1/Rgs2/Rgs4/Rock1/Rock2/Slc9a1/Tcap/Tead1/Camta2/Tnnc1/Tnfrsf1a/Tnfrsf1b/Tnnt1/Trpc3/Ccn4/Yy1/Gsn/Kdm4a…	90
BP	GO:0048871	multicellular organismal homeostasis	296/10580	485/23174	4.62717516540455e-12	7.18183286166247e-11	2.9007788171425e-11	Ildr2/Tmem64/Acacb/Kdm3a/Tex15/Spata7/Arrdc3/Prkaa1/Acaca/Lgr4/Prkab2/Ogt/Ampd2/Adgrv1/Acadl/Ache/Acp5/Acvr2b/Adam17/Adcy6/Adora1/Adrb1/Adrb2/Adrb3/Aldh1a1/Fabp4/Apc/Aqp4/Arntl/Pcdh15/Bcl2/Bmp6/Ctnnb1/Cav1/Cckar/Cd34/Cd38/Cdh1/Cdh3/Cebpb/Cftr/Coro1a/Clcn3/Cldn1/Cldn4/Tpp1/Cxcr4/Ccr2/Ccr5/Cnr1/Col11a2/Cpt2/Csf1/Csf1r/Csk/Ctss/Ddit3/Dio2/Dll1/Dync1h1/S1pr1/Ednrb/Egfr/Egr1/Epas1/Muc4/F2r/Acsl1/Fgf7/…	296
BP	GO:1901800	positive regulation of proteasomal protein catabolic process	80/10580	101/23174	4.67751965567725e-12	7.24209077723822e-11	2.92511729569446e-11	Zfand2a/Csnk1d/Prickle1/Rnf144a/Edem2/Atxn3/Axin1/Clu/Plk3/Dab2/Dvl1/Fmr1/Gclc/Hspa1b/Smad7/Mdm2/Psen1/Psen2/Edem1/Rnf185/Hspa1a/Plk2/Aurka/Trib1/Bag2/Trib2/Rnf144b/Sumo1/Usp5/Xbp1/Trib3/Chfr/Fbxw8/Rnf40/Tmtc3/Arih1/Arih2/Kcne2/Cop1/Mapk9/Rnf217/Sh3rf2/Vcp/Bcap31/Taf1/Csnk1e/Rnf19a/Fbxw7/Prkn/Sgta/Nub1/Psmd10/Ubqln2/Nupr1/Stub1/Socs5/Pias1/Gsk3b/Rnf14/Dnajb2/Gsk3a/Herpud1/Sirt2/Lrrk2/Socs4/Nop53/…	80
BP	GO:1901215	negative regulation of neuron death	165/10580	245/23174	4.8992661549216e-12	7.56677814492314e-11	3.05626017475001e-11	Amigo2/Unc5b/Xrcc4/Arrb1/Braf/Adora2a/Parp2/Angpt1/Gfer/Xiap/Birc5/Apoe/Rhoa/Atp7a/Bag1/Bcl2/Bcl2l1/Bdnf/Btg2/C5ar1/Hyou1/Cacna1a/Ctnnb1/Cbl/Cd34/Cebpb/Chga/Chl1/Coro1a/Cln3/Cntf/Creb1/Csf1/Dnajc5/Cx3cr1/Epo/Erbb3/Esr1/Esr2/F2r/Fmr1/Fzd1/Gdf5/Gdnf/Ghr/Gclc/Gclm/Glp1r/Gpi1/Grik2/Grin1/Grn/Htt/Foxq1/Hif1a/Hipk2/Hras/Hsf1/Hsph1/Hspd1/Hsp90ab1/Igf1/Ilk/Isl1/Itpr1/Itsn1/Jak2/Jun/Kdr/Kras/Lrp1/Oxr1/Mdk…	165
BP	GO:0043281	regulation of cysteine-type endopeptidase activity involved in apoptotic process	137/10580	196/23174	4.91932895953319e-12	7.57914260775138e-11	3.06125424416771e-11	Nod1/Arrb1/Rps6ka3/Adora2a/Akt2/Apaf1/Birc3/Birc2/Xiap/Birc5/Rhoa/Bad/Bak1/Bcl10/Bcl2a1d/Bid/Casp1/Casp4/Casp8/Cd44/Cdh1/Cdkn2d/Cflar/Col4a3/Cradd/Cryab/Ctsd/Eif2ak3/Epha7/F2r/F3/Fabp1/Fas/Fasl/Ccn2/Gas6/Gpi1/Gpx1/Hgf/Nr4a1/Hsf1/Hspd1/Hspa1b/Igf1/Ccn1/Jak2/Klf4/Lef1/Bbc3/Smad3/Mical1/Mdm2/Men1/Mgmt/Mmp9/Myc/Naip2/Ngfr/Slc11a2/Igbp1/Pml/Por/Pparg/Ppp2ca/Ptgs2/Rest/Ret/Rnf7/Robo1/Rps6ka1/Sfrp2/Siah…	137
BP	GO:0003013	circulatory system process	298/10580	489/23174	5.01825903506779e-12	7.71265924069343e-11	3.1151822912324e-11	Camk2d/Sri/Dsp/Ank2/Itga1/Abr/Bcr/Pmch/Grk2/Ace/Chrna7/Actc1/Acvrl1/Adcy6/Adm/Adora1/Adora2a/Adora2b/Adra1b/Adra1a/Adra1d/Adra2a/Adrb1/Adrb2/Adrb3/Ager/Angpt1/Agrn/Agtr1a/Agtr1b/Agtrap/Ahr/Aoc3/Atg5/Apoe/Nr2f2/Ar/Rhoa/Atp1a1/Atp1b1/Bdkrb1/Bdkrb2/Bmp10/Bmpr2/C3ar1/Cacna1b/Cacna1c/Cacna1d/Cacna1e/Cacna2d1/Cacnb2/Calca/Casq2/Cav1/Cav3/Cd34/Cd38/Cftr/Chga/Chrm3/Cxcr2/Cxcr4/Cnr1/Col1a2/Csrp3/Dlg1/Dll1…	298
BP	GO:0006874	cellular calcium ion homeostasis	290/10580	474/23174	5.08622170013742e-12	7.79804624562532e-11	3.14967053677316e-11	Tmem64/Xntrpc/Synpo/Pdzd8/Camk2d/Ibtk/Sri/Ank2/Gpr18/Pmch/Slc8a3/Erc1/Abl1/Abl2/Chrna7/Pawr/Adcy8/Adcyap1r1/Adm/Adra1b/Adra1a/Adrb1/Adrb2/Agtr1a/Agtr1b/Stim2/Calcb/Atg5/Apoe/App/Atp1b1/Atp2a1/Atp2b2/Atp7b/Bak1/Bcl2/Bdkrb1/Bdkrb2/Cxcr5/Bmp4/C3ar1/C5ar1/Cacna1a/Cacna1c/Cacna2d1/Cacnb3/Calca/Casq2/Cav1/Cav3/Cckar/Ccr6/Ms4a1/Cd24a/Cd38/Cd4/Chga/Coro1a/Cln3/Cxcr2/Cxcr3/Cxcr4/Ccr1/Ccr9/Ccr3/Ccr2/Ccr4/C…	290
BP	GO:0090263	positive regulation of canonical Wnt signaling pathway	78/10580	98/23174	5.46609188158982e-12	8.36006169529772e-11	3.37667143511196e-11	Csnk1g2/Csnk1d/Kank1/Lgr4/Prdm15/Xiap/Arntl/Aspm/Cav1/Cdh3/Col1a1/Eda/Egf/Egfr/Fgf10/Fgf2/Fgf9/Fgfr2/Fgfr3/Frat1/Ilk/Jrk/Smad3/Usp34/Nfkb1/Ppm1a/Rspo1/Sfrp2/Sema5a/Sfrp1/Sox4/Src/Frat2/Tbl1x/Csnk1g1/Thra/Ccar2/Ube2b/Wnt10b/Wnt3a/Yap1/Rspo4/Wnk1/Caprin2/Lrrk1/Ppp2r3a/Rspo2/Ror2/Vcp/Csnk1e/Peg12/Reck/Dkk2/Dact1/Gprc5b/Scel/Vps35/Lrrk2/Rnf220/Gskip/Nrarp/Ctdnep1/Bambi/Wls/Trpm4/Csnk1g3/Ubr5/Ptk7/Sul…	78
BP	GO:0048285	organelle fission	277/10580	450/23174	5.78372310286448e-12	8.82438918072964e-11	3.56421566788685e-11	Btbd18/Kifc1/Pds5b/Numa1/Champ1/Tubg1/Tex15/Fancm/Slf1/Chmp7/Espl1/Nusap1/Tpr/Abraxas2/Ehmt2/Acox1/Ddhd1/Vps4a/Apc/Birc5/Rhoa/Atm/Phb2/Bmp4/Brca2/Bub1b/Bub3/Aspm/Calr/Camk2b/Cd28/Cdk11b/Cdkn1b/Cdkn1c/Cenpc1/Cit/Smc3/Edn1/Edn3/Egf/Eps8/Esr1/Fgfr2/Fgfr3/Smc2/Lpin1/Haspin/Hira/Hsf1/Hspa1b/Hspa2/Igf1/Igf1r/Igf2/Kpnb1/Incenp/Insr/Kdr/Kif11/Kif2a/Kif3b/Kif4/Kifc5b/Lif/Lrp5/Mad1l1/Anapc1/Met/Mki67/Mre11…	277
BP	GO:1903391	regulation of adherens junction organization	55/10580	63/23174	5.88538611314849e-12	8.957757168826e-11	3.61808367654241e-11	Ptpn23/Dusp22/Col16a1/Abl1/Macf1/Acvrl1/Apod/Arf6/Rhod/Arhgap6/Cfl1/Efna5/Dmtn/Epha3/Ptk2/Fmn1/Gpm6b/Itgb1bp1/Kdr/Ldb1/Lrp1/Smad3/Mmp14/Myoc/Nrp1/Pten/Bcas3/Ptprj/Rac1/Rdx/Rock1/Src/Phldb2/Slk/Sdc4/Mapre2/Wdpcp/Tek/Vegfa/Wnt4/Epb41l5/Iqsec1/Coro1c/Grem1/Peak1/Fam107a/Map4k4/Iqgap1/Dlc1/Tsc1/Ppm1f/Camsap3/Dusp3/Clasp1/Limch1	55
BP	GO:0060348	bone development	155/10580	228/23174	6.90358565763986e-12	1.04572625760976e-10	4.22374153650507e-11	Ano6/Nsd2/Trip11/Abi1/Acp5/Alpl/Rhoa/Axin2/Bmp2/Bmp4/Bmp6/Col12a1/Col13a1/Col6a1/Col6a2/Col6a3/Col7a1/Col1a1/Fbn1/Fgf18/Fgfr2/Fgfr3/Fli1/Gja1/Gli3/Gnas/Has2/Ptpn6/Hoxb4/Hspg2/Idua/Igf1/Inppl1/Kdr/Sh2b3/Lox/Lrp5/Lrp6/Ltbp3/Smad1/Smad5/Matn2/Matn4/Mef2c/Meis1/Foxc1/Mmp14/Mmp16/Cited2/Msx1/Myoc/Nab1/Nab2/Notch2/Pafah1b1/Pdgfa/Pex7/Pip4k2a/Pitx2/Por/Med1/Ptger4/Pthlh/Ptpn11/Ptprc/Rab23/Rara/Rarg/Dhrs…	155
BP	GO:0045778	positive regulation of ossification	81/10580	103/23174	6.90385613916718e-12	1.04572625760976e-10	4.22374153650507e-11	Isg15/Cd276/Ano6/Adgrv1/Npnt/Clic1/Acvr1/Acvr2a/Acvr2b/Adrb2/Bmp2/Bmp4/Bmp6/Gdf2/Bmpr1a/Bmpr1b/Bmpr2/Calca/Ctnnb1/Cebpa/Cebpb/Cebpd/Fbn2/Fgf2/Fgfr3/Gdf10/Gja1/Gli3/Gnas/Gpm6b/Hey1/Id4/Ifi204/Igf1/Ccn1/Il6st/Ilk/Jag1/Jund/Kl/Lmna/Lrp5/Lrp6/Smad1/Smad3/Smad5/Mef2c/Men1/Ddr2/Prkd1/Ptger4/Sfrp2/Slc8a1/Sox11/Tacr1/Tfap2a/Thrb/Trp63/Vegfa/Ccn4/Wnt10b/Wnt4/Wnt5a/Wnt7b/Suco/Tmem119/Zbtb16/Osr1/Zhx3/Mia3/…	81
BP	GO:0071478	cellular response to radiation	112/10580	154/23174	7.58226421338134e-12	1.14572386647392e-10	4.62763696423983e-11	Fbxo4/Actr5/Hyal3/Parp1/Akt2/Rhob/Atm/Bak1/Bcl2l1/Blm/Ccnd2/Cdc25a/Cdkn1a/Clock/Crebbp/Cryab/Gadd45a/Opn3/Egr1/Eif2s1/Elk1/Ercc1/Fmr1/Xrcc6/Gata3/Grb2/H2afx/Hras/Hsf1/Hus1/Hyal1/Hyal2/Impact/Bbc3/Bmf/Mdm2/Rdh11/Mme/Npm1/Pik3r1/Ptprk/Rad51ap1/Rad9a/Rnf4/Rp1/Rpgr/Rs1/Sfrp2/Sfrp1/Snai2/Stk11/Sde2/Aurkb/Tank/Agap3/Wrn/Xpa/Xpc/Yap1/Yy1/Tnks1bp1/Zmpste24/Rad9b/Tmem161a/Usp28/Tspyl5/Tlk2/Atr/Mapk14/Mapk…	112
BP	GO:0019216	regulation of lipid metabolic process	215/10580	336/23174	7.66613161471952e-12	1.15561878489513e-10	4.6676030429644e-11	Rubcn/Atg14/Acacb/Wdr91/Dgkz/Ppp4r3b/Golm1/Prkaa1/Prkag2/Abcg1/Acadl/Adora1/Adora2b/Adra2a/Agtr1a/Akt2/Abcd1/Apobec1/Apod/Apoe/Atp1a1/Bmp2/Bmp5/Bmp6/Brca1/Capn2/Cav1/Cdk4/Ces1g/Cnr1/Cpt1a/Creb1/Dab2/Dhcr7/Egr1/Eif2ak3/Esr1/Fabp1/Fgf1/Fgf2/Fgfr3/Fgr/Flt1/Gfi1/Bscl2/Gpld1/Nr3c1/Foxa2/Htr2a/Htr2c/Id2/Igf1/Igf1r/Igf2/Ccn1/Irs1/Eif6/Ldlr/Anxa1/Stard4/Mtmr4/Lyn/Sik1/Nfe2l1/Nfkb1/Nr4a3/Pcx/Pde3b/Pdgfa/P…	215
BP	GO:1903322	positive regulation of protein modification by small protein conjugation or removal	100/10580	134/23174	7.72990044249026e-12	1.16244387994004e-10	4.69516994895152e-11	Dcun1d4/Dcun1d2/Fancm/Arrdc3/Nhlrc1/Mycbp2/Topors/Prickle1/Fbxo4/Ticam1/Cdk9/Pttg1ip/Rnf20/Arrb1/Dcun1d1/Adrb2/Angpt1/Ahrr/Birc3/Birc2/Xiap/Arnt/Axin1/Bcl10/Brca1/Cav1/Fgfr3/Hspa5/Smad7/Commd1/Npm1/Sept4/Pten/Ptpn22/Ripk2/Sphk1/Cblb/Hdac4/Trib1/Spsb4/Tank/Ube2d1/Trib2/Cdc14b/Ctr9/Ube2l3/Ube3a/Wfs1/Traf7/Kdm2a/Trib3/Zc3h12a/Chfr/Dcun1d3/Rnf40/Tspyl5/Sprtn/Nod2/Mapk9/Cul3/Fam107a/Vcp/Gnl3/Mapk15/Fb…	100
BP	GO:0033157	regulation of intracellular protein transport	144/10580	209/23174	8.03453502754757e-12	1.20537200914473e-10	4.86855884598537e-11	Xpo1/Prkaa1/Thoc5/Ogt/Edem2/Tpr/Angpt1/Akap1/Akt2/Derl2/Ank3/Apod/Atpif1/Cep131/Bard1/Bmp4/Bnip3l/Cacnb3/Camk4/Cdh1/Cdk5r1/Chrm1/Plk3/Emd/Dmtn/Epm2a/Erbb2/Gas6/Gdi1/Gli3/Hcls1/Hpca/Hras/Hspa1l/Hyal2/Itgb1bp1/Jup/Kcnb1/Mdfic/Kif3a/Kif5b/Mdm2/Gbp4/Commd1/Nf1/Nucb1/Oaz2/Pcm1/Pik3r1/Prkd1/Prkcq/Lcp1/Ppm1a/Ppp2ca/Inpp5k/Psen1/Edem1/Bcas3/Ptgs2/Ptpn1/Ptpn11/Ptpn14/Ptpn22/Rab23/Rangap1/Sar1a/Shh/Sorl1/S…	144
BP	GO:0061013	regulation of mRNA catabolic process	92/10580	121/23174	8.6648534591752e-12	1.29683973438989e-10	5.2380016399826e-11	Mir7578/Csdc2/Tirap/Apobec1/Hnrnpd/Axin2/Zfp36l1/Zfp36l2/Btg2/Noct/Cirbp/Dhx9/E2f1/Fmr1/Gdnf/Gtpbp1/Hnrnpc/Khsrp/Mapkapk2/Mov10/Myef2/Npm1/Slc11a1/Pabpc1/Cnot7/Ptbp1/Dicer1/Qk/Upf1/Rock1/Rock2/Cpeb3/Tent4a/Mettl14/Pde12/Dnd1/Ythdf2/Tnrc6b/Tent4b/Tnrc6c/Tob1/Vegfa/Ybx1/Zfp36/Gigyf2/Ythdf3/Pabpc4/Zc3h12a/Thrap3/Tardbp/Plekhn1/Cnot6l/Samd4b/Tnrc6a/Pcid2/Rbm10/Zc3h12d/Mex3d/Fxr2/Ago2/Rnasel/Fto/Alkbh…	92
BP	GO:0002793	positive regulation of peptide secretion	211/10580	329/23174	8.72111292936221e-12	1.29907383587609e-10	5.24702528950403e-11	Ano1/Cd276/Ptpn23/Ildr1/Ankrd1/Sri/Arrb1/Abl1/Abl2/Adcy8/Adora1/Adora2a/Adrb1/Ager/Agtr1a/Aif1/Alox8/Apbb1/Arf6/Bad/Blk/Cacna1d/Cask/Casp1/Casp4/Cckar/Cd14/Cd2/Cd2ap/Cd34/Cd38/Cd84/Cftr/Ccr5/Ccr7/Csf1r/Cyp2j6/Dhx9/Doc2b/Egfr/Aimp1/F2r/F2rl1/Fcnb/Fga/Fgr/Flt3/Fzd5/Gata3/Gja1/Glul/Glp1r/Gpi1/Gpld1/Gpr27/Hc/Hfe/Hif1a/Hk1/Hmgb1/Hspd1/Hyal2/Ifnar1/Igf1/Il17ra/Il1rap/Il4ra/Irs1/Isl1/Itsn1/Jak2/Kcnn4/Ki…	211
BP	GO:0006417	regulation of translation	211/10580	329/23174	8.72111292936221e-12	1.29907383587609e-10	5.24702528950403e-11	Dnajc3/Rpusd3/Cnot6/Dph3/Nsun3/Eprs/Ppp1r15b/Tpr/Akt2/Dph1/App/Hnrnpd/Bcl3/Zfp36l1/Zfp36l2/Btg2/C1qbp/Calr/Cdk4/Cirbp/Cyp1b1/Dhx9/Dnajc1/Eef2/Eif2s1/Eif2ak3/Eif4e/Eif4ebp1/Eif4ebp2/Eif4g2/Enc1/Erbb2/Fmr1/Hnrnpl/Eif2ak1/Igf1/Igfbp5/Ilf3/Impact/Eif6/Khsrp/Magoh/Mapkapk5/Mknk1/Mov10/Mvk/Ppp1r15a/Nck1/Nck2/Ncl/Neurl1a/Npm1/Per1/Per2/Prkca/Pa2g4/Pml/Cnot7/Eif2ak2/Ptafr/Ptbp1/Casc3/Eif4a3/Ptk2b/Qk/Rara…	211
BP	GO:0050714	positive regulation of protein secretion	195/10580	300/23174	9.03718304210285e-12	1.3429724019541e-10	5.42433383042231e-11	Ano1/Cd276/Ptpn23/Ankrd1/Sri/Arrb1/Abl1/Abl2/Adcy8/Adora2a/Adrb1/Ager/Agtr1a/Aif1/Alox8/Apbb1/Arf6/Bad/Blk/Cacna1d/Cask/Casp1/Casp4/Cd14/Cd2/Cd2ap/Cd34/Cd38/Cd84/Cftr/Ccr5/Ccr7/Csf1r/Cyp2j6/Dhx9/Doc2b/Egfr/F2r/F2rl1/Fcnb/Fga/Fgr/Flt3/Fzd5/Gata3/Gja1/Glul/Glp1r/Gpi1/Gpld1/Gpr27/Hc/Hif1a/Hk1/Hmgb1/Hspd1/Hyal2/Ifnar1/Igf1/Il17ra/Il1rap/Il4ra/Isl1/Jak2/Kcnn4/Kif5b/Lepr/Lpl/Lrp1/Tlr8/Il1rl1/Glmn/Havcr…	195
BP	GO:0051495	positive regulation of cytoskeleton organization	149/10580	218/23174	9.25563590909995e-12	1.37219168218402e-10	5.54235198926244e-11	Brk1/Numa1/Synpo/Cdc42ep2/Cdc42ep1/Nckap1l/Baiap2/Braf/Abl1/Apc/Synpo2/Arf6/Rhoa/Arpc1b/Bmp10/Cav1/Cav3/Cdkn1b/Cfl1/Coro1a/Cttn/Dctn1/Dlg1/Dync1h1/Mapre1/Edn1/F2rl1/Fer/Fes/Ccn2/Fmn1/Gda/Gpr65/Lpar1/Grb2/Hras/Icam1/Id1/Itgb1bp1/Cd47/Kirrel/Smad3/Mecp2/Met/Map1b/Mapt/Myoc/Nck1/Nck2/Nf2/Nin/Npm1/Nrp1/Ntf3/Ntrk3/Pfdn2/Pick1/Prkce/Prkcq/Prox1/Bcas3/Ptk2b/Pxn/Rac1/Ranbp1/Trim27/Rock2/Stmn2/Ccl11/Cx3cl…	149
BP	GO:1901888	regulation of cell junction assembly	68/10580	83/23174	1.02209983566283e-11	1.51174578046507e-10	6.1060180894582e-11	Dusp22/Col16a1/Rapgef1/Rap1a/Abl1/Ace/Macf1/Acvrl1/Apod/Rhod/Arhgap6/Cav1/Cfl1/Cldn1/Efna5/Dmtn/Epha2/Epha3/Ptk2/Flot1/Fmn1/Fzd5/Gja1/Gpm6b/Ikbkb/Itgb1bp1/Kdr/Ldb1/Lrp1/Smad3/Mmp14/Myoc/Nrp1/Prkch/Pten/Bcas3/Ptprj/Rac1/Rock1/Rock2/Snai2/Snai1/Src/Phldb2/Slk/Sdc4/Wdpcp/Tek/Tnf/Vegfa/Wnt4/Epb41l5/Coro1c/Grem1/Peak1/Fam107a/Map4k4/Iqgap1/Dlc1/Nphp1/Tsc1/Pkp2/Ppm1f/Camsap3/Dusp3/Rapgef2/Clasp1/Limch1	68
BP	GO:0034655	nucleobase-containing compound catabolic process	259/10580	418/23174	1.03448551385683e-11	1.52647322537653e-10	6.16550298844248e-11	Mir7578/Nudt10/Pan2/Smg6/Nt5m/Cnot6/Pelo/Prkaa1/Csdc2/Prkag2/Ogt/Exosc4/Acat1/Dxo/Aicda/Abcd1/Aldoa/Tirap/Apaf1/Apobec1/Art2b/Atm/Hnrnpd/Axin2/Bpgm/Zfp36l1/Zfp36l2/Btg2/Noct/Entpd1/Entpd5/Cirbp/Cnp/Dhx9/Dffa/Dffb/Dnase1/Dnase1l3/Dnase2a/E2f1/Endog/Drosha/Fen1/Fhit/Fmr1/Gdnf/Gpi1/Gspt1/Gspt2/Gtpbp1/Hif1a/Hk1/Hk2/Hnrnpc/Hsf1/Htr2a/Ier3/Igf1/Igfbp3/Insr/Eif6/Khsrp/Zbtb7a/Magoh/Mapkapk2/Mgat1/Foxk1/M…	259
BP	GO:0055001	muscle cell development	142/10580	206/23174	1.05959985798563e-11	1.55986995487065e-10	6.30039407731133e-11	Mir208b/Maml1/Camk2d/Foxp1/Ank2/Actc1/Adm/Parp2/Adra1b/Adra1a/Adrb1/Alpk3/Slc25a4/Speg/Atg5/Bcl2/Bmp10/Bmp4/Cacna1s/Casq2/Cav3/Cflar/Csrp3/Dmd/Edn1/Eng/Gata4/Gpx1/Nr3c1/Hdac2/Hdac5/Hes1/Hey2/Igf1/Itgb1/Krt19/Krt8/Lmna/Lox/Smad4/Smad6/Mef2a/Mef2c/Met/Myh11/Myh6/Myom1/Neb/Nfatc2/Nfatc3/Notch1/Pdgfra/Pdgfrb/Pitx2/Pmp22/Ppara/Ppp3ca/Prkar1a/Prkg1/Prox1/Dicer1/Ripor2/Rgs2/Rgs4/Ryr1/Shox2/Six1/Six4/Ski…	142
BP	GO:0090630	activation of GTPase activity	66/10580	80/23174	1.1127505256523e-11	1.63428733744167e-10	6.60096967012628e-11	Tbc1d14/Tbc1d10a/Scrib/Sgsm3/Rapgef1/Tbc1d10c/Adprh/Akt2/Crk/Crkl/Epha2/Evi5/Gpr65/Foxj1/Nedd9/Ntf3/Ntrk3/Pip5k1a/Bcas3/Ptk2b/Rangap1/Rasgrp1/Tbc1d16/Tbc1d12/Tbc1d25/Tbc1d4/Evi5l/Rundc1/Sipa1l1/Eif5/Rasa1/Tiam1/Tbc1d22a/Wnt5a/Ralgapb/Arhgap24/Tbc1d17/Arhgef10/Coro1c/Apc2/Ralgapa2/Mtss2/Tbc1d8b/Tbck/Rabgap1l/Tbc1d22b/Tbc1d2/Sgsm1/Tbc1d8/Cxcl13/Rhog/Tbc1d1/Tsc1/Tbc1d15/Grtp1/Tbc1d2b/Dock7/Tbc1d10b/…	66
BP	GO:0031952	regulation of protein autophosphorylation	42/10580	45/23174	1.16003341642335e-11	1.69975991972895e-10	6.86541675969361e-11	Ace/Ctnnd1/Cav1/Eef2k/Eng/Epha7/Gfra2/Impact/Jun/Mre11a/Pdgfa/Pdgfb/Enpp1/Ppp2ca/Ptprc/Rad50/Src/Syk/Rassf2/Tesk1/Ppp2r5d/Vegfa/Vegfc/Ppp2r5b/Ppp2r5a/Tnks1bp1/Grem1/Ppp2r5c/Ppp2r5e/Nbn/Iqgap1/Nlrp12/Pdgfc/Mob1b/Pdgfd/Tom1l1/Rap2c/Rap2b/Errfi1/Rap2a/Mvp/Gpnmb	42
BP	GO:0032388	positive regulation of intracellular transport	139/10580	201/23174	1.20598237079085e-11	1.76297794948635e-10	7.12075759693398e-11	Ldlrap1/Numa1/Ptpn23/Prkaa1/Edem2/Tpr/Erc1/Adora2b/Adora3/Akt2/Rims1/Ank3/Cep131/Bcl2l1/Cacnb3/Camk4/Cdh1/Cdh3/Cdk5r1/Chrm1/Plk3/Cnr1/Dab2/Dhx9/Dync1h1/Ehd1/Emd/Erbb2/Fgr/Gab2/Gas6/Gata2/Gli3/Hcls1/Hpca/Hras/Hspa1l/Hyal2/Il4/Il4ra/Itgb1bp1/Jup/Kcnb1/Kif3a/Kif5b/Mlc1/Mdm2/Mecp2/Msn/Map2/Commd1/Oaz2/Pcm1/Pik3r1/Prkd1/Prkcq/Pld2/Ppm1a/Psen1/Nlgn1/Edem1/Bcas3/Ptgs2/Ptpn22/Rdx/Sar1a/Shh/Sorl1/Stxbp1/S…	139
BP	GO:0051092	positive regulation of NF-kappaB transcription factor activity	96/10580	128/23174	1.23160609425903e-11	1.79625891148776e-10	7.25518109501228e-11	Prkd2/Ticam1/Nod1/Card11/Irak2/Ager/Tirap/App/Ar/Bcl10/Camk2a/Cat/Cav1/Cd84/Cflar/Clock/Clu/Cx3cr1/Dhx9/Fer/Flot1/Flot2/Tlr3/Icam1/Ikbkb/Il18rap/Irak1/Il1rap/Il18r1/Kras/Arhgef2/Zbtb7a/Lrrfip1/Card14/Rtkn2/Npm1/Prkcb/Prkch/Prkci/Prkd1/Prkcq/Prkcz/Eif2ak2/Ripk2/Rela/Ripk1/Cx3cl1/Sphk1/Nlrp3/Dhx33/Trim25/Tgfb1/Tgfbr3/Tlr4/Tlr6/Tnf/Tnfrsf11a/Cd40/Tnfrsf8/Tnfsf11/Cd40lg/Traf1/Traf2/Traf5/Traf6/Wnt5a/…	96
BP	GO:0051642	centrosome localization	32/10580	32/23174	1.23716742051325e-11	1.80019314938572e-10	7.27107168196386e-11	Akap9/Aspm/Dlg1/Kif5b/Nin/Pafah1b1/Plxna2/Sema6a/Aurka/Ezr/Sun2/Spout1/Tmem201/Dync1li2/Fhod1/Nubp1/Syne2/Ccdc141/Ift20/Mad2l1/Syne1/Nde1/Tbccd1/Ints13/Pard3b/Gpsm2/Bicd2/Cep83/Sun1/Misp/Ndel1/Pard3	32
BP	GO:0061614	pri-miRNA transcription by RNA polymerase II	47/10580	52/23174	1.27426253082033e-11	1.84988782187912e-10	7.47179099146381e-11	Bmp2/Bmp4/Bmpr1a/Klf5/Ctcf/Fos/Fosl1/Gata2/Gata6/Nr3c1/Hdac2/Hif1a/Jun/Klf4/Smad1/Smad3/Smad4/Smad6/Nfatc3/Nfib/Nfkb1/Ngfr/Pdgfb/Ppara/Ppard/Pparg/Rela/Spi1/Smarca4/Sox9/Srebf1/Srebf2/Srf/Hdac4/Tead1/Tert/Tgfb1/Tgfb2/Tgfbr1/Wt1/Yy1/Ets1/Gnl3/Apln/Ddx17/Atoh8/Nfatc4	47
BP	GO:0072073	kidney epithelium development	105/10580	143/23174	1.28437322577311e-11	1.86026960765202e-10	7.51372355218225e-11	Klhl3/Lgr4/Ampd2/Npnt/Agtr1a/Agtr1b/Arg2/Bcl2/Bdnf/Bmp2/Bmp4/Cat/Ctnnb1/Cd44/Cxcr2/Vcan/Dlg1/Dll1/Efnb2/Epha4/Epha7/Eya1/Fgf1/Fgf2/Fgfr1/Fgfr2/Fmn1/Gata3/Gdf11/Gdnf/Gli3/Hes1/Hey1/Hoxb7/Ilk/Irx1/Irx2/Irx3/Jag1/Lif/Smad1/Smad2/Smad3/Smad4/Smad5/Smad6/Smad7/Mef2c/Foxc1/Myc/Notch1/Notch2/Pbx1/Pdgfb/Pgf/Pou3f3/Prom1/Ptch1/Ptpro/Rara/Ret/Sfrp1/Shh/Six1/Six4/Slit2/Sox8/Sox9/Mtss1/Hnf1b/Tcf21/Tgfb1/Time…	105
BP	GO:0001578	microtubule bundle formation	78/10580	99/23174	1.42270527350043e-11	2.04648177327773e-10	8.26584395925094e-11	Cfap43/Dnah7c/Numa1/Lrrc49/Gas8/Dnal1/Ccdc65/Dnaaf2/Tpgs1/Dnah5/Dnah1/Zmynd10/Cep131/Dnah8/Fes/Map1b/Map2/Map7/Neurl1a/Kif20a/Rp1/Ccdc40/Nckap5/Ccdc114/Cfap44/Rsph4a/Cdk5rap2/Nav1/Ift88/Rsph1/Ube2b/Dnah7b/Cfap157/Cc2d2a/Prc1/Ofd1/Gas2l2/Ttll6/Katna1/Tekt2/Wdr63/Hydin/Map1s/Trim36/Ttll1/Ccdc66/Ttll5/Spef2/Nckap5l/Drc1/Dnaic2/Dnaaf5/Spag6l/Spast/Ccdc39/Tbc1d32/Lrrc6/Clip1/Dnah7a/Spag16/Bbs2/Dnaaf4/…	78
BP	GO:0010771	negative regulation of cell morphogenesis involved in differentiation	78/10580	99/23174	1.42270527350043e-11	2.04648177327773e-10	8.26584395925094e-11	Dnm3/Kank1/Sema3d/Aatk/Cdk5r1/Cit/Ccr5/Bcar1/Dab1/Efna1/Efna5/Efnb3/Dmtn/Epha7/Ephb2/Bcl11a/Ptk2/Gdi1/Id1/Ifrd1/Itgb1bp1/Map2/Nrp1/Ntn1/Ppp3ca/Psen1/Pten/Nlgn1/Ryk/Sema3a/Sema3b/Sema3c/Sema3e/Sema3f/Sema4a/Sema4b/Sema4c/Sema4d/Sema4f/Sema5a/Sema6a/Sema6b/Sema6c/Sema7a/Slit2/Ap1ar/Cdkl3/Sema6d/Sema3g/Trpc6/Ttc3/Ube3a/Ulk1/Wnt3a/Wnt5a/Ywhah/Lrp4/Spg20/Coro1c/Syngap1/Rgma/Nlgn3/Sema4g/Ulk2/Fstl4/Pos…	78
BP	GO:0106027	neuron projection organization	78/10580	99/23174	1.42270527350043e-11	2.04648177327773e-10	8.26584395925094e-11	Dnm3/Baiap2/Abl2/Chrna7/Adam10/Abcd1/Apoe/App/Arc/Camk2b/Cask/Cdk5r1/Cfl1/Cttn/Cux2/Dctn1/Dlg4/Dvl1/Eef2k/Efna1/Epha4/Epha5/Ephb2/Ephb3/Fcgr2b/Grin1/Grin2b/Hdac6/Igf1r/Insr/Itga3/Afdn/Map1a/Myo5b/Ctnnd2/Pafah1b1/Pick1/Psen1/Pten/Nlgn1/Shank2/Dock10/Zfp365/Sipa1l1/Tiam1/Ube3a/Wnt7a/Abhd17b/Itpka/Zmynd8/Caprin2/Arhgap33/Sept7/Lzts3/Ppp1r9a/Shank1/Nlgn3/Homer1/Abcd2/Ephb1/Stau2/Abi2/Ngef/Kalrn/Srcin…	78
BP	GO:0043523	regulation of neuron apoptotic process	175/10580	265/23174	1.45420838977043e-11	2.08702144705409e-10	8.42958576334121e-11	Amigo2/Unc5b/Xrcc4/Arrb1/Itga1/Braf/Egln2/Egln3/Pawr/Adora2a/Parp1/Ager/Angpt1/Agrn/Xiap/Birc5/Apoe/Rhoa/Atf2/Atm/Atp7a/Bag1/Bcl2/Bcl2l1/Bdnf/Btg2/C5ar1/Hyou1/Cacna1a/Casp6/Ctnnb1/Cdk5r1/Cebpb/Chl1/Coro1a/Cln3/Cntf/Dnajc5/Cx3cr1/Ddit3/Egr1/Epha7/Erbb3/Esr1/Esr2/F2r/Fas/Fasl/Fgfr3/Fmr1/Gata3/Gdf5/Gdnf/Gclc/Gclm/Glp1r/Gpi1/Gpx1/Grik2/Grik5/Grin1/Nr3c1/Grn/Htt/Foxq1/Hif1a/Hipk2/Hras/Hsph1/Hspd1/Hsp9…	175
BP	GO:0008015	blood circulation	291/10580	479/23174	1.47366657427759e-11	2.11012940453507e-10	8.52291997879763e-11	Camk2d/Sri/Dsp/Ank2/Itga1/Abr/Bcr/Pmch/Grk2/Ace/Chrna7/Actc1/Acvrl1/Adcy6/Adm/Adora1/Adora2a/Adora2b/Adra1b/Adra1a/Adra1d/Adra2a/Adrb1/Adrb2/Adrb3/Ager/Angpt1/Agrn/Agtr1a/Agtr1b/Agtrap/Ahr/Aoc3/Atg5/Apoe/Nr2f2/Ar/Rhoa/Atp1a1/Atp1b1/Bdkrb1/Bdkrb2/Bmp10/Bmpr2/C3ar1/Cacna1b/Cacna1c/Cacna1d/Cacna1e/Cacna2d1/Cacnb2/Calca/Casq2/Cav1/Cav3/Cd34/Cd38/Cftr/Chga/Chrm3/Cxcr2/Cxcr4/Cnr1/Col1a2/Csrp3/Dlg1/Dll1…	291
BP	GO:0016050	vesicle organization	171/10580	258/23174	1.57149848275408e-11	2.24509987786186e-10	9.06807258469581e-11	Exoc8/Snx19/Dnm3/Synj1/Gbf1/Zdhhc15/Shroom2/Abca1/Laptm4b/Akt2/Vps4a/Bloc1s4/Ankfy1/Ap3b1/Ap3d1/Rab27a/Bcl2/Bet1/Cd2ap/Cd34/Coro1a/Clcn3/Cplx1/Cplx2/Creb1/Dlg4/Dnm1/Dnm2/Doc2b/Stx2/Fasl/Aktip/Gnai3/Grik5/Mfsd14a/Agfg1/Kif13a/Kif5b/Anxa1/Hook2/Lyst/Rab8a/Myo7a/Sqstm1/Pafah1b1/Pdcd6ip/Prkci/Ptbp1/Hps4/Hps1/Nectin2/Rab20/Rab7/Rfx2/Sar1a/Vps4b/Snapin/Snca/Snap23/Sphk1/Sec23ip/Stam/Stx1a/Stx3/Samd9l/S…	171
BP	GO:0070588	calcium ion transmembrane transport	183/10580	280/23174	1.94051050611232e-11	2.76599751506168e-10	1.11720046323974e-10	Cbarp/Xntrpc/Ano6/Camk2d/Ibtk/Orai1/Sri/Ank2/Slc8a3/Erc1/Abl1/Asic1/Pawr/Adrb1/Adrb2/Agtr1a/Ahr/Stim2/Atg5/Gjc2/Atp1b1/Atp2a1/Atp2b2/Bdkrb1/Bmp4/Cacna1a/Cacna1b/Cacna1c/Cacna1d/Cacna1e/Cacna2d1/Cacnb1/Cacnb2/Cacnb3/Cacng1/Casq2/Cav3/Coro1a/Cxcr3/Ccr5/Cnr1/Ddit3/Dmd/Ednra/F2r/F2rl3/Rem2/Fasl/Fgf2/Fmr1/Gas6/Gem/Glp1r/Gnb5/Grin1/Grin2a/Grin2b/Grin2c/Grin2d/Hap1/Ptpn6/Htt/Hpca/Hspa2/Htr2a/Htr2c/Itgav…	183
BP	GO:0051924	regulation of calcium ion transport	178/10580	271/23174	1.94523158863835e-11	2.76645379325355e-10	1.11738475632191e-10	Cbarp/Mylk/Camk2d/Grm6/Orai1/Sri/Ank2/Abl1/Ace/Pawr/Adcyap1r1/Adora2a/Adrb1/Adrb2/Agtr1a/Ahr/Stim2/Atg5/Gjc2/Rhoa/Atp1b1/Atp2b2/Bak1/Bcl2/Bdkrb1/Bmp4/Cacna1a/Cacna1b/Cacna1c/Cacna1d/Cacna2d1/Cacnb1/Cacnb2/Cacnb3/Cacng1/Camk2a/Cask/Casq2/Ctnnb1/Cav1/Cav3/Cckar/Cd4/Cd84/Coro1a/Cxcr3/Cxcr4/Ccr1/Creb3/Dmd/Ednra/Egf/Epo/F2r/F2rl3/Rem2/Fmr1/Gem/Gja1/Glp1r/Gnai2/Gnao1/Gnb5/Grin1/Hap1/Ptpn6/Htt/Hes1/Hpca…	178
BP	GO:0090092	regulation of transmembrane receptor protein serine/threonine kinase signaling pathway	155/10580	230/23174	1.98452762977695e-11	2.81596855096567e-10	1.13738401877676e-10	Emilin1/Numa1/Pelo/Ovol2/Bmp3/Abl1/Npnt/Acvr1/Acvr1b/Acvr2a/Acvr2b/Acvrl1/Adam17/Parp1/Axin1/Bmp10/Bmp2/Bmp4/Bmp5/Bmp6/Gdf2/Bmpr1a/Bmpr2/Cav1/Cav3/Cdkn2b/Crebbp/Dab2/Dnm2/Eng/Fbn1/Fbn2/Fgf10/Fgf9/Fst/Fzd1/Gata4/Gata6/Gdf1/Gdf10/Gdf11/Gdf5/Gdf9/Got1/Lrp2/Hspa5/Hes1/Hfe/Hipk2/Hsp90ab1/Ccn1/Ilk/Inhba/Inhbb/Itga3/Kdr/Lox/Zbtb7a/Peg10/Smad2/Smad3/Smad4/Smad6/Smad7/Men1/Cited2/Msx1/Nbl1/Neo1/Notch1/Not…	155
BP	GO:0006898	receptor-mediated endocytosis	151/10580	223/23174	2.05594029095562e-11	2.91072988039347e-10	1.17565860165599e-10	Ldlrap1/Inpp5f/Dnm3/Synj1/Scrib/Rab31/Arrb1/Grk2/Ache/Adm/Adrb2/Angpt1/Ap2a1/Apoe/Arc/Atp5b/Bicd1/Canx/Cav1/Cav3/Cbl/Cd14/Cd2ap/Cln3/Clta/Clu/Cxcr2/Ccr7/Ackr3/Cttn/Dab2/Dbnl/Dlg4/Dll1/Dnm1/Dnm2/Efnb2/Egf/Egfr/Eps15/Fcgr1/Fcgr2b/Flot1/Fmr1/Lrp2/Grk4/Grb2/Gria1/Hap1/Hfe/Hnrnpk/Hpca/Hspg2/Htr1b/Il4/Insr/Itga4/Itgb1/Itgb3/Kif3a/Ldlr/Lrp1/Lrp6/Lrpap1/Marco/Mrc1/Myo6/Nedd4/Ntf3/Pick1/Pip5k1c/Prkca/Pla2…	151
BP	GO:0006486	protein glycosylation	135/10580	195/23174	2.09389720461036e-11	2.95117440093738e-10	1.19199434919051e-10	Eogt/Mgat5/B3gnt5/Galnt2/Galnt7/Ogt/B4gat1/Trip11/Pgm3/B3galt6/Entpd5/Ext1/Ext2/Pofut1/Fut1/Fut4/Fut7/Fut9/Galnt1/Galnt3/Galnt4/Gcnt2/Gfpt1/Ggta1/B4galt1/Il15/Stt3a/Large1/Fut10/Galnt10/Mgat1/Mgat3/Npc1/Psen1/Tet3/Rfng/Sdf2/St6gal1/St3gal3/St3gal1/St3gal4/St3gal2/St6galnac2/St6galnac3/St6galnac4/St8sia1/St8sia2/St8sia4/St3gal5/Alg11/Arfgef1/Tet2/Pomgnt2/Rxylt1/Mgat2/Pomt2/B4galt7/Tmem165/Alg12/Gx…	135
BP	GO:0043413	macromolecule glycosylation	135/10580	195/23174	2.09389720461036e-11	2.95117440093738e-10	1.19199434919051e-10	Eogt/Mgat5/B3gnt5/Galnt2/Galnt7/Ogt/B4gat1/Trip11/Pgm3/B3galt6/Entpd5/Ext1/Ext2/Pofut1/Fut1/Fut4/Fut7/Fut9/Galnt1/Galnt3/Galnt4/Gcnt2/Gfpt1/Ggta1/B4galt1/Il15/Stt3a/Large1/Fut10/Galnt10/Mgat1/Mgat3/Npc1/Psen1/Tet3/Rfng/Sdf2/St6gal1/St3gal3/St3gal1/St3gal4/St3gal2/St6galnac2/St6galnac3/St6galnac4/St8sia1/St8sia2/St8sia4/St3gal5/Alg11/Arfgef1/Tet2/Pomgnt2/Rxylt1/Mgat2/Pomt2/B4galt7/Tmem165/Alg12/Gx…	135
BP	GO:0043122	regulation of I-kappaB kinase/NF-kappaB signaling	117/10580	164/23174	2.10949704126779e-11	2.96650970948754e-10	1.19818835830399e-10	Traf3ip2/Sharpin/Ticam1/Nod1/Card11/Abl1/Abl2/Angpt1/Tirap/Rhoa/Btrc/Casp1/Casp8/Ctnnb1/Cd4/Cx3cr1/Eda/Edar/Esr1/F2rl1/Fasl/Tlr3/Ikbkb/Irak1/Ajuba/Ltbr/Otud7a/Il1rl1/Sqstm1/Pdpk1/Per1/Prkcb/Prkce/Prkd1/Ppm1a/Ppm1b/Ash1l/Sirpa/Ripk2/Rela/Ripk1/Rora/Cx3cl1/Stat1/Tifa/Tank/Trim25/Nr1d1/Tmem106a/Tgm2/Tle1/Tlr4/Tlr6/Tnf/Tnfaip3/Tnfsf11/Traf2/Traf5/Traf6/Tnfsf10/Usp10/Wnt5a/Ticam2/Otud7b/Zc3h12a/Tnip2/…	117
BP	GO:0019722	calcium-mediated signaling	143/10580	209/23174	2.13208621433925e-11	2.98492070007495e-10	1.20562465103417e-10	Camta1/3425401B19Rik/Prkaa1/Tbc1d10c/Sri/Ank2/Egln1/Adora3/Agtr1a/Atp1b1/Cxcr5/Cacna1d/Calm3/Casq2/Ccr6/Cd22/Cd24a/Cd3e/Cd4/Cd8a/Cdh13/Cxcr2/Cxcr3/Cxcr4/Ccr1/Ccr9/Ccr3/Ccr2/Ccr4/Ccr5/Ccr7/Ccr10/Ackr3/Cx3cr1/Dmd/Edn1/Ednrb/Eif2ak3/Dmtn/Erbb3/Cmklr1/Ptgdr2/Nmur1/Hap1/Htt/Igf1/Itgal/Itpr1/Kdr/L1cam/Lat/Bhlha15/Mapt/Myo5a/Ncam1/Nfatc1/Nfatc2/Nfatc3/P2rx4/Pdpk1/Pkd2/Plcg1/Ppp3ca/Ppp3cb/Ptbp1/Ptgfr/Ptk…	143
BP	GO:0070085	glycosylation	143/10580	209/23174	2.13208621433925e-11	2.98492070007495e-10	1.20562465103417e-10	Eogt/Mgat5/B3gnt5/Galnt2/Galnt7/Ogt/B4gat1/Trip11/Pgm3/Cds2/B3galt6/Entpd5/Ext1/Ext2/Pofut1/Fut1/Fut4/Fut7/Fut9/B4galnt1/Galnt1/Galnt3/Galnt4/Gcnt2/Gfpt1/Ggta1/B4galt1/Il15/Stt3a/Large1/Fut10/Galnt10/Mgat1/Mgat3/Npc1/Psen1/Tet3/Rfng/Sdf2/St6gal1/St3gal3/St3gal1/St3gal4/St3gal2/St6galnac2/St6galnac3/St6galnac4/St8sia1/St8sia2/St8sia4/St3gal5/Alg11/Cln5/Arfgef1/Tet2/A3galt2/Pomgnt2/Rxylt1/Mgat2/Pom…	143
BP	GO:0014911	positive regulation of smooth muscle cell migration	53/10580	61/23174	2.16785074660604e-11	3.02824662070346e-10	1.22312421071667e-10	Camk2d/Adamts1/Ager/Aif1/Atp7a/Bcl2/Crk/Cyp1b1/Egr1/F3/Ptk2/Fga/Fgf9/Lpar1/Has2/Igf1/Igfbp5/Il6st/Itgb3/Lrp1/Mdk/Mdm2/Myc/Myo5a/Nr4a3/P2ry2/Pcsk5/Pdgfb/Pdgfrb/Pgr/Ptger4/Tmsb4x/Src/Hdac4/Sema6d/Tert/Vtn/Rapgef3/Ssh1/P2ry6/Dock4/Rab5a/Iqgap1/Smo/Nox4/Postn/Foxo4/Rapgef4/Dock7/Dock5/Pdgfd/Rps6kb1/Arpc2	53
BP	GO:0006275	regulation of DNA replication	82/10580	106/23174	2.4392781601028e-11	3.38483499214265e-10	1.36715206742604e-10	Ccdc88a/Stn1/E2f8/Ehmt2/Aicda/Atf1/Blm/Brca2/Cacybp/Ccna2/Cdc7/Smc3/Dach1/Dhx9/Egfr/Fgf10/Fgfr1/Gli1/Gli2/Hras/Hus1/Id3/Inppl1/Jun/Lig3/Met/Mre11a/Msh3/Msh6/Npm1/Rac1/Rad17/Rbbp6/Rfc2/Stag2/Chtf18/Zfp365/Wdr18/Terf1/Timeless/Wapl/Tnfaip1/Ttf1/Wiz/Atrx/Zranb3/Zmpste24/Atad5/Smc1a/Atr/Zbtb38/Map2k4/Dbf4/Usp37/Dna2/Npm2/Mapk15/Fbxw7/Fbh1/E2f7/Tspyl2/Smarcal1/Gmnn/Mcidas/Tipin/Zfp830/Fbxo5/Ilkap/Ino8…	82
BP	GO:0043487	regulation of RNA stability	82/10580	106/23174	2.4392781601028e-11	3.38483499214265e-10	1.36715206742604e-10	Smg6/Csdc2/Dxo/Tirap/Apobec1/Hnrnpd/Axin2/Zfp36l1/Zfp36l2/Noct/Cirbp/Dhx9/E2f1/Fmr1/Gdnf/Hnrnpc/Khsrp/Mapkapk2/Mov10/Myef2/Npm1/Slc11a1/Ptbp1/Dicer1/Qk/Upf1/Rock1/Rock2/Cpeb3/Tent4a/Mettl14/Pde12/Dnd1/Ythdf2/Tent4b/Tnfrsf1b/Vegfa/Ybx1/Zfp36/Gigyf2/Ythdf3/Pabpc4/Zc3h12a/Thrap3/Tardbp/Plekhn1/Cnot6l/Samd4b/Pcid2/Rbm10/Zc3h12d/Mex3d/Fxr2/Rnasel/Dkc1/Fto/Alkbh5/Fastkd1/Rc3h1/Hnrnpu/Carhsp1/Syncrip/Mt…	82
BP	GO:0060840	artery development	82/10580	106/23174	2.4392781601028e-11	3.38483499214265e-10	1.36715206742604e-10	Adamts9/Prickle1/Mylk/Adamts6/Acvr2b/Acvrl1/Apoe/Prdm1/Bmp4/Bmpr1a/Bmpr2/Ctnnb1/Cxcr4/Dnm2/Efnb2/Eng/Ephb4/Eya1/Gja5/Gli3/Lrp2/Hand2/Hes1/Hey1/Hey2/Ndst1/Jag1/Kif7/Ldlr/Lox/Lrp1/Smad6/Smad7/Mdk/Foxc1/Cited2/Nf1/Ngfr/Notch1/Notch3/Notch4/Nrp1/Pdgfrb/Prrx1/Prox1/Ptger4/Robo1/Shh/Six1/Smarca4/Sox4/Hectd1/Pde2a/Srf/Tbx2/Myocd/Tgfb2/Tgfbr1/Vegfa/Wnt11/Adgrf5/Akt3/Apob/Sufu/Kat6a/Robo2/Ltbp1/Cntrl/Luzp…	82
BP	GO:1904018	positive regulation of vasculature development	140/10580	204/23174	2.45209284601064e-11	3.39512238546759e-10	1.37130719790811e-10	Prkd2/Pik3r6/Rap1a/Abl1/Chrna7/Acvrl1/Adam12/Adm/Angpt2/Agtr1a/Anxa3/Rhob/Gdf2/Brca1/Btg1/C3ar1/C5ar1/C6/Runx1/Cd34/Cdh5/Cflar/Cxcr2/Cxcr3/Cxcr4/Ccr3/Cx3cr1/Cybb/Cyp1b1/Dll1/Efnb2/Egr1/Eng/Ephb4/F3/Fgf1/Fgf18/Fgf2/Fgfbp1/Flt1/Tlr3/Gab1/Gata2/Gata4/Gata6/Grn/Hc/Hgf/Hif1a/Hipk2/Hk2/Hmgb1/Hyal1/Igf2/Il6ra/Isl1/Itga5/Itgax/Itgb1/Itgb3/Jak1/Jup/Kdr/Klf4/Anxa1/Smad1/Mdk/Mmp9/Nfe2l2/Nos3/Notch1/Notch4/N…	140
BP	GO:0045931	positive regulation of mitotic cell cycle	118/10580	166/23174	2.54515810205698e-11	3.51623380868796e-10	1.4202247176776e-10	Numa1/Slf1/Camk2d/Nusap1/Tpr/Pkn2/Abl1/Adam17/Adamts1/Aif1/Lsm10/Birc5/App/Phb2/Brca2/Ccnd1/Ccnd2/Cd28/Cdc25a/Cdc7/Cdk4/Crebbp/Cyp1a1/Edn1/Edn3/Egf/Egfr/Eif4e/Eif4ebp1/Fgf10/Fgfr1/Hes1/Hmgb1/Foxa1/Hsf1/Hspa2/Hyal1/Igf1/Igf1r/Igf2/Insr/Kcna5/Lmnb1/Anxa1/Lrp5/Mdm2/Mecp2/Met/Meis2/Pafah1b1/Pbx1/Pdgfb/Pdgfrb/Prkca/Plcb1/Ptpn11/Ranbp1/Rb1/Rdx/Sh2b1/Sin3a/Vps4b/Sphk1/Stat5a/Stat5b/Eif4g1/Gen1/Tal1/Stox…	118
BP	GO:0061008	hepaticobiliary system development	93/10580	124/23174	2.57041842217892e-11	3.54334434250366e-10	1.43117480016056e-10	E2f8/Asl/Acadm/Ahr/Gfer/Arf6/Bmp4/Runx1/Rb1cc1/Ccnd1/Cebpa/Cebpb/Cflar/Cobl/Ezh1/Ezh2/Sec63/Foxm1/Gata6/Gli1/Hes1/Hgf/Hhex/Hlx/Foxa3/Hp/Igf2r/Itpr1/Jarid2/Jun/Klf1/Anxa1/Smad3/Man2a1/Mdk/Meg3/Mesp1/Met/Mki67/Cited2/Nf1/Notch1/Notch2/Pik3ca/Pkd1/Pkd2/Med1/Prkcsh/Prox1/Rara/Rela/Rps6ka1/Smarca4/Sox17/Sox9/Sp1/Sp3/Ccdc40/Stat5b/Aurka/Hnf1b/Tet2/Tgfa/Tgfbr3/Ift88/Rarb/Tnfaip3/Vtn/Vwf/Wnt3a/Xbp1/Zmpst…	93
BP	GO:0010717	regulation of epithelial to mesenchymal transition	70/10580	87/23174	2.61384576456585e-11	3.58761990823451e-10	1.44905792632946e-10	Phldb1/Ovol2/Acvr1/Pawr/Ager/Axin2/Bmp2/Bmp4/Ctnnb1/Col1a1/Dab2/Dag1/Efna1/Eng/Epha3/Ezh2/Gcnt2/Pdpn/Hdac2/Foxa1/Foxa2/Isl1/Jag1/Lef1/Smad2/Smad3/Smad4/Smad7/Mdk/Foxc1/Notch1/Ppp2ca/Pten/Sfrp2/Sfrp1/Snai1/Usf3/Phldb2/Strap/Tcf7l2/Myocd/Tgfb1/Tgfb1i1/Tgfb2/Tgfb3/Tgfbr1/Tgfbr2/Tgfbr3/Tiam1/Nkx2-1/Twist1/Vegfa/Grem1/Crb2/Vasn/Ell3/Zfp703/Glipr2/Ldlrad4/Mtor/Dact3/Sdhaf2/Trim62/Bambi/Dab2ip/Clasp1/Bc…	70
BP	GO:0000070	mitotic sister chromatid segregation	105/10580	144/23174	2.61395150806778e-11	3.58761990823451e-10	1.44905792632946e-10	Pds5b/Numa1/Champ1/Tubg1/Slf1/Chmp7/Espl1/Nusap1/Tpr/Vps4a/Apc/Birc5/Atm/Bub1b/Bub3/Cenpc1/Cit/Smc2/Haspin/Hira/Kpnb1/Incenp/Kif4/Mad1l1/Anapc1/Rad21/Rb1/Vps4b/Chmp6/Dis3l2/Aurkb/Gen1/Cdk5rap2/Chtf8/Ncaph/Cdc27/Terf1/Klhl22/Atrx/Smc5/Slf2/Zfp207/Kif18a/Msto1/Pogz/Cenpe/Phf13/Pcid2/Dync1li1/Cdc6/Ik/Smc1a/Cul3/H2afy/Zw10/Usp44/Hecw2/Kif14/Nsl1/Hnrnpu/Knstrn/Pibf1/Anapc4/Cdca8/Cdc23/Ncaph2/Zwint/Spa…	105
BP	GO:0032944	regulation of mononuclear cell proliferation	153/10580	227/23174	2.62514652514072e-11	3.59362082862976e-10	1.45148172859571e-10	Cd276/Nckap1l/Ticam1/Card11/Chrnb2/Pawr/Adk/Ager/Ahr/Aif1/Tirap/Arg2/Atm/Bcl2/Bcl6/Prdm1/Blm/Bmi1/Bmp4/Btk/Ctnnb1/Cd22/Cd24a/Cd28/Cd38/Cd3e/Cd4/Cd44/Cd6/Cd80/Cd86/Cdkn1a/Cebpb/Coro1a/Ccr2/Ccr7/Csf1/Dlg1/Efnb1/Epo/Erbb2/Fadd/Fcgr2b/Fgf10/Ptpn6/Hes1/Foxj1/Igf1/Igf2/Il12rb1/Il15/Il2ra/Il4/Il6ra/Il6st/Il7/Inpp5d/Irf1/Itch/Itgal/Jak3/Anxa1/Glmn/Lyn/Mad1l1/Havcr2/Cd46/Mef2c/Nck1/Nck2/Nfatc2/Prkcq/Pla2g…	153
BP	GO:0043062	extracellular structure organization	203/10580	317/23174	2.62975752651876e-11	3.59362082862976e-10	1.45148172859571e-10	Emilin1/Adamts9/Ric8a/Exoc8/Phldb1/Qsox1/Vipas39/Col16a1/Abca1/Abcg1/Abl1/Abl2/Npnt/Aebp1/Apbb1/Apbb2/Apoe/App/Mmp28/Atp7a/Bcl3/Ddr1/Cd34/Ces1g/Cflar/Col11a2/Col12a1/Col13a1/Col18a1/Col19a1/Col4a1/Col4a2/Col4a3/Col4a4/Col4a5/Col5a1/Col5a2/Col8a1/Col1a1/Col1a2/Ctss/Cyp1b1/Dag1/Elf3/Eln/Eng/Ercc2/Ptk2/Fbln2/Ccn2/Foxf2/Flot1/Gas2/B4galt1/Pdpn/Gpm6b/Has1/Has2/Has3/Hspg2/Hyal1/Idua/Ccn1/Itgb1/Itgb3/Ki…	203
BP	GO:0071375	cellular response to peptide hormone stimulus	162/10580	243/23174	2.65159126538528e-11	3.6155971137119e-10	1.46035806190417e-10	Rhoq/Prkaa1/Rab31/Kank1/Eprs/Ogt/Mbd5/Grk2/Adcy6/Adcy8/Parp1/Agtr1a/Agtr1b/Agtrap/Akt2/Apc/Zfp36l1/Camk2a/Ctnnb1/Cav1/Cdk4/Cfl1/Cish/Socs3/Bcar1/Crk/Csk/Csrp3/Eif4ebp1/Eif4ebp2/Ptk2/Fer/Lpin1/Ghr/Gnai2/Gpld1/Grb10/Grb2/Nr4a1/Hnrnpk/Hsf1/Igf1/Igf1r/Igf2/Inhbb/Inppl1/Insr/Irf1/Irs1/Irs3/Jak2/Kl/Lpl/Slc26a6/Rab8a/Myo5a/Nck1/Nfkb1/Nr4a3/Nr4a2/Pde3b/Enpp1/Pdpk1/Pik3r1/Pik3r3/Prkca/Prkcb/Prkci/Prkcq/Pr…	162
BP	GO:2001236	regulation of extrinsic apoptotic signaling pathway	115/10580	161/23174	2.74966675581459e-11	3.74121325260834e-10	1.51109505924466e-10	Unc5b/Raf1/Acvr1/Ar/Atf3/Bcl10/Bcl2/Bcl2l1/Bid/Bmp4/Bmpr1b/Brca1/Birc6/Casp8/Cav1/Runx3/Rb1cc1/Cflar/Csf2/Cttn/Cx3cr1/Dab2/Eya1/Eya2/Eya4/Fadd/Fem1b/Fga/Fgf10/Fgfr1/G0s2/Gas1/Gdnf/Gclc/Gclm/Gpx1/Pdia3/Htt/Hgf/Hyal2/Icam1/Igf1/Il4/Il7/Inhba/Itga6/Itgav/Jak3/Lmna/Ltbr/Sgk3/Mal/Mcl1/Nf1/Nrp1/Serpine1/Pml/Psen2/Pten/Ptprc/Rela/Ret/Ripk1/Cx3cl1/Sfrp2/Sfrp1/Siah2/Skil/Snai2/Siglec1/Src/Sgms1/Stx4a/Agap…	115
BP	GO:0010001	glial cell differentiation	158/10580	236/23174	2.81197836389546e-11	3.81773131651121e-10	1.54200109439942e-10	Tmem98/Ttbk1/Atf5/Eif2b3/Grk2/Slc8a3/Abl1/Abl2/Aspa/Adam22/Adora2a/Ager/Akt2/App/Rhoa/Bag1/Bmp2/Bmp4/C1qa/C5ar1/Ctnnb1/Cdh2/Clu/Cxcr4/Cnp/Cntf/Dab1/Dag1/Dll1/Dmd/Egfr/Egr2/Eif2b4/Epha4/Erbb2/Erbb3/Ercc2/Fgf10/Fgf2/Fgfr3/Dtx1/Gli3/Gpc1/Grn/Hdac2/Hes1/Id2/Id4/Igf1/Il6st/Ilk/Itgam/Kcnj10/Kras/Ldlr/Lef1/Lif/Lrp1/Lrp6/Ascl1/Mbd1/Mdk/Mecp2/Afdn/Mmp24/Myoc/Nab1/Nab2/Ndrg1/Nf1/Nfe2l1/Nfib/Nfix/Mycn/Notch…	158
BP	GO:0051258	protein polymerization	177/10580	270/23174	2.82478160364851e-11	3.82684852597727e-10	1.54568358166974e-10	Tmsb15b2/Brk1/Plekhg2/Numa1/Tubg1/Cdc42ep2/Csnk1d/Cdc42ep1/Nckap1l/Ttbk1/Kank1/Baiap2/Tbcd/Abl1/Aif1/Apc/Arf6/Rhoa/Arpc1b/Capg/Capza1/Casq2/Cav1/Cav3/Cdkn1b/Cfl1/Coro1a/Cobl/Cttn/Dctn1/Dlg1/Dyrk1a/Mapre1/Eln/Dmtn/Eps8/Fer/Fes/Fga/Fmn1/Gas7/Gda/Grb2/Hcls1/Hsp90aa1/Icam1/Stmn1/Lats1/Kirrel/Mecp2/Met/Map1b/Map2/Mapt/Nck1/Nck2/Nefl/Nin/Pecam1/Pick1/Prkce/Pstpip1/Pstpip2/Ptk2b/Twf1/Tmsb4x/Rac1/Rdx/Tri…	177
BP	GO:0002224	toll-like receptor signaling pathway	80/10580	103/23174	2.95960016642901e-11	4.00081243031825e-10	1.61594848735329e-10	Lrrc19/Smpdl3b/Epg5/Mapkapk3/Ticam1/Lgr4/Irak2/Rps6ka3/Tirap/Arf6/Bcl10/Cav1/Cd14/Cd86/Esr1/F2rl1/Colec12/Flot1/Tlr3/Gfi1/Hmgb1/Hspd1/Irak1/Irf1/Irf4/Acod1/Lbp/Tlr7/Tlr8/Lyn/Havcr2/Mapkapk2/Nfkbil1/Pdpk1/Prkce/Ptpn22/Ripk2/Trim30a/Appl2/Nr1d1/Cd300a/Tlr1/Tlr4/Tlr6/Tnf/Tnfaip3/Traf3/Nr1h3/Lrrc14/Gramd4/Pja2/Ticam2/Rab7b/Tnip2/Tlr11/Tlr2/Cd300lf/Nod2/Tlr13/Tlr12/Tnip3/Mfhas1/Tlr5/Irf3/Unc93b1/Gps2/…	80
BP	GO:0003151	outflow tract morphogenesis	68/10580	84/23174	2.96592203711153e-11	4.00081243031825e-10	1.61594848735329e-10	Atf2/Bmp4/Bmpr1a/Bmpr2/Ctnnb1/Crkl/Dvl3/Eng/Eya1/Fgfr2/Fzd1/Gata4/Gata6/Gja5/Lrp2/Hand2/Hes1/Hey1/Hey2/Hif1a/Ilk/Isl1/Jag1/Jun/Lrp6/Smad4/Smad6/Mef2c/Foxc1/Cited2/Nedd4/Notch1/Npy1r/Nrp1/Nrp2/Pitx2/Dicer1/Rara/Robo1/Dhrs3/Ryr1/Sfrp2/Sema3c/Six1/Smarca4/Sox11/Sox17/Tbx2/Tbx3/Tfap2a/Tgfb2/Tgfbr2/Tgfbr3/Thbs1/Rarb/Twist1/Vegfa/Wnt11/Wnt5a/Zfpm1/Zfpm2/Robo2/Heyl/Fzd2/Plxnd1/Nipbl/Vangl2/Sec24b	68
BP	GO:0001889	liver development	91/10580	121/23174	3.23367122799483e-11	4.34714371586775e-10	1.75583345490782e-10	E2f8/Asl/Acadm/Ahr/Gfer/Arf6/Bmp4/Runx1/Rb1cc1/Ccnd1/Cebpa/Cebpb/Cflar/Cobl/Ezh1/Ezh2/Sec63/Foxm1/Gata6/Gli1/Hes1/Hgf/Hhex/Hlx/Foxa3/Hp/Igf2r/Itpr1/Jarid2/Jun/Klf1/Anxa1/Smad3/Man2a1/Mdk/Meg3/Mesp1/Met/Mki67/Cited2/Nf1/Notch1/Notch2/Pik3ca/Pkd1/Pkd2/Med1/Prkcsh/Prox1/Rara/Rela/Rps6ka1/Smarca4/Sox9/Sp1/Sp3/Ccdc40/Stat5b/Aurka/Hnf1b/Tet2/Tgfa/Tgfbr3/Ift88/Rarb/Tnfaip3/Vtn/Vwf/Wnt3a/Xbp1/Zmpste24/Ga…	91
BP	GO:0043112	receptor metabolic process	138/10580	201/23174	3.23649898031516e-11	4.34714371586775e-10	1.75583345490782e-10	Ldlrap1/Inpp5f/Dnm3/Synj1/Scrib/Rab31/Arrb1/Grk2/Ache/Adm/Angpt1/Agrn/Agtr1a/Apoe/Arc/Caml/Cav1/Cav3/Cxcr2/Ackr3/Dab2/Dlg4/Dmd/Dnm1/Dnm2/Edn1/Efnb2/Egf/Eps15/Flot1/Fmr1/Grk4/Grb2/Gria1/Hap1/Hdac2/Hdac6/Hif1a/Hnrnpk/Hpca/Htr1b/Itch/Itgav/Itgb1/Itgb3/Kif16b/Lrpap1/Myo6/Nedd4/Nsg1/Ntf3/Furin/Pick1/Pip5k1c/Pld2/Ppara/Pparg/Psen1/Psen2/Ptger3/Rspo1/Ptpn1/Rab11b/Atxn2/Snca/Tbc1d16/Rnf43/Dtx3l/Syk/Nrg1/…	138
BP	GO:0006476	protein deacetylation	73/10580	92/23174	3.44509536852215e-11	4.61745618049685e-10	1.86501403408718e-10	Tada3/Prkd2/Spred3/Prkaa1/Brms1/Spred1/Spred2/Baz2a/Bcl6/Ctbp1/Dyrk1a/Elk4/Smarcad1/Lpin1/Hdac2/Hdac5/Hdac6/Ndst1/Msl3/Mapt/Per1/Per2/Phb/Prkd1/Pml/Rest/Ncor1/Foxp3/Sin3a/Sin3b/Ncor2/Srebf1/Hdac4/Sirt7/Tbl1x/Tcf21/Kdm5a/Tada2a/Morf4l1/Rcor1/Tgfb1/Ccar2/Vegfa/Zbtb7b/Nek3/Dysf/Fry/Ep300/Bex4/Brms1l/Akap8l/Morf4l2/Akap8/Ripk3/Sphk2/Sirt2/Lrrk2/Ing2/Znhit1/Hdac8/Mier2/Prdm5/Mier1/Nipbl/Sfpq/Suds3/Hop…	73
BP	GO:0043507	positive regulation of JUN kinase activity	64/10580	78/23174	3.66658567710307e-11	4.90386331197232e-10	1.98069533105769e-10	Ager/Tirap/Axin1/Ccr7/Dab2/Dvl3/Edn1/Epha4/Fzd4/Fzd5/Fzd8/Gab1/Irak1/Mdfic/Ptk2b/Ptpn1/Ripk2/Ripk1/Syk/Tiam1/Tlr6/Tnf/Tnfrsf11a/Tnfsf11/Cd40lg/Traf2/Traf6/Trf/Fgd4/Wnt5a/Wnt7b/Map3k21/Zeb2/Fgd2/Mapkbp1/Map2k4/Map2k7/Map3k1/Map3k11/Map3k4/Map3k5/Ror2/Ern2/Map3k10/Mapk8ip3/Ercc6/Samd5/Taok3/Map3k9/Arhgef5/Map3k20/Tnik/Dusp19/Mul1/Dab2ip/Sash1/Spag9/Map3k13/Mlkl/Ern1/Tlr9/Vangl2/Fzd10/Magi3	64
BP	GO:0051893	regulation of focal adhesion assembly	50/10580	57/23174	3.74381164955063e-11	4.98593220954985e-10	2.01384337616328e-10	Dusp22/Col16a1/Abl1/Macf1/Acvrl1/Apod/Rhod/Arhgap6/Cfl1/Efna5/Dmtn/Epha3/Ptk2/Fmn1/Gpm6b/Itgb1bp1/Kdr/Ldb1/Lrp1/Smad3/Mmp14/Myoc/Nrp1/Pten/Bcas3/Ptprj/Rac1/Rock1/Src/Phldb2/Slk/Sdc4/Wdpcp/Tek/Vegfa/Wnt4/Epb41l5/Coro1c/Grem1/Peak1/Fam107a/Map4k4/Iqgap1/Dlc1/Tsc1/Ppm1f/Camsap3/Dusp3/Clasp1/Limch1	50
BP	GO:0090109	regulation of cell-substrate junction assembly	50/10580	57/23174	3.74381164955063e-11	4.98593220954985e-10	2.01384337616328e-10	Dusp22/Col16a1/Abl1/Macf1/Acvrl1/Apod/Rhod/Arhgap6/Cfl1/Efna5/Dmtn/Epha3/Ptk2/Fmn1/Gpm6b/Itgb1bp1/Kdr/Ldb1/Lrp1/Smad3/Mmp14/Myoc/Nrp1/Pten/Bcas3/Ptprj/Rac1/Rock1/Src/Phldb2/Slk/Sdc4/Wdpcp/Tek/Vegfa/Wnt4/Epb41l5/Coro1c/Grem1/Peak1/Fam107a/Map4k4/Iqgap1/Dlc1/Tsc1/Ppm1f/Camsap3/Dusp3/Clasp1/Limch1	50
BP	GO:0048814	regulation of dendrite morphogenesis	86/10580	113/23174	3.77042084012238e-11	5.01075378456855e-10	2.02386893654727e-10	Dnm3/Baiap2/Ache/Chrnb2/Adam10/Arc/Camk2b/Cask/Cdk5r1/Cfl1/Cit/Cux1/Cux2/Eef2k/Efna1/Epha4/Fmr1/Grin1/Sdc2/Id1/Ilk/Met/Pias2/Afdn/Myo5b/Nedd4/Numbl/Pafah1b1/Ppp3ca/Pten/Nlgn1/Ptprd/Ptprf/Ptprz1/Robo1/Sema4d/Sgk1/Stk11/Lzts1/Cdkl3/Rab21/Sipa1l1/Tiam1/Trpc6/Ube3a/Tbc1d24/Ywhah/Itpka/Fbxw8/Caprin2/Arhgap33/Akap5/Lzts3/Ppp1r9a/Nlgn3/Ankrd27/Ss18l2/Ss18l1/Stau2/Hecw2/Abi2/Cdkl5/Ngef/Kalrn/Pqbp1/Sh3glb…	86
BP	GO:0000280	nuclear division	249/10580	403/23174	3.90981270295771e-11	5.1850385339224e-10	2.09426343316323e-10	Btbd18/Kifc1/Pds5b/Numa1/Champ1/Tubg1/Tex15/Fancm/Slf1/Chmp7/Espl1/Nusap1/Tpr/Abraxas2/Ehmt2/Vps4a/Apc/Birc5/Rhoa/Atm/Phb2/Bmp4/Brca2/Bub1b/Bub3/Aspm/Calr/Camk2b/Cd28/Cdk11b/Cdkn1b/Cdkn1c/Cenpc1/Cit/Smc3/Edn1/Edn3/Egf/Eps8/Esr1/Fgfr2/Fgfr3/Smc2/Haspin/Hira/Hsf1/Hspa1b/Hspa2/Igf1/Igf1r/Igf2/Kpnb1/Incenp/Insr/Kif11/Kif2a/Kif3b/Kif4/Kifc5b/Lif/Lrp5/Mad1l1/Anapc1/Met/Mki67/Mre11a/Msh3/Msx1/Mybl1/Nfe2…	249
BP	GO:0055002	striated muscle cell development	132/10580	191/23174	4.22129112375263e-11	5.58632336924401e-10	2.25634441894545e-10	Mir208b/Maml1/Camk2d/Foxp1/Actc1/Parp2/Adra1b/Adra1a/Adrb1/Alpk3/Slc25a4/Speg/Atg5/Bcl2/Bmp10/Bmp4/Cacna1s/Casq2/Cav3/Cflar/Csrp3/Dmd/Edn1/Gata4/Gpx1/Nr3c1/Hdac2/Hdac5/Hey2/Igf1/Itgb1/Krt19/Krt8/Lmna/Lox/Smad4/Mef2a/Mef2c/Met/Myh11/Myh6/Myom1/Neb/Nfatc2/Nfatc3/Pdgfra/Pdgfrb/Pitx2/Pmp22/Ppara/Ppp3ca/Prkar1a/Prkg1/Prox1/Dicer1/Ripor2/Rgs2/Rgs4/Ryr1/Shox2/Six1/Six4/Ski/Slc8a1/Srf/Hdac4/Tbx3/Tcap/Myo…	132
BP	GO:0043488	regulation of mRNA stability	76/10580	97/23174	4.28175646082225e-11	5.65443720855644e-10	2.28385594504716e-10	Csdc2/Tirap/Apobec1/Hnrnpd/Axin2/Zfp36l1/Zfp36l2/Noct/Cirbp/Dhx9/E2f1/Fmr1/Gdnf/Hnrnpc/Khsrp/Mapkapk2/Mov10/Myef2/Npm1/Slc11a1/Ptbp1/Dicer1/Qk/Upf1/Rock1/Rock2/Cpeb3/Tent4a/Mettl14/Pde12/Dnd1/Ythdf2/Tent4b/Vegfa/Ybx1/Zfp36/Gigyf2/Ythdf3/Pabpc4/Zc3h12a/Thrap3/Tardbp/Plekhn1/Cnot6l/Samd4b/Pcid2/Rbm10/Zc3h12d/Mex3d/Fxr2/Rnasel/Fto/Alkbh5/Fastkd1/Rc3h1/Hnrnpu/Carhsp1/Syncrip/Mtor/Pcbp4/Rbm46/Rbm24/Me…	76
BP	GO:0043433	negative regulation of DNA-binding transcription factor activity	114/10580	160/23174	4.33679676936941e-11	5.715116245756e-10	2.30836451676465e-10	Brms1/Irak2/Sri/Arrb1/Egln1/Adora3/Phb2/Cat/Cebpg/Cys1/Creb3/Cyp1b1/Ddit3/Eomes/Esr1/Ezh2/Foxs1/Fzd6/Gas6/Gfi1/Cmklr1/Hand2/Hdac2/Foxj1/Foxa2/Hr/Prmt2/Id1/Id2/Id3/Igf1r/Irak1/Acod1/Itch/Klf4/Havcr2/Smad7/Men1/Pias2/Cd200/Sik1/Commd1/Nfkbib/Nfkbil1/Pbx1/Pim1/Pkd1/Pkd2/Prox1/Ptch1/Pthlh/Rlim/Rnf2/Foxp3/Spop/Trim21/Hdac4/Bhlhe40/Taf3/Trib1/Tcf7l2/Nlrp3/Trib2/Thra/Tnfaip3/Traf3/Twist1/Tnfsf4/Sumo1/Lr…	114
BP	GO:0007178	transmembrane receptor protein serine/threonine kinase signaling pathway	223/10580	355/23174	4.3637011166927e-11	5.73854084090592e-10	2.31782582987509e-10	Emilin1/Numa1/Pelo/Dusp22/Ovol2/Bmp3/Abl1/Slc33a1/Npnt/Acvr1/Acvr1b/Acvr2a/Acvr2b/Acvrl1/Adam17/Parp1/Akap2/Axin1/Bmp10/Bmp2/Bmp4/Bmp5/Bmp6/Gdf2/Bmpr1a/Bmpr1b/Bmpr2/Cav1/Cav3/Cdh5/Cdkn2b/Cldn5/Col1a2/Creb1/Crebbp/Dab2/Dnm2/Egr1/Eng/Ptk2/Fbn1/Fbn2/Fgf10/Fgf9/Fos/Fst/Fzd1/Gata4/Gata6/Usp15/Gcnt2/Gdf1/Gdf10/Gdf11/Gdf5/Gdf9/Gdnf/Got1/Lrp2/Hspa5/Hes1/Hfe/Hipk2/Hsp90ab1/Id1/Ccn1/Ilk/Inhba/Inhbb/Itga3/I…	223
BP	GO:0060079	excitatory postsynaptic potential	69/10580	86/23174	4.63549082704736e-11	6.08323493503543e-10	2.4570495274889e-10	Celf4/Baiap2/Grk2/Chrna4/Chrna7/Adora1/Adora2a/Adrb2/Rims1/Rims2/App/Bdnf/Cacnb3/Cux2/Dlg4/Dvl1/Bscl2/S1pr2/Grik2/Grik5/Grin1/Grin2a/Grin2b/Grin2c/Grin2d/Mecp2/Mef2c/Met/Afdn/Ngfr/Nrxn1/Oprm1/P2rx4/Prkcz/Ppp3ca/Pten/Nlgn1/Eif4a3/Ptk2b/Rgs4/Atxn1/Sh3gl1/Snca/Igsf11/Stx1a/Shank2/Nlgn2/Wnt7a/Tbc1d24/Npas4/Rab3gap1/Zmynd8/Ssh1/Grip2/Ppp1r9a/Shank1/Nlgn3/Neto1/Begain/Prkn/Mpp2/Gsk3b/Shank3/Mapk8ip2/Sl…	69
BP	GO:0030198	extracellular matrix organization	178/10580	273/23174	4.89691522096675e-11	6.41291855812437e-10	2.59021041951136e-10	Emilin1/Adamts9/Ric8a/Exoc8/Phldb1/Qsox1/Vipas39/Col16a1/Abl1/Abl2/Npnt/Aebp1/Apbb1/Apbb2/App/Mmp28/Atp7a/Bcl3/Ddr1/Cflar/Col11a2/Col12a1/Col13a1/Col18a1/Col19a1/Col4a1/Col4a2/Col4a3/Col4a4/Col4a5/Col5a1/Col5a2/Col8a1/Col1a1/Col1a2/Ctss/Cyp1b1/Dag1/Elf3/Eln/Eng/Ercc2/Ptk2/Fbln2/Ccn2/Foxf2/Flot1/Gas2/B4galt1/Pdpn/Gpm6b/Has1/Has2/Has3/Hspg2/Idua/Ccn1/Itgb1/Itgb3/Kif9/Lamb1/Lamb3/Lamc2/Lox/Loxl3/Lum…	178
BP	GO:0045667	regulation of osteoblast differentiation	105/10580	145/23174	5.22334270229933e-11	6.82618133610262e-10	2.75712935724827e-10	Tmem64/Cd276/Npnt/Clic1/Acvr1/Acvr2a/Acvr2b/Ahr/Apc/Areg/Axin2/Bmp2/Bmp4/Bmp6/Gdf2/Bmpr1a/Bmpr1b/Bmpr2/Ctnnb1/Noct/Cdk6/Cebpa/Cebpb/Cebpd/Ptk2/Fbn2/Fgf2/Fgfr1/Gdf10/Gja1/Gli1/Gli3/Gnas/Hand2/Hdac5/Hey1/Hoxa2/Id1/Id2/Id3/Id4/Ifi204/Igf1/Ccn1/Igfbp5/Il6st/Ilk/Jag1/Jund/Lmna/Lrp5/Smad1/Smad3/Smad5/Smad6/Mef2c/Men1/Pias2/Nbr1/Nfatc1/Notch1/Ddr2/Prkd1/Ptch1/Ptger4/Rest/Sfrp2/Sema4d/Sfrp1/Ski/Snai2/Sox…	105
BP	GO:0007369	gastrulation	119/10580	169/23174	5.68920022994793e-11	7.4195669388906e-10	2.99680081996821e-10	Ric8a/Phldb1/Macf1/Acvr1/Acvr2a/Acvr2b/Axin1/Bmp4/Bmpr1a/Bmpr2/Ctnnb1/Celsr1/Col12a1/Col5a1/Col5a2/Dag1/Dld/Dvl1/Elf5/Eomes/Epha2/Ext1/Ext2/Eya1/Fgfr1/Fzd7/Gata4/Gata6/Gpi1/Htt/Hhex/Hira/Foxa2/Inhba/Itga5/Itgav/Kif16b/Klf4/Ldb1/Lef1/Lrp5/Lrp6/Smad1/Smad2/Smad3/Smad4/Mbp/Mesp1/Foxc1/Nf2/Nr4a3/Nsd1/Prkar1a/Rnf2/Sfrp2/Exoc4/Sfrp1/Snai1/Sox17/Sox2/Sox7/Srf/Phldb2/Tal1/Hnf1b/Tcf3/Cdc73/Kdm6b/Tnrc6c/Tg…	119
BP	GO:0050670	regulation of lymphocyte proliferation	151/10580	225/23174	5.81204977157812e-11	7.56408796359008e-10	3.05517359682825e-10	Cd276/Nckap1l/Ticam1/Card11/Chrnb2/Pawr/Adk/Ager/Ahr/Aif1/Tirap/Arg2/Atm/Bcl2/Bcl6/Prdm1/Blm/Bmi1/Bmp4/Btk/Ctnnb1/Cd22/Cd24a/Cd28/Cd38/Cd3e/Cd4/Cd44/Cd6/Cd80/Cd86/Cdkn1a/Cebpb/Coro1a/Ccr2/Ccr7/Dlg1/Efnb1/Epo/Erbb2/Fadd/Fcgr2b/Fgf10/Ptpn6/Hes1/Foxj1/Igf1/Igf2/Il12rb1/Il15/Il2ra/Il4/Il6ra/Il6st/Il7/Inpp5d/Irf1/Itch/Itgal/Jak3/Anxa1/Glmn/Lyn/Mad1l1/Havcr2/Cd46/Mef2c/Nck1/Nck2/Nfatc2/Prkcq/Pla2g2d/Pn…	151
BP	GO:0032436	positive regulation of proteasomal ubiquitin-dependent protein catabolic process	65/10580	80/23174	5.96509999279215e-11	7.74723523857261e-10	3.12914771261737e-10	Zfand2a/Csnk1d/Prickle1/Rnf144a/Axin1/Clu/Plk3/Dab2/Dvl1/Gclc/Hspa1b/Smad7/Mdm2/Psen1/Psen2/Hspa1a/Plk2/Aurka/Trib1/Trib2/Rnf144b/Sumo1/Usp5/Trib3/Chfr/Fbxw8/Arih1/Arih2/Cop1/Mapk9/Rnf217/Sh3rf2/Vcp/Bcap31/Taf1/Csnk1e/Rnf19a/Prkn/Sgta/Nub1/Psmd10/Ubqln2/Stub1/Socs5/Pias1/Gsk3b/Rnf14/Dnajb2/Gsk3a/Herpud1/Sirt2/Lrrk2/Socs4/Nop53/Ube2v2/Ankib1/Rnf180/Fbxo22/Nkd2/Atg7/Rnf19b/Det1/Ddrgk1/Il33/Csnk1a1	65
BP	GO:0051250	negative regulation of lymphocyte activation	109/10580	152/23174	6.06860131529553e-11	7.8591453381148e-10	3.1743487709585e-10	Cd276/Dusp22/Tbc1d10c/Pawr/Adora2a/Arg2/Atm/Bcl6/Prdm1/Bmp4/Btk/Runx1/Runx3/Cbfb/Cd24a/Cd44/Cd80/Cd86/Cebpb/Dlg1/Erbb2/Fas/Fcgr2b/Fgl2/Flt3/Dtx1/Gli3/Ptpn6/Hfe/Foxj1/Hlx/Hmgb3/Id2/Il2ra/Il4/Il4ra/Inpp5d/Irf1/Itch/Jak3/Loxl3/Anxa1/Glmn/Lyn/Mad1l1/Havcr2/Smad7/Mdk/Mertk/Pla2g2d/Prkar1a/Ptpn2/Ptpn22/Ripor2/Foxp3/Sfrp1/Sftpd/Shh/Slfn1/Sox11/Spn/Btla/Cblb/Sdc4/Il20rb/Cd300a/Tgfb1/Tnfaip3/Tnfsf4/Thoc1/…	109
BP	GO:0016072	rRNA metabolic process	147/10580	218/23174	6.07627208769296e-11	7.8591453381148e-10	3.1743487709585e-10	Mdn1/Rrp8/Imp3/Pwp1/Tsr1/Pelo/Utp15/Nsun3/Fam207a/Exosc4/Nop2/Pwp2/Pop5/Bop1/Drosha/Fbl/Frg1/Emg1/Lyar/Ncl/Rrp1/Npm1/Pdcd11/Pa2g4/Dicer1/Cavin1/Utp14b/Polr1b/Polr1a/Rps19/Sart1/Smarca4/Spin1/Urb1/Dhx37/Sirt7/Suv39h1/Taf1b/Dis3l/Bms1/Tcof1/Tent4b/Utp25/Kri1/Ybey/Wdr18/Utp6/Mrm1/Nol10/Dedd/Top1/Dcaf13/Tfb1m/Rrp36/Rexo4/Ddx27/Znhit6/Nol6/Gtf3c1/Slfn14/Rnasel/Xrn1/Dkc1/H2afy/Ern2/Slfn8/Imp4/Abt1/Ddx1…	147
BP	GO:0032608	interferon-beta production	47/10580	53/23174	6.24464240051479e-11	8.06033308616756e-10	3.25560952556829e-10	Ticam1/Rnf216/Tirap/Crebbp/Dhx9/Flot1/Tlr3/Hmgb1/Ifnar1/Irf1/Tlr7/Tlr8/Ppm1b/Ptpn11/Ptpn22/Sirpa/Rel/Polr3a/Tlr4/Traf3/Yy1/Zfp64/Mavs/Ddx58/Tlr2/Atg9a/Nlrc3/Nlrx1/Trim56/Irf3/Tbk1/Zbtb20/Nmi/Riok3/Polr3d/Polr3g/Cactin/Polr3f/Polr3b/Ifih1/Rnf135/Tmem173/Traf3ip1/Polr3c/Zc3hav1/Tlr9/Hmgb2	47
BP	GO:0046632	alpha-beta T cell differentiation	85/10580	112/23174	6.33034853842109e-11	8.1542153509252e-10	3.29352904975662e-10	Tmem98/Nckap1l/Foxp1/Braf/Gpr18/Abl1/Abl2/Ap3b1/Ap3d1/Rhoa/Atp7a/Bcl2/Bcl3/Bcl6/Prdm1/Blm/Runx1/Runx3/Cbfb/Cd83/Ccr2/Ccr7/Eomes/Fut7/Gata3/Gli3/Hlx/Il18r1/Il2rg/Il4/Il4ra/Irf1/Irf4/Itk/Jak3/Lef1/Loxl3/Anxa1/Ly9/Smad7/Prkcz/Pla2g2d/Pnp/Ptger4/Ripk2/Rara/Rora/Rorc/Ncor1/Satb1/Sema4a/Foxp3/Shh/Spn/Stat6/Syk/Tcf7/Nlrp3/Tgfb1/Tgfbr2/Tnfsf8/Tnfsf4/Zfp35/Zbtb7b/Ikzf1/Shb/Zc3h12a/Zbtb16/Gadd45g/Slamf6/Rc…	85
BP	GO:0048863	stem cell differentiation	152/10580	227/23174	6.51466956526741e-11	8.3744811630411e-10	3.38249553146594e-10	Phactr4/Pwp1/Epop/Kdm3a/Prickle1/Ovol2/Sema3d/Acvr1/Bche/Bmp4/Bmpr1a/Zfp36l2/Cdk6/Cfl1/Edn1/Edn3/Ednra/Ednrb/Efnb1/Eomes/Ercc2/Esr1/Fgf2/Fgfr2/Fzd1/Gata4/Gata6/Gdnf/Hand2/Hes1/Hhex/Hif1a/Foxa1/Hoxa7/Hoxb4/Hspa9/Isl1/Jag1/Jarid2/Lif/Lrp6/Ltbp3/Smad4/Ascl1/Mef2c/Foxc1/Kitl/Cited2/Msx1/Mtf2/Ncoa3/Nfe2l2/Notch1/Nrp1/Nrp2/Pdgfra/Pitx2/Phox2b/Eif2ak2/Dicer1/Ptprc/Rest/Ret/Sema3a/Sema3b/Sema3c/Sema3e/Se…	152
BP	GO:0000082	G1/S transition of mitotic cell cycle	120/10580	171/23174	6.7413446047921e-11	8.64818207871901e-10	3.4930447232564e-10	Hinfp/Dgkz/Tcf19/Camk2d/Acvr1/Acvr1b/Adam17/Adamts1/Aif1/Lsm10/Gjc2/Bach1/Bcl2/Bid/Camk2a/Camk2b/Camk2g/Ccnd1/Ccnd2/Cdc25a/Cdk4/Cdkn1a/Cdkn1b/Cdkn2b/Cdkn2c/Cdkn2d/Plk3/Cradd/Crebbp/Cyp1a1/E2f1/Egfr/Eif4e/Eif4ebp1/Ezh2/Fgf10/Pdpn/Haspin/Ptpn6/Prmt2/Hyal1/Id2/Id4/Inhba/Itgb1/Kcna5/Klf4/Lats1/Anxa1/Mdm2/Mnat1/Nfatc1/Pkd1/Pkd2/Plcb1/Pml/Pole/Ppp2r3d/Ppp3ca/Prkdc/Psme1/Pten/Klf11/Rb1/Rbl2/Rdx/Ripk1/Sl…	120
BP	GO:0042060	wound healing	225/10580	360/23174	7.19311093087173e-11	9.20893998196735e-10	3.71953769219908e-10	Ano6/Scrib/Kank1/Mylk/Fermt3/Dsp/F11/Fntb/Macf1/Acvrl1/Adra2a/Adrb1/Adrb2/Ager/Bloc1s4/Ap3b1/Apoe/Rab27a/Bnc1/Klf5/Ddr1/Cask/Cav1/Cav3/Cd151/Cd34/Entpd1/Cd44/Cdkn1a/Cdkn1b/Celsr1/Cflar/Cxcr4/Ccr2/Col5a1/Col1a1/Crk/Dst/Egfr/Elk3/Eng/Dmtn/Erbb2/Evpl/Ezh2/F10/F2r/F2rl1/F2rl2/F2rl3/F3/F5/F7/F8/Fga/Fgf10/Fgf2/Fgf7/Fzd6/Fzd7/Gas6/Gata4/B4galt1/Gja1/Gna13/Gnas/Gp1ba/Pdpn/Gp5/Gpx1/Ptpn6/Hbegf/Hif1a/Hmgb1…	225
BP	GO:0099565	chemical synaptic transmission, postsynaptic	75/10580	96/23174	7.39758038671203e-11	9.45146144529915e-10	3.81749334461905e-10	Celf4/Baiap2/Grk2/Chrna4/Chrna7/Adora1/Adora2a/Adrb1/Adrb2/Rims1/Rims2/App/Bdnf/Cacnb3/Cux2/Dlg4/Dvl1/Bscl2/S1pr2/Grik2/Grik5/Grin1/Grin2a/Grin2b/Grin2c/Grin2d/Mecp2/Mef2c/Met/Afdn/Ngfr/Nrxn1/Oprm1/P2rx4/Prkcz/Ppp3ca/Pten/Nlgn1/Eif4a3/Ptk2b/Rgs4/Atxn1/Cx3cl1/Sh3gl1/Snca/Igsf11/Stx1a/Shank2/Nlgn2/Unc13b/Wnt7a/Tbc1d24/Npas4/Rab3gap1/Zmynd8/Ssh1/Igsf9b/Grip2/Ppp1r9a/Shank1/Nlgn3/Neto1/Abat/Insyn1/Be…	75
BP	GO:0070663	regulation of leukocyte proliferation	158/10580	238/23174	7.60272072608784e-11	9.69385445926737e-10	3.91539711568781e-10	Cd276/Nckap1l/Ticam1/Card11/Chrnb2/Pawr/Adk/Ager/Ahr/Aif1/Tirap/Arg2/Atm/Bcl2/Bcl6/Prdm1/Blm/Bmi1/Bmp4/Btk/Ctnnb1/Cd22/Cd24a/Cd28/Cd38/Cd3e/Cd4/Cd44/Cd6/Cd80/Cd86/Cdkn1a/Cebpb/Coro1a/Ccr2/Ccr7/Csf1/Dlg1/Efnb1/Epo/Erbb2/Fadd/Fcgr2b/Fgf10/Flt3l/Ptpn6/Hes1/Foxj1/Hhex/Igf1/Igf2/Il12rb1/Il15/Il2ra/Il4/Il6ra/Il6st/Il7/Inpp5d/Irf1/Itch/Itgal/Jak3/Anxa1/Glmn/Lyn/Mad1l1/Havcr2/Cd46/Mef2c/Kitl/Nck1/Nck2/Nf…	158
BP	GO:0045669	positive regulation of osteoblast differentiation	59/10580	71/23174	7.77431710234231e-11	9.89258245047039e-10	3.99566436199651e-10	Cd276/Npnt/Clic1/Acvr1/Acvr2a/Acvr2b/Bmp2/Bmp4/Bmp6/Gdf2/Bmpr1a/Bmpr1b/Bmpr2/Ctnnb1/Cebpa/Cebpb/Cebpd/Fbn2/Fgf2/Gdf10/Gja1/Gli3/Gnas/Hey1/Id4/Ifi204/Igf1/Ccn1/Il6st/Ilk/Jag1/Jund/Lmna/Lrp5/Smad1/Smad5/Mef2c/Men1/Ddr2/Prkd1/Ptger4/Sfrp2/Sox11/Trp63/Vegfa/Ccn4/Wnt10b/Wnt4/Wnt7b/Suco/Tmem119/Zhx3/Atraid/Atp6ap1/Scube2/Ctnnbip1/Fbxo5/Gdpd2/Fam20c	59
BP	GO:0008360	regulation of cell shape	107/10580	149/23174	7.89120685488315e-11	1.00210356141001e-09	4.0475472480549e-10	Arhgef18/Rhoq/Cdc42ep2/Cdc42ep1/Arap3/Baiap2/Palmd/Aldoa/Rhoa/Rhob/Rhod/Rnd2/Cfl1/Coro1a/Crk/Csf1r/Dlg1/Mark2/Epb41l2/Epb41l3/Dmtn/Eps8/Plxnb2/Ptk2/Fes/Fgr/Gas2/Gas7/Gna12/Gna13/Pdpn/Lpar1/Icam1/Itga7/Kdr/Kif3a/Anxa1/Parvb/Msn/Myh9/Myo10/P2ry1/Palm/Plxna1/Plxna2/Ptk2b/Arhgdia/Pxn/Rdx/Ccl11/Sema3e/Sema4a/Sema4d/Cyfip1/Spta1/Syne3/Fermt2/Vegfa/Ezr/Fmnl3/Wdr1/Rnd1/Fgd4/Rhov/Zmpste24/Arhgap35/Plxnb1/…	107
BP	GO:1903708	positive regulation of hemopoiesis	141/10580	208/23174	8.31061084555257e-11	1.05323588256338e-09	4.25407329360628e-10	Isg15/Tmem64/Pik3r6/Nckap1l/Il1rl2/Acvr1b/Acvr2a/Ager/Ap3b1/Ap3d1/Rhoa/Bad/Bcl6/Prdm1/Bmi1/Zfp36l1/Casp8/Runx1/Runx3/Cbfb/Cd4/Cd83/Ccr1/Ccr2/Ccr7/Creb1/Csf1/Csf1r/Egr3/Fadd/Fes/Flt1/Flt3l/Fos/Gas6/Gata2/Gata3/Gli3/Gnas/Hcls1/Hif1a/Hlx/Hmgb1/Hsp90aa1/Id2/Il15/Il15ra/Il2ra/Il2rg/Il4/Il4ra/Il7/Il7r/Inhba/Inpp5d/Irf1/Itgb3/Jag1/Jun/Lef1/Lif/Anxa1/Ppargc1b/Cd46/Mdk/Foxc1/Kitl/Mmp14/Notch2/Prkca/Prkcz/…	141
BP	GO:0060419	heart growth	86/10580	114/23174	8.47209381750817e-11	1.07154088001723e-09	4.32800810925123e-10	Acacb/Camk2d/Foxp1/Parp2/Adra1b/Adra1a/Adrb1/Ahr/Slc25a4/Apc/Bmp10/Bmpr1a/Ctnnb1/Cav3/S1pr1/Edn1/Fgf1/Fgf2/Fgf9/Fgfr1/Fgfr2/Gata4/Gata6/Gja1/Gli1/Nr3c1/Hdac2/Hey2/Igf1/Jarid2/Kcnk2/Smad1/Mef2c/Meis1/Mesp1/Foxc1/Cited2/Myh6/Ncam1/Notch1/Pim1/Ppara/Prkar1a/Prkg1/Prox1/Pten/Rgs2/Rgs4/Ripk1/Rxra/Rxrb/Tbx2/Tbx5/Myocd/Tgfb2/Tgfbr1/Tgfbr2/Tgfbr3/Trp73/Ttn/Ccn4/Wnt2/Wt1/Yap1/Yy1/Zfpm2/Ccm2l/Sorbs2/Akap6/…	86
BP	GO:0006913	nucleocytoplasmic transport	185/10580	287/23174	8.76211056398505e-11	1.10378010030481e-09	4.45822395956796e-10	BC005561/Rita1/Nup107/Xpo1/Prickle1/Thoc5/Pom121/Pttg1ip/Tpr/Rbm15b/Cse1l/Adam10/Angpt1/Akap1/Anp32a/Apod/Arntl/Axin1/Bach2/Bard1/Phb2/Bmp4/Calr/Camk4/Cdh1/Cdkn1a/Cfl1/Cry2/Dhx9/Egr2/Emd/Epm2a/Fgf9/Frat1/Gas6/Gli3/Hcls1/Hhex/Hspa9/Hyal2/Ier3/Kpnb1/Eif6/Jup/Mdfic/Kpna1/Kpna3/Kpna4/Kpna6/Lmna/Mdm2/Gbp4/Ppp1r12a/Nf1/Nup50/Npm1/Pik3r1/Prkd1/Prkcq/Pkd1/Pml/Med1/Ppm1a/Ppp2ca/Ppp3ca/Nup88/Psen1/Ptgs2/Pt…	185
BP	GO:0051169	nuclear transport	185/10580	287/23174	8.76211056398505e-11	1.10378010030481e-09	4.45822395956796e-10	BC005561/Rita1/Nup107/Xpo1/Prickle1/Thoc5/Pom121/Pttg1ip/Tpr/Rbm15b/Cse1l/Adam10/Angpt1/Akap1/Anp32a/Apod/Arntl/Axin1/Bach2/Bard1/Phb2/Bmp4/Calr/Camk4/Cdh1/Cdkn1a/Cfl1/Cry2/Dhx9/Egr2/Emd/Epm2a/Fgf9/Frat1/Gas6/Gli3/Hcls1/Hhex/Hspa9/Hyal2/Ier3/Kpnb1/Eif6/Jup/Mdfic/Kpna1/Kpna3/Kpna4/Kpna6/Lmna/Mdm2/Gbp4/Ppp1r12a/Nf1/Nup50/Npm1/Pik3r1/Prkd1/Prkcq/Pkd1/Pml/Med1/Ppm1a/Ppp2ca/Ppp3ca/Nup88/Psen1/Ptgs2/Pt…	185
BP	GO:0006261	DNA-dependent DNA replication	98/10580	134/23174	8.99395652146431e-11	1.13072021387849e-09	4.56703644837304e-10	Fancm/Cdk9/E2f8/Gins4/Aicda/Helb/Blm/Brca2/Cdc7/Smc3/Dach1/Fen1/Fgfr1/Lig1/Lig3/Recql5/Mcm3/Mcm2/Mcm5/Mcm6/Mcm7/Mre11a/Msh3/Msh6/Npm1/Pola1/Pole/Polg/Prim1/Prim2/Pura/Eme2/Recql/Upf1/Rfc2/Rnaseh1/Slbp/Stag2/Gen1/Mcmbp/Mms22l/Chtf18/Zfp365/Wdr18/Baz1a/Timeless/Wiz/Wrn/Thoc1/Atrx/Twnk/Zranb3/Zpr1/Zmpste24/Rfwd3/Atad5/Cdc6/Gmnc/Smc1a/Orc4/Eme1/Rtel1/Dbf4/Ddx11/Dna2/Primpol/Fbxw7/Fbh1/Orc3/E2f7/Smarc…	98
BP	GO:0051101	regulation of DNA binding	95/10580	129/23174	9.12453291517034e-11	1.14484658492536e-09	4.6240935794497e-10	Sri/Parp1/Ager/Ctnnb1/Runx1t1/Ddit3/E2f1/Egf/Ercc2/Gata3/H1f0/Hand2/Hdac2/Hes1/Hey1/Hey2/Hipk1/Hipk2/Hipk3/Hspa4/Id1/Id2/Id3/Id4/Igf1/Irf4/Isl1/Jak2/Jun/Klf4/Lef1/Lif/Zbtb7a/Foxc1/Mmp9/Msx1/Myc/Nfib/Nsd1/Per2/Pitx2/Pou4f1/Pparg/Psen1/Rb1/Rest/Sin3a/Ski/Smarca4/Sumo3/Sox11/Zbtb7c/Dot1l/Myocd/Wfikkn1/Tgfb1/Trim28/Wapl/Tlr4/Traf6/Twist1/Sumo1/Wnt3a/Ilrun/Zfp90/Fam129b/Gtf2b/Zmpste24/Rsf1/Zfp462/Cpne…	95
BP	GO:0048661	positive regulation of smooth muscle cell proliferation	81/10580	106/23174	9.74258277029724e-11	1.21995767518105e-09	4.92747109288257e-10	Ldlrap1/Camk2d/Grk2/Adamts1/Ager/Aif1/Bmp4/Bmpr1a/C3ar1/Cdh13/Dnmt1/S1pr1/Edn1/Egfr/Egr1/Ptk2/Fgf2/Fgf9/Fgfr2/Gnai2/Gnai3/Gnaq/Hbegf/Hif1a/Hmgcr/Htr1b/Id2/Igf1/Igf1r/Igfbp5/Irak1/Il6ra/Itgb3/Jak2/Jun/Mfn2/Mdm2/Mmp2/Mmp9/Mnat1/Myc/Nqo2/Nr4a3/Notch3/Pdgfb/Pdgfrb/Pik3ca/Prkca/Ppargc1a/Ptafr/Ptgs2/Cx3cl1/Shc1/Zfp143/Stat1/Stat5b/Hdac4/Tert/Tgfbr2/Tgm2/Thbs1/Tnf/Traf6/Vegfa/Ccn4/P2ry6/Nox1/Abcc4/Map3k…	81
BP	GO:1902904	negative regulation of supramolecular fiber organization	105/10580	146/23174	1.02540654417038e-10	1.28145239297317e-09	5.17585138545352e-10	Tmsb15b2/Emilin1/Kank1/Tbcd/Shroom2/Apc/Apoe/Arhgap6/Capg/Capza1/Cav3/Cfl1/Coro1a/Clu/Cryab/Dyrk1a/Mapre1/S1pr1/Dmtn/Eps8/Ttbk2/Hdac6/Stmn1/Arhgef2/Ldlr/Smad4/Met/Mid1/Map1a/Map1b/Map2/Myoc/Pecam1/Pick1/Inpp5k/Twf1/Tmsb4x/Rdx/Rp1/Stmn2/Sgk1/Slit2/Snca/Spta1/Sptb/Sptbn1/Phldb2/Swap70/Arfgef1/Plekhh2/Taok1/Tmod1/Tpm1/Tubb4a/Fhod3/Camsap1/Gsn/Ppfia1/Kank2/Coro2b/Gas2l2/Apc2/Twf2/Tlr2/Kank4/Wasf2/Ppp…	105
BP	GO:0060401	cytosolic calcium ion transport	119/10580	170/23174	1.04485885212109e-10	1.30317117945103e-09	5.26357466857995e-10	Camk2d/Ibtk/Sri/Ank2/Slc8a3/Abl1/Pawr/Adcyap1r1/Adra1a/Adrb1/Adrb2/Agtr1a/Atg5/Bak1/Bcl2/Bdkrb1/Bmp4/Cacna2d1/Cacnb3/Casq2/Cav1/Ms4a1/Cd4/Coro1a/Cxcr3/Ccr5/Ddit3/Dmd/Ednra/Epo/F2r/F2rl3/Fasl/Fgf2/Ccn2/Glp1r/Grin1/Grin2a/Grin2b/Grin2c/Grin2d/Hap1/Ptpn6/Htt/Htr2a/Htr2c/Itgav/Itgb3/Itpr1/Itpr2/Itpr3/Slc8b1/Bbc3/Lyn/Myo5a/P2rx4/Pdpk1/Prkce/Prkd1/Pkd2/Plcb1/Plcb2/Plcb3/Plcg1/Pml/Psen2/Ptk2b/Ptprc/Ryr1…	119
BP	GO:0017157	regulation of exocytosis	162/10580	246/23174	1.13704536848518e-10	1.41534003689066e-09	5.7166303882986e-10	Cbarp/Rab15/Napa/Hyal3/Braf/Rap1a/Abr/Syt17/Bcr/Nr3c2/Erc1/Chrna4/Chrna7/Chrnb2/Adora2a/Adora2b/Adora3/Adra1a/Adra2a/Adrb2/Vps4a/Rims1/Rims2/Ap1g1/Apba2/Rab27a/Bcl2l1/Cacna1a/Camk2a/Cask/Cd84/Cftr/Ccr2/Cnr1/Cplx1/Cplx2/Doc2a/Doc2b/Dvl1/F2rl1/Fer/Fes/Fga/Fgr/Fmr1/Ncs1/Gab2/Gata2/Gnai2/Grik5/Grm8/Hap1/Htr1b/Htr2a/Il4/Il4ra/Itgam/Kcnb1/Kcnh1/Lamp1/Anxa1/Lyn/Syt12/Mical1/Rab8a/Myo5a/Myo5b/Myo6/Ncam1/…	162
BP	GO:0001841	neural tube formation	96/10580	131/23174	1.15575003536412e-10	1.43294767698202e-09	5.78774854209126e-10	Phactr4/Scrib/Prickle1/Ovol2/Abl1/Abl2/Adm/Apaf1/Bcl10/Bmp4/Bmp5/Casp8/Celsr1/Cfl1/Cobl/Dvl1/Dvl3/Enah/Plxnb2/Fzd1/Fzd3/Fzd6/Kat2a/Lrp2/Hif1a/Lmo4/Lrp6/Glmn/Cited2/Mthfr/Nup50/St14/Ptch1/Rab23/Rara/Rarg/Rock2/Sfrp2/Sema4c/Sfrp1/Shh/Stil/Ski/Sox11/Sox4/Hectd1/Spint1/Sdc4/Tfap2a/Tgfb1/Tgfb2/Tgif1/Traf6/Tulp3/Twist1/Kdm6a/Wnt5a/Mib1/Kdm2a/Grhl3/Cc2d2a/Arhgap35/Gatad2a/Setd2/Kif20b/Sufu/Zeb2/Rgma/Ift…	96
BP	GO:0030218	erythrocyte differentiation	96/10580	131/23174	1.15575003536412e-10	1.43294767698202e-09	5.78774854209126e-10	Isg15/Nckap1l/Exoc6/Jmjd6/Acvr1b/Acvr2a/Alas2/Ank1/Atpif1/Bcl6/Bmp4/Bpgm/Zfp36l1/Cdk6/Cebpg/Dnase2a/Epas1/Dmtn/Epo/Ercc2/Sfxn1/Gata2/Gata3/Hcls1/Heph/Hif1a/Hspa9/Id2/Inhba/Inpp5d/Jak2/Jak3/Klf1/Klf2/Mafb/Ldb1/Lmo2/Sh2b3/Zbtb7a/Lyar/Lyn/Smad5/Cited2/Nfe2l1/Slc11a2/Plcb1/Med1/Ptpn2/Rb1/Trim10/Rps19/Ncor1/Spi1/Slc4a1/Smarca4/Sox6/Sp1/Sp3/Srf/Stat1/Stat5a/Stat5b/Slc25a38/Tal1/Tcea1/Tcf3/Rcor1/Tgfbr3/…	96
BP	GO:0007051	spindle organization	116/10580	165/23174	1.16083056971908e-10	1.43641357505003e-09	5.80174748065152e-10	Kifc1/Mapre3/Numa1/Tubg1/Csnk1d/Espl1/Tpr/Abraxas2/Birc5/Rhoa/Aspm/Smc3/Dctn1/Dlg1/Dync1h1/Mapre1/Gnai1/Hspa1b/Kpnb1/Kif11/Kif2a/Kif3b/Kif4/Kifc5b/Stmn1/Mecp2/Map4/Myh9/Pcnt/Pkd1/Dicer1/Ripor2/Hspa1a/Ranbp1/Ralbp1/Rnf4/Ncor1/Stil/Vps4b/Plk2/Stag1/Stag2/Aurkb/Aurka/Mapre2/Spice1/Map9/Senp6/Chd3/Haus4/Cenpj/Tubb5/Ezr/Dctn6/Cep120/Atrx/Zfp207/Kiz/Msto1/Cenpe/Haus6/Haus3/Tubgcp5/Arhgef10/Cep126/Parp3…	116
BP	GO:0001738	morphogenesis of a polarized epithelium	62/10580	76/23174	1.19513661585434e-10	1.47595850044409e-09	5.9614714454362e-10	Exoc5/Celsr3/Abl1/Abl2/Rhoa/Ctnnd1/Celsr1/Dab2/Dvl1/Dvl3/Ankrd6/Foxf2/Fzd1/Fzd3/Fzd6/Lama3/Lrp6/Msn/Pafah1b1/Rac1/Ryk/Sfrp2/Sfrp1/Sh3bp1/Tcf15/Trp63/Wdr1/Wnt11/Wnt5a/Wnt7a/Wnt7b/Crb3/Grhl3/Ajap1/Syne4/Dchs1/Alms1/Rpgrip1l/Ror2/Slc9a3r1/Myo9a/Fat4/Intu/Znrf3/Ahi1/Dlg3/Ift20/Astn2/Fzd2/Dact1/Camsap3/Mllt3/Dlg5/Ptk7/Sapcd2/Cplane1/Traf3ip1/Brsk2/Vangl2/Nkd1/Ophn1/Sec24b	62
BP	GO:0032481	positive regulation of type I interferon production	46/10580	52/23174	1.2184185005386e-10	1.49931879157099e-09	6.05582484932133e-10	Ticam1/Cd14/Dhx9/Flot1/Flt3/Tlr3/Hmgb1/Hspd1/Ifnar1/Irak1/Irf1/Tlr7/Tlr8/Ptpn11/Ptpn22/Stat1/Syk/Cgas/Dhx33/Polr3a/Tlr4/Zfp64/Mavs/Ddx58/Plcg2/Setd2/Tlr2/Irf3/Pqbp1/Tbk1/Zbtb20/Riok3/Polr3d/Polr3g/Zcchc3/Polr3f/Polr3b/Ifih1/Rnf135/Dhx36/Tmem173/Polr3c/Zc3hav1/Dhx58/Tlr9/Hmgb2	46
BP	GO:0009611	response to wounding	296/10580	495/23174	1.21882262566461e-10	1.49931879157099e-09	6.05582484932133e-10	Mir22hg/1700123M08Rik/Inpp5f/Ano6/Scrib/Kank1/Mylk/Fermt3/Dsp/F11/Braf/Fntb/Macf1/Acvrl1/Adam17/Adm/Adra2a/Adrb1/Adrb2/Ager/Bloc1s4/Ap3b1/Apoe/Rab27a/Atp7a/Bcl2/Bnc1/Zfp36l1/Zfp36l2/Klf5/Ddr1/Cask/Cav1/Cav3/Cd151/Cd24a/Cd34/Entpd1/Cd44/Cdkn1a/Cdkn1b/Celsr1/Cflar/Cxcr4/Ccr2/Cntf/Col5a1/Col1a1/Crk/Dst/Egfr/Elk3/Eng/Dmtn/Epha4/Erbb2/Evpl/Ezh2/F10/F2r/F2rl1/F2rl2/F2rl3/F3/F5/F7/F8/Fga/Fgf10/Fgf2/Fgf7…	296
BP	GO:0007173	epidermal growth factor receptor signaling pathway	74/10580	95/23174	1.27447469285752e-10	1.56471639048874e-09	6.31996907724575e-10	Nrg2/Itga1/Abl1/Abl2/Adam17/Adora1/Adra2a/App/Areg/Arf4/Caml/Cbl/Cdh13/Bcar1/Egf/Egfr/Rhbdf1/Erbb3/Esr1/Esr2/Ptk2/Fasl/Fer/Gab1/Hap1/Hbegf/Kif16b/Mmp9/Neurl1a/Pdpk1/Pigr/Plcg1/Psen1/Psen2/Shkbp1/Ptk2b/Ptpn11/Ptpn12/Ptpn2/Ptprf/Ptprj/Rab7/Shc1/Sos1/Sox9/Src/Chmp6/Cblb/Fam83b/Tfap2a/Hip1/Rassf2/Efemp1/Rhbdf2/Tgfa/Tgfb1/Afap1l2/Zgpat/Zfyve28/Gprc5a/Agr2/Fam83a/Ceacam1/Hip1r/Iqgap1/Garem1/Fbxw7/Socs5…	74
BP	GO:0002573	myeloid leukocyte differentiation	145/10580	216/23174	1.34630448036969e-10	1.64968225411381e-09	6.66315052149725e-10	Tmem64/Thoc5/Apc/App/Bmp4/Zfp36l1/C1qc/Camk4/Casp8/Ctnnb1/Runx1/Cd4/Cdk6/Cebpa/Cebpb/Ccr1/Ccr7/Creb1/Csf1/Csf1r/Csf2/Efna2/Efna4/Epha2/F2rl1/Fadd/Fasn/Fbn1/Fes/Fgfr3/Sh3pxd2a/Fos/Gab2/Gata2/Gata3/Ostm1/Gnas/Hcls1/Hhex/Hoxa7/Eif2ak1/Id2/Il15/Il4/Inpp5d/Irf4/Itgam/Itgb3/Jun/Junb/Mafb/Lef1/Lif/Zbtb7a/Ltbr/Ppargc1b/Lyn/Mef2c/Kitl/Mitf/Cited2/Myc/Nf1/Nfatc1/Notch2/Pafah1b1/Pik3r1/Pirb/Prkca/Plcb1/Pou4…	145
BP	GO:0051896	regulation of protein kinase B signaling	110/10580	155/23174	1.40009658473695e-10	1.71225819682032e-09	6.91589793648479e-10	Plekha1/Inpp5f/Fam110c/Rapgef1/Cavin3/Angpt1/C1qbp/Cav3/Cd28/Cx3cr1/Dag1/Ddit3/Dlg1/Egfr/Eng/Epha2/F10/F3/F7/Sesn1/Ptk2/Fgf2/Gas6/Gata3/Gata4/Gcnt2/Gpx1/Hcls1/Hdac2/Hbegf/Hpse/Hsp90ab1/Hsp90aa1/Hyal2/Igf1/Igf1r/Igf2/Igfbp5/Ilk/Insr/Itgb1/Itgb1bp1/Itsn1/Klf4/Sh2b3/Maz/Mtm1/Myoc/Ngfr/Nrxn1/Osm/P2rx4/Pdgfa/Inpp5k/Pten/Ptprj/Rara/Ret/Mst1r/Cx3cl1/Sema5a/Src/Stk11/Nrg1/Arfgef1/Tcf7l2/Stox1/Flcn/Tek/Tg…	110
BP	GO:0006979	response to oxidative stress	246/10580	401/23174	1.41579500587231e-10	1.72809464211909e-09	6.97986214443333e-10	Adprhl2/Plekha1/Psip1/Etv5/Prkaa1/Foxp1/Oxsr1/Ppp1r15b/Selenos/Grk2/Egln1/Abl1/Chrna4/Pawr/Cygb/Parp1/Aif1/Abcd1/Aldh1a1/Aldh3a2/Gfer/Prdx6/Apod/Apoe/App/Rhob/Arnt/Arntl/Atp7a/Atrn/Hnrnpd/Bcl2/Bmp4/Btk/Camk2g/Car3/Cat/Casp6/Ctnnb1/Cd38/Cfl1/Cflar/Ccr7/Plk3/Bcar1/Crk/Cryab/Cyp1b1/Egfr/Eif2s1/Endog/Epas1/Stx2/Ercc1/Ercc2/Ercc3/Ezh2/Sesn1/Fabp1/Fancc/Fer/Fos/Fzd1/Gab1/Gata4/Gclc/Gclm/Gpx1/Hdac2/Hdac…	246
BP	GO:0010948	negative regulation of cell cycle process	150/10580	225/23174	1.42369393723626e-10	1.73436823439285e-09	7.00520150268023e-10	Kifc1/Dgkz/Atf5/Cdk9/Babam2/E2f8/Tpr/Vps4a/Apc/Birc5/Gjc2/Atm/Bcl2/Blm/Bmp4/Brca1/Zfp36l1/Zfp36l2/Bub1b/Bub3/Calr/Cast/Ccnd1/Cdk4/Cdkn1a/Cdkn2b/Cdkn2d/Plk3/Cradd/Smc3/Esr1/Ezh2/Fgf10/Fgfr2/Fgfr3/Gas1/Kat2a/Haspin/Prmt2/Hsp90ab1/Hus1/Ier3/Klf4/Lif/Mad1l1/Mbd4/Mdm1/Mdm2/Mdm4/Men1/Mre11a/Msh6/Npm1/Osm/Ovol1/Pkd2/Pml/Ppp2r3d/Prkdc/Pten/Rad17/Rad21/Rb1/Rbl2/Ripk1/Rps6ka2/Uimc1/Slfn1/Sox4/Stag2/Aurkb/G…	150
BP	GO:0018107	peptidyl-threonine phosphorylation	88/10580	118/23174	1.46555658871274e-10	1.78191271115054e-09	7.19723606225214e-10	Prkd2/Spred3/Csnk1g2/Sbk1/Csnk1d/Ttbk1/Camk2d/Prkag2/Ogt/Oxsr1/Grk2/Spred1/Spred2/Acvr1/Acvr1b/App/Axin1/Bcl2/Cab39/Camk2a/Cdc7/Cdk5r1/Cit/Clk1/Dyrk1a/Egf/Dmtn/Ttbk2/S1pr2/Haspin/Hipk2/Hipk3/Hk1/Smad7/Met/Pdpk1/Prkca/Prkcb/Prkd1/Ppef2/Inpp5k/Ripk2/Rock1/Rock2/Sphk1/Eif4g1/Csnk1g1/Stox1/Ppp2r5d/Cdc42bpb/Tgfb1/Tgfbr1/Tgfbr2/Trpc6/Ulk1/Wnt5a/Cdc42bpa/Tnks1bp1/Lmtk2/Akt3/Cdc42bpg/Spry2/Map3k7/Map3k10…	88
BP	GO:1902806	regulation of cell cycle G1/S phase transition	94/10580	128/23174	1.4831297914241e-10	1.79979804418762e-09	7.26947583197505e-10	Dgkz/Adam17/Adamts1/Aif1/Lsm10/Gjc2/Phb2/Bcl2/Bid/Ccnd1/Ccnd2/Cdkn1a/Cdkn2b/Cdkn2d/Cirbp/Plk3/Cradd/Crebbp/Cyp1a1/E2f1/Egfr/Ezh2/Fgf10/Gas1/Gli1/Pdpn/Haspin/Ptpn6/Prmt2/Hyal1/Id2/Kcna5/Klf4/Anxa1/Mdm2/Men1/Pkd1/Pkd2/Plcb1/Pml/Ppp2r3d/Prkdc/Psme1/Pten/Rb1/Rbl2/Rdx/Ripk1/Slfn1/Sox4/Eif4g1/Stxbp4/Tcf3/Cdc73/Tert/Trp63/Gigyf2/Mepce/Dcun1d3/Rfwd3/Kank2/Sept7/Zc3h12d/Fam107a/Jade1/Brd7/Dbf4/Larp7/Atp2b…	94
BP	GO:1902893	regulation of pri-miRNA transcription by RNA polymerase II	41/10580	45/23174	1.48798703463755e-10	1.79992317218079e-09	7.26998123030303e-10	Bmp2/Bmp4/Bmpr1a/Klf5/Ctcf/Fos/Gata2/Gata6/Nr3c1/Hdac2/Hif1a/Jun/Smad1/Smad3/Smad6/Nfatc3/Nfib/Nfkb1/Ngfr/Pdgfb/Ppara/Ppard/Rela/Spi1/Smarca4/Sox9/Srebf1/Srebf2/Srf/Hdac4/Tead1/Tert/Tgfb1/Tgfb2/Tgfbr1/Wt1/Yy1/Gnl3/Apln/Atoh8/Nfatc4	41
BP	GO:0051153	regulation of striated muscle cell differentiation	91/10580	123/23174	1.48895967154631e-10	1.79992317218079e-09	7.26998123030303e-10	Maml1/Foxp1/Parp2/Adrb1/Slc25a4/Bcl2/Bdnf/Bmp10/Bmp2/Bmp4/Smyd1/Capn2/Cav3/Cd53/Cflar/Csrp3/Daxx/Dll1/Edn1/Efnb2/Ehd1/Epc1/Ezh2/Flot1/Flt3l/Fzd7/Kat2a/Nr3c1/Hdac2/Hdac5/Igf1/Il4/Il4ra/Smad4/Mef2c/Mesp1/Cxcl9/Bhlha15/Mmp14/Sik1/Msx1/Nfatc2/Notch1/Ccn3/Ppara/Prox1/Ripor2/Rgs2/Rgs4/Cxcl12/Shh/Shox2/Sox6/Hdac4/Nrg1/Myocd/Tgfb1/Thra/Ccn4/Wnt3a/Xbp1/Ybx1/Yy1/Plpp7/Tmem119/Cyp26b1/Akap6/Gdf15/Grem1/Ehd2…	91
BP	GO:0050663	cytokine secretion	160/10580	243/23174	1.50395980640032e-10	1.81047787458906e-09	7.3126122101057e-10	Isg15/Cd276/Lgr4/Foxp1/Card11/Abca1/Abl1/Abl2/Parp1/Ager/Angpt1/Agtr1a/Aif1/Alox8/Atg5/Arg2/Casp1/Casp4/Cd14/Cd2/Cd34/Cd84/Ccr5/Ccr7/Csf1r/Cyp2j6/Dhx9/Ephb6/F2r/F2rl1/Fcnb/Fgr/Flt3/Fzd5/Gas6/Gata3/Hc/Hk1/Hmgb1/Hspd1/Hyal2/Ifnar1/Il17ra/Il1rap/Il4ra/Itgav/Itgb6/Anxa1/Lpl/Lrp1/Tlr8/Il1rl1/Glmn/Lyn/Havcr2/Mbp/Mdk/Cd200/Ncl/Notch1/Notch2/Osm/Prkcz/Pml/Ptger4/Ptpn22/Ripk2/Rasgrp1/Trim27/Rorc/Cx3cl1/Fo…	160
BP	GO:0044380	protein localization to cytoskeleton	50/10580	58/23174	1.50503034973517e-10	1.81047787458906e-09	7.3126122101057e-10	Mapre3/Numa1/Champ1/Csnk1d/Fam83h/Apc/Cep131/Bicd1/Dvl1/Mapre1/Ttbk2/Htt/Htr2a/Cep250/Mid1/Map1a/Pcm1/Rtkn/Stil/Aurka/Nudcd3/Mapre2/Abhd17a/Ppp1r9b/Golgb1/Abhd17b/Mark4/Mid2/Ccdc14/Kif20b/Klhl21/Mcph1/Disc1/C2cd3/Cep63/Hook3/Hnrnpu/Pibf1/Spag5/Pard6a/Gsk3b/Cript/Ubxn2b/Anln/Abhd17c/Cep192/Fam83d/Cep72/4933427D14Rik/Cep83	50
BP	GO:0016239	positive regulation of macroautophagy	56/10580	67/23174	1.50633141649711e-10	1.81047787458906e-09	7.3126122101057e-10	Nod1/Pip4k2b/Adrb2/Pip4k2c/Bnip3l/Cdc37/Epm2a/Sesn1/Gnai3/Hdac6/Htt/Hif1a/Irgm1/Il4/Kdr/Mfn2/Fyco1/Pafah1b2/Pip4k2a/Ripk2/Rab12/Sptlc2/Supt5/Ulk1/Wac/Rab3gap1/Lrsam1/Sesn2/Vps13d/Smcr8/Tlr2/Nod2/Map3k7/Sptlc1/Bag3/Vps13c/Rufy4/Prkn/Irgm2/Sh3glb1/Becn1/Tbk1/Ralb/Tsc1/Trim13/Gpsm1/Optn/Tmem173/Larp1/C9orf72/Clec16a/Sesn3/Smurf1/Hspb8/Sirt1/Rab3gap2	56
BP	GO:0007088	regulation of mitotic nuclear division	114/10580	162/23174	1.52264010858138e-10	1.82658696995087e-09	7.37767766552491e-10	Numa1/Tubg1/Slf1/Nusap1/Tpr/Apc/Birc5/Atm/Phb2/Bmp4/Bub1b/Bub3/Cd28/Cdk11b/Cdkn1b/Cdkn1c/Cit/Smc3/Edn1/Edn3/Egf/Esr1/Fgfr2/Fgfr3/Hspa1b/Igf1/Igf1r/Igf2/Insr/Kif11/Lrp5/Mad1l1/Anapc1/Met/Mki67/Nfe2l1/Pdgfb/Pdgfrb/Ripor2/Rad21/Hspa1a/Ranbp1/Rb1/Sh2b1/Vps4b/Sphk1/Stag1/Stag2/Aurkb/Gen1/Map9/Cdk5rap2/Tom1l2/Cdc27/Terf1/Tgfa/Tgfb1/Cdc14b/Tnf/Klhl22/Atrx/Smc5/Slf2/Ywhah/Zfp207/Cdc14a/Cenpe/Pcid2/Dync1l…	114
BP	GO:0002262	myeloid cell homeostasis	122/10580	176/23174	1.67736314821107e-10	2.00836280945805e-09	8.11187952578464e-10	Isg15/Bap1/Nckap1l/Exoc6/Jmjd6/Acvr1b/Acvr2a/Adam17/Alas2/Ank1/Atpif1/Axin1/Bak1/Bcl6/Bmp4/Bpgm/Zfp36l1/Cd24a/Cd44/Cdk6/Cebpg/Cxcr2/Ccr2/Dnase2a/Epas1/Dmtn/Epo/Ercc2/Mecom/Sfxn1/Fancc/Fcgr2b/Slc37a4/Gata2/Gata3/Gpi1/Hcls1/Heph/Hif1a/Hoxb6/Hspa9/Id2/Inhba/Inpp5d/Jak2/Jak3/Klf1/Klf2/Mafb/Ldb1/Lmo2/Sh2b3/Anxa1/Zbtb7a/Lyar/Lyn/Smad5/Mertk/Kitl/Cited2/Nfe2l1/Slc11a2/Pde4b/Pik3cd/Plcb1/Med1/Ptpn2/Rb1/T…	122
BP	GO:0072331	signal transduction by p53 class mediator	98/10580	135/23174	1.80988471146959e-10	2.16291545556993e-09	8.73612552344336e-10	Spred3/Rrp8/Topors/Rrn3/Ankrd1/Pttg1ip/Nop2/Spred1/Spred2/Atm/Bcl3/Bdkrb2/Bop1/Brca2/Cd44/Cdkn1a/Cradd/Dyrk1a/E2f1/Fhit/Foxm1/Hic1/Hipk1/Hipk2/Hnrnpk/Ifi204/Bbc3/Mdm2/Msx1/Myo6/Npm1/Mybbp1a/Pla2r1/Pml/Pou4f1/Hexim1/Snai2/Snai1/Sox4/Stk11/Trp53bp2/Trim24/Ppp1r13b/Trp63/Trp73/Twist1/Ubb/Usp10/Atrx/Dyrk3/Smyd2/Acer2/Zmpste24/Sesn2/Hipk4/Usp28/Atad5/Zfp385b/E2f2/Atr/Ell3/Chd5/Phlda3/Ing4/Cep63/Ep300/…	98
BP	GO:0031503	protein-containing complex localization	162/10580	247/23174	1.81859897548207e-10	2.16920553318412e-09	8.76153146681866e-10	BC005561/Nup107/Xpo1/Dnm3/Synj1/Scrib/Ift140/Thoc5/Tpr/Rbm15b/Rap1a/Adam10/Adam22/Ap3d1/Birc5/Arc/Cep131/Camk2a/Ift81/Cplx1/Dag1/Dlg1/Dlg4/Dnm1/Dnm2/Efnb2/Eps15/Haspin/Hap1/Hhex/Hpca/Hras/Itgb3/Eif6/Kif17/Kif5a/Kif5c/Smad7/Mak/Nme7/Rab8a/Myo5b/Myo6/Nedd4/Npm1/Nrxn1/Nsg1/Pcm1/Pick1/Pip5k1c/Prkcz/Nup88/Nlgn1/Pura/Rpgr/Snapin/Snap23/Ssb/Stau1/Stx3/Stx4a/Supt6/Exoc3/Wdr19/Zfp365/Terf2/Stxbp6/Ift88/Ez…	162
BP	GO:0030900	forebrain development	236/10580	383/23174	1.82526922115931e-10	2.17303831897868e-09	8.77701228356509e-10	Akna/Atf5/Dnah5/Chrnb2/Apaf1/Nr2f2/App/Rhoa/Atp7a/Bmp2/Bmp4/Bmpr1a/Btg2/Aspm/Ctnnb1/Cckar/Cdh2/Cdk5r1/Cxcr4/Creb1/Crk/Crkl/Csf1r/Cx3cr1/Dab1/E2f1/Egfr/Eomes/Epha5/Ephb2/Ephb3/Nr2f1/Mecom/Ext1/Ttbk2/Fgf10/Fgf2/Fgfr1/Fgfr2/Fgfr3/Srgap2/Gata2/Kat2a/Gli1/Gli2/Gli3/Gnaq/Lrp2/Grin1/Hap1/Hdac2/Htt/Hes1/Hhex/Hif1a/Hnrnpk/Hsd3b4/Ndst1/Id2/Id4/Inhba/Isl1/Kcna1/Kif1a/Kif3a/Kras/Lamb1/Lef1/Lhx6/Lrp6/Fut10/As…	236
BP	GO:0060976	coronary vasculature development	63/10580	78/23174	1.90708375017005e-10	2.26614904604327e-09	9.15309124546843e-10	Prickle1/Adamts6/Ace/Spred1/Angpt1/Prdm1/Bmp4/Klf5/Ctnnb1/Dnm2/Epo/Fgf1/Fgf2/Fgf9/Fgfr1/Fgfr2/Gata4/Gata6/Lrp2/Hand2/Hey2/Ndst1/Kif7/Lrp1/Smad6/Mesp1/Notch1/Nrp1/Pcsk5/Pdgfb/Pdgfrb/Robo1/Rxra/Shh/Smarca4/Pde2a/Srf/Myocd/Tgfbr1/Tgfbr3/Vegfa/Wt1/Zbtb14/Zfpm2/Setd2/Aplnr/Sufu/Ltbp1/Cntrl/Megf8/Apln/Prokr1/Dctn5/Tab1/Pbrm1/Plxnd1/Ptk7/Ap2b1/Cplane1/Arid2/Myh10/Vangl2/Sec24b	63
BP	GO:0050679	positive regulation of epithelial cell proliferation	135/10580	199/23174	1.92118873323449e-10	2.27860233530416e-09	9.20339071412433e-10	Prkd2/Foxp1/Foxp2/Acvrl1/Adam17/Adora2b/Agtr1a/Ar/Atp7a/Bad/Bmp2/Bmp4/Bmp5/Bmp6/Gdf2/Bmpr1a/Bmpr2/Bnc1/C5ar1/Ctnnb1/Cav1/Ccnd1/Ccnd2/Cdh13/Cdh3/Cflar/Ccr3/Cyp7b1/Egfr/Egr3/Erbb2/Esr1/Eya1/F3/Fgf1/Fgf10/Fgf2/Fgf7/Fgf9/Fgfbp1/Fgfr1/Fgfr2/Fgfr3/Flt4/Fzd7/Gas1/Gata2/B4galt1/Glul/Grn/Has2/Nr4a1/Hras/Hyal1/Id1/Igf1/Igf2/Itga4/Itgb3/Itpr1/Jun/Kdr/Kif3a/Mdk/Myc/Nf1/Nr4a3/Notch1/Notch2/Pdgfb/Pdpk1/Pgf/Prk…	135
BP	GO:0061912	selective autophagy	43/10580	48/23174	1.96488626397944e-10	2.32604050007057e-09	9.39499587415681e-10	Atg14/Usp30/Nod1/Adrb2/Atg5/Rb1cc1/Cdc37/Hdac6/Htt/Mfn2/Sqstm1/Wdr81/Ripk2/Rab7/Sptlc2/Ulk1/Lrsam1/Ambra1/Sesn2/Vps13d/Tlr2/Nod2/Sptlc1/Bag3/Tigar/Vps13c/Prkn/Atg13/Stbd1/Lgals8/Becn1/Tbk1/Htra2/Retreg1/Rnf41/Optn/Wdfy3/Tmem173/Clec16a/Wipi2/Smurf1/Atg16l1/Hspb8	43
BP	GO:0045766	positive regulation of angiogenesis	127/10580	185/23174	1.96923609124998e-10	2.32680790781906e-09	9.39809547308064e-10	Prkd2/Pik3r6/Abl1/Chrna7/Acvrl1/Adam12/Adm/Angpt2/Agtr1a/Anxa3/Rhob/Gdf2/Brca1/Btg1/C3ar1/C5ar1/C6/Runx1/Cd34/Cdh5/Cxcr2/Cxcr3/Cxcr4/Ccr3/Cx3cr1/Cybb/Cyp1b1/Dll1/Eng/F3/Fgf1/Fgf18/Fgf2/Fgfbp1/Flt1/Tlr3/Gab1/Gata2/Gata4/Gata6/Grn/Hc/Hgf/Hif1a/Hipk2/Hk2/Hmgb1/Hyal1/Igf2/Isl1/Itga5/Itgax/Itgb1/Itgb3/Jak1/Jup/Kdr/Klf4/Anxa1/Smad1/Mdk/Mmp9/Nfe2l2/Nos3/Notch4/Nrp1/Pdpk1/Pgf/Pik3c2a/Prkca/Prkcb/Prkd1/Se…	127
BP	GO:0002831	regulation of response to biotic stimulus	105/10580	147/23174	1.97869702408001e-10	2.33360028018141e-09	9.42553021048875e-10	Traf3ip2/Nod1/Rnf216/Arg2/Prdm1/Bmp6/C1qbp/Cd24a/Cd37/Cd84/Creb3/Dhx9/Muc4/F2rl1/Fgl2/Grn/Hmgb1/Hspd1/Il12rb1/Il15/Il2ra/Il4/Acod1/Itch/Cd180/Havcr2/Gbp4/Nfkbil1/Prkca/Pml/Ppm1b/Ptpn22/Ripk2/Nectin2/Cx3cl1/Sin3a/Spn/Stat1/Dtx3l/Il23r/Trib1/Rnf26/Tfeb/Cgas/Nploc4/Tnfaip3/Cd40lg/Traf3/Traf6/Unc13b/Ilrun/Lrsam1/Mavs/Syt11/Ddx58/Tut4/Zmpste24/Zc3h12a/Ddx60/Tlr2/Gpatch3/Ifnlr1/Mill2/Nlrp10/Nod2/Ceacam…	105
BP	GO:0051480	regulation of cytosolic calcium ion concentration	232/10580	376/23174	2.16353033145519e-10	2.54680742762684e-09	1.02866847219987e-09	Tmem64/Xntrpc/Synpo/Camk2d/Ibtk/Sri/Ank2/Gpr18/Pmch/Slc8a3/Erc1/Abl1/Abl2/Pawr/Adcy8/Adcyap1r1/Adm/Adra1b/Adra1a/Adrb1/Adrb2/Agtr1a/Agtr1b/Calcb/Atg5/Atp2b2/Bak1/Bcl2/Bdkrb1/Bdkrb2/Cxcr5/Bmp4/C3ar1/C5ar1/Cacna1a/Cacna1c/Cacna2d1/Cacnb3/Calca/Casq2/Cav1/Cav3/Cckar/Ccr6/Ms4a1/Cd24a/Cd38/Cd4/Chga/Coro1a/Cln3/Cxcr2/Cxcr3/Cxcr4/Ccr1/Ccr9/Ccr3/Ccr2/Ccr4/Ccr5/Ccr7/Ccr10/Ackr3/Cnga1/Cnr1/Cx3cr1/Ddit3/Dlg…	232
BP	GO:0007059	chromosome segregation	198/10580	313/23174	2.20471177136184e-10	2.59043330743561e-09	1.04628918692076e-09	Pds5b/Numa1/Champ1/Tubg1/Tex15/Fancm/Slf1/Chmp7/Espl1/Cenpf/Nusap1/Cdca2/Tpr/Abraxas2/Ehmt2/Vps4a/Apc/Birc5/Atm/Axin2/Phb2/Brca1/Brca2/Bub1b/Bub3/Ctnnb1/Cenpc1/Cit/Csnk2a2/Smc3/Ctcf/Dync1h1/Ercc2/Smarcad1/Fen1/Smc2/Gem/Haspin/Hira/Kpnb1/Incenp/Kif4/Lats1/Recql5/Mad1l1/Anapc1/Mki67/Mre11a/Rad21/Eme2/Rb1/Vps4b/Chmp6/Srpk1/Stag1/Stag2/Dis3l2/Aurkb/Gen1/Sycp3/Mcmbp/Spice1/Cdk5rap2/Chtf18/Chtf8/Ncaph/…	198
BP	GO:0009411	response to UV	99/10580	137/23174	2.23944515692701e-10	2.62633437620209e-09	1.06078981117595e-09	Prkaa1/Actr5/Hyal3/Parp1/Bak1/Bcl2/Bcl3/Brca2/Cat/Casp7/Ccnd1/Cdc25a/Cdkn1a/Cdkn2d/Cirbp/Crebbp/Egfr/Eif2s1/Ercc1/Ercc2/Ercc3/Fmr1/Gpx1/Hmgn1/Hus1/Hyal1/Hyal2/Impact/Bmf/Men1/Mme/Msh6/Npm1/Pik3r1/Pml/Ptprk/Rela/Sdf4/Ro60/Stk11/Sde2/Aurkb/Agap3/Ccar2/Ube2b/Usf1/Wrn/Xpa/Xpc/Ercc5/Yy1/Zranb3/Usp1/Dcun1d3/Tmem161a/Usp28/Sprtn/Atr/Map2k7/Map3k4/Mapk9/Poli/Zbtb1/Polk/Taf1/Eif2ak4/Hist3h2a/Ercc6/Ep300/P…	99
BP	GO:0061842	microtubule organizing center localization	32/10580	33/23174	2.27819071926247e-10	2.66679829819066e-09	1.07713339505265e-09	Akap9/Aspm/Dlg1/Kif5b/Nin/Pafah1b1/Plxna2/Sema6a/Aurka/Ezr/Sun2/Spout1/Tmem201/Dync1li2/Fhod1/Nubp1/Syne2/Ccdc141/Ift20/Mad2l1/Syne1/Nde1/Tbccd1/Ints13/Pard3b/Gpsm2/Bicd2/Cep83/Sun1/Misp/Ndel1/Pard3	32
BP	GO:0032648	regulation of interferon-beta production	45/10580	51/23174	2.37160180692617e-10	2.77098307775797e-09	1.11921415736762e-09	Ticam1/Rnf216/Tirap/Crebbp/Dhx9/Flot1/Tlr3/Hmgb1/Ifnar1/Irf1/Tlr7/Tlr8/Ppm1b/Ptpn11/Ptpn22/Sirpa/Rel/Polr3a/Tlr4/Traf3/Yy1/Zfp64/Mavs/Ddx58/Tlr2/Atg9a/Nlrc3/Nlrx1/Irf3/Tbk1/Zbtb20/Nmi/Riok3/Polr3d/Polr3g/Cactin/Polr3f/Polr3b/Ifih1/Rnf135/Traf3ip1/Polr3c/Zc3hav1/Tlr9/Hmgb2	45
BP	GO:2001251	negative regulation of chromosome organization	103/10580	144/23174	2.57857435012257e-10	3.00722047585723e-09	1.21463164388158e-09	Smg6/Kdm3a/Xrcc4/Stn1/Tpr/Parp1/Aicda/Apc/Atg5/Birc5/Apobec1/Atm/Brca1/Bub1b/Bub3/Ctbp1/Dnmt1/Ercc1/Trip12/H1f0/Hnrnpc/Jarid2/Mad1l1/Mcm2/Mnat1/Mtf2/Pax5/Phf2/Pml/Rad21/Rad50/Kdm4b/Foxp3/Spi1/Sin3a/Snca/Src/Aurkb/Supt6/Gen1/Cdk5rap2/Tent4b/L3mbtl2/Kdm5a/Terf1/Terf2/Wapl/Top2a/Twist1/Ube2b/Klhl22/Atrx/Xrcc1/Zfp207/Cenpe/Kdm4a/Pcid2/Dync1li1/Gnl3l/Ik/Mllt6/H2afy/Rtel1/Zw10/Nbn/Phf8/Atad2b/Usp44/Erc…	103
BP	GO:0045619	regulation of lymphocyte differentiation	125/10580	182/23174	2.59948624488901e-10	3.02599454358746e-09	1.22221458531624e-09	Pik3r6/Nckap1l/Il1rl2/Card11/Braf/Abl1/Ap3b1/Ap3d1/Rhoa/Bad/Bcl6/Prdm1/Bmi1/Bmp4/Zfp36l1/Zfp36l2/Runx1/Runx3/Cbfb/Cd24a/Cd28/Cd44/Cd83/Ccr2/Ccr7/Egr3/Erbb2/Drosha/Fas/Fgl2/Flt3/Flt3l/Dtx1/Gas6/Gata3/Kat2a/Gli3/Ptpn6/Foxj1/Hlx/Hmgb3/Hsp90aa1/Id2/Il15/Il15ra/Il2ra/Il2rg/Il4/Il4ra/Il7/Il7r/Inpp5d/Irf1/Jak3/Loxl3/Anxa1/Smad7/Cd46/Mdk/Mmp14/Prkcz/Pnp/Dicer1/Ptpn2/Ptprc/Ripk2/Rara/Rasgrp1/Rorc/Sart1/Fo…	125
BP	GO:0099003	vesicle-mediated transport in synapse	161/10580	246/23174	2.63686887373755e-10	3.06383692057564e-09	1.237499313835e-09	Dnm3/Synj1/Scrib/Napa/Ston2/Braf/Rap1a/Syt17/Nr3c2/Erc1/Chrna4/Chrna7/Chrnb2/Adora2a/Adora2b/Adra1a/Adra2a/Adrb2/Rims1/Rims2/Bloc1s4/Ap3b1/Ap3d1/Ap3s1/Ap3s2/Apba2/Arc/Arf6/Bcl2l1/Cacna1a/Camk2a/Canx/Cask/Ctnnb1/Cd24a/Cnr1/Cplx1/Cplx2/Ctbp2/Dnm1/Dnm2/Doc2b/Dvl1/Efnb2/Stx2/Eps15/Fgfr2/Fmr1/Ncs1/Bloc1s1/Grik5/Grm8/Grn/Hap1/Hpca/Htr1b/Htr2a/Itgb3/Itsn1/Kcnh1/Kif5a/Kif5c/Syt12/Rab8a/Map2/Bloc1s5/Myo5b…	161
BP	GO:0097061	dendritic spine organization	71/10580	91/23174	2.6439685560635e-10	3.06641814454154e-09	1.23854188332203e-09	Dnm3/Baiap2/Abl2/Chrna7/Adam10/Apoe/Arc/Camk2b/Cask/Cdk5r1/Cfl1/Cttn/Cux2/Dlg4/Dvl1/Eef2k/Efna1/Epha4/Epha5/Ephb2/Ephb3/Fcgr2b/Grin1/Grin2b/Hdac6/Igf1r/Insr/Itga3/Afdn/Myo5b/Ctnnd2/Pafah1b1/Pick1/Pten/Nlgn1/Shank2/Dock10/Zfp365/Sipa1l1/Tiam1/Ube3a/Wnt7a/Abhd17b/Itpka/Zmynd8/Caprin2/Arhgap33/Sept7/Lzts3/Ppp1r9a/Shank1/Nlgn3/Homer1/Ephb1/Stau2/Abi2/Ngef/Kalrn/Srcin1/Shank3/Vps35/Lrrk2/Tanc1/Mfn1/Bh…	71
BP	GO:0043967	histone H4 acetylation	53/10580	63/23174	2.88914620460418e-10	3.34459908695063e-09	1.35090058069309e-09	Trrap/Tada3/Hat1/Ogt/Arrb1/Apbb1/Atg5/Brca1/Brca2/Ctbp1/Epc1/Wdr5/Kat2a/Hcfc1/Irf4/Lef1/Msl3/Ncoa1/Per1/Spi1/Kmt2a/Tcf3/Kat7/Morf4l1/Kansl3/Phf20/Zmpste24/Jade1/Chd5/Ing4/Auts2/Ep300/Bend3/Jade3/Morf4l2/Brd4/Yeats4/Dmap1/Kat8/Pih1d1/Kansl2/Naa40/Ing3/Iws1/Msl1/Atg7/Ep400/Kansl1/Jade2/Msl2/Brd8/Sirt1/Trim16	53
BP	GO:0044270	cellular nitrogen compound catabolic process	274/10580	456/23174	2.94591871930376e-10	3.4040524024896e-09	1.37491407719827e-09	Mir7578/Nudt10/Pan2/Smg6/Nt5m/Cnot6/Pelo/Prkaa1/Csdc2/Aldh1l1/Prkag2/Ogt/Exosc4/Acat1/Dxo/Acadl/Aicda/Abcd1/Aldoa/Tirap/Apaf1/Apobec1/Art2b/Atm/Hnrnpd/Axin2/Bpgm/Zfp36l1/Zfp36l2/Btg2/Noct/Entpd1/Entpd5/Cirbp/Cnp/Dhx9/Dffa/Dffb/Dnase1/Dnase1l3/Dnase2a/E2f1/Endog/Drosha/Hnmt/Fen1/Fhit/Fmr1/Gda/Gdnf/Gpi1/Gspt1/Gspt2/Gtpbp1/Hdc/Hif1a/Hk1/Hk2/Hmox2/Hnrnpc/Hsf1/Htr2a/Ier3/Igf1/Igfbp3/Insr/Eif6/Khsrp/Zb…	274
BP	GO:0060759	regulation of response to cytokine stimulus	85/10580	114/23174	3.06017101545382e-10	3.52958440424637e-09	1.42561709112016e-09	Sharpin/Irak2/Adam17/Angpt1/Casp1/Casp4/Cav1/Cd24a/Cdc37/Csf1/Dhx9/F2rl1/Fadd/Gas6/Gfi1/Hipk1/Irgm1/Il1r1/Irak1/Il6st/Il7/Klf4/Sh2b3/Pafah1b1/Cnot7/Med1/Pparg/Ptpn2/Ptprc/Ripk2/Ptprf/Ripk1/Robo1/Slit2/Slit3/Sphk1/Syk/Tlr4/Traf2/Wnt5a/Ticam2/Mavs/Ddx58/Mapk7/Peli3/Tlr2/Cd300lf/Spata2/Cpne1/Hist2h2be/Otulin/Nlrc5/Prkn/Ube2k/Irf3/Irgm2/Parp14/Samhd1/Gps2/Adar/Tbk1/Ikbke/Rabgef1/Stap1/Zbp1/Pias4/Rnf1…	85
BP	GO:0050900	leukocyte migration	212/10580	340/23174	3.41470375757279e-10	3.93128714653893e-09	1.58786687165328e-09	Emilin1/Hsd3b7/Mtus1/Itga9/Ano6/Nckap1l/Gpsm3/Gbf1/Oxsr1/Itga1/Abr/Gpr18/Bcr/Pawr/Adam10/Adam17/Adora1/Adora3/Ager/Aif1/Tirap/Aoc3/Apod/App/Mmp28/Rhoa/Artn/Bdkrb1/Cxcr5/C1qbp/C3ar1/C5ar1/Calr/Ccr6/Cd24a/Cd34/Ch25h/Chga/Coro1a/Cxcr2/Cxcr3/Ccr1/Ccr3/Ccr2/Ccr7/Cnr2/Creb3/Crk/Crkl/Csf1/Csf3r/Cx3cr1/Cyp7b1/Dapk2/S1pr1/Edn1/Edn3/Ednra/Ednrb/Aimp1/Eps8/F2rl1/F7/Fadd/Fcgr3/Fer/Flt1/Fut7/Slc37a4/Gas6/Gata…	212
BP	GO:1901861	regulation of muscle tissue development	123/10580	179/23174	3.43126635714065e-10	3.94313351389143e-09	1.59265167967348e-09	Prkaa1/Cenpf/Foxp1/Parp2/Adrb1/Adrb2/Slc25a4/Boc/Apc/Arntl/Bcl2/Bdnf/Bmp10/Bmp2/Bmp4/Bmpr1a/Ctnnb1/Cav3/Creb1/Dll1/Edn1/Efnb2/Erbb3/Fgf2/Fgf9/Fgfr1/Fgfr2/Flot1/Fzd7/Gata4/Gata6/Kat2a/Tsc22d3/Gja1/Gli1/Gpc1/Nr3c1/Hdac2/Hdac5/Hey2/Hmgcr/Igf1/Igfbp5/Jarid2/Kcnk2/Lef1/Lox/Lrp6/Smad3/Smad4/Mef2c/Meis1/Cited2/Mtm1/Ncam1/Notch1/Pim1/Ppara/Ppargc1a/Pten/Rgs2/Rgs4/Ripk1/Shh/Shox2/Six1/Six4/Sox15/Sox17/Sox…	123
BP	GO:0007204	positive regulation of cytosolic calcium ion concentration	206/10580	329/23174	3.57719076019442e-10	4.10332502163908e-09	1.65735384433134e-09	Synpo/Camk2d/Ibtk/Sri/Ank2/Gpr18/Pmch/Slc8a3/Erc1/Abl1/Abl2/Pawr/Adcy8/Adcyap1r1/Adm/Adra1b/Adra1a/Adrb1/Adrb2/Agtr1a/Agtr1b/Atg5/Bak1/Bcl2/Bdkrb1/Bdkrb2/Cxcr5/Bmp4/C3ar1/C5ar1/Cacna1a/Cacna1c/Cacna2d1/Cacnb3/Casq2/Cav1/Cav3/Cckar/Ccr6/Ms4a1/Cd24a/Cd38/Cd4/Coro1a/Cxcr2/Cxcr3/Cxcr4/Ccr1/Ccr9/Ccr3/Ccr2/Ccr4/Ccr5/Ccr7/Ccr10/Ackr3/Cnr1/Cx3cr1/Ddit3/Dlg4/Dmd/S1pr1/Edn1/Ednra/Ednrb/Epo/Esr1/F2r/F2rl1/F…	206
BP	GO:1902905	positive regulation of supramolecular fiber organization	132/10580	195/23174	3.80894810047662e-10	4.36121088517232e-09	1.76151525613069e-09	Brk1/Numa1/Synpo/Cdc42ep2/Cdc42ep1/Nckap1l/Baiap2/Braf/Abl1/Apc/App/Synpo2/Arf6/Rhoa/Arpc1b/Bmp10/Cav1/Cav3/Cdkn1b/Cfl1/Coro1a/Cttn/Dctn1/Dlg1/Mapre1/Edn1/F2rl1/Fer/Fes/Ccn2/Fmn1/Gda/Gpr65/Lpar1/Grb2/Icam1/Id1/Itgb1bp1/Cd47/Kirrel/Smad3/Mecp2/Met/Map1b/Mapt/Myoc/Nck1/Nck2/Nf2/Nin/Nrp1/Pick1/Prkce/Prkcq/Prox1/Psen1/Ptk2b/Pxn/Rac1/Rb1/Trim27/Rock2/Stmn2/Ccl11/Cx3cl1/Sema5a/Cyfip1/Fchsd2/Swap70/Sdc4…	132
BP	GO:0018210	peptidyl-threonine modification	92/10580	126/23174	3.88613070839204e-10	4.44149411508224e-09	1.79394206098404e-09	Prkd2/Spred3/Csnk1g2/Sbk1/Csnk1d/Ttbk1/Camk2d/Prkag2/Galnt2/Ogt/Oxsr1/Grk2/Spred1/Spred2/Acvr1/Acvr1b/App/Axin1/Bcl2/Cab39/Camk2a/Cdc7/Cdk5r1/Cit/Clk1/Dyrk1a/Egf/Dmtn/Ttbk2/Galnt1/Galnt3/Galnt4/S1pr2/Haspin/Hipk2/Hipk3/Hk1/Smad7/Met/Pdpk1/Prkca/Prkcb/Prkd1/Ppef2/Inpp5k/Ripk2/Rock1/Rock2/Sphk1/Eif4g1/Csnk1g1/Stox1/Ppp2r5d/Cdc42bpb/Tgfb1/Tgfbr1/Tgfbr2/Trpc6/Ulk1/Wnt5a/Cdc42bpa/Tnks1bp1/Lmtk2/Akt3/C…	92
BP	GO:0006644	phospholipid metabolic process	215/10580	346/23174	4.00484708068069e-10	4.56886910148073e-09	1.8453894657755e-09	Smpdl3b/Rubcn/Smpd5/Atg14/Wdr91/Inpp5f/Gm28042/Gpat4/Fig4/Synj1/Dgkz/Ttc7b/Pi4kb/Pip4k2b/Pigh/Cds2/Pip4k2c/Prdx6/Capn2/Chkb/Chka/Cish/Socs3/Cln3/Csf1r/Pcyt1a/Dgka/Dpm2/Fdft1/Fgf2/Fgf7/Fgfr3/Fgr/Flt1/Gata6/Pigq/Gpld1/Lpcat3/Hmgcs2/Htr2a/Htr2c/Inpp1/Inpp5b/Inpp5d/Inppl1/Irs1/Ajuba/Lcat/Ldlr/Mtmr4/Lyn/Lyst/Mecp2/Mtm1/Mvk/Pcx/Pdgfa/Pdgfb/Pdgfra/Pdgfrb/Piga/Pik3c2a/Pik3c2g/Pik3ca/Pik3cd/Pik3r1/Pik3r3/…	215
BP	GO:0010611	regulation of cardiac muscle hypertrophy	58/10580	71/23174	4.30428460474226e-10	4.90158206982063e-09	1.97977392575102e-09	Cdk9/Camk2d/Foxp1/Adk/Parp1/Parp2/Adra1a/Adrb1/Akap1/Slc25a4/Bmp10/Cav3/Edn1/Ptk2/Gata5/Nr3c1/Hand2/Igf1/Jarid2/Lmna/Smad3/Smad4/Mef2a/Mef2c/Nr4a3/Notch1/P2rx4/Prkca/Ppara/Ppp3ca/Twf1/Rgs2/Rgs4/Rock1/Rock2/Slc9a1/Tnfrsf1a/Tnfrsf1b/Trpc3/Ccn4/Yy1/Ece1/Akap6/Pde5a/Tomm70a/Lmcd1/Ep300/Atp2b4/Becn1/Foxo1/Gsk3b/Mtor/Gsk3a/Ctdp1/Fbxo32/Pi16/Errfi1/Sirt1	58
BP	GO:0007050	cell cycle arrest	99/10580	138/23174	4.37072624816508e-10	4.96824325424335e-09	2.00669871715507e-09	Rrp8/Gadd45gip1/Sgsm3/Cdk9/Uhrf2/Apbb1/Apbb2/Apc/Atm/Brca1/Calr/Cast/Ccnd1/Cdk4/Cdk5r1/Cdkn1a/Cdkn1b/Cdkn1c/Cdkn2b/Cdkn2c/Cdkn2d/Cradd/Gadd45a/Ddit3/Fgf10/Ppm1g/Foxm1/Gas1/Gas2/Gata6/Hras/Hsp90ab1/Id2/Ilk/Inhba/Irf1/Smad3/Mdm2/Mdm4/Men1/Myc/Notch1/Notch2/Mybbp1a/Pkd1/Pkd2/Pml/Pmp22/Pou4f1/Ripor2/Rb1/Skil/Slfn1/Sox2/Sox4/Stk11/Sde2/Tcf7l2/Tgfb1/Tgfb2/Thbs1/Cdc14b/Trp73/Wnt10b/Ppp2r5b/Zbtb17/Cdc14a…	99
BP	GO:0045814	negative regulation of gene expression, epigenetic	70/10580	90/23174	4.54941209402774e-10	5.16202245903581e-09	2.08496712346474e-09	Rrp8/Hat1/Aicda/Baz2a/Apobec1/Bmi1/Ctbp1/Dnmt1/Dnmt3a/Eed/Epc1/Ezh1/Ezh2/H1f0/Hdac2/Hells/Hira/Mbd1/Mbd2/Mbd3/Mecp2/Msl3/Phf2/Dicer1/Trim27/Spi1/Sin3a/Smarca4/Dot1l/Suv39h1/Ubtf/Morf4l1/Nrde2/Trim28/Tasor/Ube2b/Pphln1/Ubr2/Pcgf2/H2afy/Cbx8/Phf8/Atad2b/Bend3/Kmt2d/H2afy2/Hist1h1c/Hist1h1e/Rif1/Tet1/Ppm1d/Atf7ip/Morf4l2/Hist1h1b/Pole3/Resf1/Fam172a/Atad2/Naa40/Mier1/Smchd1/Morc2a/Mphosph8/Setdb1/Ch…	70
BP	GO:0060402	calcium ion transport into cytosol	110/10580	157/23174	4.81974090123359e-10	5.45889933426205e-09	2.20487720318168e-09	Camk2d/Ibtk/Sri/Ank2/Slc8a3/Abl1/Pawr/Adcyap1r1/Adra1a/Adrb1/Adrb2/Agtr1a/Atg5/Bak1/Bcl2/Bdkrb1/Bmp4/Cacna2d1/Cacnb3/Casq2/Cav1/Ms4a1/Cd4/Coro1a/Cxcr3/Ccr5/Ddit3/Dmd/Ednra/Epo/F2r/F2rl3/Fasl/Fgf2/Glp1r/Grin1/Grin2a/Grin2b/Grin2c/Grin2d/Hap1/Ptpn6/Htt/Htr2a/Htr2c/Itgav/Itgb3/Itpr1/Itpr2/Itpr3/Slc8b1/Bbc3/Lyn/Myo5a/P2rx4/Pdpk1/Prkce/Prkd1/Pkd2/Plcb1/Plcb2/Plcb3/Plcg1/Pml/Ptk2b/Ptprc/Ryr1/Ryr2/Ryr3/…	110
BP	GO:0032728	positive regulation of interferon-beta production	31/10580	32/23174	4.85012083538912e-10	5.48342798044173e-09	2.21478444811787e-09	Ticam1/Dhx9/Flot1/Tlr3/Hmgb1/Ifnar1/Irf1/Tlr7/Tlr8/Ptpn11/Ptpn22/Polr3a/Tlr4/Zfp64/Mavs/Ddx58/Tlr2/Irf3/Tbk1/Zbtb20/Riok3/Polr3d/Polr3g/Polr3f/Polr3b/Ifih1/Rnf135/Polr3c/Zc3hav1/Tlr9/Hmgb2	31
BP	GO:0032869	cellular response to insulin stimulus	130/10580	192/23174	5.03771282356778e-10	5.68528955277326e-09	2.29631736378068e-09	Rhoq/Prkaa1/Rab31/Kank1/Eprs/Ogt/Grk2/Parp1/Akt2/Apc/Zfp36l1/Cdk4/Cish/Socs3/Bcar1/Csrp3/Eif4ebp1/Eif4ebp2/Fer/Lpin1/Gnai2/Gpld1/Grb10/Grb2/Hnrnpk/Igf1r/Igf2/Inhbb/Inppl1/Insr/Irs1/Irs3/Kl/Lpl/Rab8a/Myo5a/Nck1/Pde3b/Enpp1/Pdpk1/Pik3r1/Pik3r3/Prkca/Prkcb/Prkci/Prkcq/Prkcz/Plcb1/Pparg/Inpp5k/Prkdc/Pten/Socs7/Ptpn1/Ptpn11/Ptpn2/Ptpre/Ptprf/Rab10/Rela/Sgk1/Zfp106/Sorbs1/Shc1/Cyfip1/Slc9a1/Smarcc1/Sp1…	130
BP	GO:0031929	TOR signaling	87/10580	118/23174	5.06791273922118e-10	5.70912177038429e-09	2.30594331767619e-09	Itfg2/Bmt2/Prkaa1/Ccdc88a/Card11/Prr5/Arntl/Atm/Slc7a1/Eif4ebp1/Eif4ebp2/Epm2a/Sesn1/Gas6/Gata3/Gna12/Hif1a/Kdr/Sik1/Mtm1/Rheb/Ros1/Stk11/Fnip1/Flcn/Klhl22/Xbp1/Ubr2/Dyrk3/Tiprl/Mapkap1/Szt2/Zmpste24/Sesn2/Sik2/Smcr8/Akt3/Pkhd1/Disc1/Nim1k/Rragb/Mios/Slc38a9/Wdr24/BC048403/Tbck/Depdc5/Wdr59/Rnf152/Fnip2/Rragc/Gsk3b/Mlst8/Mtor/Icmt/Rps6kb2/Gsk3a/Tsc1/Tnfaip8l1/Lamtor1/Golph3/Syap1/Akt1s1/Rraga/Pih…	87
BP	GO:0098815	modulation of excitatory postsynaptic potential	46/10580	53/23174	5.12154649802545e-10	5.75922026593702e-09	2.32617835481355e-09	Celf4/Baiap2/Grk2/Chrna4/Chrna7/Adrb2/Rims1/Rims2/App/Cacnb3/Cux2/Dlg4/Dvl1/Bscl2/S1pr2/Grin1/Grin2a/Afdn/Ngfr/Nrxn1/Prkcz/Pten/Nlgn1/Eif4a3/Ptk2b/Rgs4/Sh3gl1/Igsf11/Stx1a/Shank2/Nlgn2/Wnt7a/Tbc1d24/Zmynd8/Ssh1/Grip2/Shank1/Nlgn3/Neto1/Prkn/Gsk3b/Shank3/Syne1/Lrrk2/Mtmr2/Tmem108	46
BP	GO:0031122	cytoplasmic microtubule organization	50/10580	59/23174	5.47226966977927e-10	6.14262270432723e-09	2.48103654953151e-09	Ccdc13/Numa1/Tubg1/Ccdc88a/Apc/Axin1/Cav3/Plk3/Dlg1/Dync1h1/Dst/Dvl1/Kpnb1/Hook2/Pafah1b1/Pcm1/Stmn3/Slk/Ift88/Cenpj/Ezr/Cep120/Camsap1/Katnal1/Tubgcp5/Cep126/Katna1/Tubgcp3/Kif19a/Hook3/Tubgcp6/Spast/Tubgcp4/Cript/Tacc2/Fign/Fignl1/Fignl2/Camsap2/Ccdc88c/Camsap3/Katnal2/Wdr73/Map10/Slain2/Clasp1/Trdn/Hook1/Ccdc88b/Pde4dip	50
BP	GO:0070646	protein modification by small protein removal	97/10580	135/23174	5.68446988174372e-10	6.3694434361214e-09	2.57265059663493e-09	Trrap/Usp30/Epop/Bap1/Cops8/Abraxas2/Atxn3/Usp15/Kat2a/Itch/Usp48/Otud7a/Usp33/Usp34/Uimc1/Trim21/Gps1/Brcc3/Tank/Senp6/Usp22/Usp43/Atxn7l3/Tnfaip3/Usp12/Usp10/Usp5/Usp4/Usp9x/Eny2/Senp1/Usp49/Ubxn1/Asxl1/Otud7b/Usp1/Zc3h12a/Uspl1/Usp28/Usp3/Mindy2/Usp35/Atxn7/Usp7/Spata2/Cops5/Cops4/Cops6/Vcp/Usp39/Tor1a/Usp25/Usp37/Senp5/Mysm1/Usp44/Usp24/Otulin/Usp2/Sart3/Otud5/Usp27x/Uchl5/Dnajb2/Park7/Tnip1/…	97
BP	GO:0051783	regulation of nuclear division	131/10580	194/23174	5.6975781167304e-10	6.37277153768102e-09	2.57399483378043e-09	Numa1/Tubg1/Slf1/Nusap1/Tpr/Apc/Birc5/Atm/Phb2/Bmp4/Bub1b/Bub3/Calr/Camk2b/Cd28/Cdk11b/Cdkn1b/Cdkn1c/Cit/Smc3/Edn1/Edn3/Egf/Esr1/Fgfr2/Fgfr3/Hspa1b/Igf1/Igf1r/Igf2/Insr/Kif11/Lif/Lrp5/Mad1l1/Anapc1/Met/Mki67/Msx1/Nfe2l1/Osm/Pdgfb/Pdgfrb/Plcb1/Ripor2/Rad21/Hspa1a/Ranbp1/Rb1/Rps6ka2/Sh2b1/Vps4b/Sphk1/Stag1/Stag2/Aurkb/Gen1/Prdm9/Map9/Cdk5rap2/Tom1l2/Cdc27/Terf1/Tgfa/Tgfb1/Cdc14b/Tnf/Ube2b/Klhl22/Wn…	131
BP	GO:0008361	regulation of cell size	140/10580	210/23174	5.77856838949332e-10	6.45187937768295e-09	2.60594689267232e-09	Lrrc8c/Ano6/Slc12a6/Sema3d/Ogt/Aatk/Abl1/Ahr/Apoe/Aqp4/Rhoa/Arhgap5/Rnd2/Atp2b2/Atp7a/Bdnf/Bmpr2/Cav3/Rb1cc1/Cdh4/Cdk4/Cdk5r1/Cfl1/Clcn3/Ccr5/Cntf/Creb1/Cttn/Dnm2/Edn1/Efna5/Eif4g2/Epha7/Bcl11a/Gdi1/Hsp90ab1/Hsp90aa1/Ifrd1/Il7r/Ilk/Kcnn4/L1cam/Lrp1/Slc12a8/Map1b/Map2/Mapt/Myo5b/Npm1/Nrp1/Ntn1/Ntrk3/Pafah1b1/Prkg2/Pten/Rac1/Rdx/Ret/Ryk/Cxcl12/Sema3a/Sema3b/Sema3c/Sema3e/Sema3f/Sema4a/Sema4b/Sema4c…	140
BP	GO:0045807	positive regulation of endocytosis	119/10580	173/23174	5.97747166727511e-10	6.66212533696655e-09	2.69086630486517e-09	Ldlrap1/Synj1/Cbll1/Ano6/Nckap1l/Rab31/Rapgef1/Mex3b/Arrb1/Rap1a/Abr/Bcr/Rap1gap/Ager/Angpt1/Ankfy1/Ap2a1/Apoe/Rab27a/Bcl2l1/Bicd1/C2/Calr/Cav1/Cav3/Cbl/Cd14/Cd151/Clu/Ccr7/Dab2/Dll1/Dnm1/Dnm2/Eef2k/Egf/F2rl1/Ptk2/Fcgr1/Fcgr2b/Fcgr3/Flot1/Fmr1/Gas6/Gata2/Lrp2/Hfe/Hnrnpk/Il15/Il15ra/Il2rb/Il2rg/Il4/Itgb1/Cd47/Itsn1/Kif3a/Lbp/Lrp1/Lyar/Mbl1/Mertk/Mfge8/Slc11a1/Ntf3/Pick1/Serpine1/Pld2/Pparg/Ppp3ca/…	119
BP	GO:0038127	ERBB signaling pathway	79/10580	105/23174	6.15800635582842e-10	6.839086210731e-09	2.7623417017404e-09	Nrg2/Itga1/Abl1/Abl2/Adam17/Adora1/Adra2a/App/Areg/Arf4/Caml/Cbl/Cdh13/Bcar1/Egf/Egfr/Rhbdf1/Erbb3/Esr1/Esr2/Ptk2/Fasl/Fer/Gab1/Hap1/Hbegf/Kif16b/Mmp9/Myoc/Neurl1a/Pdpk1/Pigr/Plcg1/Psen1/Psen2/Shkbp1/Ptk2b/Ptpn11/Ptpn12/Ptpn2/Ptprf/Ptprj/Ptprr/Rab7/Shc1/Sos1/Sox9/Src/Chmp6/Cblb/Fam83b/Tfap2a/Hip1/Rassf2/Efemp1/Rhbdf2/Tgfa/Tgfb1/Sh3tc2/Afap1l2/Zgpat/Zfyve28/Gprc5a/Agr2/Fam83a/Ceacam1/Hip1r/Iqgap1/…	79
BP	GO:0055006	cardiac cell development	79/10580	105/23174	6.15800635582842e-10	6.839086210731e-09	2.7623417017404e-09	Maml1/Camk2d/Foxp1/Actc1/Parp2/Adra1b/Adra1a/Adrb1/Alpk3/Slc25a4/Speg/Atg5/Bmp10/Bmp4/Cav3/Csrp3/Edn1/Gata4/Nr3c1/Hdac2/Hey2/Igf1/Jag1/Lmna/Smad4/Smad6/Mef2a/Met/Myh11/Myh6/Myom1/Neb/Notch1/Pdcd4/Pdgfra/Pdgfrb/Pitx2/Ppara/Prkg1/Prox1/Dicer1/Rgs2/Rgs4/Slc8a1/Srf/Tbx3/Tcap/Myocd/Tgfbr3/Ttn/Vegfa/Ccn4/Fhod3/Yy1/Zmpste24/Mybpc2/Sorbs2/Akap6/Sgcb/Myom3/Map2k4/Tomm70a/Ep300/Hnrnpu/Gsk3b/Mtor/Gsk3a/Popd…	79
BP	GO:0006936	muscle contraction	183/10580	288/23174	6.22257154356981e-10	6.89860400756258e-09	2.7863812425676e-09	Mylk/Chrnb4/Camk2d/Sri/Dsp/Cald1/Ank2/Grk2/Scn4a/Slc8a3/Npnt/Chrnb2/Actc1/Pawr/Adora1/Adora2b/Adra1b/Adra1a/Adra2a/Adrb1/Adrb2/Agrn/Aldoa/Arg2/Rhoa/Atp1a1/Atp1b1/Atp2a1/Bdkrb2/Bmp10/Cacna1c/Cacna1d/Cacna1s/Cacna2d1/Cacnb2/Calca/Casq2/Cav1/Cav3/Cd38/Chga/Chrm3/Clcn1/Cxcr4/Csrp3/Cttn/Dlg1/Dmd/Dsc2/Edn1/Edn3/Ednra/Ednrb/F2r/Myh7/Ccn2/Gaa/Gata4/Gdnf/Gja5/Bscl2/Htr2a/Jup/Kcna1/Kcna5/Kcnj2/Kcnj8/Kcnq1/…	183
BP	GO:0034101	erythrocyte homeostasis	101/10580	142/23174	6.4149123952166e-10	7.09932030217105e-09	2.86745157473359e-09	Isg15/Nckap1l/Exoc6/Jmjd6/Acvr1b/Acvr2a/Alas2/Ank1/Atpif1/Axin1/Bcl6/Bmp4/Bpgm/Zfp36l1/Cd24a/Cdk6/Cebpg/Dnase2a/Epas1/Dmtn/Epo/Ercc2/Sfxn1/Gata2/Gata3/Gpi1/Hcls1/Heph/Hif1a/Hoxb6/Hspa9/Id2/Inhba/Inpp5d/Jak2/Jak3/Klf1/Klf2/Mafb/Ldb1/Lmo2/Sh2b3/Zbtb7a/Lyar/Lyn/Smad5/Cited2/Nfe2l1/Slc11a2/Plcb1/Med1/Ptpn2/Rb1/Trim10/Rps19/Ncor1/Spi1/Slc4a1/Smarca4/Sox6/Sp1/Sp3/Srf/Stat1/Stat5a/Stat5b/Slc25a38/Tal1/T…	101
BP	GO:0008033	tRNA processing	85/10580	115/23174	6.47661846968268e-10	7.14246029832023e-09	2.88487603857334e-09	Kti12/Adat3/Tyw1/Rpp25/Dph3/Qtrt2/Nsun3/Trmt10a/Sephs1/Elac1/Pop5/Trdmt1/Thumpd3/Mettl1/Sephs2/Ssb/Tyw3/Alkbh1/Tarbp1/Trmt2b/Aars2/Dus3l/Rpp38/Trub2/Trmt13/Ctu1/Thumpd1/Aars/Thada/Rtcb/Nsun2/Adat1/Trmt9b/Ankrd16/Trmt61a/Lcmt2/Tsen2/Trmt10c/Mettl2/Ftsj1/Wdr4/Elp2/Tsen34/1110008L16Rik/Osgep/Dus2/Thg1l/Trmt6/Trit1/Polr3k/Mettl6/Pus3/Rpp14/Zbtb8os/Alkbh8/Pop1/Rtraf/Trmt12/Mto1/Elac2/Tyw5/Cdkal1/Mocs3…	85
BP	GO:0016579	protein deubiquitination	85/10580	115/23174	6.47661846968268e-10	7.14246029832023e-09	2.88487603857334e-09	Trrap/Usp30/Epop/Bap1/Abraxas2/Atxn3/Usp15/Kat2a/Itch/Usp48/Otud7a/Usp33/Usp34/Uimc1/Trim21/Brcc3/Tank/Usp22/Usp43/Atxn7l3/Tnfaip3/Usp12/Usp10/Usp5/Usp4/Usp9x/Eny2/Usp49/Ubxn1/Asxl1/Otud7b/Usp1/Zc3h12a/Usp28/Usp3/Mindy2/Usp35/Atxn7/Usp7/Spata2/Cops5/Vcp/Usp39/Usp25/Usp37/Mysm1/Usp44/Usp24/Otulin/Usp2/Sart3/Otud5/Usp27x/Uchl5/Dnajb2/Park7/Tnip1/Nop53/Otub2/Babam1/Usp46/Stambp/Vcpip1/Otud1/Usp19/Ot…	85
BP	GO:0035304	regulation of protein dephosphorylation	66/10580	84/23174	6.56234985333537e-10	7.224331204565e-09	2.9179441139727e-09	Camta1/Ppp1r8/Nckap1l/Mgat5/Cdca2/Ppp1r15b/Itga1/Pawr/Adora1/Akap1/Cry2/Vcan/Gnai2/Htt/Hsp90ab1/Ikbkb/Jak2/Ppp1r15a/Ppp1r12a/Igbp1/Pdgfrb/Pirb/Ppp1r1b/Ppp2ca/Ptbp1/Ptprc/Rock1/Rock2/Smpd1/Swap70/Ppp1r9b/Cd300a/Ppp2r5d/Tgfb1/Tnf/Hsp90b1/Ywhae/Tiprl/Ppp2r5a/Slc39a10/Ppp1r16b/Ppp6r1/Mprip/Cnep1r1/Dlc1/Magi2/Ppp6r3/Mfhas1/Ywhab/Rcan1/Ensa/Nsmf/Arpp19/Tsc1/Ppp1r7/Ppp1r2/Mastl/Sympk/Bod1/Ankle2/Ppp2r2b…	66
BP	GO:1902107	positive regulation of leukocyte differentiation	116/10580	168/23174	6.8248197705265e-10	7.50014284572196e-09	3.02934583851857e-09	Tmem64/Pik3r6/Nckap1l/Il1rl2/Ager/Ap3b1/Ap3d1/Rhoa/Bad/Bcl6/Prdm1/Bmi1/Zfp36l1/Casp8/Runx1/Runx3/Cbfb/Cd4/Cd83/Ccr1/Ccr2/Ccr7/Creb1/Csf1/Csf1r/Egr3/Fadd/Fes/Flt3l/Fos/Gas6/Gata3/Gli3/Gnas/Hcls1/Hlx/Hsp90aa1/Id2/Il15/Il15ra/Il2ra/Il2rg/Il4/Il4ra/Il7/Il7r/Inpp5d/Irf1/Itgb3/Jun/Lef1/Lif/Anxa1/Ppargc1b/Cd46/Mdk/Kitl/Mmp14/Notch2/Prkca/Prkcz/Pnp/Pou4f1/Ptprc/Ripk2/Rara/Rasgrp1/Rb1/Ripk1/Sart1/Foxp3/Sh…	116
BP	GO:0051145	smooth muscle cell differentiation	59/10580	73/23174	6.8823998198341e-10	7.55022081456843e-09	3.04957258481489e-09	Npnt/Acvr1/Adm/Bmp4/Klf5/Ctnnb1/Dnmt1/Ednrb/Eng/Fgf10/Fgf9/Fgfr2/Gata6/Hes1/Hey1/Hey2/Smad6/Mecp2/Mef2c/Mesp1/Nfatc1/Nfatc2/Nfatc3/Notch1/Ntf3/Pdcd4/Pdgfb/Pdgfrb/Pitx2/Tmsb4x/Shh/Six1/Smarca4/Sox9/Srf/Zeb1/Myocd/Tgfb1/Vegfa/Mrtfa/Wnt4/Wnt7b/Prdm6/Mrtfb/Sgcb/Itga8/Tshz3/Olfm2/Tmem204/Foxo4/Pias1/Pbrm1/Smarcd3/Smarca2/Nfatc4/Tbx18/Ankrd17/Sirt1/Vangl2	59
BP	GO:0031058	positive regulation of histone modification	74/10580	97/23174	7.16268136854118e-10	7.82018696596548e-09	3.15861328631859e-09	Prkd2/Cdk9/Ogt/Rnf20/Arrb1/Atm/Bcl6/Brca1/Ctbp1/Daxx/Dnmt1/Eed/Lpin1/Fmr1/Gata3/Kat2a/Isl1/Jarid2/Lif/Lmna/Smad4/Mecp2/Men1/Mtf2/Nap1l2/Prkd1/Pml/Ncor1/Foxp3/Snai2/Srebf1/Slk/Suv39h1/Kmt2a/L3mbtl2/Arid5a/Tada2a/Kat7/Tgfb1/Ctr9/Vegfa/Xbp1/Kdm2a/Zbtb7b/Tada2b/Rnf40/Nsd3/Brd7/Auts2/Ep300/Rif1/Tet1/Sart3/Akap8l/Paf1/Paxip1/Akap8/Rps6ka4/Sphk2/Snw1/Lrrk2/Paxbp1/Pih1d1/Kmt2e/Ing2/Nipbl/Rps6ka5/Phf19/As…	74
BP	GO:0035967	cellular response to topologically incorrect protein	74/10580	97/23174	7.16268136854118e-10	7.82018696596548e-09	3.15861328631859e-09	Dnajc3/Selenos/Atxn3/Hspa13/Derl2/Atf3/Bak1/Ccnd1/Creb3/Daxx/Ddit3/Eif2ak3/Hspa5/Hdac6/Hspa1l/Hsf1/Hspa1b/Hspa2/Hspa9/Bhlha15/Ppp1r15a/Nck1/Nck2/Nfe2l2/Pik3r1/Pmp22/Eif2ak2/Ptpn1/Ptpn2/Rnf185/Hspa1a/Sdf2/Stc2/Creb3l2/Parp16/Pomt2/Wfs1/Xbp1/Atf6/Ficd/Klhl15/Agr2/Amfr/Creb3l1/Cul3/Cops5/Ern2/Vcp/Eif2ak4/Tbl2/Bag3/Tor1a/Ep300/Hspa14/Ankzf1/Rnf5/Stub1/Vapb/Dnajb12/Herpud1/Uggt2/Bfar/Derl1/Pacrg/Derl3…	74
BP	GO:0048562	embryonic organ morphogenesis	198/10580	316/23174	7.16580924657353e-10	7.82018696596548e-09	3.15861328631859e-09	Phactr4/Pdzd7/Scrib/Ift140/Slc39a3/Ovol2/Sobp/Abr/Triobp/Bcr/Tshz1/Acvr1/Dscaml1/Aldh1a1/Atp2b2/Pcdh15/Axin1/Bmi1/Bmp4/Ctnnb1/Celsr1/Dlg1/Dll1/Dvl1/Dvl3/Edn1/Efna1/Eng/Epha2/Ephb2/Eya1/Eya4/Fgf10/Fgf9/Fgfr1/Fgfr2/Foxf2/Fzd3/Fzd5/Fzd6/Gas1/Gata2/Gata3/Gata4/Gfi1/Gja1/Gjb6/Gli1/Gli2/Gli3/Gnas/Hand2/Hes1/Hif1a/Hipk1/Hipk2/Hlx/Hoxa2/Hoxa4/Hoxa7/Hoxb4/Hoxb6/Hoxb7/Hoxb8/Hspg2/Ndst1/Hyal1/Id2/Lrig1/Kif3…	198
BP	GO:0019058	viral life cycle	133/10580	198/23174	7.22674985473581e-10	7.85965988777949e-09	3.1745566001849e-09	Isg15/Fam111a/Pkn2/Grk2/Adarb1/Oas1c/Aicda/Vps4a/Atg5/Apoe/Bcl2/Cav1/Cd4/Smc3/Ctsb/Ddx6/Eps15/Fcnb/Fmr1/Gas6/Hsp90ab1/Hyal2/Icam1/Ilf3/Itgav/Itgb3/Kpna6/Lgals1/Mre11a/Notch1/Npc1/P4hb/Pabpc1/Pcsk5/Pcx/Pdcd6ip/Pik3c2g/Pml/Cnot7/Inpp5k/Eif2ak2/Prox1/Dicer1/Ptx3/Nectin2/Rab7/Rad50/Trim27/Trim10/Rock2/Trim30a/Vps4b/Chmp6/Srpk1/Srpk2/Trim21/Stau1/Pde12/Eea1/Trim25/Trim28/Tasor/Tnf/Top2a/Top2b/Plscr1/V…	133
BP	GO:0010959	regulation of metal ion transport	253/10580	419/23174	7.22698602471611e-10	7.85965988777949e-09	3.1745566001849e-09	Cbarp/Akap9/Ano6/Mylk/Camk2d/Grm6/Oxsr1/Orai1/Sri/Ank2/Abl1/Ace/Pawr/Adcyap1r1/Adora1/Adora2a/Adrb1/Adrb2/Ager/Agrn/Agtr1a/Ahr/Akt2/Stim2/Ank3/Atg5/Gjc2/Rhoa/Atp1a1/Atp1b1/Atp1b3/Atp2b2/Atp7a/Bak1/Bcl2/Bdkrb1/Bmp4/Cacna1a/Cacna1b/Cacna1c/Cacna1d/Cacna2d1/Cacnb1/Cacnb2/Cacnb3/Cacng1/Camk2a/Cask/Casq2/Ctnnb1/Cav1/Cav3/Cckar/Cd4/Cd84/Coro1a/Cxcr3/Cxcr4/Ccr1/Creb3/Dlg1/Dmd/Dnm2/Edn3/Ednra/Egf/Epo/F2r…	253
BP	GO:0001505	regulation of neurotransmitter levels	228/10580	372/23174	7.44419093030455e-10	8.08189709635482e-09	3.26431933895002e-09	Synj1/Scrib/Ticam1/Napa/Maob/Selenos/Braf/Rap1a/Syt17/Nr3c2/Erc1/Asic1/Ache/Acp5/Chrna4/Chrna7/Chrnb2/Adora2a/Adora2b/Adra1a/Adra2a/Adrb2/Aif1/Akt2/Rims1/Rims2/Apba2/Atp2b2/Atp7a/Slc7a2/Bche/Bcl2l1/Cacna1a/Cacna1b/Camk2a/Cask/Cav1/Cd34/Celsr1/Chka/Cln3/Clu/Cnr1/Comt/Cplx1/Cplx2/Ctbp2/Cx3cr1/Cyp1b1/Dnm2/Doc2a/Doc2b/Dvl1/Edn3/Stx2/Esr1/Hnmt/Flot1/Fmr1/Ncs1/Gart/Gdnf/Slc6a9/Gpm6b/Grik5/Grin2a/Grm8/H…	228
BP	GO:0002263	cell activation involved in immune response	174/10580	272/23174	7.59867400554907e-10	8.23539048256577e-09	3.32631609825488e-09	Itfg2/Tmem98/Ticam1/Gbf1/Nsd2/Xrcc4/Foxp1/Abr/Bcr/Abl1/Adora2b/Adora3/Aicda/Anxa3/Ap1g1/App/Rab27a/Atp7a/Bcl3/Bcl6/Btk/Ccr6/Cd28/Cd84/Chga/Coro1a/Ccr2/Ccr7/Cplx2/Cx3cr1/Dll1/Dnase1/Dnase1l3/Eomes/Ercc1/F2rl1/Fer/Fes/Fgl2/Fgr/Gab2/Gata2/Gata3/Grn/Hlx/Hmgb1/Hspd1/Icam1/Il18r1/Il4/Il4ra/Irf1/Irf4/Itgal/Itgam/Itm2a/Jak3/Lamp1/Lat/Lbp/Lef1/Lgals1/Loxl3/Anxa1/Lrp1/Cd180/Ly9/Lyn/Havcr2/Smad7/Cd46/Mdk/Ms…	174
BP	GO:0032640	tumor necrosis factor production	113/10580	163/23174	7.7495807525439e-10	8.38448616359569e-09	3.38653660207191e-09	Spon2/Ticam1/Nod1/Selenos/Gpr18/Acp5/Chrna7/Ager/Angpt1/Tirap/App/Arg2/Bcl3/Cd14/Cd2/Cd24a/Cd34/Cd84/Clu/Ccr2/Ccr5/Ccr7/Cx3cr1/Cybb/Cyp2j6/Dhx9/Fadd/Fcgr3/Flt3/Tlr3/Fzd5/Gas6/Ptpn6/Hdac2/Hmgb1/Hsf1/Hspd1/Igf1/Isl1/Cd47/Jak2/Arhgef2/Lbp/Lpl/Havcr2/Mapkapk2/Ncl/Nfkbil1/Pik3r1/Ptafr/Dicer1/Ptger4/Ptpn11/Ptpn22/Sirpa/Ptprc/Ripk2/Ptprj/Rara/Rasgrp1/Trim27/Ripk1/Trim30a/Cx3cl1/Foxp3/Spn/Arid5a/Tmem106a…	113
BP	GO:0001890	placenta development	117/10580	170/23174	7.88882659756585e-10	8.52047491276615e-09	3.44146314945358e-09	Ovol2/E2f8/Egln1/Adm/Birc2/Nr2f2/Arnt/Prdm1/Bmp5/Bmpr2/Zfp36l1/Birc6/Cdh1/Cdkn1b/Cdkn1c/Cebpa/Cebpb/Socs3/Csf2/Ctsb/Dlx3/Egfr/Eomes/Epas1/Erf/Fgfr2/Fosl1/Fzd5/Gab1/Gata2/Gjb3/Gjb5/Grb2/Hes1/Hey1/Hey2/Hif1a/Hsd17b2/Hsf1/Hsp90ab1/Igf2/Ccn1/Il11ra1/Itga4/Itgav/Junb/Krt19/Krt8/Lef1/Lif/Peg10/Met/Cited2/Ncoa1/Ncoa3/Nfe2/Notch2/Pdgfb/Pkd1/Pkd2/Serpine1/Plcd1/Med1/Ppard/Pparg/St14/Ash1l/Ptgs2/Rxra/Rxrb/…	117
BP	GO:0006997	nucleus organization	89/10580	122/23174	8.07817065798435e-10	8.7100138518164e-09	3.51801889086544e-09	Parp11/Nup107/Kdm3a/Golm1/Chmp7/Rrn3/Pom121/Vps4a/Daxx/Dctn1/Aff2/Emg1/Mfsd14a/Agfg1/Lmna/Map7/Nfe2l1/Pafah1b1/Pml/Nectin2/Polr1b/Rps19/Vps4b/Chmp6/Srpk2/Tor1aip1/Sycp3/Agap3/Zfp354a/Wrap53/Ubxn2a/Ift88/Nup153/Sumo1/Sun2/Lemd2/Dyrk3/Sf1/Ahctf1/Zpr1/Zmpste24/Tardbp/Tmem201/Uspl1/Tmf1/Tbpl1/Ets1/Nup54/Chd5/Nup98/Reep3/Tor1a/Tor1b/Bin1/Syne2/Lemd3/Spast/Akap8l/Habp4/Rnf8/Syne1/Pes1/Chmp4c/Tmem170/Se…	89
BP	GO:0031398	positive regulation of protein ubiquitination	83/10580	112/23174	8.26126383850141e-10	8.89217542616779e-09	3.59159487715671e-09	Dcun1d4/Dcun1d2/Fancm/Arrdc3/Nhlrc1/Mycbp2/Topors/Prickle1/Fbxo4/Ticam1/Cdk9/Pttg1ip/Rnf20/Arrb1/Dcun1d1/Adrb2/Angpt1/Birc3/Birc2/Xiap/Axin1/Bcl10/Brca1/Cav1/Fgfr3/Hspa5/Smad7/Commd1/Npm1/Sept4/Pten/Ptpn22/Ripk2/Sphk1/Cblb/Trib1/Spsb4/Ube2d1/Trib2/Cdc14b/Ctr9/Ube2l3/Ube3a/Wfs1/Kdm2a/Trib3/Chfr/Dcun1d3/Rnf40/Tspyl5/Sprtn/Nod2/Mapk9/Cul3/Fam107a/Mapk15/Fbxw7/Prkn/Psmd10/Paxip1/Rassf1/Fzr1/Stub1/Dna…	83
BP	GO:0032675	regulation of interleukin-6 production	106/10580	151/23174	8.31338177918173e-10	8.93297741263869e-09	3.60807500699709e-09	Spon2/Nckap1l/Ticam1/Il1rl2/Nod1/Arrb1/Selenos/Grk2/Chrna7/Adora2b/Ager/Aif1/Tirap/App/Aqp4/Capn2/Cd24a/Cd84/Cebpb/Ccr5/Csk/Dhx9/F2r/F2rl1/Flt3/Tlr3/Gas6/Ptpn6/Foxj1/Hgf/Hmgb1/Hspd1/Hyal2/Il1rap/Il6ra/Inpp5d/Isl1/Cd47/Klf2/Arhgef2/Lbp/Lpl/Tlr7/Tlr8/Havcr2/Mapkapk2/Mbp/Met/Cd200/Ncl/Ptafr/Ptpn11/Ptpn22/Sirpa/Ripk2/Trim30a/Foxp3/Arid5a/Cd300ld/Tlr1/Tlr4/Tlr6/Tnf/Tnfaip3/Tnfrsf1a/Tnfsf9/Traf6/Twist1…	106
BP	GO:0055123	digestive system development	96/10580	134/23174	9.01863783121337e-10	9.67425894317529e-09	3.90748238708221e-09	Lgr4/Ovol2/Acvr2b/Bcl2/Prdm1/Bmp4/Klf5/Ctnnb1/Cbfa2t2/Cdh1/Cdkn1c/Cobl/Crkl/Ednrb/Egfr/Ephb3/Stx2/Fgf10/Fgf9/Fgfr2/Fgfr3/Foxf2/Gata4/Gata5/Gata6/Gli2/Gli3/Hes1/Hif1a/Hlx/Hrh2/Id2/Igf1/Igf1r/Igf2/Insr/Itga6/Smad2/Smad3/Ascl1/Notch1/Pcsk5/Pdgfa/Pdgfra/Pitx2/Dicer1/Rb1/Sfrp2/Sfrp1/Shh/Shox2/Sox11/Sox17/Ccdc40/Wdr19/Tbx2/Hnf1b/Tcf21/Tcf7/Tcf7l2/Myocd/Wdpcp/Rarb/Trp63/Trp73/Wnt5a/Xbp1/Epb41l5/Dchs1/Ag…	96
BP	GO:0071479	cellular response to ionizing radiation	53/10580	64/23174	9.31852830308221e-10	9.97892145028531e-09	4.03053712311204e-09	Fbxo4/Rhob/Atm/Bcl2l1/Blm/Ccnd2/Cdkn1a/Clock/Cryab/Gadd45a/Egr1/Elk1/Xrcc6/Gata3/Grb2/H2afx/Hras/Hsf1/Hus1/Bbc3/Mdm2/Rad51ap1/Rad9a/Rnf4/Sfrp2/Sfrp1/Snai2/Tank/Wrn/Yap1/Tnks1bp1/Zmpste24/Rad9b/Tspyl5/Tlk2/Atr/Mapk14/Lig4/Net1/Pole3/Fignl1/Map3k20/Gtf2h5/Eef1d/Ino80/Tmem109/Nipbl/Rhno1/Ddias/Ints7/Sirt1/Nucks1/Kdm1a	53
BP	GO:0060411	cardiac septum morphogenesis	67/10580	86/23174	9.4527204320769e-10	1.01054082714346e-08	4.08162579344244e-09	Nsd2/Egln1/Acvr1/Fgfrl1/Bmp4/Bmp5/Bmpr1a/Bmpr2/Dnah11/Dvl3/Eng/Fgfr2/Fzd1/Gata4/Gata6/Gja5/Lrp2/Hes1/Hey1/Hey2/Id2/Ccn1/Isl1/Jag1/Lrp6/Smad4/Smad6/Smad7/Mdm2/Cited2/Nfatc1/Nos3/Notch1/Notch2/Nrp1/Nrp2/Pitx2/Prox1/Rara/Robo1/Dhrs3/Sema3c/Slit2/Slit3/Sox11/Sox4/Tbx2/Tbx3/Tbx5/Tgfb2/Tgfbr1/Tgfbr2/Tgfbr3/Ift88/Rarb/Wnt11/Wnt5a/Zfpm1/Zfpm2/Rbm15/Robo2/Smo/Chd7/Heyl/Fzd2/Sav1/Vangl2	67
BP	GO:0000723	telomere maintenance	90/10580	124/23174	1.00673475801893e-09	1.07354478476027e-08	4.33610198242002e-09	Zbtb48/Smg6/Fbxo4/Xrcc4/Stn1/Parp1/Atm/Hnrnpd/Blm/Brca2/Ctnnb1/Cct2/Cct5/Ercc1/Xrcc6/Hnrnpc/Hsp90ab1/Hsp90aa1/Hus1/Lmna/Mapkapk5/Mre11a/Myc/Prkcq/Pkib/Pml/Prkdc/Rad50/Rad51d/Hspa1a/Upf1/Src/Aurkb/Hus1b/Tcp1/Tent4b/Zfp365/Wrap53/Terf1/Terf2/Tert/Hmbox1/Wrn/Atrx/Xrcc1/Smc5/Smg7/Dclre1c/Smg5/Smg1/Parp3/Gnl3l/Xrn1/Atr/Dkc1/Map2k7/Map3k4/Rtel1/Nbn/Gnl3/Dna2/Mapk15/Ercc4/Exosc10/Hnrnpu/Rif1/Ppp1r10/Slx…	90
BP	GO:1901991	negative regulation of mitotic cell cycle phase transition	100/10580	141/23174	1.00762237195125e-09	1.07354478476027e-08	4.33610198242002e-09	Dgkz/Tpr/Vps4a/Apc/Birc5/Gjc2/Atm/Bcl2/Blm/Brca1/Zfp36l1/Zfp36l2/Bub1b/Bub3/Ccnd1/Cdkn1a/Cdkn2b/Plk3/Cradd/Ezh2/Haspin/Prmt2/Hus1/Ier3/Klf4/Mad1l1/Mbd4/Mdm2/Mre11a/Pkd2/Pml/Ppp2r3d/Prkdc/Pten/Rad17/Rad21/Rb1/Rbl2/Ripk1/Slfn1/Sox4/Aurkb/Gen1/Hus1b/Cdk5rap2/Cdc73/Taok1/Terf1/Klhl22/Zfp207/Gigyf2/Cenpe/Dcun1d3/Pcid2/Nae1/Rfwd3/Kank2/Sept7/Dync1li1/Zc3h12d/Cdc6/Ik/Tpra1/Fam107a/Jade1/Zw10/Clspn/Brd7/…	100
BP	GO:0032635	interleukin-6 production	111/10580	160/23174	1.02106976313654e-09	1.0819440319053e-08	4.37002696879546e-09	Spon2/Nckap1l/Ticam1/Il1rl2/Nod1/Arrb1/Selenos/Grk2/Chrna7/Adora2b/Ager/Aif1/Tirap/App/Aqp4/Capn2/Cd24a/Cd84/Cebpb/Ccr5/Csk/Dhx9/F2r/F2rl1/Flt3/Tlr3/Gas6/Ptpn6/Foxj1/Hgf/Hmgb1/Hspd1/Hyal2/Il18rap/Il1rap/Il6ra/Inpp5d/Isl1/Cd47/Klf2/Arhgef2/Lbp/Lpl/Tlr7/Tlr8/Havcr2/Mapkapk2/Mbp/Met/Cd200/Ncl/Ptafr/Ash1l/Ptpn11/Ptpn22/Sirpa/Ripk2/Trim30a/Foxp3/Arid5a/Tmem106a/Cd300ld/Tlr1/Tlr4/Tlr6/Tnf/Tnfaip3/Tnfrs…	111
BP	GO:0001959	regulation of cytokine-mediated signaling pathway	78/10580	104/23174	1.02239063784879e-09	1.0819440319053e-08	4.37002696879546e-09	Sharpin/Irak2/Adam17/Angpt1/Casp1/Casp4/Cav1/Cd24a/Cdc37/Csf1/F2rl1/Fadd/Gas6/Gfi1/Hipk1/Irgm1/Il1r1/Irak1/Il6st/Il7/Sh2b3/Pafah1b1/Cnot7/Med1/Pparg/Ptpn2/Ptprc/Ripk2/Ptprf/Ripk1/Robo1/Slit2/Slit3/Sphk1/Syk/Traf2/Wnt5a/Ticam2/Mavs/Peli3/Cd300lf/Spata2/Cpne1/Hist2h2be/Otulin/Nlrc5/Prkn/Ube2k/Irf3/Irgm2/Parp14/Samhd1/Gps2/Adar/Tbk1/Ikbke/Rabgef1/Stap1/Zbp1/Pias4/Rnf113a2/Lsm14a/Rffl/Mul1/Vrk2/Cacti…	78
BP	GO:0030038	contractile actin filament bundle assembly	78/10580	104/23174	1.02239063784879e-09	1.0819440319053e-08	4.37002696879546e-09	Tmsb15b2/Synpo/Arrb1/Braf/Abl1/Rhoa/Arhgap6/S1pr1/Eln/Ccn2/Gpr65/Lpar1/Itgb1bp1/Itgb5/Cd47/Stmn1/Smad3/Met/Myoc/Nf2/Nrp1/Pik3r1/Prkcq/Inpp5k/Ptger4/Ptk2b/Pxn/Rac1/Rock1/Rock2/Sorbs1/Src/Srf/Phldb2/Sdc4/Tacr1/Tesk1/Tgfb3/Tgfbr1/Phactr1/Tnfaip1/Tpm1/Rapgef3/Wnt11/Wnt4/Fhdc1/Asap3/Ppfia1/Arhgef10/Fhod1/Kank2/Coro2b/Alms1/Kank4/Wasf2/Ppp1r9a/Cul3/Sh3pxd2b/Arhgap28/Fam171a1/Ppm1e/Arhgef15/Nox4/Dlc1/Ar…	78
BP	GO:0043149	stress fiber assembly	78/10580	104/23174	1.02239063784879e-09	1.0819440319053e-08	4.37002696879546e-09	Tmsb15b2/Synpo/Arrb1/Braf/Abl1/Rhoa/Arhgap6/S1pr1/Eln/Ccn2/Gpr65/Lpar1/Itgb1bp1/Itgb5/Cd47/Stmn1/Smad3/Met/Myoc/Nf2/Nrp1/Pik3r1/Prkcq/Inpp5k/Ptger4/Ptk2b/Pxn/Rac1/Rock1/Rock2/Sorbs1/Src/Srf/Phldb2/Sdc4/Tacr1/Tesk1/Tgfb3/Tgfbr1/Phactr1/Tnfaip1/Tpm1/Rapgef3/Wnt11/Wnt4/Fhdc1/Asap3/Ppfia1/Arhgef10/Fhod1/Kank2/Coro2b/Alms1/Kank4/Wasf2/Ppp1r9a/Cul3/Sh3pxd2b/Arhgap28/Fam171a1/Ppm1e/Arhgef15/Nox4/Dlc1/Ar…	78
BP	GO:0034765	regulation of ion transmembrane transport	278/10580	468/23174	1.14915530209282e-09	1.21404877797571e-08	4.90360475656416e-09	Kcnj13/Cbarp/Akap9/Ano6/Camk2d/Oxsr1/Sri/Ank2/Scn4a/Abl1/Chrna4/Clic1/Adrb1/Adrb2/Ager/Agrn/Agtr1a/Ahr/Akt2/Stim2/Ank3/Slc25a4/Anxa3/Atg5/Arc/Gjc2/Atp1b1/Atp1b3/Atp7a/Phb2/Bdkrb1/Bmp4/Cacna1a/Cacna1b/Cacna1c/Cacna1d/Cacna1e/Cacna1s/Cacna2d1/Cacnb1/Cacnb2/Cacnb3/Cacng1/Casq2/Cav1/Cav3/Cfl1/Cftr/Coro1a/Clcn1/Cxcr3/Ctss/Cybb/Dlg1/Dlg4/Dmd/Dnm2/Edn3/Ednra/Ephb2/Epo/F2r/F2rl3/Rem2/Fmr1/Galr2/Gem/Gja1/…	278
BP	GO:0001764	neuron migration	124/10580	183/23174	1.16560696251985e-09	1.22936331651003e-08	4.96546095654873e-09	Celsr3/Adam17/Apbb1/Apbb2/Nr2f2/Aspm/Camk2a/Camk2b/Ctnnb1/Cckar/Cdh1/Cdk5r1/Celsr1/Chl1/Cxcr4/Ccr4/Crk/Crkl/Dab1/Mark2/Nr2f1/Esr2/Acap3/Plxnb2/Ptk2/Srgap2/Fzd3/Gas6/Gata2/Gata3/Gja1/Hsp90aa1/Il1r1/Itga3/Arhgef2/Lhx6/Ascl1/Matn2/Mdk/Mef2c/Met/Mapt/Ndn/Neo1/Nrp1/Nrp2/Ntn1/Ntrk3/Nr4a2/Pafah1b1/Pcm1/Pcnt/Pex7/Pitx2/Plaa/Phox2b/Prkg1/Psen1/Ptprz1/Pex2/Rac1/Dcdc2a/Cxcl12/Sema3a/Sema6a/Srf/D130043K22Rik…	124
BP	GO:0016202	regulation of striated muscle tissue development	120/10580	176/23174	1.19150663167177e-09	1.25457465438672e-08	5.06729083239407e-09	Prkaa1/Cenpf/Foxp1/Parp2/Adrb1/Adrb2/Slc25a4/Boc/Apc/Arntl/Bcl2/Bdnf/Bmp10/Bmp2/Bmp4/Bmpr1a/Ctnnb1/Cav3/Creb1/Dll1/Edn1/Efnb2/Erbb3/Fgf2/Fgf9/Fgfr1/Fgfr2/Flot1/Fzd7/Gata4/Gata6/Kat2a/Tsc22d3/Gja1/Gli1/Gpc1/Nr3c1/Hdac2/Hdac5/Hey2/Hmgcr/Igf1/Jarid2/Kcnk2/Lef1/Lox/Lrp6/Smad3/Smad4/Mef2c/Meis1/Cited2/Mtm1/Ncam1/Notch1/Pim1/Ppara/Pten/Rgs2/Rgs4/Ripk1/Shh/Shox2/Six1/Six4/Sox15/Sox17/Sox6/Hdac4/Nrg1/Tbx…	120
BP	GO:0006403	RNA localization	116/10580	169/23174	1.19953235818645e-09	1.25671006726e-08	5.07591587358897e-09	BC005561/Parp11/Nup107/Xpo1/Thoc5/Pom121/Tpr/Rbm15b/Arc/Atm/Zfp36l1/Cct2/Dhx9/Ddx19a/Fbl/Flot1/Fmr1/Htt/Hhex/Hsf1/Eif6/Khsrp/Kif5c/Magoh/Mapt/Npm1/Nup88/Casc3/Pura/Qk/Ranbp2/Slbp/Ssb/Stau1/Supt6/Tcp1/Alyref/Wrap53/Terf1/Terf2/Tgfbr2/Nup153/Eny2/Thoc1/Rbm27/Yy1/Ahctf1/Zfp36/Nup214/Hnrnpa3/Znhit6/Nol6/Nupl2/Ythdc1/Sdad1/Pcid2/Setd2/G3bp2/Abce1/Atr/Dkc1/Alkbh5/Nup54/Nup98/Eif5a/Stau2/Igf2bp2/Sidt1/T…	116
BP	GO:0050821	protein stabilization	116/10580	169/23174	1.19953235818645e-09	1.25671006726e-08	5.07591587358897e-09	Ank2/Apbb1/Apbb2/Atp1b1/Atp1b3/Phb2/Calr/Caml/Cct2/Cct5/Cdc37/Cdk7/Clu/Creb1/Cryab/Dsc3/Dvl1/Dvl3/Efna1/Epha4/Flot1/Flot2/Gnaq/Grn/Hcfc1/Hspd1/Hsp90aa1/Igf1/Lamp1/Usp33/Smad3/Smad7/Msx1/Npm1/Phb/Pik3r1/Pim1/Pml/Pten/Hps4/Wdr81/Sox17/Sox4/Stxbp1/Stxbp4/Mtrr/Bag2/Tbl1x/Tcf3/Tcp1/Hip1/Rassf2/Ube2b/Sumo1/Usp9x/Wfs1/Wiz/Wnt10b/Rab3gap1/Ipo9/Zfp207/Sec16a/Tnip2/Crebl2/Cog7/Usp7/Aak1/Taf1/Bag3/Hip1r/Smo…	116
BP	GO:0098727	maintenance of cell number	116/10580	169/23174	1.19953235818645e-09	1.25671006726e-08	5.07591587358897e-09	Kdm3a/Pelo/Med21/Jmjd1c/Braf/Raf1/Apc/Bmpr1a/Zfp36l2/Aspm/Ctnnb1/Cdh2/Crebbp/Smc3/Ddx6/Dll1/Eif4e/Elf5/Eomes/Mecom/Ezh2/Fancc/Fgf10/Fgfr1/Fgfr3/Fzd7/Gata2/Hes1/Igf1/Klf4/Ldb1/Ldb2/Lif/Lrp5/Fut10/Mmp24/Mtf2/Ncoa3/Nfya/Pcm1/Prrx1/Prox1/Dicer1/Rest/Spi1/Sfrp1/Ski/Smarca4/Sox2/Sox4/Sox9/Stag2/Dis3l2/Mettl14/Tal1/Tbx3/Hnf1b/Tcf7l1/Tcf7l2/Vps72/Cdc73/Tead1/Tead3/Tead4/Zfp322a/Klf10/Trp63/Ctr9/Wnt7a/Yap…	116
BP	GO:0050684	regulation of mRNA processing	101/10580	143/23174	1.20474661303554e-09	1.25883534244973e-08	5.08449996816444e-09	Tra2a/Zc3h10/Mbnl2/Jmjd6/Cdk9/Celf4/Rbm15b/Rnf20/Adarb1/Prdx6/Zfp36l1/C1qbp/Ccnt1/Cdk11b/Cirbp/Celf1/Dhx9/Dyrk1a/Khdrbs3/Celf2/Srsf10/Fmr1/Hnrnpk/Hnrnpl/Hsf1/Zbtb7a/Magoh/Npm1/Papola/Ptbp1/Eif4a3/Rbmx/Rbmxl1/Rest/Srsf2/Srsf5/Snrnp70/Son/Srpk1/Srpk2/Cpeb3/Supt5/Supt6/Cdc73/Tia1/Srek1/Ctr9/U2af2/Rbm11/Safb2/Safb/Zfp64/BC005624/Rbm15/Ptbp3/Thrap3/Ythdc1/Sfswap/Rnf40/Leo1/Rbm10/Nsrp1/Cpsf7/Nup98/Nelf…	101
BP	GO:0006352	DNA-templated transcription, initiation	73/10580	96/23174	1.20556614087614e-09	1.25883534244973e-08	5.08449996816444e-09	Rrn3/Ahr/Ctnnb1/Cebpa/Crcp/Creb1/Dr1/Ercc3/Esr1/Fosl1/Hey2/Jun/Lipe/Maz/Mitf/Myc/Med1/Psmc3/Cavin1/Srf/Mterf1b/Taf1b/Taf6/Tbp/Hnf1b/Tcf4/Tfam/Thra/Ttf1/Twist1/Wnt10b/Taf5/Ikzf1/Taf4/Gtf2b/Thrap3/Rsf1/Gtf3c1/Med17/Tbpl1/Psmc4/Med14/Setx/Taf1/Taf2/Med13/Snapc5/Atf7ip/Bdp1/Paxip1/Polr1e/Taf12/Brf2/Ctnnbip1/Med4/Gtf2e2/Gtf2f2/Taf11/Polr2d/Med6/Polr2i/Gtf3c5/Cand1/Dhx36/Brf1/Taf4b/Bclaf1/Gtf2e1/Polr3h…	73
BP	GO:0000077	DNA damage checkpoint	76/10580	101/23174	1.28765737100072e-09	1.34010169438916e-08	5.41273889657325e-09	Hinfp/Dgkz/Fbxo4/Thoc5/Babam2/Stk33/Atf2/Atm/Blm/Brca1/Ccnd1/Cdkn1a/Clock/Cradd/E2f1/Fem1b/Hus1/Ier3/Mbd4/Mdm2/Mre11a/Nek1/Pml/Prkdc/Ptpn11/Rad17/Rad9a/Eme2/Uimc1/Sox4/Dot1l/Nek11/Hus1b/Brcc3/Taok1/Cdc14b/Ccar2/Wac/Thoc1/Xpc/Tiprl/Gigyf2/Rad9b/Rfwd3/Usp28/Atrip/Atr/Mapk14/Eme1/Clspn/Eif2ak4/Trp53bp1/Nbn/Prpf19/Taok3/Taok2/Ppp1r10/Foxo4/Fzr1/Pidd1/Map3k20/Tipin/Zfp830/Rnaseh2b/Nop53/Etaa1/Babam1/S…	76
BP	GO:1901222	regulation of NIK/NF-kappaB signaling	76/10580	101/23174	1.28765737100072e-09	1.34010169438916e-08	5.41273889657325e-09	Lrrc19/Fbxw11/Card10/Nod1/Cops8/Zfp91/Nr3c2/Ager/Tirap/Birc3/Birc2/App/Rhoa/Calr/Cd14/Crebbp/Eda/Edar/Edn1/Egfr/Tlr3/Hmgb1/Irak1/Il18r1/Ilk/Tlr7/Rtkn2/Havcr2/Ccn3/Pdcd4/Ppm1a/Ppm1b/Eif2ak2/Ptp4a3/Ptpn22/Rela/Sphk1/Rassf2/Nlrp3/Tek/Tlr1/Tlr4/Tnf/Traf2/Traf4/Traf6/Zc3h12a/Ago1/Grem1/Tlr2/Nod2/Cpne1/Nlrc3/Rc3h2/Samd5/Tnfsf15/Ep300/Nlrp12/Rc3h1/Tnfsf14/Nfat5/Litaf/Terf2ip/Akip1/Smpd3/Actn4/Tcim/Sash1…	76
BP	GO:0051701	interaction with host	85/10580	116/23174	1.33821696836336e-09	1.39041848977389e-08	5.61597099207031e-09	Thoc5/Grk2/Vps4a/Bad/Bcl2l1/Cav1/Cd4/Ccr5/Smc3/Ctsb/Dag1/Eps15/Fcnb/Gas6/Hyal2/Insr/Itgav/Itgb3/Kpna6/Lgals1/Smad3/Mmp9/Mre11a/Myc/Naip5/Npc1/P4hb/Pcx/Pml/Ptx3/Nectin2/Rab7/Rad50/Trim27/Trim10/Trim30a/Rxra/Vps4b/Serpinb9/Trim21/Tcp1/Trim25/Tgfb1/Trim28/Vamp8/Thoc1/Trim26/Gsn/Vps18/Zc3h12a/Zfp72/Mid2/Tlr2/Ceacam1/Eif2ak4/Nbn/Vps37b/Thoc2/Trim56/Prkn/Exoc7/Vapb/Tnip1/Nectin1/Gucy1a1/Ifitm3/Thoc7/Ch…	85
BP	GO:0031570	DNA integrity checkpoint	82/10580	111/23174	1.35128546538911e-09	1.40167993984091e-08	5.6614565616094e-09	Hinfp/Dgkz/Fbxo4/Thoc5/Babam2/Stk33/Atf2/Atm/Blm/Brca1/Ccnd1/Cdkn1a/Clock/Cradd/E2f1/Fem1b/Hus1/Ier3/Mbd4/Mdm2/Mre11a/Nek1/Pml/Prkdc/Ptpn11/Rad17/Rad9a/Eme2/Uimc1/Sox4/Dot1l/Nek11/Hus1b/Brcc3/Taok1/Cdc14b/Timeless/Ccar2/Top2a/Top2b/Wac/Thoc1/Xpc/Tiprl/Gigyf2/Rad9b/Nae1/Rfwd3/Usp28/Atrip/Cdc6/Atr/Mapk14/Eme1/Clspn/Eif2ak4/Trp53bp1/Nbn/Prpf19/Dna2/Taok3/Taok2/Ppp1r10/Foxo4/Fzr1/Pidd1/Map3k20/Tipin/…	82
BP	GO:0030705	cytoskeleton-dependent intracellular transport	117/10580	171/23174	1.37694185038282e-09	1.42594011062708e-08	5.75944462520309e-09	Kifc1/Ift140/Ccdc88a/Bloc1s4/Ap3b1/Ap3d1/Ap3s1/Ap3s2/App/Cep131/Bicd1/Bsn/Ift81/Cln3/Dctn1/Dync1h1/Dst/Flot2/Fmr1/Bloc1s1/Hap1/Htt/Hif1a/Kif13a/Kif17/Kif1a/Kif1b/Kif1c/Kif3a/Kif3c/Kif5a/Kif5b/Kif5c/Klc2/Lamp1/Hook2/Mak/Nme7/Mecp2/Fyco1/Map1a/Map1b/Map2/Map6/Mapt/Bloc1s5/Myo5a/Nefl/Pafah1b1/Pcm1/Prkcz/Pura/Rasgrp1/Rpgr/Snapin/Stau1/Bicdl2/Wdr19/Spg11/Rab21/Terf2/Ift88/Ubb/Sun2/Actr1b/Madd/Tmem201/…	117
BP	GO:0048634	regulation of muscle organ development	122/10580	180/23174	1.54172198903487e-09	1.59395796432125e-08	6.43807728108053e-09	Prkaa1/Cenpf/Foxp1/Parp2/Adrb1/Adrb2/Slc25a4/Boc/Apc/Arntl/Bcl2/Bdnf/Bmp10/Bmp2/Bmp4/Bmpr1a/Ctnnb1/Cav3/Creb1/Dll1/Edn1/Efnb2/Erbb3/Fgf2/Fgf9/Fgfr1/Fgfr2/Flot1/Fzd7/Gata4/Gata6/Kat2a/Tsc22d3/Gja1/Gli1/Gpc1/Nr3c1/Hdac2/Hdac5/Hey2/Hmgcr/Igf1/Jarid2/Kcnk2/Lef1/Lox/Lrp6/Smad3/Smad4/Mef2c/Meis1/Cited2/Mtm1/Ncam1/Notch1/Pim1/Ppara/Pten/Rgs2/Rgs4/Ripk1/Shh/Shox2/Six1/Six4/Sox15/Sox17/Sox6/Hdac4/Nrg1/Tif…	122
BP	GO:0001885	endothelial cell development	54/10580	66/23174	1.55219748552496e-09	1.60215326666829e-08	6.47117852404494e-09	Rapgef1/Rap1a/Ctnnb1/Cdh5/Cldn1/Cldn5/Col18a1/Col4a4/Dmd/S1pr3/Eng/F2rl1/Fasn/S1pr2/Gpx1/Icam1/Id1/Ikbkb/F11r/Met/Afdn/Msn/Notch4/Pecam1/Abcb1b/Rdx/Rock1/Rock2/Sox18/Pde2a/Stc1/Ccm2/Ift88/Marveld2/Tjp1/Tjp2/Akap11/Tnf/Tnfrsf1a/Vezf1/Ezr/Rapgef3/Wnt7a/Wnt7b/Ppp1r16b/Col23a1/Plod3/Clic4/Myadm/Arhgef26/Rtn4/Rap2c/Rapgef2/Heg1	54
BP	GO:0042594	response to starvation	114/10580	166/23174	1.58390223959913e-09	1.62952691949593e-08	6.58174209994506e-09	Atg14/Itfg2/Bmt2/Rrp8/Prkaa1/Ehmt2/Acadm/Atg5/Atf3/Bcl2/Cckar/Cdkn1a/Comt/Ddit3/Dsc2/Eif2s1/Eif2ak3/Eif4ebp1/Sesn1/Fas/Gas6/Glul/Hspa5/Hfe/Foxa3/Hnrnpl/Eif2ak1/Impact/Inhbb/Jun/Usp33/Bmf/Bhlha15/Foxk1/Sik1/Nfe2l2/Mybbp1a/Pick1/Pik3c2a/Prkd1/Eif2ak2/Bcas3/Xpr1/Slc2a1/Srebf1/Srebf2/Eif2b1/Tcf7l2/Fnip1/Zfyve1/Klf10/Ulk1/Wnt4/Wrn/Xbp1/Pik3c3/Zfp36/Eif2a/Szt2/Zc3h12a/Sesn2/Tnrc6a/Sik2/Lrp11/Pik3c2b/Ni…	114
BP	GO:0071706	tumor necrosis factor superfamily cytokine production	114/10580	166/23174	1.58390223959913e-09	1.62952691949593e-08	6.58174209994506e-09	Spon2/Ticam1/Nod1/Selenos/Gpr18/Acp5/Chrna7/Ager/Angpt1/Tirap/App/Arg2/Bcl3/Cd14/Cd2/Cd24a/Cd34/Cd84/Clu/Ccr2/Ccr5/Ccr7/Cx3cr1/Cybb/Cyp2j6/Dhx9/Fadd/Fcgr3/Flt3/Tlr3/Fzd5/Gas6/Ptpn6/Hdac2/Hmgb1/Hsf1/Hspd1/Igf1/Isl1/Cd47/Jak2/Arhgef2/Lbp/Lpl/Havcr2/Mapkapk2/Ncl/Nfkbil1/Pik3r1/Ptafr/Dicer1/Ptger4/Ptpn11/Ptpn22/Sirpa/Ptprc/Ripk2/Ptprj/Rara/Rasgrp1/Trim27/Ripk1/Trim30a/Cx3cl1/Foxp3/Spn/Arid5a/Tmem106a…	114
BP	GO:2000278	regulation of DNA biosynthetic process	86/10580	118/23174	1.67927877503552e-09	1.72482783984858e-08	6.96666736392446e-09	Prkd2/Smg6/Fbxo4/Ankrd1/Camk2d/Stn1/Acvrl1/Ahr/Gfer/Atm/Hnrnpd/Gdf2/Bmpr2/C3ar1/Ctnnb1/Cct2/Cct5/Cdkn1a/Cyp1b1/Dach1/Egf/Fgf2/Gja1/Hgf/Hnrnpc/Hsp90ab1/Hsp90aa1/Kcnk2/Klf4/Mapkapk5/Men1/Myc/Npm1/Pdgfb/Pdgfrb/Prkcq/Pkib/Pml/Pparg/Ptk2b/Dusp1/Rfc2/Sh2b1/Src/Aurkb/Tcp1/Tent4b/Chtf18/Wrap53/Terf1/Terf2/Tfdp1/Hmbox1/Vegfa/Smg7/Fam129b/Dnajc2/Smg5/Parm1/Parp3/Gnl3l/Grem1/Atr/Dkc1/Grhl2/Map2k7/Map3k4/Par…	86
BP	GO:0031668	cellular response to extracellular stimulus	146/10580	223/23174	1.69888306297181e-09	1.74167997586105e-08	7.03473399832015e-09	Atg14/Itfg2/Bmt2/Rrp8/Prkaa1/Ehmt2/Adora2b/Atg5/Atf3/Bcl2/Bmp6/Cdkn1a/Cdkn2b/Comt/Dsc2/Eif2s1/Eif2ak3/Sesn1/Fas/Fes/Fos/Fosl1/Gas6/Glul/Pdia3/Hspa5/Foxa2/Foxa3/Hnrnpl/Impact/Inhbb/Itga4/Itga6/Jun/Kcnb1/Lpl/Usp33/Ucn2/Bmf/Bhlha15/Mmp9/Sik1/Nudt1/Ncoa1/Nfe2l2/Nr4a2/Mybbp1a/P2rx4/Pick1/Pik3c2a/Pim1/Prkd1/Med1/Eif2ak2/Ptprc/Xpr1/Ryr1/Sfrp2/Sipa1/Slc1a2/Slc2a1/Snai2/Srebf1/Srebf2/Srf/Eif4g1/Tcf7l2/Myo…	146
BP	GO:0046486	glycerolipid metabolic process	200/10580	322/23174	1.70122733881432e-09	1.74167997586105e-08	7.03473399832015e-09	Atg14/Inpp5f/Gm28042/Gpat4/Fig4/Synj1/Dgkz/Ttc7b/Pi4kb/Pip4k2b/Dgkg/Pigh/Pip4k2c/Prdx6/Apobec1/Apoc1/Apoe/Capn2/Cat/Cav1/Cav3/Ces1g/Chkb/Chka/Cish/Socs3/Cpt1a/Csf1r/Pcyt1a/Cyp2e1/Dgka/Dpm2/Esr1/Acsl1/Fgf2/Fgf7/Lpin1/Slc37a4/Pigq/Gpld1/Gpx1/Htr2a/Htr2c/Il6st/Inpp1/Inpp5b/Inpp5d/Inppl1/Ajuba/Lcat/Ldlr/Lipe/Lipg/Lpl/Mtmr4/Apobr/Mecp2/Sik1/Mtm1/Pdgfa/Pdgfb/Pdgfrb/Piga/Pik3c2a/Pik3c2g/Pik3ca/Pik3cd/Pi…	200
BP	GO:0090311	regulation of protein deacetylation	42/10580	48/23174	1.7222178487319e-09	1.76030266619979e-08	7.10995199168394e-09	Tada3/Prkd2/Spred3/Prkaa1/Brms1/Spred1/Spred2/Bcl6/Ctbp1/Dyrk1a/Lpin1/Hdac2/Mapt/Prkd1/Pml/Ncor1/Foxp3/Ncor2/Srebf1/Tcf21/Kdm5a/Tada2a/Tgfb1/Ccar2/Vegfa/Zbtb7b/Nek3/Dysf/Fry/Ep300/Bex4/Akap8l/Akap8/Ripk3/Sphk2/Lrrk2/Ing2/Znhit1/Nipbl/BC004004/Jdp2/Sirt1	42
BP	GO:0051260	protein homooligomerization	232/10580	382/23174	1.73867071753694e-09	1.77423443675929e-08	7.16622312149538e-09	Acacb/Emilin1/Brk1/Sharpin/Ildr1/Kctd1/Acaca/Jmjd6/Ogt/Atl3/C1qtnf7/Acat1/Acadl/Acadm/Acads/Ly6g6d/Adcy8/Angpt1/Aldh1a1/Fgfrl1/Steap4/Apaf1/Apc/Apoe/App/Aqp4/Aqp5/Arc/Axin1/Bcl10/Bid/Blm/Cat/Cav1/Entpd1/Cd3e/Cd247/Cdh1/Cldn1/Cldn3/Clu/Cnga2/Cpt1a/Cryab/Dffb/Eef1a1/Ehd1/Eif2ak3/Epm2a/Lnx2/Fas/Flot1/Gfpt1/B4galt1/Glul/Gls/Gnmt/Hcn1/Hsf1/Slc6a4/Ide/Cd79b/Itpr1/Itpr3/Kcna1/Kcna2/Kcna3/Kcna5/Kcna6/Kcn…	232
BP	GO:0051494	negative regulation of cytoskeleton organization	107/10580	154/23174	1.77192503802387e-09	1.80523837747456e-08	7.29144961479751e-09	Tmsb15b2/Kifc1/Kank1/Tbcd/Shroom2/Apc/Arhgap6/Capg/Capza1/Cav3/Cfl1/Coro1a/Dyrk1a/Mapre1/S1pr1/Dmtn/Eps8/Ttbk2/Kat2a/Hdac6/Stmn1/Arhgef2/Smad4/Mdm1/Met/Mid1/Map1a/Map1b/Map2/Myoc/Npm1/Pecam1/Pick1/Inpp5k/Twf1/Tmsb4x/Rdx/Rp1/Stmn2/Sgk1/Slit2/Snca/Spta1/Sptb/Sptbn1/Phldb2/Swap70/Arfgef1/Plekhh2/Cdk5rap2/Taok1/Tmod1/Tpm1/Tubb4a/Fhod3/Camsap1/Gsn/Ppfia1/Kank2/Coro2b/Gas2l2/Apc2/Twf2/Tlr2/Kank4/Wasf2/…	107
BP	GO:0007219	Notch signaling pathway	119/10580	175/23174	1.79509312368784e-09	1.82588274684494e-08	7.37483327258571e-09	Rita1/Maml1/Ovol2/Arrb1/Timp4/Adam10/Adam17/App/Bcl6/Bmp2/Cbfa2t2/Cdh6/Cdk6/Cdkn1b/Cebpa/Dll1/S1pr3/Epn1/Epn2/Eya1/Pofut1/Fgf10/Dtx1/Gas2/Gata2/Gata5/Got1/Hes1/Hey1/Hey2/Hhex/Foxa1/Foxa2/Hp/Il2ra/Il6st/Itgb1bp1/Jag1/Jag2/Kcna5/Krt19/Zbtb7a/Ascl1/Cd46/Mesp1/Foxc1/Mmp14/Neurl1a/Notch1/Notch2/Notch3/Notch4/Ccn3/Psen1/Psen2/Dicer1/Ptp4a3/Rfng/Robo1/Rps19/Sel1l/Snai2/Snai1/Sox2/Sox9/Dtx4/Aph1b/Dtx3l/N…	119
BP	GO:0106106	cold-induced thermogenesis	100/10580	142/23174	1.87936316345026e-09	1.90350803012331e-08	7.68836573950034e-09	Kdm3a/Arrdc3/Lgr4/Prkab2/Ogt/Acadl/Ache/Acvr2b/Adam17/Adrb1/Adrb2/Adrb3/Aldh1a1/Fabp4/Apc/Arntl/Cav1/Cebpb/Cxcr4/Ccr2/Cpt2/Ddit3/Dio2/Dync1h1/Epas1/Acsl1/Lpin1/G0s2/Gja1/Gnas/Bscl2/Cmklr1/Grb10/Hadh/Hsf1/Id1/Igf1r/Il15/Il18r1/Il4/Il4ra/Irf4/Jak2/Lama4/Lepr/Elovl6/Mfn2/Ppargc1b/Mfap2/Notch1/Npr3/Pctp/Per2/Phox2b/Ppargc1a/Prkab1/Prlr/Rb1/Rheb/Scd1/Stat6/Stk11/Tfe3/Syk/Appl2/Flcn/Kdm6b/Nr1d1/Thra/Tl…	100
BP	GO:0120161	regulation of cold-induced thermogenesis	100/10580	142/23174	1.87936316345026e-09	1.90350803012331e-08	7.68836573950034e-09	Kdm3a/Arrdc3/Lgr4/Prkab2/Ogt/Acadl/Ache/Acvr2b/Adam17/Adrb1/Adrb2/Adrb3/Aldh1a1/Fabp4/Apc/Arntl/Cav1/Cebpb/Cxcr4/Ccr2/Cpt2/Ddit3/Dio2/Dync1h1/Epas1/Acsl1/Lpin1/G0s2/Gja1/Gnas/Bscl2/Cmklr1/Grb10/Hadh/Hsf1/Id1/Igf1r/Il15/Il18r1/Il4/Il4ra/Irf4/Jak2/Lama4/Lepr/Elovl6/Mfn2/Ppargc1b/Mfap2/Notch1/Npr3/Pctp/Per2/Phox2b/Ppargc1a/Prkab1/Prlr/Rb1/Rheb/Scd1/Stat6/Stk11/Tfe3/Syk/Appl2/Flcn/Kdm6b/Nr1d1/Thra/Tl…	100
BP	GO:0014743	regulation of muscle hypertrophy	59/10580	74/23174	1.88049393367257e-09	1.90350803012331e-08	7.68836573950034e-09	Cdk9/Camk2d/Foxp1/Adk/Parp1/Parp2/Adra1a/Adrb1/Akap1/Slc25a4/Bmp10/Cav3/Edn1/Ptk2/Gata5/Nr3c1/Hand2/Igf1/Igfbp5/Jarid2/Lmna/Smad3/Smad4/Mef2a/Mef2c/Nr4a3/Notch1/P2rx4/Prkca/Ppara/Ppp3ca/Twf1/Rgs2/Rgs4/Rock1/Rock2/Slc9a1/Tnfrsf1a/Tnfrsf1b/Trpc3/Ccn4/Yy1/Ece1/Akap6/Pde5a/Tomm70a/Lmcd1/Ep300/Atp2b4/Becn1/Foxo1/Gsk3b/Mtor/Gsk3a/Ctdp1/Fbxo32/Pi16/Errfi1/Sirt1	59
BP	GO:0003018	vascular process in circulatory system	133/10580	200/23174	1.97395649220958e-09	1.99169992135303e-08	8.04457727331164e-09	Itga1/Abr/Bcr/Grk2/Ace/Adcy6/Adm/Adora1/Adora2a/Adora2b/Adra1b/Adra1a/Adra1d/Adra2a/Adrb1/Adrb2/Adrb3/Angpt1/Agtr1a/Agtr1b/Ahr/Atg5/Apoe/Rhoa/Bdkrb2/Bmpr2/Cacna1c/Calca/Cav1/Cd38/Cftr/Chga/Chrm3/Cxcr2/Edn1/Edn3/Ednra/Ednrb/Egfr/Esr2/F2r/F2rl1/Ptk2/Fga/Gja1/Gja5/Gclc/Gclm/Gpx1/Nr3c1/Hif1a/Hmgcr/Hrh2/Htr1b/Htr2a/Htr2c/Slc6a4/Icam1/Itgb1bp1/Kcna5/Kcnmb1/Kdr/Smad6/Foxc1/Mmp2/Mrvi1/Nos3/Npr1/Npy1r/P2r…	133
BP	GO:2000377	regulation of reactive oxygen species metabolic process	133/10580	200/23174	1.97395649220958e-09	1.99169992135303e-08	8.04457727331164e-09	Ticam1/Ogt/Selenos/Bcr/Acp5/Ager/Agtr1a/Aif1/Akt2/Abcd1/Atg5/Birc3/Birc2/Arf4/Arg2/Rhoa/Rab27a/Bcl2/Brca1/Cav1/Cd34/Cdkn1a/Cflar/Clcn3/Clu/Cryab/Cx3cr1/Cyp1b1/Gadd45a/Dnm2/Eef1a1/Egfr/Esr1/Esr2/F2rl1/Foxm1/Gnai2/Gnai3/Grb2/Grin1/Hif1a/Hk2/Hp/Hspd1/Hsp90aa1/Icam1/Ier3/Igf1/Il4/Insr/Acod1/Itgam/Eif6/Cd47/Jak2/Khsrp/Klf2/Klf4/Smad3/Mpv17/Mapt/Nfe2l2/Ngfr/Nqo2/Mycn/Oprm1/Pdgfb/Pdgfrb/Pkd2/Ptger4/Ptgs…	133
BP	GO:0034446	substrate adhesion-dependent cell spreading	75/10580	100/23174	2.13822699621506e-09	2.15398956702049e-08	8.70007340565235e-09	Kank1/Fermt3/Braf/Triobp/Abl1/C1qbp/Calr/Bcar1/Crk/Crkl/Dab2/Dnm2/Efna1/Efna5/Dmtn/Ephb3/Ptk2/Fer/Srgap2/Fzd4/Fzd7/Pdpn/Has2/Hspg2/Ilk/Itga4/Itgav/Itgb1bp1/Itgb3/Lamb1/Lamb3/Lamc2/Parvb/Mdk/Mertk/Myoc/Nedd9/Nrp1/Pxn/Rac1/Sfrp1/St6gal1/Src/Ap1ar/Tek/Fermt2/Lamc1/Megf9/Micall2/Radil/Coro1c/Lamc3/Itga8/Peak1/Egflam/Prex1/Cass4/Dock1/Kif14/Postn/Myadm/Srcin1/Net1/Tacstd2/Akip1/Ntn4/Actn4/Parvg/Carmil…	75
BP	GO:0055017	cardiac muscle tissue growth	78/10580	105/23174	2.19698397772818e-09	2.20963860543989e-08	8.92484270194587e-09	Camk2d/Foxp1/Parp2/Adra1b/Adra1a/Adrb1/Slc25a4/Apc/Bmp10/Bmpr1a/Ctnnb1/Cav3/S1pr1/Edn1/Fgf1/Fgf2/Fgf9/Fgfr1/Fgfr2/Gata4/Gata6/Gja1/Gli1/Nr3c1/Hdac2/Hey2/Igf1/Jarid2/Kcnk2/Smad1/Mef2c/Meis1/Foxc1/Cited2/Ncam1/Notch1/Pim1/Ppara/Prkar1a/Prkg1/Pten/Rgs2/Rgs4/Ripk1/Rxra/Rxrb/Tbx2/Tbx5/Myocd/Tgfb2/Tgfbr1/Tgfbr2/Tgfbr3/Trp73/Ccn4/Wnt2/Yap1/Yy1/Zfpm2/Ccm2l/Sorbs2/Akap6/Tenm4/Map2k4/Mapk14/Tomm70a/Ep300/G…	78
BP	GO:0022408	negative regulation of cell-cell adhesion	125/10580	186/23174	2.21665219770331e-09	2.22585874037748e-08	8.99035665185872e-09	Akna/Cd276/Dusp22/Abl1/Abl2/Pawr/Adora2a/Adrb2/Arg2/Bcl6/Bmp2/Bmp4/Runx1/Runx3/Cbfb/Cd24a/Cd44/Cd80/Cd86/Cdh1/Cebpb/Dlg1/Erbb2/Muc4/Ptk2/Fgl2/Dtx1/Gli3/Ptpn6/Hfe/Foxj1/Hlx/Il2ra/Il4/Il4ra/Irf1/Itch/Jag1/Jak2/Jak3/Klf4/Lef1/Sh2b3/Loxl3/Anxa1/Glmn/Mad1l1/Havcr2/Smad7/Mbp/Mdk/Nf2/Pik3r1/Pla2g2d/Ppara/Prkar1a/Prkg1/Ptger3/Ptpn2/Ptpn22/Ripor2/Rdx/Ccl25/Cxcl12/Foxp3/Sftpd/Shh/Slfn1/Snai2/Spn/Btla/Cblb/…	125
BP	GO:0014065	phosphatidylinositol 3-kinase signaling	91/10580	127/23174	2.423661169485e-09	2.42597676932845e-08	9.79864354810226e-09	Plekha1/Pik3r6/Unc5b/Prr5/Adora3/Angpt1/Zfp36l1/C1qbp/Cat/Cbl/Cd28/Entpd5/Cntf/Edn1/Egfr/Erbb2/Erbb3/F2r/F2rl1/Ptk2/Fgr/Flt1/Flt4/Gata3/Hcls1/Ptpn6/Hgf/Htr2a/Igf1/Igf1r/Insr/Irs1/Jak2/Kdr/Klf4/Maz/Myoc/Nf1/Ntrk3/Osm/Pdgfa/Pdgfb/Pdgfrb/Pik3c2a/Pik3c2g/Pik3ca/Pik3cd/Pik3r1/Pld2/Ppard/Ptpn13/Rara/Rasgrp1/Rgl2/Ncor1/Selp/Sema4d/Sox9/Nrg1/Agap2/Tek/Tgfb2/Tnf/Twist1/Ube3a/Xbp1/Ppp1r16b/Plxnb1/Pik3c2b/N…	91
BP	GO:0044839	cell cycle G2/M phase transition	91/10580	127/23174	2.423661169485e-09	2.42597676932845e-08	9.79864354810226e-09	Atf5/Babam2/Cenpf/Camk2d/Vps4a/Birc5/App/Atm/Bach1/Blm/Brca1/Calm2/Calm3/Ccna2/Ccnd1/Cdc25a/Cdc7/Cdk4/Cdkn1a/Cdkn2b/Cit/Foxm1/Hspa2/Hus1/Ier3/Lats1/Lmnb1/Mbd4/Mecp2/Mre11a/Npm1/Pbx1/Cdk14/Abcb1a/Prkcq/Plcb1/Rad17/Rad21/Uimc1/Sin3a/Vps4b/Hus1b/Brcc3/Stox1/Taok1/Cdc14b/Wnt10b/Dyrk3/Kat14/Fbxl18/Nae1/Atad5/Cdc6/H2afy/Clspn/Nbn/Fbxl12/Taf2/Taok3/Kif14/Taok2/Fbxl7/Ppm1d/Akap8l/Foxo4/Paxip1/Fzr1/Akap8/…	91
BP	GO:0043434	response to peptide hormone	200/10580	323/23174	2.45811029080188e-09	2.45264782348899e-08	9.90636929225421e-09	Rhoq/Prkaa1/Rab31/Kank1/Eprs/Eif2b3/Ogt/Mbd5/Braf/Grk2/Adcy6/Adcy8/Parp1/Agtr1a/Agtr1b/Agtrap/Akt2/Apc/Atp2a1/Zfp36l1/Cacybp/Camk2a/Ctnnb1/Cav1/Cdk4/Cfl1/Cish/Socs3/Creb1/Bcar1/Crk/Cry2/Csk/Csrp3/Ednrb/Egr1/Egr2/Eif2b4/Eif4ebp1/Eif4ebp2/Ptk2/Fer/Lpin1/Ghr/Gnai2/Gpld1/Grb10/Grb2/Nr4a1/Hnrnpk/Hsf1/Igf1/Igf1r/Igf2/Ikbkb/Inhbb/Inppl1/Insr/Irf1/Irs1/Irs3/Eif6/Jak2/Kl/Serpina3c/Anxa1/Lpl/Slc26a6/Rab8a/…	200
BP	GO:0070371	ERK1 and ERK2 cascade	200/10580	323/23174	2.45811029080188e-09	2.45264782348899e-08	9.90636929225421e-09	Emilin1/Prkd2/Nod1/Rapgef1/Camk2d/Tbc1d10c/Cavin3/Arrb1/Braf/Rap1a/Abl1/Abl2/Npnt/Chrna7/Spred1/Adam17/Adra1a/Ager/Angpt1/Tirap/Apoe/App/Atf3/Phb2/Bmp2/Bmp4/Zfp36l1/Zfp36l2/C5ar1/Cav1/Cd4/Cd44/Cflar/Ccr1/Ccr3/Ackr3/Crkl/Csf1r/Csk/Dab2/Dlg1/Dmd/Ednra/Egf/Egfr/Eif3a/Epha2/Epha7/Ephb2/Epo/Erbb2/Esr1/Esr2/F2r/F2rl1/Fga/Fgf10/Fgf18/Fgf2/Fgfr2/Fgfr3/Ccn2/Flt1/Flt3/Flt4/Gas6/Gata4/Gcnt2/Gnai2/Hand2/Ptpn…	200
BP	GO:0006338	chromatin remodeling	98/10580	139/23174	2.46500933106326e-09	2.45563370127791e-08	9.91842940449508e-09	Gm3086/Srcap/Spty2d1/Tpr/Actr5/Baz2a/Smyd1/Ctnnb1/Cebpg/Chd1/Daxx/Dr1/Smarcad1/Ezh1/Gata3/Nr3c1/Hells/Hmgb1/Hmgb3/Foxa1/Jarid2/Klf1/Zbtb7a/Men1/Myc/Npm1/Ptma/Kdm4b/Rbbp4/Satb1/Smarca4/Smarcc1/Kdm5c/Sox9/Bptf/Hdac4/Sycp3/Satb2/Vps72/Kdm5a/Chd3/Kdm6b/Tada2a/Baz1a/Morf4l1/Top1/Trp63/Tsix/Ttf1/Kdm6a/Baz1b/Ino80c/Atrx/Bahd1/Kdm4a/Tada2b/Rsf1/Setd1a/Arid1b/Rbbp7/Zbtb1/Chd5/Mysm1/Chd7/Npm2/Cecr2/Hjurp/N…	98
BP	GO:0035305	negative regulation of dephosphorylation	70/10580	92/23174	2.52109093783164e-09	2.50752810683697e-08	1.0128033547718e-08	Ppp1r8/Nckap1l/Mgat5/Spred1/Ahr/Akap1/Cry2/Ell/Epm2a/Gnai2/Ikbkb/Ppp1r15a/Igbp1/Ppp1r1b/Inpp5k/Wdr81/Uri1/Rock1/Rock2/Sema4d/Csrnp2/Swap70/Arfgef3/Ppp1r9b/Zfyve1/Tgfb2/Tnf/Farp1/Marf1/Ywhae/Tiprl/Cnst/Ppp1r16b/Pcif1/Rimbp2/Wnk1/Ppp1r37/Ppp1r26/Tmem132d/Elfn1/Pcdh11x/Pkmyt1/Sh3rf2/Mprip/Iqgap1/Nron/Fkbp15/Myo1d/Ccdc8/Mfhas1/Dlg3/Ywhab/Ensa/Arpp19/Mastl/Gpatch2/Mphosph10/Zcchc9/Bod1/Camsap3/Cd2bp2/…	70
BP	GO:0042107	cytokine metabolic process	88/10580	122/23174	2.57746859938537e-09	2.55955254592993e-08	1.03381629029974e-08	Cd276/Ticam1/Nod1/Card11/Grk2/Adam33/Pawr/Ager/Tirap/App/Bcl10/Bcl3/Cd28/Cd3e/Cebpb/Cebpg/Ccr2/Crebbp/Cx3cr1/Cybb/Egr1/Fcgr3/Tlr3/Gata3/Foxj1/Ifnar1/Il1rap/Il4/Inhbb/Inpp5d/Irf1/Irf4/Irf9/Klf4/Lbp/Ltb/Zfp287/Tlr7/Tlr8/Glmn/Mapkapk2/Mast2/Nfkb1/Pcsk5/Prkcq/Ptafr/Ptprc/Rel/Rela/Foxp3/Spn/Stat5a/Stat5b/Syk/Trib2/Thbs1/Tia1/Tlr1/Tlr4/Tlr6/Tnf/Cd27/Tnfrsf8/Traf6/Wnt5a/Zfp36/Zfpm1/Gadd45g/Tlr2/Map2k3/T…	88
BP	GO:0007519	skeletal muscle tissue development	131/10580	197/23174	2.61270867140392e-09	2.59045531678944e-08	1.0462980766107e-08	Prkaa1/Ankrd1/Foxp1/Foxp2/Adrb2/Nr2f2/Rhoa/Arntl/Atf3/Bcl2/Smyd1/Klf5/Btg2/Cacna1s/Ctnnb1/Cav1/Cflar/Col19a1/Cops2/Dll1/Dmd/Egr1/Egr2/Eln/Emd/Eomes/Foxn2/Flot1/Fos/Gata4/Tsc22d3/Gpc1/Gpx1/Hdac5/Hdac6/Hlx/Hmgcr/Nr4a1/Hivep3/Maff/Mef2c/Meg3/Meox2/Met/Msc/Cited2/Mtm1/Myc/Myl6/Nf1/Nfatc3/Notch1/Pax5/Pitx1/Pitx2/Pmp22/Phox2b/Ppp3ca/Ripor2/Rb1/Ryr1/Shh/Shox2/Sin3b/Six1/Six4/Ski/Skil/Sox11/Sox17/Sox8/Hd…	131
BP	GO:0000910	cytokinesis	106/10580	153/23174	2.7198117171365e-09	2.69239944156221e-08	1.08747382705897e-08	Ccp110/Sept10/Chmp7/Nusap1/E2f8/Pkn2/Vps4a/Ank3/Apc/Birc5/Rhoa/Rhob/Bcl2l1/Cxcr5/Brca2/Birc6/Cfl1/Cit/Plk3/Daxx/Igf1r/Incenp/Kif13a/Kif3b/Kif4/Stmn1/Snx18/Myh9/Pdcd6ip/Prkce/Sept5/Sept4/Kif20a/Rock1/Rock2/Rtkn/Vps4b/Plk2/Son/Sptbn1/Chmp6/Aurkb/Aurka/Cspp1/Zfyve26/Map9/Rab11fip3/Zfp365/Flcn/Cntrob/Cdc14b/Pik3c3/Ahctf1/Pkp4/Cdc14a/Prc1/Sept7/Snx33/Setd2/Cdc6/Jtb/Sept3/Kif20b/Klhl9/Klhl21/Cetn2/Cul3…	106
BP	GO:0007411	axon guidance	157/10580	244/23174	2.74067333790865e-09	2.70878500032921e-08	1.09409203757624e-08	Mycbp2/Unc5b/Lgr4/Celsr3/Sema3d/Foxp1/Chn1/B4gat1/Dscaml1/Agrn/Alcam/Ank3/Boc/Apbb1/Apbb2/App/Artn/Bdnf/Bmpr1b/Bmpr2/Bsg/Runx3/Cdh4/Cdk5r1/Chl1/Cxcr4/Csf1r/Dag1/Dvl1/Efna1/Efna2/Efna3/Efna4/Efna5/Efnb1/Efnb2/Efnb3/Egr2/Enah/Epha2/Epha3/Epha4/Epha5/Epha7/Ephb2/Ephb3/Ephb4/Ephb6/Erbb2/Etv1/Ext1/Plxnb2/Flot1/Fzd3/Gas1/Gata3/Gdnf/Gli2/Gli3/Lrp2/Hoxa2/Isl1/Kif3a/Kif5a/Kif5c/L1cam/Lama2/Lrp1/Usp33/Ntng…	157
BP	GO:0032680	regulation of tumor necrosis factor production	110/10580	160/23174	2.76128015220494e-09	2.72486766668136e-08	1.10058790830675e-08	Spon2/Ticam1/Nod1/Selenos/Gpr18/Acp5/Chrna7/Ager/Angpt1/Tirap/App/Arg2/Bcl3/Cd14/Cd2/Cd24a/Cd34/Cd84/Clu/Ccr2/Ccr5/Ccr7/Cx3cr1/Cybb/Cyp2j6/Dhx9/Fadd/Fcgr3/Flt3/Tlr3/Fzd5/Gas6/Ptpn6/Hdac2/Hmgb1/Hsf1/Hspd1/Igf1/Isl1/Cd47/Jak2/Arhgef2/Lbp/Lpl/Havcr2/Mapkapk2/Ncl/Nfkbil1/Pik3r1/Ptafr/Dicer1/Ptger4/Ptpn11/Ptpn22/Sirpa/Ptprc/Ripk2/Ptprj/Rara/Rasgrp1/Trim27/Ripk1/Trim30a/Cx3cl1/Foxp3/Spn/Arid5a/Cd300ld/…	110
BP	GO:0006342	chromatin silencing	65/10580	84/23174	2.78195861831681e-09	2.74097051328205e-08	1.10709192994228e-08	Rrp8/Hat1/Aicda/Baz2a/Apobec1/Bmi1/Ctbp1/Dnmt1/Dnmt3a/Eed/Ezh1/Ezh2/H1f0/Hdac2/Hells/Hira/Mbd1/Mbd2/Mbd3/Mecp2/Msl3/Phf2/Dicer1/Sin3a/Smarca4/Dot1l/Suv39h1/Ubtf/Morf4l1/Nrde2/Trim28/Tasor/Ube2b/Pphln1/Ubr2/Pcgf2/Cbx8/Phf8/Atad2b/Bend3/Kmt2d/Hist1h1c/Hist1h1e/Rif1/Tet1/Ppm1d/Atf7ip/Morf4l2/Hist1h1b/Pole3/Resf1/Fam172a/Atad2/Naa40/Mier1/Smchd1/Morc2a/Mphosph8/Setdb1/Chrac1/Sirt1/Arid1a/Smarca5/Znfx…	65
BP	GO:0001892	embryonic placenta development	82/10580	112/23174	2.78672028826227e-09	2.74136521627803e-08	1.10725135248968e-08	Ovol2/E2f8/Egln1/Adm/Nr2f2/Arnt/Prdm1/Bmp5/Zfp36l1/Birc6/Cdkn1c/Cebpa/Cebpb/Socs3/Csf2/Egfr/Eomes/Epas1/Erf/Fgfr2/Fzd5/Gab1/Gata2/Gjb5/Grb2/Hes1/Hey1/Hey2/Hif1a/Hsf1/Igf2/Ccn1/Itga4/Itgav/Junb/Krt19/Krt8/Lef1/Lif/Cited2/Ncoa1/Ncoa3/Nfe2/Pdgfb/Pkd1/Pkd2/Plcd1/Med1/St14/Slc8a1/Snai1/Sp1/Sp3/Bptf/Hectd1/Spint1/Plk4/Xist/Tfeb/Syna/Ggnbp2/Trim28/Vcam1/Wnt2/Wnt7b/Vash2/Fbxw8/Setd2/Vash1/Dnajb6/Zfp568/G…	82
BP	GO:0001510	RNA methylation	53/10580	65/23174	2.79888678259784e-09	2.74903161178281e-08	1.11034784862269e-08	Cbll1/Nsun3/Trmt10a/Rbm15b/Nop2/Tgs1/Trdmt1/Fbl/Emg1/Thumpd3/Mettl1/Tyw3/Mettl14/Tarbp1/Tfb1m/Mettl8/Pcif1/Rbm15/Trmt13/Mepce/Cmtr2/Thada/Nsun2/Trmt61a/Lcmt2/Fdxacb1/Trmt10c/Mettl2/Ftsj1/Ftsj3/Wdr4/Wtap/Bud23/Virma/Dimt1/Trmt6/Mettl6/Zc3h13/Mrm3/Mettl16/Alkbh8/Trmt12/Mto1/Gtpbp3/Thumpd2/Nsun4/Trmo/Bcdin3d/Trmt5/Mettl15/Zcchc4/Trmt44/Trmt1l	53
BP	GO:0021700	developmental maturation	189/10580	303/23174	2.91114196101473e-09	2.85482657830555e-08	1.15307897363782e-08	Nrg2/Gpat4/Snx19/Ano6/Zdhhc15/Abl2/Ank3/Ap1g1/Ap3d1/App/Rhoa/Bcl2/Bfsp1/Cspg4/Bmp2/Brca2/Btk/C1qa/Cacna1a/Calca/Camk2b/Ctnnb1/Runx1/Runx3/Cbfb/Ccr6/Cdh3/Cdh5/Cdk5r1/Cdkn1c/Cebpa/Cftr/Clcn3/Cx3cr1/Dag1/Ddit3/Dld/Dlg4/S1pr1/Ednrb/Epas1/Epo/Ercc2/Esr2/Bcl11a/Fem1b/Fgfr1/Fgfr3/Fzd5/Gata2/Gata3/Gdf11/Gja1/Gnaq/Grin1/Hes1/Hif1a/Foxa1/Hnrnpk/Id2/Igf1/Il15/Kdr/Klf1/Klf2/Lhx6/Zbtb7a/Lyl1/Slc26a6/Ascl1/Mec…	189
BP	GO:0061351	neural precursor cell proliferation	123/10580	183/23174	2.93376514920901e-09	2.87253079874265e-08	1.16022979830991e-08	Akna/Atf5/Rapgef1/Gjc2/Rhoa/Bdnf/Btg2/C5ar1/Aspm/Ctnnb1/Cd24a/Cdh2/Cxcr4/Ccr5/Cx3cr1/Egf/Plxnb2/Fgf2/Fgfr1/Fgfr2/Fzd3/Fzd6/Gata2/Gli3/Gnai2/Lrp2/Grn/Hdac5/Hhex/Hhip/Hif1a/Slc6a4/Id2/Id4/Igf1/Ilk/Kcna1/Kif1a/Kif3a/Arhgef2/Lef1/Lrp6/Lyn/Ascl1/Mdk/Afdn/Nf1/Nf2/Ngfr/Notch1/Numbl/Pafah1b1/Pcm1/Pcnt/Pou3f3/Prox1/Ptprz1/Rab10/Bex1/Rora/Rsu1/Cx3cl1/Shcbp1/Shh/Ncor2/Sox2/Sox5/Spint1/Appl2/Tead3/Kctd11/Tgf…	123
BP	GO:0046488	phosphatidylinositol metabolic process	92/10580	129/23174	2.93877411100448e-09	2.87296019623237e-08	1.16040323413977e-08	Inpp5f/Fig4/Synj1/Ttc7b/Pi4kb/Pip4k2b/Pigh/Pip4k2c/Cish/Socs3/Csf1r/Dpm2/Fgf2/Pigq/Gpld1/Htr2a/Htr2c/Inpp1/Inpp5b/Inpp5d/Inppl1/Mtmr4/Mtm1/Pdgfa/Pdgfb/Pdgfrb/Piga/Pik3c2a/Pik3c2g/Pik3ca/Pik3cd/Pik3r1/Pik3r3/Pikfyve/Pip5k1c/Pip4k2a/Pip5k1b/Pip5k1a/Plcb1/Plcb3/Plcd4/Inpp5k/Pten/Socs7/Synj2/Fam126b/Socs2/Mtmr6/Lclat1/Ttc7/Pik3c3/Pigu/Pigv/Smg1/Inpp4b/Vac14/Plcg2/Pik3c2b/Pgap1/Impad1/Slc27a1/Plch2/Pi…	92
BP	GO:0031348	negative regulation of defense response	142/10580	217/23174	2.9699811964738e-09	2.89895990699291e-08	1.17090464954149e-08	Smpdl3b/Mir7578/Cd276/Sharpin/Selenos/Abr/Bcr/Acp5/Chrna7/Adcy7/Adora1/Adora2a/Adrb2/Ager/Abcd1/Gfer/Apod/Apoe/Arg2/C1qbp/Cd24a/Cd44/Cdh5/Socs3/Ccr1/Cnr2/Crk/Cx3cr1/Fcgr2b/Fem1a/Fgl2/Gata3/Gpx1/Grn/Hgf/Ier3/Igf1/Igf2/Il2ra/Il4/Acod1/Isl1/Itch/Ldlr/Smad3/Havcr2/Mdk/Cd200/Mvk/Nfkb1/Ccn3/Pdcd4/Cnot7/Ppara/Ppard/Pparg/Ppm1b/Ptger4/Ash1l/Ptpn2/Sirpa/Rb1/Rora/Rps19/Cx3cl1/Foxp3/Slit2/Serpinb9/Spn/Metrn…	142
BP	GO:0002366	leukocyte activation involved in immune response	170/10580	268/23174	3.00587573514008e-09	2.92693213554972e-08	1.18220277491266e-08	Itfg2/Tmem98/Ticam1/Nsd2/Xrcc4/Foxp1/Abr/Bcr/Abl1/Adora2b/Adora3/Aicda/Anxa3/Ap1g1/Rab27a/Atp7a/Bcl3/Bcl6/Btk/Ccr6/Cd28/Cd84/Chga/Coro1a/Ccr2/Ccr7/Cplx2/Cx3cr1/Dll1/Dnase1/Dnase1l3/Eomes/Ercc1/F2rl1/Fer/Fes/Fgl2/Fgr/Gab2/Gata2/Gata3/Grn/Hlx/Hmgb1/Hspd1/Icam1/Il18r1/Il4/Il4ra/Irf1/Irf4/Itgal/Itgam/Itm2a/Jak3/Lamp1/Lat/Lbp/Lef1/Lgals1/Loxl3/Anxa1/Cd180/Ly9/Lyn/Havcr2/Smad7/Cd46/Mdk/Msh6/Myo1f/Nr4a3…	170
BP	GO:0045055	regulated exocytosis	164/10580	257/23174	3.00795125606923e-09	2.92693213554972e-08	1.18220277491266e-08	Cbarp/Synj1/Scrib/Rab31/Napa/Hyal3/Braf/Rap1a/Abr/Syt17/Bcr/Nr3c2/Erc1/Chrna4/Chrna7/Chrnb2/Adora2a/Adora2b/Adora3/Adra1a/Adra2a/Adrb2/Rims1/Rims2/Anxa3/Ap1g1/Apba2/Rab27a/Bcl2l1/Btk/Cacna1a/Cacna1c/Camk2a/Cask/Cd84/Chga/Coro1a/Ccr2/Cnr1/Cplx1/Cplx2/Ctbp2/Doc2a/Doc2b/Dvl1/Dmtn/Stx2/F2rl1/Fer/Fes/Fgr/Fmr1/Ncs1/Gab2/Gata2/Gnai2/Grik5/Grm8/Htr1b/Htr2a/Il4/Il4ra/Itgam/Kcnb1/Kcnh1/Lamp1/Lat/Lyn/Syt12/…	164
BP	GO:0006354	DNA-templated transcription, elongation	51/10580	62/23174	3.09248964209739e-09	3.0045424868971e-08	1.21354999052126e-08	Btbd18/Thoc5/Cdk9/Supt16/Axin1/Ccnt1/Dab2/Ell/Ezh2/Ldb1/Recql5/Pou4f1/Ell2/Shh/Supt5/Supt6/Ubtf/Cdc73/Ccar2/Ctr9/Thoc1/Ikzf1/Pcid2/Leo1/Setd2/Ell3/Eloa/Nelfe/Ercc6/Hnrnpu/Cbx7/Zfp326/Paf1/Brd4/Nelfb/Rnf8/Elof1/Eapp/Gtf2h5/Zmynd11/Pbrm1/Elob/Tefm/Gtf2f2/Cdk12/Cdk13/Polr2i/Rnf168/Ccnt2/Rtf1/Gtf2f1	51
BP	GO:1903555	regulation of tumor necrosis factor superfamily cytokine production	111/10580	162/23174	3.17506842548749e-09	3.08001236460099e-08	1.24403265793954e-08	Spon2/Ticam1/Nod1/Selenos/Gpr18/Acp5/Chrna7/Ager/Angpt1/Tirap/App/Arg2/Bcl3/Cd14/Cd2/Cd24a/Cd34/Cd84/Clu/Ccr2/Ccr5/Ccr7/Cx3cr1/Cybb/Cyp2j6/Dhx9/Fadd/Fcgr3/Flt3/Tlr3/Fzd5/Gas6/Ptpn6/Hdac2/Hmgb1/Hsf1/Hspd1/Igf1/Isl1/Cd47/Jak2/Arhgef2/Lbp/Lpl/Havcr2/Mapkapk2/Ncl/Nfkbil1/Pik3r1/Ptafr/Dicer1/Ptger4/Ptpn11/Ptpn22/Sirpa/Ptprc/Ripk2/Ptprj/Rara/Rasgrp1/Trim27/Ripk1/Trim30a/Cx3cl1/Foxp3/Spn/Arid5a/Cd300ld/…	111
BP	GO:0046700	heterocycle catabolic process	273/10580	462/23174	3.3243424395236e-09	3.21984847070036e-08	1.30051317235114e-08	Mir7578/Nudt10/Pan2/Smg6/Nt5m/Cnot6/Pelo/Prkaa1/Csdc2/Aldh1l1/Prkag2/Ogt/Exosc4/Acat1/Dxo/Aicda/Abcd1/Aldoa/Tirap/Apaf1/Apobec1/Art2b/Atm/Hnrnpd/Axin2/Bpgm/Zfp36l1/Zfp36l2/Btg2/Noct/Entpd1/Entpd5/Cirbp/Cnp/Cyp1a1/Dhx9/Dffa/Dffb/Dnase1/Dnase1l3/Dnase2a/E2f1/Endog/Drosha/Hnmt/Fen1/Fhit/Fmr1/Gda/Gdnf/Gpi1/Gspt1/Gspt2/Gtpbp1/Hdc/Hif1a/Hk1/Hk2/Hmox2/Hnrnpc/Hsf1/Htr2a/Ier3/Igf1/Igfbp3/Insr/Eif6/Khsrp/Z…	273
BP	GO:0031109	microtubule polymerization or depolymerization	86/10580	119/23174	3.34409982609019e-09	3.23400177027738e-08	1.30622976202908e-08	Mapre3/Numa1/Tubg1/Csnk1d/Tbcd/Kif24/Abl1/Apc/Cav1/Cav3/Cdkn1b/Cryab/Dctn1/Dst/Dyrk1a/Mapre1/Ttbk2/Fes/Gda/Hdac6/Stmn1/Arhgef2/Mecp2/Met/Mid1/Map1a/Map1b/Map2/Mapt/Nin/Rac1/Rp1/Stmn2/Stmn3/Sgk1/Snca/Nckap5/Mapre2/Cdk5rap2/Taok1/Terf1/Cenpj/Ska3/Tubb4a/Camsap1/Kif18a/Prune1/Gba2/Tubgcp5/Gas2l2/Apc2/Tubgcp3/Nav3/Dysf/Map1s/Kif19a/Hdgfl3/Map7d3/Togaram1/Tubgcp6/Stmnd1/Nckap5l/Tubgcp4/Arl2/Clip1/Ska2…	86
BP	GO:0048880	sensory system development	242/10580	403/23174	3.43521184874041e-09	3.31701101093429e-08	1.33975761648668e-08	Tdrd7/Sco2/Phactr4/Pds5b/Zfp513/Scrib/Ift140/Jmjd6/Celf4/Grm6/Rdh13/Shroom2/Foxp2/Ache/Acvr2b/Acvrl1/Ahr/Aldh1a1/Apc/Aqp5/Bak1/Bcl2/Bdnf/Bfsp1/Prdm1/Bmp4/Bmp6/Bmpr1b/Bmpr2/C1qa/Cacna1c/Cacna1s/Casp6/Ctnnb1/Cdkn1b/Cdkn1c/Cnga3/Cntf/Col4a1/Col5a1/Col5a2/Col8a1/Cryab/Cyp1b1/Dlg1/Dll1/Egfr/Epha2/Ephb2/Fasl/Fat1/Fgf10/Fgf2/Fgf9/Fgfr2/Fgfr3/Fjx1/Foxf2/Flt1/Fzd4/Fzd5/Gas1/Gata3/Gdf11/Gpd2/Gja1/Gli3/Hcn1…	242
BP	GO:0001935	endothelial cell proliferation	100/10580	143/23174	3.44823886208918e-09	3.32069878476154e-08	1.34124712709025e-08	Prkd2/Acvrl1/Adam17/Adora2b/Ager/Agtr1a/Apoe/Nr2f2/Atpif1/Bmp2/Bmp4/Bmp6/Gdf2/Bmpr2/Cav1/Cd34/Cdh13/Cxcr3/Ccr3/Dlg1/Egr3/Aimp1/Eng/Epha2/F3/Fgf2/Fgfbp1/Fgfr1/Fgfr3/Flt1/Flt4/Gata2/Gja1/Hmgb1/Nr4a1/Igf1/Igf2/Itga4/Itgb1bp1/Itgb3/Jun/Kdr/Mdk/Mef2c/Nf1/Ngfr/Pdgfb/Pdpk1/Pgf/Prkca/Prkd1/Plcg1/Pparg/Prox1/Ptprm/Ccl11/Cxcl12/Sema5a/Sp1/Sparc/Scarb1/Stat1/Stat5a/Tek/Tgfbr1/Thbs1/Thbs4/Tnf/Vegfa/Vegfc/Wnt…	100
BP	GO:0015931	nucleobase-containing compound transport	120/10580	178/23174	3.44959641496864e-09	3.32069878476154e-08	1.34124712709025e-08	BC005561/Epg5/Parp11/Nup107/Xpo1/Thoc5/Pom121/Tpr/Rbm15b/Slc35b1/Adora1/Slc25a4/Arc/Zfp36l1/Dhx9/Ddx19a/Flot1/Fmr1/Gja1/Gjb1/Htt/Hhex/Hsf1/Eif6/Khsrp/Kif5c/Magoh/Mapt/Npm1/Nup88/Casc3/Slc25a36/Pura/Qk/Ranbp2/Ripk1/Slbp/Ssb/Stau1/Supt6/Alyref/Terf2/Tgfbr2/Nup153/Eny2/Thoc1/Rbm27/Ahctf1/Zfp36/Nup214/Slc35c1/Slc35c2/Hnrnpa3/Slc25a24/Nol6/Nupl2/Ythdc1/Sdad1/Pcid2/Setd2/G3bp2/Abce1/Slc35a1/Slc35d1/Alk…	120
BP	GO:0010927	cellular component assembly involved in morphogenesis	83/10580	114/23174	3.49101218949035e-09	3.35542853564776e-08	1.35527465009669e-08	Phldb1/Fig4/Foxp1/Actc1/Bmp10/Casq2/Cav3/Cflar/Csrp3/Dag1/Edn1/Epb41l3/Ercc2/Gpc1/Hdac2/Mfsd14a/Agfg1/Ilk/Itgb1/Krt19/Krt8/Smad4/Mef2a/Mef2c/Myh6/Myom1/Neb/Pafah1b1/Pdgfra/Pdgfrb/Pikfyve/Pmp22/Prkar1a/Prox1/Prx/Dicer1/Nectin2/Rfx2/Six4/Sec23ip/Srf/Phldb2/Tcap/Tmod1/Tnnt1/Tnnt2/Tnnt3/Ttn/Ugt8a/Wdr1/Fhod3/Pgm5/Klhl41/Ncmap/Tmf1/Ccdc136/Mybpc2/Tbpl1/Tenm4/Tlr2/Ldb3/Myom3/Nfasc/Lmod3/Ep300/Neurl2/Tmo…	83
BP	GO:0090316	positive regulation of intracellular protein transport	93/10580	131/23174	3.53957538975339e-09	3.39299223662997e-08	1.37044681995939e-08	Prkaa1/Edem2/Tpr/Akt2/Ank3/Cep131/Cacnb3/Camk4/Cdh1/Cdk5r1/Chrm1/Plk3/Emd/Erbb2/Gas6/Gli3/Hcls1/Hpca/Hras/Hspa1l/Hyal2/Itgb1bp1/Jup/Kcnb1/Kif3a/Kif5b/Mdm2/Commd1/Oaz2/Pcm1/Pik3r1/Prkd1/Prkcq/Ppm1a/Psen1/Edem1/Bcas3/Ptgs2/Ptpn22/Sar1a/Shh/Sorl1/Tcf7l2/Wipf1/Cep290/Tek/Tgfb1/Ice1/Trim28/Rapgef3/Xbp1/Ywhae/Zpr1/Sec16a/Mavs/Zc3h12a/Tardbp/Tcaf2/Tmem30b/Akap5/Kif20b/Mapk14/Bcap31/Bag3/Smo/Ctdspl2/Slc5…	93
BP	GO:0006023	aminoglycan biosynthetic process	43/10580	50/23174	3.540889130177e-09	3.39299223662997e-08	1.37044681995939e-08	B3gnt5/Angpt1/B3galt6/Ap2a1/Egf/Ext1/Ext2/Has1/Has2/Has3/Hyal1/Ndst2/Nfkb1/Pdgfb/Pdgfrb/Ptger4/Dse/Xylt2/Tgfb1/B4galt7/Ugdh/B3gnt7/B3gnt4/B3gnt8/Xylt1/Csgalnact1/Pxylp1/Slc35d1/Chsy1/Chst3/B3gnt2/B4galt5/Chst5/Chst11/Smpd3/Chst12/Chst7/Chst14/B3gnt3/B3gat3/Chpf/Glce/B3gnt9	43
BP	GO:0099643	signal release from synapse	125/10580	187/23174	3.68449556018246e-09	3.52522665012283e-08	1.42385697206763e-08	Synj1/Scrib/Napa/Braf/Rap1a/Syt17/Nr3c2/Erc1/Asic1/Chrna4/Chrna7/Chrnb2/Adora2a/Adora2b/Adra1a/Adra2a/Adrb2/Rims1/Rims2/Apba2/Bcl2l1/Cacna1a/Cacna1b/Camk2a/Cask/Celsr1/Cnr1/Cplx1/Cplx2/Ctbp2/Doc2a/Doc2b/Dvl1/Edn3/Stx2/Fmr1/Ncs1/Slc6a9/Grik5/Grm8/Htr1b/Htr2a/Htr2c/Ica1/Kcnc3/Kcnh1/Syt12/Mef2c/Myo6/Nf1/Nrxn1/Nrxn2/P2ry1/P2ry2/Prkca/Prkcb/Prkce/Sept5/Ppt1/Cyth1/Psen1/Nlgn1/Ptger4/Snapin/Snca/Sncg/Sn…	125
BP	GO:0032200	telomere organization	90/10580	126/23174	3.83515099931869e-09	3.66379318871083e-08	1.4798247017048e-08	Zbtb48/Smg6/Fbxo4/Xrcc4/Stn1/Parp1/Atm/Hnrnpd/Blm/Brca2/Ctnnb1/Cct2/Cct5/Ercc1/Xrcc6/Hnrnpc/Hsp90ab1/Hsp90aa1/Hus1/Lmna/Mapkapk5/Mre11a/Myc/Prkcq/Pkib/Pml/Prkdc/Rad50/Rad51d/Hspa1a/Upf1/Src/Aurkb/Hus1b/Tcp1/Tent4b/Zfp365/Wrap53/Terf1/Terf2/Tert/Hmbox1/Wrn/Atrx/Xrcc1/Smc5/Smg7/Dclre1c/Smg5/Smg1/Parp3/Gnl3l/Xrn1/Atr/Dkc1/Map2k7/Map3k4/Rtel1/Nbn/Gnl3/Dna2/Mapk15/Ercc4/Exosc10/Hnrnpu/Rif1/Ppp1r10/Slx…	90
BP	GO:2001021	negative regulation of response to DNA damage stimulus	56/10580	70/23174	3.85371373801687e-09	3.67593999350138e-08	1.48473085793414e-08	Thoc5/Xrcc4/Pttg1ip/Rnf169/Helb/Bcl2l1/Bid/Cd44/Cdkn2d/Clu/Ackr3/Dyrk1a/Ercc1/Trip12/Hsf1/Recql5/Mdm2/Ogg1/Cxcl12/Snai2/Snai1/Cgas/Ccar2/Twist1/Rmi2/Thoc1/Xrcc1/Dyrk3/Tmem161a/Klhl15/Fancb/Atad5/Ell3/Rtel1/Trp53bp1/Ercc4/Fbh1/Rif1/Ppp1r10/Psmd10/March7/Pcbp4/Fbxo5/Triap1/Ubr5/Shld1/Ddias/Smchd1/Usp47/Parpbp/Shld2/Senp2/Polq/Sirt1/Ubqln4/Kdm1a	56
BP	GO:0050792	regulation of viral process	121/10580	180/23174	3.88303799680227e-09	3.69829952240895e-08	1.49376198537274e-08	Isg15/Fam111a/Pkn2/Adarb1/Oas1c/Aicda/Vps4a/Apoe/Bcl2/Cd4/Cfl1/Chd1/Cxcr4/Crebbp/Smc3/Dhx9/Fcnb/Fmr1/Ilf3/Jun/Mdfic/Kpna6/Lef1/Lgals1/Mre11a/Notch1/P4hb/Pabpc1/Pcx/Pml/Cnot7/Inpp5k/Eif2ak2/Prox1/Psmc3/Dicer1/Ptx3/Nectin2/Rab7/Rad50/Rest/Trim27/Trim10/Trim30a/Vps4b/Smarca4/Sp1/Srpk1/Srpk2/Trim21/Stat1/Stau1/Pde12/Trim25/Trim28/Tasor/Tnf/Top2a/Top2b/Plscr1/Trim26/Zfp36/Gsn/Mavs/Gtf2b/Zc3h12a/Tardbp…	121
BP	GO:0098813	nuclear chromosome segregation	162/10580	254/23174	3.95952382988457e-09	3.7654412699931e-08	1.52088087868167e-08	Pds5b/Numa1/Champ1/Tubg1/Tex15/Fancm/Slf1/Chmp7/Espl1/Cenpf/Nusap1/Tpr/Abraxas2/Ehmt2/Vps4a/Apc/Birc5/Atm/Axin2/Phb2/Brca2/Bub1b/Bub3/Ctnnb1/Cenpc1/Cit/Smc3/Dync1h1/Fen1/Smc2/Gem/Haspin/Hira/Kpnb1/Incenp/Kif4/Lats1/Mad1l1/Anapc1/Mre11a/Rad21/Eme2/Rb1/Vps4b/Chmp6/Stag1/Stag2/Dis3l2/Aurkb/Gen1/Sycp3/Mcmbp/Spice1/Cdk5rap2/Chtf8/Ncaph/Cdc27/Trappc12/Terf1/Mlh3/Wapl/Top2a/Top2b/Ube2b/Rmi2/Klhl22/Atrx/…	162
BP	GO:0010970	transport along microtubule	109/10580	159/23174	4.19453145535897e-09	3.97689664078228e-08	1.60628877833228e-08	Kifc1/Ift140/Bloc1s4/Ap3b1/Ap3d1/Ap3s1/Ap3s2/App/Cep131/Bicd1/Bsn/Ift81/Cln3/Dctn1/Dync1h1/Dst/Flot2/Fmr1/Bloc1s1/Hap1/Htt/Hif1a/Kif13a/Kif17/Kif1a/Kif1b/Kif1c/Kif3a/Kif3c/Kif5a/Kif5b/Kif5c/Klc2/Lamp1/Mak/Nme7/Mecp2/Fyco1/Map1a/Map1b/Map2/Map6/Mapt/Bloc1s5/Myo5a/Nefl/Pafah1b1/Pcm1/Prkcz/Pura/Rasgrp1/Rpgr/Snapin/Stau1/Bicdl2/Wdr19/Spg11/Rab21/Terf2/Ift88/Ubb/Sun2/Actr1b/Madd/Tmem201/Bloc1s3/Ift52/…	109
BP	GO:0099111	microtubule-based transport	109/10580	159/23174	4.19453145535897e-09	3.97689664078228e-08	1.60628877833228e-08	Kifc1/Ift140/Bloc1s4/Ap3b1/Ap3d1/Ap3s1/Ap3s2/App/Cep131/Bicd1/Bsn/Ift81/Cln3/Dctn1/Dync1h1/Dst/Flot2/Fmr1/Bloc1s1/Hap1/Htt/Hif1a/Kif13a/Kif17/Kif1a/Kif1b/Kif1c/Kif3a/Kif3c/Kif5a/Kif5b/Kif5c/Klc2/Lamp1/Mak/Nme7/Mecp2/Fyco1/Map1a/Map1b/Map2/Map6/Mapt/Bloc1s5/Myo5a/Nefl/Pafah1b1/Pcm1/Prkcz/Pura/Rasgrp1/Rpgr/Snapin/Stau1/Bicdl2/Wdr19/Spg11/Rab21/Terf2/Ift88/Ubb/Sun2/Actr1b/Madd/Tmem201/Bloc1s3/Ift52/…	109
BP	GO:0097485	neuron projection guidance	157/10580	245/23174	4.20139045426668e-09	3.97740066197596e-08	1.60649235505568e-08	Mycbp2/Unc5b/Lgr4/Celsr3/Sema3d/Foxp1/Chn1/B4gat1/Dscaml1/Agrn/Alcam/Ank3/Boc/Apbb1/Apbb2/App/Artn/Bdnf/Bmpr1b/Bmpr2/Bsg/Runx3/Cdh4/Cdk5r1/Chl1/Cxcr4/Csf1r/Dag1/Dvl1/Efna1/Efna2/Efna3/Efna4/Efna5/Efnb1/Efnb2/Efnb3/Egr2/Enah/Epha2/Epha3/Epha4/Epha5/Epha7/Ephb2/Ephb3/Ephb4/Ephb6/Erbb2/Etv1/Ext1/Plxnb2/Flot1/Fzd3/Gas1/Gata3/Gdnf/Gli2/Gli3/Lrp2/Hoxa2/Isl1/Kif3a/Kif5a/Kif5c/L1cam/Lama2/Lrp1/Usp33/Ntng…	157
BP	GO:0051168	nuclear export	94/10580	133/23174	4.23618465312974e-09	4.00430928264264e-08	1.61736088379089e-08	BC005561/Rita1/Nup107/Xpo1/Thoc5/Tpr/Rbm15b/Cse1l/Bard1/Calr/Camk4/Dhx9/Egr2/Emd/Frat1/Gas6/Hhex/Hspa9/Eif6/Mdm2/Npm1/Pkd1/Ppm1a/Nup88/Ptpn11/Ptpn14/Rangap1/Atxn1/Ssb/Supt6/Tcf7l2/Wipf1/Tgfb1/Nup153/Eny2/Rapgef3/Lsg1/Thoc1/Rbm27/Ywhae/Nup214/Nol6/Nupl2/Ythdc1/Sdad1/Pcid2/Setd2/Cchcr1/Abce1/Alkbh5/Nup98/Eif5a/Bag3/Ctdspl2/Thoc2/Ltv1/Cpsf6/Camk1/Nxf1/Hnrnpa2b1/Akap8l/Pabpn1/Mcm3ap/Sfn/Adar/Nxt1/Gsk…	94
BP	GO:0035082	axoneme assembly	54/10580	67/23174	4.43557215163749e-09	4.18648746924823e-08	1.69094357985611e-08	Cfap43/Dnah7c/Lrrc49/Gas8/Dnal1/Ccdc65/Dnaaf2/Tpgs1/Dnah5/Dnah1/Zmynd10/Cep131/Dnah8/Neurl1a/Rp1/Ccdc40/Ccdc114/Cfap44/Rsph4a/Ift88/Rsph1/Ube2b/Dnah7b/Cfap157/Cc2d2a/Ofd1/Tekt2/Wdr63/Hydin/Ttll1/Ttll5/Spef2/Drc1/Dnaic2/Dnaaf5/Spag6l/Ccdc39/Tbc1d32/Lrrc6/Dnah7a/Spag16/Bbs2/Dnaaf4/Dnaaf1/Dnaic1/Iqcg/Jhy/Ccdc103/Lrguk/Spag17/Dnali1/Cluap1/Ccdc151/Ak7	54
BP	GO:0070372	regulation of ERK1 and ERK2 cascade	190/10580	306/23174	4.46123952417363e-09	4.20440054706978e-08	1.69817876308795e-08	Emilin1/Prkd2/Nod1/Rapgef1/Camk2d/Tbc1d10c/Cavin3/Arrb1/Braf/Rap1a/Abl1/Abl2/Npnt/Chrna7/Spred1/Adam17/Adra1a/Ager/Angpt1/Tirap/Apoe/App/Atf3/Phb2/Bmp2/Bmp4/C5ar1/Cav1/Cd4/Cd44/Cflar/Ccr1/Ackr3/Crkl/Csf1r/Csk/Dab2/Dlg1/Dmd/Ednra/Egf/Egfr/Eif3a/Epha2/Epha7/Ephb2/Epo/Erbb2/Esr1/Esr2/F2r/F2rl1/Fga/Fgf10/Fgf18/Fgf2/Fgfr2/Fgfr3/Ccn2/Flt1/Flt3/Flt4/Gas6/Gata4/Gcnt2/Gnai2/Hand2/Ptpn6/Hmgb1/Hmgcr/Hras/Ht…	190
BP	GO:0050921	positive regulation of chemotaxis	98/10580	140/23174	4.53407599787376e-09	4.26664696446623e-08	1.72332040763812e-08	Prkd2/Ano6/Nckap1l/Gpsm3/Oxsr1/Adam10/Adam17/Ager/Aif1/Akt2/Tirap/Artn/Bmpr2/C1qbp/C3ar1/C5ar1/Calr/Ccr6/Cdh13/Cxcr2/Cxcr3/Cxcr4/Ccr1/Ccr2/Ccr4/Ccr7/Creb3/Csf1/Dapk2/S1pr1/Edn1/Edn3/Ednra/F2rl1/F7/Fgf10/Fgf18/Fgf2/Fgfr1/Gas6/Lpar1/Cmklr1/Hmgb1/Il16/Il4/Kdr/Lbp/Smad3/Mdk/Met/Nrp1/Ntf3/Ntrk3/P2rx4/Pdgfb/Pdgfrb/Pgf/Prkca/Prkd1/Serpine1/Ptk2b/Ptprj/Ripor2/Rac1/Cx3cl1/Cxcl12/Sell/Sema5a/Shh/Slit2/Snai…	98
BP	GO:0110020	regulation of actomyosin structure organization	75/10580	101/23174	4.59179322279494e-09	4.31450107600732e-08	1.74264892665902e-08	Tmsb15b2/Synpo/Braf/Abl1/Rhoa/Arhgap6/Bmp10/Cav3/S1pr1/Edn1/Ccn2/Gpr65/Lpar1/Hdac2/Itgb1bp1/Cd47/Stmn1/Smad3/Smad4/Mef2c/Met/Myoc/Nf2/Nrp1/Pik3r1/Prkcq/Inpp5k/Prox1/Ptger4/Pxn/Rac1/Rock1/Rock2/Phldb2/Sdc4/Tacr1/Tesk1/Tgfb3/Tgfbr1/Tpm1/Rapgef3/Wnt11/Wnt4/Asap3/Ppfia1/Arhgef10/Fhod1/Kank2/Coro2b/Alms1/Kank4/Wasf2/Ppp1r9a/Sh3pxd2b/Arhgap28/Ppm1e/Ep300/Arhgef15/Nox4/Dlc1/Arhgef5/Tmeff2/Mtor/Tacstd2/M…	75
BP	GO:1901343	negative regulation of vasculature development	91/10580	128/23174	4.62882487842685e-09	4.34280495310316e-08	1.75408100656175e-08	Emilin1/Adamts9/Mmrn2/Card10/Spred1/Adamts1/Adrb2/Angpt2/Rhoa/Atf2/Bmp4/Klf5/Ctnnb1/Cd59a/Cxcr3/Ccr2/Col4a2/Col4a3/Cx3cr1/Dnmt1/Efna3/Epha2/Epn1/Epn2/Fasl/Fgf9/Hdac5/Hhex/Hhip/Itgb1bp1/Klf2/Klf4/Lif/Mecp2/Meox2/Foxc1/Nf1/Nfatc1/Nfatc2/Nfatc3/Ngfr/Notch1/Pdcd4/Pde3b/Pdgfb/Serpine1/Pml/Pparg/Ptger4/Ptprm/Rock1/Rock2/Sars/Sema3e/Sema4a/Sema6a/Shc1/Plk2/Sparc/Stat1/Tbxa2r/Tcf4/Flcn/Tek/Tgfb2/Thbs1/Th…	91
BP	GO:0007389	pattern specification process	275/10580	467/23174	4.67142174520025e-09	4.37623801644244e-08	1.76758479087348e-08	Gas8/Ift140/Ovol2/Aida/Dnah5/Tshz1/Abi1/Acvr1/Acvr1b/Acvr2a/Acvr2b/Acvrl1/Apc/Nr2f2/Ar/Arc/Atm/Axin1/Axin2/Bmi1/Bmp2/Bmp4/Bmp5/Bmpr1a/Bmpr1b/Bmpr2/Btg2/C1qa/Ctnnb1/Celsr1/Cobl/Crkl/Ddit3/Dll1/Dnah11/Edn1/Eed/Efnb1/Egr2/Eng/Eomes/Nr2f1/Eya1/Pofut1/Fgf1/Fgf10/Fgf2/Fgfr1/Fgfr2/Frat1/Fst/Fzd5/Gas1/Gata4/Gata5/Kat2a/Gdf11/Gdnf/Gja1/Gli1/Gli2/Gli3/Lrp2/Hand2/Htt/Hes1/Hes2/Hey1/Hey2/Foxj1/Hhex/Hhip/Hif1…	275
BP	GO:0045927	positive regulation of growth	191/10580	308/23174	4.69573186991662e-09	4.39246585331784e-08	1.77413929671662e-08	Acacb/Pls1/Exosc4/Syt17/Adam10/Adam17/Parp2/Adrb1/Adrb2/Agrn/Ahr/Rims1/Rims2/Derl2/Slc25a4/Apoe/Rhoa/Rnd2/Bcl2/Bdnf/Bmp10/Bmpr1a/Bmpr2/Cd38/Cdh4/Cfl1/Cxcr4/Cntf/Creb1/Crk/Csf1/Celf1/Dlg1/Dll1/Edn1/Efna5/Egfr/Eif4g2/Erbb2/Bcl11a/Ptk2/Fgf2/Fgf9/Fgfr1/Fgfr2/Foxs1/Flt3/Flt4/Gata4/Gata6/Gdi1/Ghr/Gli1/Nr3c1/Hdgfl2/Hbegf/Hey2/Hlx/Hnrnpk/Hsf1/Hyal1/Igf1/Igf2/Il7/Il9r/Ilk/Insr/L1cam/Lef1/Lrp1/Mecp2/Mef2c/…	191
BP	GO:0051216	cartilage development	137/10580	209/23174	4.73714760674624e-09	4.42462256404263e-08	1.78712755571626e-08	Snx19/Adamts7/Trip11/Bmp3/Atp7a/Axin2/Barx2/Bmp10/Bmp2/Bmp4/Bmp5/Bmp6/Gdf2/Bmpr1a/Bmpr1b/Bmpr2/Ctnnb1/Runx3/Col11a2/Col12a1/Col6a1/Col6a2/Col6a3/Col7a1/Col1a1/Edn1/Eif2ak3/Fgf18/Fgf2/Fgf9/Fgfr1/Fgfr3/Ccn2/Gdf5/Gli2/Gli3/Gnas/Gpld1/Hand2/Hif1a/Hspg2/Idua/Ccn1/Zbtb7a/Lrp6/Ltbp3/Smad1/Smad3/Smad5/Maf/Matn2/Matn4/Mdk/Mef2c/Msx1/Nfib/Mycn/Ccn3/Pitx1/Prkca/Pkd1/Prrx1/Por/Dicer1/Pthlh/Pth1r/Rara/Rarg/Re…	137
BP	GO:0002200	somatic diversification of immune receptors	59/10580	75/23174	4.88321260768245e-09	4.5542840433074e-08	1.83949848660473e-08	Nsd2/Xrcc4/Foxp1/Aicda/Atm/Bcl6/Ccr6/Cd28/Ercc1/Xrcc6/Hspd1/Il4/Lef1/Msh3/Msh6/Pms2/Polb/Prkdc/Ptprc/Foxp3/Stat6/Supt6/Swap70/Tcf7/Tcf3/Tgfb1/Cd40/Cd40lg/Tnfsf4/Ung/Thoc1/Dclre1c/Parp3/Atad5/Trp53bp1/Nbn/Lig4/Dcaf1/Icosl/Il27ra/Rif1/Batf/Polm/Mcm3ap/Paxip1/Samhd1/Adar/Clcf1/Tbx21/Bcl11b/Rnf8/Ctnnbl1/Pagr1a/Tnfsf13/Rnf168/Aplf/Shld1/Shld2/Polq	59
BP	GO:0019932	second-messenger-mediated signaling	254/10580	427/23174	4.9369129850773e-09	4.5975459295105e-08	1.85697218245714e-08	Camta1/3425401B19Rik/Adcy4/Adcy3/Arrdc3/Prkaa1/Tbc1d10c/Sri/Ank2/Grk2/Egln1/Abca1/Adcy6/Adcy7/Adcy8/Adcy9/Adcyap1r1/Adm/Adora2a/Adora2b/Adora3/Adra1b/Adra1a/Adra1d/Adra2a/Adrb1/Adrb2/Adrb3/Agtr1a/Ahr/Rims2/Calcb/Apoe/Atp1b1/Cxcr5/Cacna1d/Calca/Calm3/Casq2/Ccr6/Cd22/Cd24a/Cd3e/Cd4/Cd8a/Cdh13/Chga/Cxcr2/Cxcr3/Cxcr4/Ccr1/Ccr9/Ccr3/Ccr2/Ccr4/Ccr5/Ccr7/Ccr10/Ackr3/Cx3cr1/Dmd/S1pr4/Edn1/Edn3/Ednrb/Egfr…	254
BP	GO:0071695	anatomical structure maturation	119/10580	177/23174	5.13970244525581e-09	4.77931502527781e-08	1.93038964465229e-08	Gpat4/Ano6/Abl2/Ank3/App/Rhoa/Bcl2/Cspg4/Bmp2/Brca2/C1qa/Cacna1a/Ctnnb1/Cdh3/Cdh5/Cdk5r1/Cdkn1c/Cx3cr1/Dag1/Ddit3/S1pr1/Ednrb/Epo/Ercc2/Esr2/Bcl11a/Fem1b/Fgfr3/Gata3/Gja1/Gnaq/Grin1/Hif1a/Foxa1/Igf1/Klf1/Klf2/Zbtb7a/Lyl1/Mecp2/Bhlha15/Mmp2/Myo5a/Myoc/Nf1/Nrxn1/Nr4a2/Pdgfb/Pgr/Plcb1/Pmp22/Ptk2b/Rac1/Rb1/Ret/Rfx3/Rps6ka2/Ryr1/Sema4d/Aurka/Tal1/Ythdf2/Arcn1/Tut7/Tgfb2/Rnd1/Wnt10b/Wnt5a/Xbp1/Anks1/Fa…	119
BP	GO:0007269	neurotransmitter secretion	124/10580	186/23174	5.44377377542622e-09	5.05458817611953e-08	2.04157387022126e-08	Synj1/Scrib/Napa/Braf/Rap1a/Syt17/Nr3c2/Erc1/Asic1/Chrna4/Chrna7/Chrnb2/Adora2a/Adora2b/Adra1a/Adra2a/Adrb2/Rims1/Rims2/Apba2/Bcl2l1/Cacna1a/Cacna1b/Camk2a/Cask/Celsr1/Cnr1/Cplx1/Cplx2/Ctbp2/Doc2a/Doc2b/Dvl1/Edn3/Stx2/Fmr1/Ncs1/Slc6a9/Grik5/Grm8/Htr1b/Htr2a/Htr2c/Ica1/Kcnc3/Kcnh1/Syt12/Mef2c/Myo6/Nf1/Nrxn1/Nrxn2/P2ry1/P2ry2/Prkca/Prkcb/Prkce/Sept5/Ppt1/Cyth1/Psen1/Nlgn1/Ptger4/Snapin/Snca/Sncg/Sn…	124
BP	GO:0009266	response to temperature stimulus	111/10580	163/23174	5.48837698944732e-09	5.08848639464098e-08	2.05526553307669e-08	Dnajc3/Psip1/Ano1/Prkaa1/Eif2b3/Tpr/Abraxas2/Pmch/Atxn3/Hspa13/Acadl/Acadm/Chrna7/Pawr/Adora1/Adrb1/Adrb2/Adrb3/Calca/Cckar/Cd34/Cirbp/Cxcr4/Daxx/Dhx9/Dio2/Eif2s1/Eif2ak3/Eif2b4/Nr2f6/Fgf1/Gclc/Hspa5/Hspa1l/Hsf1/Hsf2/Dnaja1/Hspa1b/Hspa2/Hsp90aa1/Hspa4/Hspa9/Htr1b/Htr2a/Ier5/Igf1/Il1r1/Irak1/Lxn/Mmp24/Mapt/Nf1/Nfe2l1/Ngfr/Osm/Pde4b/Pmp22/Slu7/Hspa1a/Rasa3/Cxcl12/St8sia1/Clpb/Zfp976/Stac/Eif2b1/Met…	111
BP	GO:0045600	positive regulation of fat cell differentiation	50/10580	61/23174	5.60605167234377e-09	5.17264119551996e-08	2.08925608513391e-08	Tmem64/Bmp2/Zfp36l1/Klf5/Noct/Cebpa/Cebpb/Creb1/Mecom/Cmklr1/Htr2a/Htr2c/Id2/Igf1/Lpl/Lrp5/Pparg/Ptgs2/Sfrp2/Sfrp1/Snai2/Zbtb7c/Metrnl/Vstm2a/Wnt5b/Xbp1/Zfp36/Zbtb7b/Zc3h12a/Crebl2/Zbtb16/Napepld/Mapk14/Sh3pxd2b/Wdfy2/Fndc5/Hnrnpu/Stk3/Stk4/Carm1/Dact1/Sav1/Syap1/Trpm4/Prdm16/Medag/Rarres2/Fndc3b/Ccdc3/Asxl2	50
BP	GO:0048286	lung alveolus development	50/10580	61/23174	5.60605167234377e-09	5.17264119551996e-08	2.08925608513391e-08	Sfta3-ps/Foxp2/Ace/Atp7a/Bmp4/Bmpr2/Creb1/Fgf10/Fgfr2/Fgfr3/Flt4/Gata6/Pdpn/Foxa1/Igf1/Igfbp5/Kdr/Lif/Ltbp3/Man1a2/Man2a1/Meg3/Pdgfa/Pgr/Psen2/Pthlh/Atxn1/Sftpd/Sox2/Tcf21/Myocd/Tgfb3/Nkx2-1/Vegfa/Asxl1/Tmtc3/Slc7a11/Mapk8ip3/Rc3h2/Tns3/Hs6st1/Tmem38b/Atxn1l/Smpd3/Cic/Zfp157/Errfi1/Hopx/Selenon/Phf14	50
BP	GO:0051058	negative regulation of small GTPase mediated signal transduction	50/10580	61/23174	5.60605167234377e-09	5.17264119551996e-08	2.08925608513391e-08	Dgkz/Arap3/Kank1/Rapgef1/Abl2/Adra1b/Adra1a/Bcl6/Cd2ap/Ephb2/Itga3/Itgb1/Stmn1/Mfn2/Met/Myoc/Nf1/Ripor2/Rasa3/Rasal1/Stmn3/Sh3bp1/Slit2/Flcn/Tgfb2/Timp2/Tnfaip1/Mapkap1/Arhgap24/Arhgap25/Arhgap35/Syngap1/Spry1/Spry2/Spry4/Cul3/Rasal3/Trim67/Dlc1/Rasa4/Rabgef1/Cgnl1/Dab2ip/Rasip1/Stambp/Arhgap42/Arhgap12/Ccdc125/Heg1/Tnk1	50
BP	GO:0043244	regulation of protein complex disassembly	82/10580	113/23174	5.61206060347537e-09	5.17264119551996e-08	2.08925608513391e-08	Rubcn/Shroom2/Adrb2/Apc/Capg/Capza1/Cfl1/Dmtn/Eps8/F2rl1/Ttbk2/Hdac6/Irgm1/Igf1r/Insr/Arhgef2/Fyco1/Mid1/Map1a/Map1b/Map2/Per2/Twf1/Jmjd4/Rdx/Upf1/Rp1/Stmn2/Sema5a/Sh3bp1/Spta1/Sptb/Sptbn1/Swap70/Tbc1d25/Plekhh2/Taok1/Tmod1/Tnf/Tpm1/Wdr1/Camsap1/Gsn/Zmpste24/Smcr8/Gas2l2/Apc2/Twf2/Nav3/Dysf/Setx/Map1s/Ogfod1/Add3/Eif5a/Hdgfl3/Lmod3/Tmod4/Tmod3/Tmod2/Irgm2/Lima1/Asph/Camsap2/Mid1ip1/Carmil1/Camsap…	82
BP	GO:0001654	eye development	238/10580	397/23174	5.69024906299407e-09	5.23702863982148e-08	2.11526250133955e-08	Tdrd7/Sco2/Phactr4/Pds5b/Zfp513/Scrib/Ift140/Jmjd6/Celf4/Grm6/Rdh13/Shroom2/Foxp2/Ache/Acvr2b/Acvrl1/Ahr/Aldh1a1/Apc/Aqp5/Bak1/Bcl2/Bdnf/Bfsp1/Prdm1/Bmp4/Bmp6/Bmpr1b/Bmpr2/Cacna1c/Cacna1s/Casp6/Ctnnb1/Cdkn1b/Cdkn1c/Cnga3/Cntf/Col4a1/Col5a1/Col5a2/Col8a1/Cryab/Cyp1b1/Dlg1/Dll1/Egfr/Epha2/Ephb2/Fasl/Fat1/Fgf10/Fgf2/Fgf9/Fgfr2/Fgfr3/Fjx1/Foxf2/Flt1/Fzd4/Fzd5/Gas1/Gata3/Gdf11/Gpd2/Gja1/Gli3/Hcn1/Hdac…	238
BP	GO:0043524	negative regulation of neuron apoptotic process	120/10580	179/23174	5.76914163767815e-09	5.30187490269661e-08	2.14145423670048e-08	Amigo2/Unc5b/Xrcc4/Arrb1/Braf/Adora2a/Angpt1/Xiap/Birc5/Apoe/Rhoa/Atp7a/Bag1/Bcl2/Bcl2l1/Bdnf/Btg2/C5ar1/Hyou1/Cacna1a/Cebpb/Chl1/Coro1a/Cln3/Cntf/Dnajc5/Cx3cr1/Erbb3/F2r/Fmr1/Gdf5/Gdnf/Gclc/Gclm/Glp1r/Gpi1/Grik2/Grin1/Grn/Htt/Foxq1/Hif1a/Hipk2/Hras/Hsph1/Hspd1/Hsp90ab1/Ilk/Isl1/Itsn1/Jak2/Jun/Kdr/Kras/Lrp1/Oxr1/Mdk/Mecp2/Mef2c/Nes/Nefl/Ngfr/Nr4a3/Npm1/Nrp1/Ntf3/Nr4a2/Pdpk1/Pik3ca/Prkci/Pou4f1/Pp…	120
BP	GO:0016575	histone deacetylation	57/10580	72/23174	5.79189535282679e-09	5.31501520990791e-08	2.14676167361017e-08	Tada3/Prkd2/Brms1/Baz2a/Bcl6/Ctbp1/Elk4/Smarcad1/Lpin1/Hdac2/Hdac5/Hdac6/Msl3/Per1/Per2/Phb/Prkd1/Pml/Rest/Ncor1/Foxp3/Sin3a/Sin3b/Srebf1/Hdac4/Sirt7/Tbl1x/Tcf21/Kdm5a/Tada2a/Morf4l1/Rcor1/Tgfb1/Vegfa/Zbtb7b/Brms1l/Akap8l/Morf4l2/Akap8/Sphk2/Sirt2/Lrrk2/Ing2/Znhit1/Hdac8/Mier2/Prdm5/Mier1/Nipbl/Sfpq/Suds3/Hopx/Hdac9/BC004004/Tbl1xr1/Jdp2/Sirt1	57
BP	GO:0045637	regulation of myeloid cell differentiation	140/10580	215/23174	6.20129745055124e-09	5.68241337815818e-08	2.29515566222642e-08	Isg15/Tmem64/Nckap1l/Thoc5/Acvr1b/Acvr2a/Apc/Zfp36l1/C1qc/Casp8/Ctnnb1/Runx1/Cd4/Cdk6/Cebpb/Ccr1/Creb1/Csf1/Csf1r/Csf3r/Dll1/Fadd/Fas/Fbn1/Fes/Fgfr3/Fos/Gabpa/Gata2/Gnas/Hcls1/Hif1a/Hmgb1/Hmgb3/Hoxa7/Hoxb8/Hspa9/Id2/Il4/Inhba/Inpp5d/Itgb3/Eif6/Jag1/Jun/Mafb/Ldb1/Lef1/Lif/Lmo2/Lox/Zbtb7a/Ppargc1b/Lyn/Mef2c/Meis1/Kitl/Mitf/Meis2/Myc/Nf1/Notch2/Pik3r1/Prkca/Pou4f1/Med1/Ptk2b/Ptpn2/Rara/Rarg/Rb1/Ripk…	140
BP	GO:0019827	stem cell population maintenance	112/10580	165/23174	6.24352235941085e-09	5.71277751837796e-08	2.3074198928827e-08	Kdm3a/Pelo/Med21/Jmjd1c/Braf/Raf1/Apc/Bmpr1a/Zfp36l2/Aspm/Ctnnb1/Cdh2/Crebbp/Smc3/Ddx6/Dll1/Eif4e/Elf5/Eomes/Fancc/Fgf10/Fgfr1/Fgfr3/Fzd7/Gata2/Hes1/Klf4/Ldb1/Ldb2/Lif/Lrp5/Fut10/Mmp24/Mtf2/Ncoa3/Nfya/Pcm1/Prrx1/Prox1/Dicer1/Rest/Spi1/Sfrp1/Ski/Smarca4/Sox2/Sox4/Sox9/Stag2/Dis3l2/Mettl14/Tal1/Tbx3/Hnf1b/Tcf7l1/Tcf7l2/Vps72/Cdc73/Tead1/Tead3/Tead4/Zfp322a/Klf10/Trp63/Ctr9/Wnt7a/Yap1/Tut4/Cnot3/Set…	112
BP	GO:0060538	skeletal muscle organ development	135/10580	206/23174	6.26499558806751e-09	5.72409335270238e-08	2.31199041591475e-08	Prkaa1/Ankrd1/Foxp1/Foxp2/Adrb2/Fgfrl1/Nr2f2/Rhoa/Arntl/Atf3/Bcl2/Smyd1/Klf5/Btg2/Cacna1s/Ctnnb1/Cav1/Cflar/Col19a1/Cops2/Dll1/Dmd/Egr1/Egr2/Eln/Emd/Eomes/Foxn2/Flot1/Fos/Gata4/Tsc22d3/Gpc1/Gpx1/Hdac5/Hdac6/Hlx/Hmgcr/Nr4a1/Hivep3/Large1/Maff/Mef2c/Meg3/Meox2/Met/Msc/Cited2/Mtm1/Myc/Myl6/Nf1/Nfatc3/Notch1/Pax5/Pitx1/Pitx2/Pmp22/Phox2b/Ppp3ca/Ripor2/Rb1/Ryr1/Shh/Shox2/Sin3b/Six1/Six4/Ski/Skil/Sox11…	135
BP	GO:0002062	chondrocyte differentiation	86/10580	120/23174	6.51874134758413e-09	5.94728709882639e-08	2.40213950506041e-08	Snx19/Adamts7/Trip11/Axin2/Bmp2/Bmp4/Bmp6/Bmpr1a/Bmpr1b/Bmpr2/Ctnnb1/Runx3/Col11a2/Col12a1/Col6a1/Col6a2/Col6a3/Col7a1/Eif2ak3/Fgf18/Fgf9/Fgfr1/Ccn2/Gdf5/Gli2/Gli3/Gpld1/Hspg2/Ltbp3/Smad3/Maf/Matn2/Matn4/Mdk/Mef2c/Nfib/Ccn3/Prkca/Por/Pthlh/Pth1r/Rarg/Rela/Sfrp2/Glg1/Shox2/Snai2/Sox5/Sox6/Sox9/Creb3l2/Arid5a/Efemp1/Wnt9a/Tgfb1/Tgfbr1/Tgfbr2/Thrb/Rarb/Ccn4/Wnt7a/Zbtb16/Grem1/Adamts12/Osr1/Mex3c/Sul…	86
BP	GO:1901863	positive regulation of muscle tissue development	65/10580	85/23174	6.54443881431007e-09	5.96207860677582e-08	2.40811387034567e-08	Prkaa1/Parp2/Adrb1/Adrb2/Slc25a4/Arntl/Bcl2/Bmp10/Bmp4/Bmpr1a/Ctnnb1/Creb1/Dll1/Edn1/Efnb2/Erbb3/Fgf2/Fgf9/Fgfr1/Fgfr2/Flot1/Gata4/Gata6/Kat2a/Gja1/Gli1/Gpc1/Nr3c1/Hey2/Hmgcr/Igf1/Mef2c/Mtm1/Ncam1/Notch1/Pim1/Ppargc1a/Shh/Shox2/Sox17/Nrg1/Tbx2/Tbx5/Myocd/Tgfb1/Tgfbr3/Ccn4/Wnt2/Wnt3a/Yap1/Zfpm2/Cyp26b1/Akap6/Grem1/Mrtfb/Mapk14/Lmod3/Ep300/Usp2/Gsk3b/Mtor/Cdon/Rbm24/Rps6kb1/Sirt1	65
BP	GO:0003181	atrioventricular valve morphogenesis	24/10580	24/23174	6.62930950571353e-09	6.03065695411219e-08	2.43581301360058e-08	Acvr1/Bmp2/Bmpr1a/Bmpr2/Efna1/Gata4/Hey1/Hey2/Ccn1/Smad4/Smad6/Mdm2/Mdm4/Notch1/Slit3/Sox4/Tbx5/Tgfb2/Tgfbr2/Twist1/Zfpm1/Zfpm2/Dchs1/Heyl	24
BP	GO:0001954	positive regulation of cell-matrix adhesion	44/10580	52/23174	6.73517971289955e-09	6.10928422442808e-08	2.46757096795226e-08	Col16a1/Abl1/Cd3e/Cdh13/Cdk6/Cfl1/Csf1/Dag1/Dmd/Emp2/Fmn1/Ilk/Itgb1bp1/Itgb3/Jup/Kdr/Smad3/Myoc/Ninj1/Nrp1/Pcsk5/Prkcz/Ptk2b/Ptprj/Rac1/Rock1/Ccl25/Sdc4/Tek/Utrn/Vegfa/Vegfc/Wnt4/Epb41l5/Fermt1/Disc1/Map4k4/Iqgap1/Gsk3b/Ccl28/Tsc1/Ppm1f/Skap1/Plekha2	44
BP	GO:0072698	protein localization to microtubule cytoskeleton	44/10580	52/23174	6.73517971289955e-09	6.10928422442808e-08	2.46757096795226e-08	Mapre3/Numa1/Champ1/Csnk1d/Apc/Cep131/Bicd1/Dvl1/Mapre1/Ttbk2/Htt/Cep250/Mid1/Map1a/Pcm1/Stil/Aurka/Nudcd3/Mapre2/Abhd17a/Golgb1/Abhd17b/Mark4/Mid2/Ccdc14/Kif20b/Mcph1/Disc1/C2cd3/Cep63/Hook3/Hnrnpu/Pibf1/Spag5/Pard6a/Gsk3b/Cript/Ubxn2b/Abhd17c/Cep192/Fam83d/Cep72/4933427D14Rik/Cep83	44
BP	GO:1904950	negative regulation of establishment of protein localization	136/10580	208/23174	6.86515158636903e-09	6.21820502477172e-08	2.51156463314456e-08	Dph3/Lgr4/Ogt/Pde4c/Parp1/Adra2a/Angpt1/Akap1/Derl2/Apod/Apoe/Arg2/Bard1/Cd22/Cd34/Cd84/Chga/Csk/Cyp51/Rhbdf1/Dmtn/F2r/F2rl1/Gas6/Gdi1/Hadh/Hmgcr/Dnaja1/Hsph1/Idua/Inhbb/Irs1/Itgb1bp1/Kcnb1/Kcnq1/Mdfic/Anxa1/Tlr8/Cd200/Gbp4/Mapt/Neo1/Nf1/Ccn3/Oprm1/Pde1c/Pde3b/Lypla1/Pml/Ppp2ca/Ppp3ca/Inpp5k/Ptger3/Ptger4/Ptpn11/Ptpn22/Rab23/Rangap1/Rest/Trim27/Cx3cl1/Foxp3/Sfrp1/Srebf1/Frmd4a/Rab11fip3/Os9/Nlrp3…	136
BP	GO:0061180	mammary gland epithelium development	60/10580	77/23174	7.03717798491844e-09	6.36484903787012e-08	2.57079489581572e-08	Etv5/Scrib/Orai1/Ar/Areg/Phb2/Brca2/Btrc/Ddr1/Cav3/Ccnd1/Cebpb/Csf1/Elf5/Epha2/Esr1/Fgf10/Fgf2/Fgfr2/Gata3/Gli2/Gpx1/Nr3c1/Hif1a/Id2/Jak2/Lats1/Lrp5/Lrp6/Msx1/Ncoa3/Ntn1/Pgr/Pml/Med1/Prlr/Ptch1/Pthlh/Robo1/Ccl11/Slc12a2/Slit2/Src/Stat5a/Stat6/Tbx3/Agap2/Tgfb1/Tnfsf11/Wnt4/Wnt5a/Smo/Zfp703/Deaf1/Irf6/Rtn4/Rreb1/Pygo2/Kdm5b/Lbh	60
BP	GO:0042770	signal transduction in response to DNA damage	68/10580	90/23174	7.08248906124085e-09	6.38744996254806e-08	2.57992352423362e-08	Spred3/Ankrd1/Babam2/Pttg1ip/Abl1/Spred1/Spred2/Stk33/Atm/Bcl3/Bid/Brca1/Brca2/Cd44/Cdkn1a/Cradd/Gadd45a/Dyrk1a/Foxm1/Grb2/Hic1/Hipk2/Mdm2/Myo6/Npm1/Pla2r1/Pml/Prkdc/Uimc1/Snai2/Snai1/Sox4/Brcc3/Cdc14b/Twist1/Usp10/Atrx/Dyrk3/Smyd2/Acer2/Zmpste24/Sesn2/Atad5/Atr/Mapk14/Nbn/Prpf19/Ing4/E2f7/Batf/Psmd10/Ppm1d/Fzr1/Foxo3/March7/Pidd1/Pcbp4/Kmt5a/Babam1/Triap1/Abraxas1/Cdc5l/Rint1/Senp2/Dtl/Kat5/Sirt…	68
BP	GO:0071774	response to fibroblast growth factor	68/10580	90/23174	7.08248906124085e-09	6.38744996254806e-08	2.57992352423362e-08	Prkd2/Frs3/Fgfrl1/Zfp36l1/Zfp36l2/Ctnnb1/Cd44/Crkl/Egr3/Elk1/Fgf1/Fgf10/Fgf18/Fgf2/Fgf7/Fgf9/Fgfbp1/Fgfr1/Fgfr2/Fgfr3/Ccn2/Gata3/Gpc1/Grb2/Hhip/Nr4a1/Ndst1/Hyal1/Hyal2/Ier2/Itgb1bp1/Kif16b/Kl/Ngfr/Nrxn1/Pdgfb/Sfrp1/Shcbp1/Sos1/Dstyk/Tcf7l2/Thbs1/Shisa2/Wnt4/Wnt5a/Zfp36/Ofd1/Spry1/Spry2/Spry4/Sulf1/Creb3l1/Setx/Iqgap1/Apln/Frs2/Fat4/Flrt1/Flrt2/Dll4/Cxcl13/Smoc2/Fgf22/Flrt3/Sulf2/Fgfbp3/Cep57/Fam2…	68
BP	GO:0071901	negative regulation of protein serine/threonine kinase activity	80/10580	110/23174	7.25777451363005e-09	6.53615624536941e-08	2.63998674813387e-08	Spred3/Stk38/Aida/Abl1/Spred1/Spred2/Apc/Apoe/Nr2f2/Bmp4/Cav1/Cav3/Cdkn1a/Cdkn1b/Cdkn2c/Fem1a/Ptpn6/Hhex/Hipk3/Hmgcr/Dnaja1/Hyal2/Inppl1/Lats1/Sh2b3/Lrp5/Lrp6/Lyn/Men1/Nf1/Dusp8/Prkca/Pkib/Inpp5k/Prkar1a/Prkar1b/Prkar2a/Mapk8ip1/Pten/Hexim1/Ptpn1/Dusp1/Ptpn22/Ptprj/Rgs2/Sfrp2/Sfrp1/Smpd1/Sorl1/Myocd/Cd300a/Tesk1/Tnfaip3/Trp73/Paqr3/Dusp7/Mapk7/Spry1/Spry2/Spry4/Dusp5/Lax1/H2afy/Dusp4/Lats2/Gsk3b/…	80
BP	GO:0048771	tissue remodeling	127/10580	192/23174	7.45217524651354e-09	6.70162712440402e-08	2.70682127770359e-08	Tmem64/Lgr4/Abr/Bcr/Acp5/Acvr2b/Acvrl1/Adra1b/Adrb2/Ager/Angpt2/Ahr/Atg5/Atp7a/Bak1/Cspg4/Bmpr2/Ctnnb1/Cav1/Cd24a/Cd38/Tpp1/Ccr2/Csf1r/Csk/Ctss/S1pr1/Efna2/Efna4/Egfr/Elf3/Epas1/Epha2/Erg/F2r/Fgf10/Fgfr3/Flt4/Gata4/B4galt1/Gja1/Gja5/Hand2/Hif1a/Htr1b/Idua/Igf1/Igfbp5/Il7/Inpp5d/Itga4/Itgav/Itgb3/Jag1/Lepr/Lif/Lipa/Anxa1/Lrp5/Lrp6/Ltbp3/Ppargc1b/Mdk/Mdm2/Mef2c/Mertk/Foxc1/Mitf/Mmp14/Mmp2/Mmp9/Nf1/…	127
BP	GO:0000956	nuclear-transcribed mRNA catabolic process	77/10580	105/23174	7.46730477973633e-09	6.70563969220323e-08	2.70844197424422e-08	Pan2/Smg6/Cnot6/Pelo/Exosc4/Dxo/Atm/Zfp36l1/Zfp36l2/Btg2/Noct/Gspt1/Gspt2/Magoh/Pabpc1/Cnot7/Ptbp1/Casc3/Eif4a3/Upf1/Ssb/Dis3l2/Cpeb3/Tent4a/Pde12/Tnrc6b/Tent4b/Tnrc6c/Tob1/Etf1/Smg7/Zfp36/Helz2/Smg5/Zc3h12a/Thrap3/Cnot6l/Samd4b/Smg1/Tnrc6a/Pcid2/Ago1/Ago2/Xrn1/Ctif/Dcp1b/Upf2/Nanos1/Edc3/Rc3h1/Exosc9/Exosc10/Pnrc2/Gtpbp2/Rbm8a/Lsm7/Exosc7/Prpf18/Mtpap/Patl2/Ncbp2/Upf3b/Polr2d/Dcps/Mrto4/Dcp2/Nba…	77
BP	GO:0002698	negative regulation of immune effector process	94/10580	134/23174	7.83369184860185e-09	7.02462010846095e-08	2.83727978659474e-08	Dusp22/Abr/Bcr/Angpt1/Gfer/Bcl6/C1qbp/Cd22/Cd59a/Cd84/Ccr2/Crk/Cr1l/Muc4/Fcgr2b/Fer/Fgl2/Grn/Ptpn6/Hfe/Foxj1/Hlx/Igf2/Il2ra/Il4/Il4ra/Il7r/Irf1/Itch/Cd47/Jak3/Loxl3/Anxa1/Havcr2/Smad7/Cd46/Ppm1b/Ppp3cb/Prkdc/Ptprc/Rps19/Foxp3/Serpinb9/Spn/Il20rb/Rnf26/Tap1/Tap2/Cd300a/Nploc4/Tgfb1/Tgfb2/Tgfb3/Tnf/Tnfaip3/Tnfsf4/Vpreb3/Ilrun/Thoc1/Zfp35/Zbtb7b/Zc3h12a/Parp3/Gpatch3/Mill2/Siglecg/Nod2/Ceacam1/Sh2d1…	94
BP	GO:0150063	visual system development	239/10580	400/23174	8.02608733838041e-09	7.18689245143295e-08	2.90282241118212e-08	Tdrd7/Sco2/Phactr4/Pds5b/Zfp513/Scrib/Ift140/Jmjd6/Celf4/Grm6/Rdh13/Shroom2/Foxp2/Ache/Acvr2b/Acvrl1/Ahr/Aldh1a1/Apc/Aqp5/Bak1/Bcl2/Bdnf/Bfsp1/Prdm1/Bmp4/Bmp6/Bmpr1b/Bmpr2/C1qa/Cacna1c/Cacna1s/Casp6/Ctnnb1/Cdkn1b/Cdkn1c/Cnga3/Cntf/Col4a1/Col5a1/Col5a2/Col8a1/Cryab/Cyp1b1/Dlg1/Dll1/Egfr/Epha2/Ephb2/Fasl/Fat1/Fgf10/Fgf2/Fgf9/Fgfr2/Fgfr3/Fjx1/Foxf2/Flt1/Fzd4/Fzd5/Gas1/Gata3/Gdf11/Gpd2/Gja1/Gli3/Hcn1…	239
BP	GO:0032204	regulation of telomere maintenance	63/10580	82/23174	8.07898328144418e-09	7.22396712761851e-08	2.91779706144244e-08	Smg6/Fbxo4/Xrcc4/Stn1/Parp1/Atm/Hnrnpd/Ctnnb1/Cct2/Cct5/Ercc1/Hnrnpc/Lmna/Mapkapk5/Mre11a/Myc/Prkcq/Pkib/Pml/Rad50/Upf1/Src/Aurkb/Tcp1/Tent4b/Terf1/Terf2/Hmbox1/Atrx/Xrcc1/Smg7/Smg5/Smg1/Gnl3l/Atr/Dkc1/Map2k7/Map3k4/Rtel1/Nbn/Gnl3/Mapk15/Ercc4/Exosc10/Hnrnpu/Ppp1r10/Slx4/Hnrnpa2b1/Ylpm1/Terf2ip/Pnkp/Nek7/Ctc1/Ten1/Hdac8/Dcp2/Dhx36/Pinx1/Pot1b/Parn/Tnks2/Slx1b/Nat10	63
BP	GO:0050707	regulation of cytokine secretion	138/10580	212/23174	8.19502007425936e-09	7.31585091556231e-08	2.9549093906821e-08	Cd276/Lgr4/Abl1/Abl2/Parp1/Ager/Angpt1/Agtr1a/Aif1/Alox8/Atg5/Arg2/Casp1/Casp4/Cd14/Cd2/Cd34/Cd84/Ccr5/Ccr7/Csf1r/Cyp2j6/Dhx9/F2r/F2rl1/Fcnb/Fgr/Flt3/Fzd5/Gas6/Gata3/Hc/Hk1/Hmgb1/Hspd1/Hyal2/Ifnar1/Il17ra/Il1rap/Il4ra/Anxa1/Lpl/Lrp1/Tlr8/Il1rl1/Glmn/Lyn/Havcr2/Mbp/Mdk/Cd200/Ncl/Osm/Prkcz/Pml/Ptger4/Ptpn22/Ripk2/Rasgrp1/Trim27/Cx3cl1/Foxp3/Sptbn1/Src/Syk/Arid5a/Nlrp3/Tek/Tlr1/Tlr4/Tlr6/Tnf/Tnfaip3…	138
BP	GO:0050680	negative regulation of epithelial cell proliferation	98/10580	141/23174	8.20501892375347e-09	7.31585091556231e-08	2.9549093906821e-08	Rap1gap/Acvrl1/Ager/Apc/Apoe/Nr2f2/Ar/Atf2/Atpif1/Phb2/Bmp4/Gdf2/Brca2/Cask/Cav1/Runx3/Cdh1/Cdk6/Cdkn1b/Cdkn2b/Cxcr3/Dab2/Dlg1/Efnb2/Aimp1/Eng/Esr2/Fgfr2/Fgfr3/Flt1/Gas1/Gata3/Gdf5/Gja1/Isl1/Klf9/Lrp6/Mef2c/Men1/Nf1/Nfib/Ngfr/Nkx2-9/Npm1/Med1/Ppard/Pparg/Ptch1/Pten/Ptprk/Ptprm/Pex2/Rb1/Robo1/Sfrp2/Sfrp1/Snai2/Sox2/Sox9/Sparc/Stat1/Stk11/Strap/Mtss1/Cdc73/Tgfb1/Tgfb2/Tgfbr1/Tgfbr3/Ift88/Thbs1/Tnf/…	98
BP	GO:0031669	cellular response to nutrient levels	128/10580	194/23174	8.2342184953536e-09	7.3314868926052e-08	2.96122484132889e-08	Atg14/Itfg2/Bmt2/Rrp8/Prkaa1/Ehmt2/Atg5/Atf3/Bcl2/Cdkn1a/Cdkn2b/Comt/Dsc2/Eif2s1/Eif2ak3/Sesn1/Fas/Fes/Gas6/Glul/Pdia3/Hspa5/Foxa2/Foxa3/Hnrnpl/Impact/Inhbb/Jun/Kcnb1/Lpl/Usp33/Ucn2/Bmf/Bhlha15/Sik1/Ncoa1/Nfe2l2/Mybbp1a/P2rx4/Pick1/Pik3c2a/Pim1/Prkd1/Med1/Eif2ak2/Xpr1/Ryr1/Slc2a1/Snai2/Srebf1/Srebf2/Srf/Eif4g1/Tcf7l2/Fnip1/Zfyve1/Klf10/Trim24/Top2b/Hsp90b1/Ulk1/Usf1/Usf2/Wnt4/Wrn/Xbp1/Pik3c3/Amig…	128
BP	GO:1990845	adaptive thermogenesis	106/10580	155/23174	8.39852783097552e-09	7.46720593288715e-08	3.01604245191885e-08	Kdm3a/Arrdc3/Lgr4/Prkab2/Ogt/Acadl/Ache/Acvr2b/Adam17/Adrb1/Adrb2/Adrb3/Aldh1a1/Fabp4/Apc/Arntl/Cav1/Cebpb/Cxcr4/Ccr2/Cpt2/Ddit3/Dio2/Dync1h1/Epas1/Acsl1/Lpin1/G0s2/Gja1/Gnas/Bscl2/Cmklr1/Grb10/Hadh/Hsf1/Id1/Igf1r/Il15/Il18r1/Il4/Il4ra/Irf4/Jak2/Lama4/Lepr/Elovl6/Mfn2/Ppargc1b/Mfap2/Notch1/Npr3/Pctp/Per2/Phox2b/Pparg/Ppargc1a/Prkab1/Prlr/Rb1/Rheb/Scd1/Stat6/Stk11/Tfe3/Syk/Pm20d1/Appl2/Flcn/Kdm6b/…	106
BP	GO:1901983	regulation of protein acetylation	58/10580	74/23174	8.47266285304429e-09	7.52248004155881e-08	3.03836794551633e-08	Prkaa1/Arrb1/Atg5/Arntl/Brca1/Ctbp1/Ctcf/Gata2/Gata3/Kat2a/Hdac2/Isl1/Lif/Smad4/Nap1l2/Nfe2/Foxp3/Spi1/Sin3a/Snai2/Snca/Sox4/Kmt2a/Myocd/L3mbtl2/Arid5a/Flcn/Taok1/Tada2a/Kat7/Tgfb1/Twist1/Rapgef3/Xbp1/Zmpste24/Tada2b/Brd7/Cep295/Auts2/Ep300/Camk1/Paxip1/Rps6ka4/Sphk2/Gsk3b/Park7/Terf2ip/Noc2l/Klf15/Pih1d1/Setd5/Rps6ka5/Iws1/Fam161a/Atg7/Kat5/Sirt1/Zfp451	58
BP	GO:0038061	NIK/NF-kappaB signaling	78/10580	107/23174	9.3741641796965e-09	8.31114189472104e-08	3.35691247886986e-08	Lrrc19/Fbxw11/Card10/Nod1/Cops8/Zfp91/Nr3c2/Ager/Tirap/Birc3/Birc2/App/Rhoa/Calr/Cd14/Crebbp/Eda/Edar/Edn1/Egfr/Tlr3/Hmgb1/Irak1/Il18r1/Ilk/Tlr7/Rtkn2/Havcr2/Ccn3/Pdcd4/Ppm1a/Ppm1b/Eif2ak2/Dicer1/Ptp4a3/Ptpn22/Rel/Rela/Sphk1/Rassf2/Nlrp3/Tek/Tlr1/Tlr4/Tnf/Traf2/Traf4/Traf6/Zc3h12a/Ago1/Grem1/Tlr2/Nod2/Cpne1/Nlrc3/Rc3h2/Samd5/Tnfsf15/Ep300/Nlrp12/Rc3h1/Tnfsf14/Nfat5/Litaf/Terf2ip/Akip1/Smpd3/Actn4…	78
BP	GO:1905037	autophagosome organization	72/10580	97/23174	9.60152424828321e-09	8.50072977812792e-08	3.43348798915628e-08	Atg14/Tbc1d14/Pip4k2b/Ehmt2/Pip4k2c/Atg5/Synpo2/Rb1cc1/Ctsd/Epm2a/Irgm1/Mfn2/Mtm1/Pik3c2a/Pikfyve/Pip4k2a/Psen1/Rab23/Rab33b/Rab7/Ubxn2a/Pacs2/Ift88/Ulk1/Fez2/Pik3c3/Rab3gap1/Lrsam1/Ambra1/Smcr8/Pik3c2b/Atg9a/Bag3/Ulk2/Atg2a/Rufy4/Atg13/Rnf5/Irgm2/Ubqln2/Wdr45/Sh3glb1/Ift20/Becn1/Nupr1/Gabarapl1/Trp53inp1/Ralb/Emc6/Atg4b/Atg4a/Lrrk2/Wdr45b/Map1lc3b/Atg12/Stx17/Atg3/Ubxn2b/Atg101/Tmem173/C9orf72/A…	72
BP	GO:0030511	positive regulation of transforming growth factor beta receptor signaling pathway	27/10580	28/23174	9.86005851579549e-09	8.7051022233554e-08	3.5160350591512e-08	Npnt/Adam17/Axin1/Cdkn2b/Crebbp/Dab2/Got1/Hipk2/Hsp90ab1/Smad4/Men1/Cited2/Furin/Stk11/Myocd/Flcn/Tgfb1i1/Tgfbr3/Thbs1/Itga8/Fermt1/Ep300/Snw1/Gipc1/Ing2/Lrg1/Rnf111	27
BP	GO:1903846	positive regulation of cellular response to transforming growth factor beta stimulus	27/10580	28/23174	9.86005851579549e-09	8.7051022233554e-08	3.5160350591512e-08	Npnt/Adam17/Axin1/Cdkn2b/Crebbp/Dab2/Got1/Hipk2/Hsp90ab1/Smad4/Men1/Cited2/Furin/Stk11/Myocd/Flcn/Tgfb1i1/Tgfbr3/Thbs1/Itga8/Fermt1/Ep300/Snw1/Gipc1/Ing2/Lrg1/Rnf111	27
BP	GO:0043902	positive regulation of multi-organism process	116/10580	173/23174	1.01113112193403e-08	8.91440425312387e-08	3.60057321341239e-08	Fam170b/Nod1/Pkn2/Hyal3/Adarb1/Acvr1b/Vps4a/Apoe/Ar/Bad/Bmp6/C1qbp/Cd4/Cfl1/Chd1/Ccr5/Smc3/Dhx9/Ednrb/F2rl1/Fcer2a/Fmr1/Grn/Hdac2/Inhba/Inhbb/Acod1/Jun/Mdfic/Kpna6/Lef1/Lgals1/Cd180/Havcr2/Notch1/P2ry1/P2ry2/P4hb/Pabpc1/Pcx/Prf1/Prkca/Plat/Plcb1/Cnot7/Ptafr/Ripk2/Rab7/Trim30a/Shh/Vps4b/Smarca4/Sp1/Cfap69/Srpk1/Srpk2/Trim21/Stau1/Hdac4/Aurka/Pde12/Lhfpl2/Top2a/Top2b/Traf6/Unc13b/Lrsam1/Gtf2b/Rsf1/…	116
BP	GO:1903038	negative regulation of leukocyte cell-cell adhesion	92/10580	131/23174	1.02929196854853e-08	9.06180576231943e-08	3.66010943260955e-08	Cd276/Dusp22/Pawr/Adora2a/Arg2/Bcl6/Bmp4/Runx1/Runx3/Cbfb/Cd24a/Cd44/Cd80/Cd86/Cebpb/Dlg1/Erbb2/Fgl2/Dtx1/Gli3/Ptpn6/Hfe/Foxj1/Hlx/Il2ra/Il4/Il4ra/Irf1/Itch/Jak3/Klf4/Loxl3/Anxa1/Glmn/Mad1l1/Havcr2/Smad7/Mdk/Pla2g2d/Ppara/Prkar1a/Ptpn2/Ptpn22/Ripor2/Ccl25/Cxcl12/Foxp3/Sftpd/Shh/Slfn1/Spn/Btla/Cblb/Sdc4/Il20rb/Cd300a/Tgfb1/Tnfsf4/Zfp35/Zbtb7b/Tmem131l/Zc3h12a/Tnfrsf14/Wnk1/Zc3h12d/Lax1/Vtcn1/Pde5a…	92
BP	GO:0050868	negative regulation of T cell activation	85/10580	119/23174	1.03180264843125e-08	9.07120482243197e-08	3.66390576078938e-08	Cd276/Dusp22/Pawr/Adora2a/Arg2/Bcl6/Bmp4/Runx1/Runx3/Cbfb/Cd24a/Cd44/Cd80/Cd86/Cebpb/Dlg1/Erbb2/Fgl2/Dtx1/Gli3/Ptpn6/Hfe/Foxj1/Hlx/Il2ra/Il4/Il4ra/Irf1/Itch/Jak3/Loxl3/Anxa1/Glmn/Mad1l1/Havcr2/Smad7/Mdk/Pla2g2d/Prkar1a/Ptpn2/Ptpn22/Ripor2/Foxp3/Sftpd/Shh/Slfn1/Spn/Btla/Cblb/Sdc4/Il20rb/Cd300a/Tgfb1/Tnfsf4/Zfp35/Zbtb7b/Tmem131l/Zc3h12a/Tnfrsf14/Zc3h12d/Lax1/Vtcn1/Pde5a/Ceacam1/Zfp608/Rc3h2/Rc3h1/L…	85
BP	GO:0070661	leukocyte proliferation	201/10580	329/23174	1.06392616447397e-08	9.34055847749075e-08	3.77269907190711e-08	Cd276/Nckap1l/Ticam1/Card11/Abl1/Chrnb2/Pawr/Adk/Ager/Ahr/Aif1/Tirap/Arg2/Atm/Bcl2/Bcl6/Prdm1/Blm/Bmi1/Bmp4/Btk/Ctnnb1/Cd151/Cd22/Cd24a/Cd28/Cd38/Cd3e/Cd4/Cd44/Cd6/Cd80/Cd86/Cdkn1a/Cebpb/Coro1a/Clu/Cxcr4/Ccr2/Ccr7/Cr2/Csf1/Csf1r/Dlg1/Efnb1/Ephb6/Epo/Erbb2/F2rl1/Fadd/Fcgr2b/Fgf10/Flt3/Flt3l/Gja1/Ptpn6/Hells/Hes1/Foxj1/Hhex/Hspd1/Igf1/Igf2/Il12rb1/Il15/Il2ra/Il4/Il6ra/Il6st/Il7/Il7r/Inpp5d/Irf1/Itc…	201
BP	GO:0048705	skeletal system morphogenesis	165/10580	262/23174	1.08205490938538e-08	9.48646744825171e-08	3.83163244724e-08	Plekha1/Ift140/Slc39a3/Trip11/Acp5/Acvr2b/Dscaml1/Alpl/Axin1/Axin2/Barx2/Bmi1/Bmp4/Bmp6/Bmpr1b/Ctnnb1/Col11a2/Col12a1/Col13a1/Col6a1/Col6a2/Col6a3/Col7a1/Col1a1/Dlg1/Eya1/Fbn2/Fgf18/Fgfr2/Fgfr3/Fgr/Ccn2/Fmn1/Gas1/Gli3/Gnas/Has2/Hhip/Hoxa2/Hoxa4/Hoxa7/Hoxb4/Hoxb6/Hoxb7/Hoxb8/Hoxd8/Hspg2/Ndst1/Hyal1/Hyal2/Idua/Inppl1/Lrp5/Lrp6/Ltbp3/Ppargc1b/Smad2/Smad3/Matn2/Matn4/Mef2c/Men1/Foxc1/Mmp14/Mmp16/Mmp2…	165
BP	GO:0045844	positive regulation of striated muscle tissue development	64/10580	84/23174	1.10432431110409e-08	9.65477415799762e-08	3.89961238325607e-08	Prkaa1/Parp2/Adrb1/Adrb2/Slc25a4/Arntl/Bcl2/Bmp10/Bmp4/Bmpr1a/Ctnnb1/Creb1/Dll1/Edn1/Efnb2/Erbb3/Fgf2/Fgf9/Fgfr1/Fgfr2/Flot1/Gata4/Gata6/Kat2a/Gja1/Gli1/Gpc1/Nr3c1/Hey2/Hmgcr/Igf1/Mef2c/Mtm1/Ncam1/Notch1/Pim1/Shh/Shox2/Sox17/Nrg1/Tbx2/Tbx5/Myocd/Tgfb1/Tgfbr3/Ccn4/Wnt2/Wnt3a/Yap1/Zfpm2/Cyp26b1/Akap6/Grem1/Mrtfb/Mapk14/Lmod3/Ep300/Usp2/Gsk3b/Mtor/Cdon/Rbm24/Rps6kb1/Sirt1	64
BP	GO:0048636	positive regulation of muscle organ development	64/10580	84/23174	1.10432431110409e-08	9.65477415799762e-08	3.89961238325607e-08	Prkaa1/Parp2/Adrb1/Adrb2/Slc25a4/Arntl/Bcl2/Bmp10/Bmp4/Bmpr1a/Ctnnb1/Creb1/Dll1/Edn1/Efnb2/Erbb3/Fgf2/Fgf9/Fgfr1/Fgfr2/Flot1/Gata4/Gata6/Kat2a/Gja1/Gli1/Gpc1/Nr3c1/Hey2/Hmgcr/Igf1/Mef2c/Mtm1/Ncam1/Notch1/Pim1/Shh/Shox2/Sox17/Nrg1/Tbx2/Tbx5/Myocd/Tgfb1/Tgfbr3/Ccn4/Wnt2/Wnt3a/Yap1/Zfpm2/Cyp26b1/Akap6/Grem1/Mrtfb/Mapk14/Lmod3/Ep300/Usp2/Gsk3b/Mtor/Cdon/Rbm24/Rps6kb1/Sirt1	64
BP	GO:0010463	mesenchymal cell proliferation	47/10580	57/23174	1.11615361897144e-08	9.74464117896455e-08	3.93591013005719e-08	Dchs2/Foxp1/Foxp2/Arhgap5/Bmp2/Bmp4/Bmpr1a/Ctnnb1/Fgf7/Fgf9/Fgfr1/Fgfr2/Gas1/Hand2/Hmgb1/Irs1/Kdr/Lmna/Lrp5/Lrp6/Msx1/Myc/Nfib/Mycn/Pdgfa/Prrx1/Shh/Shox2/Six1/Sox9/Zeb1/Tgfbr2/Trp63/Vegfa/Wnt11/Wnt2/Wnt5a/Dchs1/Osr1/Fbxw4/Smo/Fat4/Irs2/Syne1/Ctnnbip1/Phf14/Tbx18	47
BP	GO:0090100	positive regulation of transmembrane receptor protein serine/threonine kinase signaling pathway	79/10580	109/23174	1.16557548425267e-08	1.01620076199893e-07	4.10448655816839e-08	Numa1/Pelo/Bmp3/Npnt/Acvr1/Acvr1b/Acvr2a/Acvr2b/Acvrl1/Adam17/Parp1/Axin1/Bmp10/Bmp2/Bmp4/Bmp5/Bmp6/Gdf2/Bmpr1a/Bmpr2/Cdkn2b/Crebbp/Dab2/Eng/Fgf9/Gata4/Gata6/Gdf1/Gdf10/Gdf11/Gdf5/Gdf9/Got1/Hes1/Hfe/Hipk2/Hsp90ab1/Ccn1/Ilk/Inhba/Inhbb/Kdr/Smad2/Smad4/Men1/Cited2/Msx1/Neo1/Notch1/Notch2/Furin/Sox11/Stk11/Myocd/Flcn/Ube2o/Tgfb1/Tgfb1i1/Tgfb2/Tgfb3/Tgfbr1/Tgfbr3/Thbs1/Rnf165/Gdf15/Sulf1/Itga8/Crb2/F…	79
BP	GO:0032271	regulation of protein polymerization	137/10580	211/23174	1.1795106433148e-08	1.0268318894052e-07	4.14742622242468e-08	Tmsb15b2/Brk1/Plekhg2/Numa1/Cdc42ep2/Cdc42ep1/Nckap1l/Ttbk1/Kank1/Baiap2/Tbcd/Abl1/Apc/Arf6/Rhoa/Arpc1b/Capg/Capza1/Cav1/Cav3/Cdkn1b/Cfl1/Coro1a/Cttn/Dctn1/Dlg1/Dyrk1a/Mapre1/Eln/Dmtn/Eps8/Fer/Fes/Fmn1/Gda/Grb2/Hcls1/Hsp90aa1/Icam1/Stmn1/Lats1/Kirrel/Mecp2/Met/Map1b/Map2/Mapt/Nck1/Nck2/Nin/Pecam1/Pick1/Prkce/Ptk2b/Twf1/Tmsb4x/Rac1/Rdx/Trim27/Stmn2/Ccl11/Sgk1/Cyfip1/Slit2/Snca/Fchsd2/Spta1/Sptb/Sp…	137
BP	GO:0042116	macrophage activation	67/10580	89/23174	1.18103636022902e-08	1.0268318894052e-07	4.14742622242468e-08	Ticam1/Ttbk1/Jmjd6/Ager/Aif1/App/Atm/Slc7a2/C1qa/C5ar1/Casp1/Cd84/Cebpa/Clu/Csf2/Ctsc/Cx3cr1/Tlr3/Grn/Hmgb1/Hspd1/Il4/Il4ra/Jun/Lbp/Ldlr/Tlr7/Tlr8/Il1rl1/Havcr2/Cd200/Slc11a1/Prkce/Pparg/Rora/Cx3cl1/Snca/Sphk1/Syk/Sbno2/Nr1d1/Tmem106a/Thbs1/Tlr1/Tlr4/Tlr6/Tnf/Nr1h3/Wnt5a/Adgrf5/Pja2/Tnip2/Tlr2/Dysf/Tafa3/Myo18a/Mfhas1/Stap1/Nampt/Lrrk2/Crtc3/Muc5b/Shpk/Il33/Ulbp1/Tlr9/Kars	67
BP	GO:0060997	dendritic spine morphogenesis	54/10580	68/23174	1.19486768916428e-08	1.03742241631031e-07	4.19020189919198e-08	Dnm3/Baiap2/Adam10/Arc/Camk2b/Cask/Cdk5r1/Cfl1/Cux2/Dlg4/Dvl1/Eef2k/Efna1/Epha4/Epha5/Ephb2/Ephb3/Hdac6/Afdn/Myo5b/Ctnnd2/Pafah1b1/Pten/Nlgn1/Shank2/Dock10/Zfp365/Sipa1l1/Tiam1/Ube3a/Wnt7a/Itpka/Caprin2/Arhgap33/Sept7/Lzts3/Ppp1r9a/Shank1/Nlgn3/Ephb1/Stau2/Abi2/Ngef/Kalrn/Srcin1/Shank3/Lrrk2/Mfn1/Bhlhb9/Prmt3/Dhx36/Dnm1l/Opa1/Dtnbp1	54
BP	GO:0006289	nucleotide-excision repair	45/10580	54/23174	1.20105086822307e-08	1.04135251829658e-07	4.2060757809859e-08	Brca2/Ercc1/Ercc2/Ercc3/Fancc/Gtf2h1/Gtf2h4/Hmgb1/Hmgn1/Hus1/Mnat1/Nthl1/Ogg1/Pole/Rad23b/Rad51d/Rad52/Hus1b/Rbbp8/Xpa/Xpc/Ercc5/Neil3/Brip1/Gtf2h2/Usp7/Cetn2/Polk/Lig4/Ercc6/Fan1/Neil2/Ercc4/Slx4/Dclre1a/Poll/Gtf2h5/Xab2/Pold3/Rpa1/Polr2i/Uvssa/Ercc8/Sirt1/Cul4a	45
BP	GO:0032231	regulation of actin filament bundle assembly	76/10580	104/23174	1.20909107912773e-08	1.04594042461334e-07	4.22460656792436e-08	Tmsb15b2/Synpo/Braf/Abl1/Synpo2/Rhoa/Arhgap6/Cfl1/S1pr1/Ccn2/Gpr65/Lpar1/Id1/Itgb1bp1/Cd47/Stmn1/Smad3/Met/Myoc/Nf2/Nrp1/Pik3r1/Prkcq/Inpp5k/Ptger4/Pxn/Rac1/Rdx/Rock1/Rock2/Cx3cl1/Phldb2/Swap70/Sdc4/Mtss1/Tacr1/Tesk1/Tgfb3/Tgfbr1/Tpm1/Rapgef3/Wnt11/Wnt4/Asap3/Ppfia1/Arhgef10/Fhod1/Kank2/Coro2b/Alms1/Kank4/Wasf2/Ppp1r9a/Shank1/Sh3pxd2b/Arhgap28/Ppm1e/Arhgef15/Nox4/Dlc1/Prkn/Arhgef5/Tmeff2/Mtor/Tac…	76
BP	GO:0034620	cellular response to unfolded protein	59/10580	76/23174	1.20967020154932e-08	1.04594042461334e-07	4.22460656792436e-08	Dnajc3/Selenos/Hspa13/Derl2/Atf3/Bak1/Ccnd1/Creb3/Daxx/Ddit3/Eif2ak3/Hspa5/Hspa1l/Hsf1/Hspa1b/Hspa2/Hspa9/Bhlha15/Ppp1r15a/Nck1/Nck2/Nfe2l2/Pik3r1/Pmp22/Eif2ak2/Ptpn1/Ptpn2/Hspa1a/Stc2/Creb3l2/Parp16/Wfs1/Xbp1/Atf6/Ficd/Agr2/Amfr/Creb3l1/Cops5/Ern2/Eif2ak4/Tbl2/Bag3/Ep300/Hspa14/Stub1/Vapb/Herpud1/Bfar/Derl1/Pacrg/Derl3/Optn/Rnf121/Rhbdd1/Crebrf/Ern1/Herpud2/Hspb8	59
BP	GO:0010464	regulation of mesenchymal cell proliferation	39/10580	45/23174	1.21922038440944e-08	1.05274990884585e-07	4.25211042104624e-08	Foxp1/Foxp2/Arhgap5/Bmp4/Bmpr1a/Ctnnb1/Fgf9/Fgfr1/Fgfr2/Gas1/Hmgb1/Irs1/Kdr/Lmna/Lrp5/Lrp6/Myc/Nfib/Mycn/Pdgfa/Prrx1/Shh/Shox2/Six1/Sox9/Zeb1/Tgfbr2/Trp63/Vegfa/Wnt11/Wnt2/Wnt5a/Fbxw4/Smo/Irs2/Syne1/Ctnnbip1/Phf14/Tbx18	39
BP	GO:0055013	cardiac muscle cell development	73/10580	99/23174	1.22967428438926e-08	1.06031996593565e-07	4.28268626661886e-08	Maml1/Camk2d/Foxp1/Actc1/Parp2/Adra1b/Adra1a/Adrb1/Alpk3/Slc25a4/Speg/Atg5/Bmp10/Bmp4/Cav3/Csrp3/Edn1/Gata4/Nr3c1/Hdac2/Hey2/Igf1/Lmna/Smad4/Mef2a/Met/Myh11/Myh6/Myom1/Neb/Pdgfra/Pdgfrb/Pitx2/Ppara/Prkg1/Prox1/Dicer1/Rgs2/Rgs4/Slc8a1/Srf/Tbx3/Tcap/Myocd/Ttn/Vegfa/Ccn4/Fhod3/Yy1/Zmpste24/Mybpc2/Sorbs2/Akap6/Sgcb/Myom3/Map2k4/Tomm70a/Ep300/Hnrnpu/Gsk3b/Mtor/Gsk3a/Popdc2/Ctdp1/Cavin4/Nebl/Pi16/Atg7/…	73
BP	GO:0071407	cellular response to organic cyclic compound	281/10580	482/23174	1.2378505230916e-08	1.06590799837723e-07	4.30525661383841e-08	Mir208b/Mir1198/Epg5/Trim68/Adcy3/Kdm3a/Rapgef1/Foxp1/Rap1a/Ehmt2/Slc8a3/Adcy6/Adcy8/Parp1/Agtr1a/Agtr1b/Ahr/Alpl/Akt2/App/Ar/Rhoa/Arntl/Atp1a1/Phb2/Bdnf/Blm/Bmp2/Bmp4/Brca1/Zfp36l1/Zfp36l2/Btrc/Calr/Casp6/Casp7/Casq2/Ctnnb1/Cav1/Cdh1/Cdk4/Cdkn1b/Cebpa/Cftr/Clock/Clu/Cry2/Cyp1a1/Cyp1b1/Cyp7b1/Dab2/Daxx/Dhx9/Dnm2/Efna5/Egfr/Egr1/Eif4e/Eif4ebp1/Dmtn/Epha5/Esr1/Esr2/Ezh2/Fes/Flot1/Tlr3/Gabpa/Gdnf/Gl…	281
BP	GO:0007030	Golgi organization	86/10580	121/23174	1.24486942546664e-08	1.06902311591302e-07	4.31783873198954e-08	Akap9/Cog4/Tmed4/Csnk1d/Gbf1/Atl3/Trip11/Cit/Plk3/Dnm2/Htt/Bhlha15/Prkd1/Bcas3/Rab33b/Surf4/Hace1/Arfgef1/Lman2l/Nploc4/Ubxn2a/Trappc12/Ticam2/Sec16a/Stx16/Fhdc1/Golph3l/Gak/Fbxw8/Cog7/Atp8b4/Dnajc28/Map2k2/Zw10/Golga5/Prmt5/Tango2/Trappc11/Cog3/Myo18a/Vti1a/Arhgef7/Atp8b2/Atp8b1/Uso1/Atl2/Stx5a/Pdcd10/Ehd3/Stx6/Syne1/Blzf1/Golph3/Lrrk2/Lman2/Pi4k2b/Tbc1d20/Tmed9/Stx17/Camsap2/Ubxn2b/Tmed10/Dym/P…	86
BP	GO:0048565	digestive tract development	86/10580	121/23174	1.24486942546664e-08	1.06902311591302e-07	4.31783873198954e-08	Lgr4/Ovol2/Acvr2b/Bcl2/Prdm1/Bmp4/Klf5/Ctnnb1/Cbfa2t2/Cdh1/Cobl/Crkl/Ednrb/Egfr/Ephb3/Stx2/Fgf10/Fgf9/Fgfr2/Fgfr3/Foxf2/Gata4/Gata5/Gata6/Gli2/Gli3/Hes1/Hif1a/Hlx/Hrh2/Id2/Itga6/Smad2/Smad3/Ascl1/Notch1/Pcsk5/Pdgfa/Pdgfra/Pitx2/Dicer1/Rb1/Sfrp2/Sfrp1/Shh/Shox2/Sox11/Sox17/Ccdc40/Tbx2/Hnf1b/Tcf21/Tcf7/Tcf7l2/Myocd/Rarb/Trp63/Trp73/Wnt5a/Epb41l5/Dchs1/Agr2/Megf8/Spdef/Smo/Tigar/Fat4/Nckap1/Ccdc39/A…	86
BP	GO:0006937	regulation of muscle contraction	105/10580	154/23174	1.2692530268974e-08	1.08847537886454e-07	4.39640741132552e-08	Chrnb4/Sri/Dsp/Cald1/Ank2/Grk2/Scn4a/Slc8a3/Npnt/Pawr/Adora1/Adora2b/Adra1b/Adra1a/Adra2a/Adrb1/Adrb2/Agrn/Arg2/Rhoa/Atp1a1/Atp1b1/Atp2a1/Bmp10/Cacna1c/Calca/Casq2/Cav1/Cav3/Chga/Chrm3/Cttn/Dlg1/Dmd/Dsc2/Edn1/F2r/Myh7/Ccn2/Gata4/Gja5/Bscl2/Jup/Kcna1/Kcnj2/Kcnq1/Smad7/Mrvi1/P2rx4/Pde4b/Prkca/Prkg1/Ptafr/Ptger3/Ptger4/Ptgs1/Ptgs2/Rgs2/Ryr1/Ryr2/Scn5a/Shc1/Slc8a1/Slc9a1/Sstr2/Sphk1/Srf/Stc1/Hdac4/Ta…	105
BP	GO:0048639	positive regulation of developmental growth	138/10580	213/23174	1.28231237767974e-08	1.09817651309194e-07	4.43559078583612e-08	Acacb/Pls1/Syt17/Parp2/Adrb1/Adrb2/Agrn/Rims1/Rims2/Slc25a4/Apoe/Rnd2/Bcl2/Bdnf/Bmp10/Bmpr1a/Bmpr2/Cdh4/Cxcr4/Cntf/Creb1/Csf1/Celf1/Dlg1/Dll1/Edn1/Efna5/Eif4g2/Bcl11a/Fgf2/Fgf9/Fgfr1/Fgfr2/Foxs1/Flt3/Gata4/Gata6/Gdi1/Ghr/Gli1/Nr3c1/Hey2/Hlx/Hnrnpk/Hsf1/Igf1/Igf2/Il7/Ilk/Insr/L1cam/Lrp1/Mecp2/Mef2c/Afdn/Map1b/Mapt/Mtm1/Myo5b/Ncam1/Notch1/Nrp1/Musk/Ntn1/Ntrk3/Pafah1b1/Pim1/Plaa/Serpine1/Plcb1/Ppard…	138
BP	GO:0034599	cellular response to oxidative stress	168/10580	268/23174	1.29341474467711e-08	1.10617756259052e-07	4.46790743166658e-08	Adprhl2/Plekha1/Etv5/Prkaa1/Foxp1/Selenos/Abl1/Pawr/Parp1/Aif1/Abcd1/Gfer/Prdx6/Rhob/Arnt/Arntl/Atp7a/Hnrnpd/Bcl2/Bmp4/Btk/Ctnnb1/Cfl1/Cflar/Bcar1/Crk/Cyp1b1/Egfr/Eif2s1/Endog/Epas1/Ezh2/Fabp1/Fancc/Fer/Fos/Fzd1/Gata4/Gpx1/Hdac2/Hdac6/Hgf/Hif1a/Hsf1/Hsph1/Impact/Jak2/Jun/Anxa1/Oxr1/Ppargc1b/Mcl1/Met/Mgat3/Mmp2/Mmp9/Mpv17/Mapt/Nfe2l1/Nfe2l2/Ngfr/Nr4a3/Nos3/Slc11a2/Nr4a2/P4hb/Pdgfra/Pdgfrb/Prkd1/Pl…	168
BP	GO:0044262	cellular carbohydrate metabolic process	175/10580	281/23174	1.30572664286685e-08	1.11518990177459e-07	4.50430872796745e-08	Acacb/Phkb/Synj1/Ppp4r3b/Nhlrc1/Ppp1r3e/Prkag2/B3gnt5/Ogt/Braf/Gusb/Pygb/Pygl/Manba/Acadm/Adcyap1r1/Adra1b/Adrb1/Akt2/Bad/Glb1/Rb1cc1/Clk2/Epm2a/Ext1/Ext2/Ppp1r3a/Wdr5/Fbp2/Slc37a4/Gaa/Kat2a/Gfpt1/B4galt1/Gnmt/Got1/Gpld1/Grb10/Nr3c1/Gys1/Has1/Has2/Has3/Hif1a/Hk1/Hk2/Hmgb1/Foxa2/Hsd11b1/Ndst1/Ier3/Igf1/Igf2/Igfbp3/Igfbp5/Il6st/Inpp1/Inpp5b/Insr/Irs1/Lepr/Mecp2/Ndst2/Foxk1/Sik1/Ncoa2/Nfe2l1/P2ry1/E…	175
BP	GO:0032868	response to insulin	144/10580	224/23174	1.33509542643416e-08	1.13872589559907e-07	4.5993718039837e-08	Rhoq/Prkaa1/Rab31/Kank1/Eprs/Ogt/Grk2/Parp1/Akt2/Apc/Zfp36l1/Cdk4/Cish/Socs3/Bcar1/Cry2/Csrp3/Egr1/Egr2/Eif4ebp1/Eif4ebp2/Fer/Lpin1/Gnai2/Gpld1/Grb10/Grb2/Hnrnpk/Igf1r/Igf2/Inhbb/Inppl1/Insr/Irs1/Irs3/Eif6/Kl/Lpl/Rab8a/Myo5a/Nck1/Pde3b/Enpp1/Pdpk1/Pik3r1/Pik3r3/Prkca/Prkcb/Prkci/Prkcq/Prkcz/Plcb1/Ppara/Pparg/Inpp5k/Prkdc/Pten/Socs7/Ptpn1/Ptpn11/Ptpn2/Ptpre/Ptprf/Rab10/Rela/Srsf5/Sgk1/Zfp106/Sorbs…	144
BP	GO:0014020	primary neural tube formation	83/10580	116/23174	1.34615947772578e-08	1.14660683969976e-07	4.63120333800396e-08	Phactr4/Scrib/Prickle1/Ovol2/Abl1/Abl2/Adm/Apaf1/Bcl10/Bmp4/Bmp5/Celsr1/Cfl1/Cobl/Dvl1/Dvl3/Enah/Plxnb2/Fzd1/Fzd3/Fzd6/Kat2a/Lrp2/Hif1a/Lmo4/Lrp6/Glmn/Cited2/Mthfr/St14/Ptch1/Rab23/Rara/Rarg/Rock2/Sfrp2/Sema4c/Sfrp1/Stil/Ski/Hectd1/Spint1/Sdc4/Tfap2a/Tgfb1/Tgfb2/Tgif1/Traf6/Tulp3/Twist1/Kdm6a/Wnt5a/Kdm2a/Grhl3/Cc2d2a/Arhgap35/Gatad2a/Setd2/Kif20b/Sufu/Zeb2/Rgma/Grhl2/Luzp1/Mthfd1l/Shroom3/Kdm2b/C…	83
BP	GO:0043367	CD4-positive, alpha-beta T cell differentiation	62/10580	81/23174	1.36960051686956e-08	1.16499443153479e-07	4.70547175655493e-08	Tmem98/Nckap1l/Foxp1/Braf/Atp7a/Bcl3/Bcl6/Runx1/Runx3/Cbfb/Cd83/Ccr2/Ccr7/Fut7/Gata3/Hlx/Il18r1/Il2rg/Il4/Il4ra/Irf1/Irf4/Jak3/Lef1/Loxl3/Anxa1/Ly9/Smad7/Prkcz/Pla2g2d/Ptger4/Ripk2/Rara/Rora/Rorc/Ncor1/Satb1/Sema4a/Foxp3/Spn/Stat6/Nlrp3/Tgfb1/Tnfsf4/Zfp35/Zbtb7b/Shb/Zc3h12a/Gadd45g/Slamf6/Rc3h2/Gpr183/Rc3h1/Batf/Otud5/Socs5/Mtor/Tbx21/Rsad2/Sh3rf1/Sash3/Nfkbiz	62
BP	GO:0001659	temperature homeostasis	119/10580	179/23174	1.40610741913424e-08	1.19443124819971e-07	4.8243685561192e-08	Kdm3a/Arrdc3/Lgr4/Prkab2/Ogt/Acadl/Ache/Acvr2b/Adam17/Adora1/Adrb1/Adrb2/Adrb3/Aldh1a1/Fabp4/Apc/Arntl/Cav1/Cckar/Cebpb/Cxcr4/Ccr2/Ccr5/Cnr1/Cpt2/Ddit3/Dio2/Dync1h1/Ednrb/Egr1/Epas1/Acsl1/Lpin1/G0s2/Gja1/Gnas/Bscl2/Cmklr1/Gpx1/Grb10/Hadh/Hsf1/Htr2a/Id1/Igf1r/Il15/Il18r1/Il4/Il4ra/Irf4/Jak2/Lama4/Lepr/Elovl6/Mfn2/Ppargc1b/Mfap2/Notch1/Npr3/Pctp/Per2/Phox2b/Ppargc1a/Prkab1/Prlr/Ptger3/Ptgs2/Rb1/Rhe…	119
BP	GO:0006383	transcription by RNA polymerase III	32/10580	35/23174	1.40929078138423e-08	1.19551981805415e-07	4.82876534512219e-08	Ar/Cebpa/Crcp/Ell/Foxa2/Nab2/Tbp/Ice1/Snapc4/Gtf3c1/Tbpl1/Snapc5/Bdp1/Mtor/Zc3h8/Brf2/Polr3k/Polr3d/Gtf3c6/Polr3g/Chd8/Maf1/Polr3gl/Gtf3c5/Polr3f/Dhx36/Brf1/Rptor/Snapc1/Polr3h/Ice2/Gtf3c3	32
BP	GO:0048675	axon extension	94/10580	135/23174	1.42402129725031e-08	1.20638785370828e-07	4.87266189383989e-08	Sema3d/Aatk/Abl1/Apoe/Bdnf/Bmpr2/Cdh4/Cdk5r1/Ccr5/Cntf/Cttn/Dnm2/Dvl1/Eif4g2/Gdi1/Hsp90ab1/Hsp90aa1/Ifrd1/Ilk/Itgb1/L1cam/Lrp1/Map1b/Map2/Mapt/Myo5b/Ndn/Nrp1/Nrp2/Ntn1/Ntrk3/Pafah1b1/Ryk/Cxcl12/Sema3a/Sema3b/Sema3c/Sema3e/Sema3f/Sema4a/Sema4b/Sema4c/Sema4d/Sema4f/Sema5a/Sema6a/Sema6b/Sema6c/Sema7a/Cyfip1/Slit2/Slit3/Srf/Nrg1/Cdkl3/Spg11/Sema6d/Rab21/Eif2b2/Sema3g/Ulk1/Usp9x/Vcl/Vegfa/Wnt3a/Wnt5a/…	94
BP	GO:0031333	negative regulation of protein complex assembly	98/10580	142/23174	1.46152235091144e-08	1.23649118409547e-07	4.99425077622497e-08	Tmsb15b2/Kank1/Tbcd/Raf1/Birc2/Capg/Capza1/Cfl1/Clu/Cryab/Dyrk1a/Mapre1/Eif4ebp1/Dmtn/Eps8/Hey2/Impact/Stmn1/Arhgef2/Lmo4/Smad6/Map2/Oprd1/Pecam1/Prkcz/Ppm1a/Psen2/Ptger4/Twf1/Tmsb4x/Rdx/Trim30a/Sar1a/Stmn2/Sgk1/Slit2/Snca/Sorl1/Spta1/Sptb/Sptbn1/Src/Stxbp1/Arfgef1/Thra/Tmod1/Tpm1/Tubb4a/Ulk1/Fhod3/Gsn/Insig1/Twf2/Tlr2/Kank4/Ankrd27/Map3k7/Nlrc3/Add3/Hip1r/Lmod3/Xaf1/Ep300/Kif14/Tmod4/Tmod3/Tmod2…	98
BP	GO:0042035	regulation of cytokine biosynthetic process	77/10580	106/23174	1.5089815870525e-08	1.27321587331705e-07	5.14258366368158e-08	Cd276/Ticam1/Card11/Grk2/Adam33/Ager/Tirap/App/Bcl10/Bcl3/Cd28/Cd3e/Cebpb/Cebpg/Ccr2/Crebbp/Cx3cr1/Cybb/Egr1/Fcgr3/Tlr3/Gata3/Foxj1/Il4/Inhbb/Inpp5d/Irf1/Irf4/Klf4/Lbp/Ltb/Zfp287/Tlr7/Tlr8/Glmn/Mapkapk2/Mast2/Nfkb1/Prkcq/Ptafr/Ptprc/Rel/Rela/Foxp3/Spn/Stat5a/Stat5b/Syk/Trib2/Thbs1/Tia1/Tlr1/Tlr4/Tlr6/Tnf/Cd27/Tnfrsf8/Traf6/Wnt5a/Zfp36/Zfpm1/Tlr2/Map2k3/Card9/Nlrp12/Icosl/Irf3/Ube2j1/Tbk1/Nmi/Rnf1…	77
BP	GO:0120034	positive regulation of plasma membrane bounded cell projection assembly	77/10580	106/23174	1.5089815870525e-08	1.27321587331705e-07	5.14258366368158e-08	Brk1/Ccp110/Mien1/Dnm3/Rhoq/Cdc42ep2/Cdc42ep1/Ccdc88a/Zmynd10/Agrn/Apc/Atp7a/Cfl1/Ccr7/Cobl/Dnm2/Eps8/F2rl1/Ttbk2/Fmr1/Hap1/Htt/Hras/Hsp90aa1/Mns1/Neurl1a/Nrp1/Palm/Prkcq/Nlgn1/Bcas3/Ripor2/Rac1/Rp1/Cyfip1/Srf/Hdac4/Tgfb3/Tgfbr1/Cenpj/Dpysl3/Cep120/Zmynd8/Crocc/Tapt1/Arhgap35/Mark4/Atmin/Sept7/Twf2/Wasf2/Cdc42ep3/Auts2/Plekhm1/Cep135/Nckap1/Sept9/Pqbp1/Rala/Espn/Dynll1/Cdc42ep4/Mtor/Wrap73/Dzip1/…	77
BP	GO:0036293	response to decreased oxygen levels	146/10580	228/23174	1.5505875098962e-08	1.30656743796347e-07	5.27729232943366e-08	Wtip/Camk2d/Ogt/Raf1/Scn2a/Slc8a3/Egln1/Egln2/Chrna4/Chrna7/Chrnb2/Adam17/Adora1/Adrb2/Ager/Alas2/Birc2/Arnt/Arnt2/Atm/Atp1b1/Bach1/Bad/Bcl2/Bmp2/Bnip3l/Zfp36l1/Hyou1/Camk2g/Cat/Casp1/Cav1/Cd24a/Cd34/Cd38/Plk3/Cryab/Cybb/Edn1/Ednra/Egr1/Eif4ebp1/Eng/Epas1/Epo/Fabp1/Flt1/Fosl2/Gata6/Grin2b/Hif1a/Hmox2/Hp1bp3/Prmt2/Itpr1/Itpr2/Ajuba/Kcnd2/Kcnk2/Kcnk3/Kdr/Acot2/Smad3/Smad4/Mecp2/Mmp2/Cited2/Commd1/M…	146
BP	GO:0031532	actin cytoskeleton reorganization	74/10580	101/23174	1.55713338517872e-08	1.308574927705e-07	5.28540068259369e-08	Baiap2/Abl1/Rhoa/Rhod/Arhgdib/Cckar/Cd2ap/Bcar1/Csf1r/Cttn/S1pr1/Dmtn/Eps8/Fer/Fes/Fgf10/Fgf7/Lpin1/Gab1/S1pr2/Gpr65/Hras/F11r/Anxa1/Nphs2/Parvb/Mdk/Myh9/Nedd9/Notch2/Nrp1/Ntf3/Ntrk3/Pip5k1a/Bcas3/Ptk2b/Ptpn1/Arhgdia/Sema3e/Shc1/Tek/Sipa1l1/Tgfb1/Phactr1/Ezr/Rapgef3/Cdc42bpa/Farp2/Gsn/Micall2/Atp2c1/Cdc42bpg/Rhobtb2/Mkln1/Trpm2/Auts2/Cass4/Thsd7a/Whamm/Mink1/Rala/Stap1/Gmfg/Parvg/Tnik/Rhobtb1/Ant…	74
BP	GO:0055024	regulation of cardiac muscle tissue development	74/10580	101/23174	1.55713338517872e-08	1.308574927705e-07	5.28540068259369e-08	Foxp1/Parp2/Adrb1/Slc25a4/Apc/Bmp10/Bmp2/Bmp4/Bmpr1a/Cav3/Creb1/Dll1/Edn1/Efnb2/Erbb3/Fgf2/Fgf9/Fgfr1/Fgfr2/Fzd7/Gata4/Gata6/Kat2a/Gja1/Gli1/Nr3c1/Hdac2/Hey2/Igf1/Jarid2/Kcnk2/Lrp6/Smad4/Mef2c/Meis1/Cited2/Ncam1/Notch1/Pim1/Ppara/Pten/Rgs2/Rgs4/Ripk1/Sox6/Nrg1/Tbx2/Tbx5/Myocd/Tgfb1/Tgfbr1/Tgfbr2/Tgfbr3/Trp73/Ccn4/Wnt2/Wnt3a/Yap1/Yy1/Zfpm2/Akap6/Grem1/Mapk14/Tomm70a/Frs2/Ep300/Gsk3b/Mtor/Jph2/Gsk3…	74
[truncated: 3,573 more rows]
