# Supplementary material for: Transcriptome-Wide m6A Methylome and m6A-Modified Gene Analysis in Asthma
Source: Front Cell Dev Biol. 2022 May 30;10:799459. doi: 10.3389/fcell.2022.799459 (PMC9197130; doi:10.3389/fcell.2022.799459)
Supplement: Supplementary file 4 [file Table5.XLS]

ONTOLOGY	ID	Description	GeneRatio	BgRatio	pvalue	p.adjust	qvalue	geneID	Count
BP	GO:0050851	antigen receptor-mediated signaling pathway	138/2659	295/23174	1.53743893439676e-52	8.81874972769982e-49	7.26480355421796e-49	Ada/Bcl2a1d/Blk/Btk/Btnl10/Btnl2/Carmil2/Ccr7/Cd160/Cd19/Cd22/Cd247/Cd28/Cd300a/Cd3e/Cd79a/Cd79b/Clec2i/Ctla4/Ermap/Fcgr2b/Fcrl5/Foxp3/Fyb/Gcsam/Icosl/Ighd/Ighe/Ighg1/Ighg2b/Ighg2c/Ighg3/Ighm/Ighv1-12/Ighv1-15/Ighv1-18/Ighv1-37/Ighv1-4/Ighv1-47/Ighv1-5/Ighv1-53/Ighv1-54/Ighv1-59/Ighv1-62-2/Ighv1-63/Ighv1-64/Ighv1-66/Ighv1-67/Ighv1-69/Ighv1-7/Ighv1-74/Ighv1-76/Ighv1-77/Ighv1-80/Ighv1-82/Ighv1-84/I…	138
BP	GO:0002768	immune response-regulating cell surface receptor signaling pathway	147/2659	338/23174	6.1278901238464e-51	1.59149190822782e-47	1.31105615063398e-47	Ada/Bcl2a1d/Blk/Btk/Btla/Btnl10/Btnl2/C3ar1/Carmil2/Ccr7/Cd160/Cd19/Cd22/Cd247/Cd28/Cd300a/Cd3e/Cd79a/Cd79b/Clec12b/Clec2i/Clec4d/Ctla4/Ermap/Fcer1g/Fcgr2b/Fcnb/Fcrl5/Foxp3/Fyb/Gcsam/Gpld1/Icosl/Ighd/Ighe/Ighg1/Ighg2b/Ighg2c/Ighg3/Ighm/Ighv1-12/Ighv1-15/Ighv1-18/Ighv1-37/Ighv1-4/Ighv1-47/Ighv1-5/Ighv1-53/Ighv1-54/Ighv1-59/Ighv1-62-2/Ighv1-63/Ighv1-64/Ighv1-66/Ighv1-67/Ighv1-69/Ighv1-7/Ighv1-74/Ig…	147
BP	GO:0050853	B cell receptor signaling pathway	104/2659	181/23174	8.3237024488903e-51	1.59149190822782e-47	1.31105615063398e-47	Blk/Btk/Cd19/Cd22/Cd300a/Cd79a/Cd79b/Ctla4/Fcgr2b/Fcrl5/Gcsam/Ighd/Ighe/Ighg1/Ighg2b/Ighg2c/Ighg3/Ighm/Ighv1-12/Ighv1-15/Ighv1-18/Ighv1-37/Ighv1-4/Ighv1-47/Ighv1-5/Ighv1-53/Ighv1-54/Ighv1-59/Ighv1-62-2/Ighv1-63/Ighv1-64/Ighv1-66/Ighv1-67/Ighv1-69/Ighv1-7/Ighv1-74/Ighv1-76/Ighv1-77/Ighv1-80/Ighv1-82/Ighv1-84/Ighv1-9/Ighv10-1/Ighv11-2/Ighv12-3/Ighv14-1/Ighv14-2/Ighv14-3/Ighv14-4/Ighv15-2/Ighv2-2/Ig…	104
BP	GO:0002429	immune response-activating cell surface receptor signaling pathway	143/2659	326/23174	3.96605265687674e-50	5.68731950996125e-47	4.68516062545255e-47	Ada/Bcl2a1d/Blk/Btk/Btnl10/Btnl2/C3ar1/Carmil2/Ccr7/Cd160/Cd19/Cd22/Cd247/Cd28/Cd300a/Cd3e/Cd79a/Cd79b/Clec2i/Ctla4/Ermap/Fcer1g/Fcgr2b/Fcnb/Fcrl5/Foxp3/Fyb/Gcsam/Gpld1/Icosl/Ighd/Ighe/Ighg1/Ighg2b/Ighg2c/Ighg3/Ighm/Ighv1-12/Ighv1-15/Ighv1-18/Ighv1-37/Ighv1-4/Ighv1-47/Ighv1-5/Ighv1-53/Ighv1-54/Ighv1-59/Ighv1-62-2/Ighv1-63/Ighv1-64/Ighv1-66/Ighv1-67/Ighv1-69/Ighv1-7/Ighv1-74/Ighv1-76/Ighv1-77/Ighv…	143
BP	GO:0002764	immune response-regulating signaling pathway	174/2659	463/23174	3.18565882718056e-49	3.65458780654154e-46	3.01061525793969e-46	Acod1/Ada/Bcl2a1d/Blk/Bpifb1/Btk/Btla/Btnl10/Btnl2/C3ar1/Carmil2/Ccr7/Cd160/Cd19/Cd22/Cd247/Cd28/Cd300a/Cd300ld3/Cd3e/Cd79a/Cd79b/Cd86/Clec12b/Clec2i/Clec4d/Ctla4/Dhx58/Ermap/Fcer1g/Fcgr2b/Fcnb/Fcrl5/Foxp3/Fyb/Gcsam/Gfi1/Gpld1/Icosl/Ighd/Ighe/Ighg1/Ighg2b/Ighg2c/Ighg3/Ighm/Ighv1-12/Ighv1-15/Ighv1-18/Ighv1-37/Ighv1-4/Ighv1-47/Ighv1-5/Ighv1-53/Ighv1-54/Ighv1-59/Ighv1-62-2/Ighv1-63/Ighv1-64/Ighv1-66…	174
BP	GO:0002757	immune response-activating signal transduction	170/2659	450/23174	1.81900305862653e-48	1.73896692404696e-45	1.4325446895043e-45	Acod1/Ada/Bcl2a1d/Blk/Bpifb1/Btk/Btnl10/Btnl2/C3ar1/Carmil2/Ccr7/Cd160/Cd19/Cd22/Cd247/Cd28/Cd300a/Cd300ld3/Cd3e/Cd79a/Cd79b/Cd86/Clec2i/Ctla4/Dhx58/Ermap/Fcer1g/Fcgr2b/Fcnb/Fcrl5/Foxp3/Fyb/Gcsam/Gfi1/Gpld1/Icosl/Ighd/Ighe/Ighg1/Ighg2b/Ighg2c/Ighg3/Ighm/Ighv1-12/Ighv1-15/Ighv1-18/Ighv1-37/Ighv1-4/Ighv1-47/Ighv1-5/Ighv1-53/Ighv1-54/Ighv1-59/Ighv1-62-2/Ighv1-63/Ighv1-64/Ighv1-66/Ighv1-67/Ighv1-69/I…	170
BP	GO:0002440	production of molecular mediator of immune response	140/2659	345/23174	2.96748180737026e-44	2.43163937815368e-41	2.00316177944137e-41	6030468B19Rik/Aicda/Arg1/Arid5a/Btk/Card11/Ccr6/Cd160/Cd22/Cd28/Cd37/Cd40lg/Cd96/Chga/Clcf1/Elane/Exo1/Fcer1g/Fcgr2b/Foxp3/Gapt/Gcnt3/Hmox1/Icosl/Ighd/Ighm/Igkv1-110/Igkv1-117/Igkv1-122/Igkv1-135/Igkv1-88/Igkv1-99/Igkv10-94/Igkv10-95/Igkv10-96/Igkv11-125/Igkv12-44/Igkv12-46/Igkv12-89/Igkv12-98/Igkv13-85/Igkv14-100/Igkv14-111/Igkv14-126/Igkv15-103/Igkv16-104/Igkv17-121/Igkv17-127/Igkv19-93/Igkv2-1…	140
BP	GO:0042113	B cell activation	153/2659	404/23174	7.82958992222832e-44	5.61381597423771e-41	4.62460910011618e-41	6030468B19Rik/Ada/Aicda/Bank1/Bcl11a/Blnk/Btk/Btla/Card11/Ccr6/Cd180/Cd19/Cd22/Cd28/Cd300a/Cd40lg/Cd79a/Cd79b/Cd86/Cdh17/Cdkn2a/Clcf1/Cmtm7/Cr2/Ctla4/Cxcr5/Dock11/Exo1/Fcgr2b/Fcrl1/Flt3/Foxp3/Gapt/Gpr183/Hdac9/Icosl/Ifnz/Ighd/Ighe/Ighg1/Ighg2b/Ighg2c/Ighg3/Ighm/Ighv1-12/Ighv1-15/Ighv1-18/Ighv1-37/Ighv1-4/Ighv1-47/Ighv1-5/Ighv1-53/Ighv1-54/Ighv1-59/Ighv1-62-2/Ighv1-63/Ighv1-64/Ighv1-66/Ighv1-67/Ig…	153
BP	GO:0002377	immunoglobulin production	116/2659	252/23174	2.03186334373788e-43	1.29497423774227e-40	1.06678766667127e-40	6030468B19Rik/Aicda/Btk/Card11/Ccr6/Cd22/Cd28/Cd37/Cd40lg/Clcf1/Exo1/Fcgr2b/Foxp3/Gapt/Gcnt3/Icosl/Ighd/Ighm/Igkv1-110/Igkv1-117/Igkv1-122/Igkv1-135/Igkv1-88/Igkv1-99/Igkv10-94/Igkv10-95/Igkv10-96/Igkv11-125/Igkv12-44/Igkv12-46/Igkv12-89/Igkv12-98/Igkv13-85/Igkv14-100/Igkv14-111/Igkv14-126/Igkv15-103/Igkv16-104/Igkv17-121/Igkv17-127/Igkv19-93/Igkv2-112/Igkv2-137/Igkv3-1/Igkv3-10/Igkv3-12/Igkv3-2/…	116
BP	GO:0002696	positive regulation of leukocyte activation	162/2659	448/23174	2.47290677444878e-43	1.41845932582382e-40	1.16851352742111e-40	Ada/Adam8/Aif1/Btnl2/C1qa/Card11/Carmil2/Ccdc88b/Ccl2/Ccr7/Cd160/Cd177/Cd209e/Cd28/Cd300lb/Cd3e/Cd4/Cd40lg/Cd5/Cd6/Cd83/Cd86/Clcf1/Clec2i/Clec4d/Coro1a/Egr3/Epo/Fcer1g/Fgr/Foxp3/Gpr183/H2-Aa/Havcr1/Icos/Icosl/Ighd/Ighe/Ighg1/Ighg2b/Ighg2c/Ighg3/Ighm/Ighv1-12/Ighv1-15/Ighv1-18/Ighv1-37/Ighv1-4/Ighv1-47/Ighv1-5/Ighv1-53/Ighv1-54/Ighv1-59/Ighv1-62-2/Ighv1-63/Ighv1-64/Ighv1-66/Ighv1-67/Ighv1-69/Ighv1…	162
BP	GO:0050867	positive regulation of cell activation	164/2659	463/23174	1.62281539219508e-42	8.46224462693725e-40	6.97111798618537e-40	Ada/Adam8/Aif1/Btnl2/C1qa/Card11/Carmil2/Ccdc88b/Ccl2/Ccr7/Cd160/Cd177/Cd209e/Cd28/Cd300lb/Cd3e/Cd4/Cd40lg/Cd5/Cd6/Cd83/Cd86/Clcf1/Clec2i/Clec4d/Coro1a/Egr3/Epo/Fcer1g/Fgr/Foxp3/Gpr183/H2-Aa/Havcr1/Icos/Icosl/Ighd/Ighe/Ighg1/Ighg2b/Ighg2c/Ighg3/Ighm/Ighv1-12/Ighv1-15/Ighv1-18/Ighv1-37/Ighv1-4/Ighv1-47/Ighv1-5/Ighv1-53/Ighv1-54/Ighv1-59/Ighv1-62-2/Ighv1-63/Ighv1-64/Ighv1-66/Ighv1-67/Ighv1-69/Ighv1…	164
BP	GO:0050864	regulation of B cell activation	118/2659	265/23174	2.50789565105621e-42	1.19877412120487e-39	9.87538910315029e-40	Ada/Bank1/Btk/Btla/Card11/Cd19/Cd22/Cd28/Cd300a/Cd40lg/Cdkn2a/Clcf1/Ctla4/Fcgr2b/Flt3/Foxp3/Gpr183/Ighd/Ighe/Ighg1/Ighg2b/Ighg2c/Ighg3/Ighm/Ighv1-12/Ighv1-15/Ighv1-18/Ighv1-37/Ighv1-4/Ighv1-47/Ighv1-5/Ighv1-53/Ighv1-54/Ighv1-59/Ighv1-62-2/Ighv1-63/Ighv1-64/Ighv1-66/Ighv1-67/Ighv1-69/Ighv1-7/Ighv1-74/Ighv1-76/Ighv1-77/Ighv1-80/Ighv1-82/Ighv1-84/Ighv1-9/Ighv10-1/Ighv11-2/Ighv12-3/Ighv14-1/Ighv14-2/…	118
BP	GO:0006959	humoral immune response	138/2659	355/23174	4.13581155695594e-41	1.82484731466917e-38	1.50329215215994e-38	A2m/Acod1/Aire/AY761185/Bpifa1/C1qa/C1qb/C1qc/C3/Camp/Ccl2/Ccr7/Cd37/Cd55b/Cd5l/Cfb/Cfd/Cfp/Cr2/Cst9/Ctsg/Cxcl1/Cxcl10/Cxcl13/Cxcl2/Cxcl9/Elane/Exo1/F2/Fcer2a/Fcgr2b/Fcna/Fcnb/Fga/Gpr183/Hist1h2bf/Hist1h2bg/Hist1h2bk/Hist1h2bl/Ifnz/Ighd/Ighe/Ighg1/Ighg2b/Ighg2c/Ighg3/Ighm/Ighv1-12/Ighv1-15/Ighv1-18/Ighv1-37/Ighv1-4/Ighv1-47/Ighv1-5/Ighv1-53/Ighv1-54/Ighv1-59/Ighv1-62-2/Ighv1-63/Ighv1-64/Ighv1-66/…	138
BP	GO:0051251	positive regulation of lymphocyte activation	145/2659	394/23174	6.94268810301687e-40	2.84451849706463e-37	2.34328773642427e-37	Ada/Adam8/Aif1/Btnl2/Card11/Carmil2/Ccdc88b/Ccl2/Ccr7/Cd160/Cd209e/Cd28/Cd3e/Cd4/Cd40lg/Cd5/Cd6/Cd83/Cd86/Clcf1/Clec2i/Coro1a/Egr3/Epo/Foxp3/Gpr183/H2-Aa/Icos/Icosl/Ighd/Ighe/Ighg1/Ighg2b/Ighg2c/Ighg3/Ighm/Ighv1-12/Ighv1-15/Ighv1-18/Ighv1-37/Ighv1-4/Ighv1-47/Ighv1-5/Ighv1-53/Ighv1-54/Ighv1-59/Ighv1-62-2/Ighv1-63/Ighv1-64/Ighv1-66/Ighv1-67/Ighv1-69/Ighv1-7/Ighv1-74/Ighv1-76/Ighv1-77/Ighv1-80/Ighv1…	145
BP	GO:0042742	defense response to bacterium	151/2659	425/23174	2.21108888876197e-39	8.45520391062577e-37	6.96531790993156e-37	2610528A11Rik/9530003J23Rik/Acp5/Adamts4/Aicda/AY761185/Bpifa1/Camp/Cd160/Cd4/Cebpe/Chga/Clec4d/Coch/Ctsg/Cxcl13/Defb1/Defb14/Defb4/Defb42/Defb6/Dmbt1/Elane/F2/Fcer1g/Fcgr1/Fga/Fgr/Gbp11/Hist1h2bf/Hist1h2bg/Hist1h2bk/Hist1h2bl/Hmgb2/Ighd/Ighe/Ighg1/Ighg2b/Ighg2c/Ighg3/Ighm/Ighv1-12/Ighv1-15/Ighv1-18/Ighv1-37/Ighv1-4/Ighv1-47/Ighv1-5/Ighv1-53/Ighv1-54/Ighv1-59/Ighv1-62-2/Ighv1-63/Ighv1-64/Ighv1-66…	151
BP	GO:0002460	adaptive immune response based on somatic recombination of immune receptors built from immunoglobulin superfamily domains	150/2659	440/23174	1.02037313449791e-36	3.65803768717499e-34	3.01345723734283e-34	6030468B19Rik/Ada/Aicda/Aire/Arg1/Arid5a/Btk/C1qa/C1qb/C1qc/C3/C3ar1/Ccr6/Ccr7/Cd19/Cd1d2/Cd28/Cd4/Cd40lg/Cd55b/Cd8a/Clcf1/Clec4g/Cr2/Exo1/Fcer1g/Fcer2a/Fcgr1/Fcgr2b/Foxp3/Gapt/Gcnt3/Gzmm/H2-M2/H2-Q1/H2-Q7/H2-T3/Icosl/Ighd/Ighe/Ighg1/Ighg2b/Ighg2c/Ighg3/Ighm/Ighv1-12/Ighv1-15/Ighv1-18/Ighv1-37/Ighv1-4/Ighv1-47/Ighv1-5/Ighv1-53/Ighv1-54/Ighv1-59/Ighv1-62-2/Ighv1-63/Ighv1-64/Ighv1-66/Ighv1-67/Ighv1…	150
BP	GO:0072376	protein activation cascade	94/2659	200/23174	2.52975648025999e-36	8.08310693491412e-34	6.65878790112851e-34	A2m/C1qa/C1qb/C1qc/C3/Cd55b/Cd5l/Cfb/Cfd/Cfp/Cr2/F12/F13a1/F8/Fcna/Fcnb/Fga/Fgg/Ighd/Ighe/Ighg1/Ighg2b/Ighg2c/Ighg3/Ighm/Ighv1-12/Ighv1-15/Ighv1-18/Ighv1-37/Ighv1-4/Ighv1-47/Ighv1-5/Ighv1-53/Ighv1-54/Ighv1-59/Ighv1-62-2/Ighv1-63/Ighv1-64/Ighv1-66/Ighv1-67/Ighv1-69/Ighv1-7/Ighv1-74/Ighv1-76/Ighv1-77/Ighv1-80/Ighv1-82/Ighv1-84/Ighv1-9/Ighv10-1/Ighv11-2/Ighv12-3/Ighv14-1/Ighv14-2/Ighv14-3/Ighv14-4/I…	94
BP	GO:0002449	lymphocyte mediated immunity	146/2659	424/23174	2.53653983313205e-36	8.08310693491412e-34	6.65878790112851e-34	6030468B19Rik/Aicda/Aire/Arg1/Arid5a/Btk/C1qa/C1qb/C1qc/C3/Ccr6/Cd160/Cd19/Cd1d2/Cd28/Cd40lg/Cd55b/Cd8a/Cd96/Clcf1/Clec12b/Clec4g/Coro1a/Cr2/Exo1/Fcer1g/Fcer2a/Fcgr1/Fcgr2b/Foxp3/Gapt/Gcnt3/Gzmm/H2-M2/H2-Q1/H2-Q7/H2-T3/Icosl/Ighd/Ighe/Ighg1/Ighg2b/Ighg2c/Ighg3/Ighm/Ighv1-12/Ighv1-15/Ighv1-18/Ighv1-37/Ighv1-4/Ighv1-47/Ighv1-5/Ighv1-53/Ighv1-54/Ighv1-59/Ighv1-62-2/Ighv1-63/Ighv1-64/Ighv1-66/Ighv1-6…	146
BP	GO:0006911	phagocytosis, engulfment	91/2659	189/23174	2.93593071698129e-36	8.86342031189719e-34	7.30160276372798e-34	Aif1/Alox15/Arhgap25/Bin2/C3/Cd300a/Fcer1g/Fcgr1/Fcgr2b/Ighd/Ighe/Ighg1/Ighg2b/Ighg2c/Ighg3/Ighm/Ighv1-12/Ighv1-15/Ighv1-18/Ighv1-37/Ighv1-4/Ighv1-47/Ighv1-5/Ighv1-53/Ighv1-54/Ighv1-59/Ighv1-62-2/Ighv1-63/Ighv1-64/Ighv1-66/Ighv1-67/Ighv1-69/Ighv1-7/Ighv1-74/Ighv1-76/Ighv1-77/Ighv1-80/Ighv1-82/Ighv1-84/Ighv1-9/Ighv10-1/Ighv11-2/Ighv12-3/Ighv14-1/Ighv14-2/Ighv14-3/Ighv14-4/Ighv15-2/Ighv2-2/Ighv2-3/…	91
BP	GO:0002455	humoral immune response mediated by circulating immunoglobulin	88/2659	180/23174	9.28089681286467e-36	2.66176120592959e-33	2.19273398910261e-33	C1qa/C1qb/C1qc/C3/Cd55b/Cr2/Exo1/Fcer2a/Fcgr2b/Ighd/Ighe/Ighg1/Ighg2b/Ighg2c/Ighg3/Ighm/Ighv1-12/Ighv1-15/Ighv1-18/Ighv1-37/Ighv1-4/Ighv1-47/Ighv1-5/Ighv1-53/Ighv1-54/Ighv1-59/Ighv1-62-2/Ighv1-63/Ighv1-64/Ighv1-66/Ighv1-67/Ighv1-69/Ighv1-7/Ighv1-74/Ighv1-76/Ighv1-77/Ighv1-80/Ighv1-82/Ighv1-84/Ighv1-9/Ighv10-1/Ighv11-2/Ighv12-3/Ighv14-1/Ighv14-2/Ighv14-3/Ighv14-4/Ighv15-2/Ighv2-2/Ighv2-3/Ighv2-5/I…	88
BP	GO:0019724	B cell mediated immunity	108/2659	262/23174	4.21904319267886e-35	1.15240151205743e-32	9.49337588568191e-33	6030468B19Rik/Aicda/Btk/C1qa/C1qb/C1qc/C3/Ccr6/Cd19/Cd28/Cd40lg/Cd55b/Clcf1/Cr2/Exo1/Fcer1g/Fcer2a/Fcgr1/Fcgr2b/Foxp3/Gapt/Gcnt3/Icosl/Ighd/Ighe/Ighg1/Ighg2b/Ighg2c/Ighg3/Ighm/Ighv1-12/Ighv1-15/Ighv1-18/Ighv1-37/Ighv1-4/Ighv1-47/Ighv1-5/Ighv1-53/Ighv1-54/Ighv1-59/Ighv1-62-2/Ighv1-63/Ighv1-64/Ighv1-66/Ighv1-67/Ighv1-69/Ighv1-7/Ighv1-74/Ighv1-76/Ighv1-77/Ighv1-80/Ighv1-82/Ighv1-84/Ighv1-9/Ighv10-1/…	108
BP	GO:0099024	plasma membrane invagination	92/2659	198/23174	4.46911718192387e-35	1.16522073434161e-32	9.59897944002692e-33	Aif1/Alox15/Arhgap25/Aurkb/Bin2/C3/Cd300a/Fcer1g/Fcgr1/Fcgr2b/Ighd/Ighe/Ighg1/Ighg2b/Ighg2c/Ighg3/Ighm/Ighv1-12/Ighv1-15/Ighv1-18/Ighv1-37/Ighv1-4/Ighv1-47/Ighv1-5/Ighv1-53/Ighv1-54/Ighv1-59/Ighv1-62-2/Ighv1-63/Ighv1-64/Ighv1-66/Ighv1-67/Ighv1-69/Ighv1-7/Ighv1-74/Ighv1-76/Ighv1-77/Ighv1-80/Ighv1-82/Ighv1-84/Ighv1-9/Ighv10-1/Ighv11-2/Ighv12-3/Ighv14-1/Ighv14-2/Ighv14-3/Ighv14-4/Ighv15-2/Ighv2-2/Ig…	92
BP	GO:0006956	complement activation	89/2659	187/23174	5.43492468071804e-35	1.35542295515646e-32	1.11658475477086e-32	A2m/C1qa/C1qb/C1qc/C3/Cd55b/Cd5l/Cfb/Cfd/Cfp/Cr2/Fcna/Fcnb/Ighd/Ighe/Ighg1/Ighg2b/Ighg2c/Ighg3/Ighm/Ighv1-12/Ighv1-15/Ighv1-18/Ighv1-37/Ighv1-4/Ighv1-47/Ighv1-5/Ighv1-53/Ighv1-54/Ighv1-59/Ighv1-62-2/Ighv1-63/Ighv1-64/Ighv1-66/Ighv1-67/Ighv1-69/Ighv1-7/Ighv1-74/Ighv1-76/Ighv1-77/Ighv1-80/Ighv1-82/Ighv1-84/Ighv1-9/Ighv10-1/Ighv11-2/Ighv12-3/Ighv14-1/Ighv14-2/Ighv14-3/Ighv14-4/Ighv15-2/Ighv2-2/Ighv2…	89
BP	GO:0016064	immunoglobulin mediated immune response	107/2659	259/23174	6.86059978396029e-35	1.63968334836651e-32	1.35075580834201e-32	6030468B19Rik/Aicda/Btk/C1qa/C1qb/C1qc/C3/Ccr6/Cd19/Cd28/Cd40lg/Cd55b/Clcf1/Cr2/Exo1/Fcer1g/Fcer2a/Fcgr1/Fcgr2b/Foxp3/Gapt/Gcnt3/Icosl/Ighd/Ighe/Ighg1/Ighg2b/Ighg2c/Ighg3/Ighm/Ighv1-12/Ighv1-15/Ighv1-18/Ighv1-37/Ighv1-4/Ighv1-47/Ighv1-5/Ighv1-53/Ighv1-54/Ighv1-59/Ighv1-62-2/Ighv1-63/Ighv1-64/Ighv1-66/Ighv1-67/Ighv1-69/Ighv1-7/Ighv1-74/Ighv1-76/Ighv1-77/Ighv1-80/Ighv1-82/Ighv1-84/Ighv1-9/Ighv10-1/…	107
BP	GO:0050871	positive regulation of B cell activation	95/2659	216/23174	9.25500757783634e-34	2.12346893865877e-31	1.74929385334347e-31	Ada/Card11/Cd28/Cd40lg/Clcf1/Gpr183/Ighd/Ighe/Ighg1/Ighg2b/Ighg2c/Ighg3/Ighm/Ighv1-12/Ighv1-15/Ighv1-18/Ighv1-37/Ighv1-4/Ighv1-47/Ighv1-5/Ighv1-53/Ighv1-54/Ighv1-59/Ighv1-62-2/Ighv1-63/Ighv1-64/Ighv1-66/Ighv1-67/Ighv1-69/Ighv1-7/Ighv1-74/Ighv1-76/Ighv1-77/Ighv1-80/Ighv1-82/Ighv1-84/Ighv1-9/Ighv10-1/Ighv11-2/Ighv12-3/Ighv14-1/Ighv14-2/Ighv14-3/Ighv14-4/Ighv15-2/Ighv2-2/Ighv2-3/Ighv2-5/Ighv2-6/Ighv…	95
BP	GO:0010324	membrane invagination	92/2659	205/23174	1.38959609353751e-33	3.06566276635815e-31	2.52546431736433e-31	Aif1/Alox15/Arhgap25/Aurkb/Bin2/C3/Cd300a/Fcer1g/Fcgr1/Fcgr2b/Ighd/Ighe/Ighg1/Ighg2b/Ighg2c/Ighg3/Ighm/Ighv1-12/Ighv1-15/Ighv1-18/Ighv1-37/Ighv1-4/Ighv1-47/Ighv1-5/Ighv1-53/Ighv1-54/Ighv1-59/Ighv1-62-2/Ighv1-63/Ighv1-64/Ighv1-66/Ighv1-67/Ighv1-69/Ighv1-7/Ighv1-74/Ighv1-76/Ighv1-77/Ighv1-80/Ighv1-82/Ighv1-84/Ighv1-9/Ighv10-1/Ighv11-2/Ighv12-3/Ighv14-1/Ighv14-2/Ighv14-3/Ighv14-4/Ighv15-2/Ighv2-2/Ig…	92
BP	GO:0006958	complement activation, classical pathway	81/2659	165/23174	3.525938409142e-33	7.49066026475501e-31	6.17073587471284e-31	C1qa/C1qb/C1qc/C3/Cd55b/Cr2/Ighd/Ighe/Ighg1/Ighg2b/Ighg2c/Ighg3/Ighm/Ighv1-12/Ighv1-15/Ighv1-18/Ighv1-37/Ighv1-4/Ighv1-47/Ighv1-5/Ighv1-53/Ighv1-54/Ighv1-59/Ighv1-62-2/Ighv1-63/Ighv1-64/Ighv1-66/Ighv1-67/Ighv1-69/Ighv1-7/Ighv1-74/Ighv1-76/Ighv1-77/Ighv1-80/Ighv1-82/Ighv1-84/Ighv1-9/Ighv10-1/Ighv11-2/Ighv12-3/Ighv14-1/Ighv14-2/Ighv14-3/Ighv14-4/Ighv15-2/Ighv2-2/Ighv2-3/Ighv2-5/Ighv2-6/Ighv2-6-8/Ig…	81
BP	GO:0006910	phagocytosis, recognition	77/2659	151/23174	4.6129378879617e-33	9.44993275905297e-31	7.78476623272935e-31	Fcgr1/Fcnb/Ighd/Ighe/Ighg1/Ighg2b/Ighg2c/Ighg3/Ighm/Ighv1-12/Ighv1-15/Ighv1-18/Ighv1-37/Ighv1-4/Ighv1-47/Ighv1-5/Ighv1-53/Ighv1-54/Ighv1-59/Ighv1-62-2/Ighv1-63/Ighv1-64/Ighv1-66/Ighv1-67/Ighv1-69/Ighv1-7/Ighv1-74/Ighv1-76/Ighv1-77/Ighv1-80/Ighv1-82/Ighv1-84/Ighv1-9/Ighv10-1/Ighv11-2/Ighv12-3/Ighv14-1/Ighv14-2/Ighv14-3/Ighv14-4/Ighv15-2/Ighv2-2/Ighv2-3/Ighv2-5/Ighv2-6/Ighv2-6-8/Ighv2-9/Ighv3-5/Igh…	77
BP	GO:0006909	phagocytosis	116/2659	334/23174	1.8806727102865e-29	3.71984091938047e-27	3.06437016206029e-27	Adipoq/Aif1/Alox15/Arhgap25/Bin2/C3/Ccl2/Ccr7/Cd300a/Cebpe/Coro1a/Dock2/Elane/Fcer1g/Fcgr1/Fcgr2b/Fcnb/Fgr/Icam5/Ighd/Ighe/Ighg1/Ighg2b/Ighg2c/Ighg3/Ighm/Ighv1-12/Ighv1-15/Ighv1-18/Ighv1-37/Ighv1-4/Ighv1-47/Ighv1-5/Ighv1-53/Ighv1-54/Ighv1-59/Ighv1-62-2/Ighv1-63/Ighv1-64/Ighv1-66/Ighv1-67/Ighv1-69/Ighv1-7/Ighv1-74/Ighv1-76/Ighv1-77/Ighv1-80/Ighv1-82/Ighv1-84/Ighv1-9/Ighv10-1/Ighv11-2/Ighv12-3/Ighv…	116
BP	GO:0008037	cell recognition	96/2659	267/23174	6.9226578478577e-26	1.32361218051039e-23	1.09037933610643e-23	Acr/Ccr7/Cd6/Clec2i/Dock2/Dscam/Dscaml1/Ephb1/Fcgr1/Fcnb/Fetub/Folr2/Foxg1/Hist1h1t/Ighd/Ighe/Ighg1/Ighg2b/Ighg2c/Ighg3/Ighm/Ighv1-12/Ighv1-15/Ighv1-18/Ighv1-37/Ighv1-4/Ighv1-47/Ighv1-5/Ighv1-53/Ighv1-54/Ighv1-59/Ighv1-62-2/Ighv1-63/Ighv1-64/Ighv1-66/Ighv1-67/Ighv1-69/Ighv1-7/Ighv1-74/Ighv1-76/Ighv1-77/Ighv1-80/Ighv1-82/Ighv1-84/Ighv1-9/Ighv10-1/Ighv11-2/Ighv12-3/Ighv14-1/Ighv14-2/Ighv14-3/Ighv14…	96
BP	GO:0007159	leukocyte cell-cell adhesion	104/2659	319/23174	4.79120759736728e-24	8.86527960596733e-22	7.30313443279516e-22	Ada/Adam8/Add2/Adtrp/Aif1/Apoa4/Arg1/Btla/Btnl2/Card11/Carmil2/Ccdc88b/Ccl2/Ccr7/Cd160/Cd177/Cd209e/Cd28/Cd300a/Cd3e/Cd4/Cd40lg/Cd5/Cd6/Cd83/Cd86/Cdkn2a/Clec4g/Coro1a/Ctla4/Dtx1/Egr3/Elane/Epo/Fermt3/Fgl1/Foxp3/Gpnmb/H2-Aa/Has2/Icos/Icosl/Ihh/Ikzf1/Il12a/Il12b/Il12rb1/Il1f8/Il21/Il2ra/Il2rg/Il6/Il7r/Itgam/Itgb2/Itgb7/Lag3/Lax1/Lck/Lgals3/Madcam1/Nckap1l/Nfkbid/Pdcd1lg2/Pla2g2d/Pla2g2f/Prkcq/Ptafr…	104
BP	GO:0042110	T cell activation	137/2659	491/23174	7.07196034443309e-24	1.26764889173963e-21	1.04427730217632e-21	5830411N06Rik/Ada/Adam8/Aif1/Aire/Apbb1ip/Arg1/Bcl11a/Bcl11b/Bcl2a1d/Btla/Btnl2/Card11/Carmil2/Ccdc88b/Ccl2/Ccr6/Ccr7/Cd160/Cd2/Cd209e/Cd28/Cd300a/Cd3d/Cd3e/Cd3g/Cd4/Cd40lg/Cd48/Cd5/Cd6/Cd83/Cd86/Cd8a/Cdh26/Cdkn2a/Clec2i/Clec4a2/Clec4d/Clec4f/Clec4g/Coro1a/Crip3/Ctla4/Cyp26b1/Dock2/Dtx1/Egr3/Epo/Fanca/Fancd2/Fcer1g/Fgl1/Flt3/Foxn1/Foxp3/Fut7/Gpnmb/Gpr183/H2-Aa/H2-Oa/Hsh2d/Icos/Icosl/Ifnz/Ihh/Ikzf…	137
BP	GO:0070661	leukocyte proliferation	103/2659	329/23174	2.60470475770912e-22	4.52745045158166e-20	3.7296713420594e-20	Ada/Aif1/Arg1/Btk/Btla/Btnl2/Card11/Carmil2/Ccdc88b/Ccl12/Ccr7/Cd180/Cd19/Cd209e/Cd22/Cd28/Cd300a/Cd3e/Cd4/Cd40lg/Cd6/Cd79a/Cd86/Cdkn2a/Clcf1/Clec2i/Clec4g/Clu/Coro1a/Cr2/Crip3/Ctla4/Dock2/Epo/Fcgr2b/Flt3/Foxp3/Gapt/Gpnmb/Gpr183/Grem1/H2-Aa/Hells/Icosl/Ifnz/Ighd/Ighm/Ihh/Ikzf3/Il10/Il12a/Il12b/Il12rb1/Il21/Il2ra/Il6/Il7r/Itgad/Itgam/Itgb2/Lgals3/Mef2c/Mpl/Mzb1/Nckap1l/Nfatc2/Ocstamp/Pdcd1lg2/Pla2…	103
BP	GO:0046651	lymphocyte proliferation	98/2659	307/23174	5.61363173854383e-22	9.47052695655513e-20	7.80173154003816e-20	Ada/Aif1/Arg1/Btk/Btla/Btnl2/Card11/Carmil2/Ccdc88b/Ccr7/Cd180/Cd19/Cd209e/Cd22/Cd28/Cd300a/Cd3e/Cd4/Cd40lg/Cd6/Cd79a/Cd86/Cdkn2a/Clcf1/Clec2i/Clec4g/Coro1a/Cr2/Crip3/Ctla4/Dock2/Epo/Fcgr2b/Flt3/Foxp3/Gapt/Gpnmb/Gpr183/H2-Aa/Hells/Icosl/Ifnz/Ighd/Ighm/Ihh/Ikzf3/Il10/Il12a/Il12b/Il12rb1/Il21/Il2ra/Il6/Il7r/Itgad/Itgam/Itgb2/Lgals3/Mef2c/Mpl/Mzb1/Nckap1l/Nfatc2/Pdcd1lg2/Pla2g2d/Pla2g2f/Plcl2/Prkcq/…	98
BP	GO:0032943	mononuclear cell proliferation	98/2659	309/23174	9.54082479829287e-22	1.56360488694308e-19	1.28808308329434e-19	Ada/Aif1/Arg1/Btk/Btla/Btnl2/Card11/Carmil2/Ccdc88b/Ccr7/Cd180/Cd19/Cd209e/Cd22/Cd28/Cd300a/Cd3e/Cd4/Cd40lg/Cd6/Cd79a/Cd86/Cdkn2a/Clcf1/Clec2i/Clec4g/Coro1a/Cr2/Crip3/Ctla4/Dock2/Epo/Fcgr2b/Flt3/Foxp3/Gapt/Gpnmb/Gpr183/H2-Aa/Hells/Icosl/Ifnz/Ighd/Ighm/Ihh/Ikzf3/Il10/Il12a/Il12b/Il12rb1/Il21/Il2ra/Il6/Il7r/Itgad/Itgam/Itgb2/Lgals3/Mef2c/Mpl/Mzb1/Nckap1l/Nfatc2/Pdcd1lg2/Pla2g2d/Pla2g2f/Plcl2/Prkcq/…	98
BP	GO:0070663	regulation of leukocyte proliferation	82/2659	238/23174	6.06881843867868e-21	9.6696507122947e-19	7.96576782784462e-19	Ada/Aif1/Arg1/Btk/Btla/Btnl2/Card11/Carmil2/Ccdc88b/Ccl12/Ccr7/Cd209e/Cd22/Cd28/Cd300a/Cd3e/Cd4/Cd40lg/Cd6/Cd86/Cdkn2a/Clcf1/Clec2i/Clec4g/Coro1a/Ctla4/Epo/Fcgr2b/Foxp3/Gpnmb/Gpr183/Grem1/H2-Aa/Icosl/Ighd/Ighm/Ihh/Ikzf3/Il10/Il12a/Il12b/Il12rb1/Il21/Il2ra/Il6/Lgals3/Mef2c/Mpl/Mzb1/Nckap1l/Nfatc2/Ocstamp/Pdcd1lg2/Pla2g2d/Pla2g2f/Prkcq/Ptpn22/Ptpn6/Ptprc/Rac2/Rasal3/Ripor2/Sash3/Siglecg/Slamf1/Slc4…	82
BP	GO:0050670	regulation of lymphocyte proliferation	79/2659	225/23174	8.37116601307365e-21	1.2977569797565e-18	1.06908006351885e-18	Ada/Aif1/Arg1/Btk/Btla/Btnl2/Card11/Carmil2/Ccdc88b/Ccr7/Cd209e/Cd22/Cd28/Cd300a/Cd3e/Cd4/Cd40lg/Cd6/Cd86/Cdkn2a/Clcf1/Clec2i/Clec4g/Coro1a/Ctla4/Epo/Fcgr2b/Foxp3/Gpnmb/Gpr183/H2-Aa/Icosl/Ighd/Ighm/Ihh/Ikzf3/Il10/Il12a/Il12b/Il12rb1/Il21/Il2ra/Il6/Lgals3/Mef2c/Mpl/Mzb1/Nckap1l/Nfatc2/Pdcd1lg2/Pla2g2d/Pla2g2f/Prkcq/Ptpn22/Ptpn6/Ptprc/Rac2/Rasal3/Ripor2/Sash3/Siglecg/Slamf1/Slc4a1/Slfn1/Syk/Tacr1/T…	79
BP	GO:0032944	regulation of mononuclear cell proliferation	79/2659	227/23174	1.56146660270169e-20	2.35699274555182e-18	1.94166858158667e-18	Ada/Aif1/Arg1/Btk/Btla/Btnl2/Card11/Carmil2/Ccdc88b/Ccr7/Cd209e/Cd22/Cd28/Cd300a/Cd3e/Cd4/Cd40lg/Cd6/Cd86/Cdkn2a/Clcf1/Clec2i/Clec4g/Coro1a/Ctla4/Epo/Fcgr2b/Foxp3/Gpnmb/Gpr183/H2-Aa/Icosl/Ighd/Ighm/Ihh/Ikzf3/Il10/Il12a/Il12b/Il12rb1/Il21/Il2ra/Il6/Lgals3/Mef2c/Mpl/Mzb1/Nckap1l/Nfatc2/Pdcd1lg2/Pla2g2d/Pla2g2f/Prkcq/Ptpn22/Ptpn6/Ptprc/Rac2/Rasal3/Ripor2/Sash3/Siglecg/Slamf1/Slc4a1/Slfn1/Syk/Tacr1/T…	79
BP	GO:0030098	lymphocyte differentiation	112/2659	395/23174	2.4952275588911e-20	3.66990391738444e-18	3.02323252681839e-18	5830411N06Rik/6030468B19Rik/Ada/Adam8/Aire/Bcl11a/Bcl11b/Bcl2a1d/Btk/Card11/Carmil2/Ccr6/Ccr7/Cd19/Cd28/Cd3d/Cd3e/Cd3g/Cd4/Cd40lg/Cd79a/Cd79b/Cd83/Cd8a/Cdh17/Cdkn2a/Clcf1/Clec4d/Cmtm7/Cr2/Ctla4/Cyp26b1/Dock11/Dock2/Dtx1/Egr3/Fanca/Fancd2/Fcer1g/Flt3/Foxn1/Foxp3/Fut7/Gpr183/H2-Aa/H2-Oa/Hdac9/Hells/Ifnz/Ighm/Igkc/Ihh/Ikzf1/Ikzf3/Il12a/Il12b/Il1f8/Il21/Il2ra/Il2rg/Il6/Il7r/Irf4/Itk/Lag3/Lck/Ly6d/Ly9…	112
BP	GO:1903037	regulation of leukocyte cell-cell adhesion	89/2659	287/23174	3.71322072933105e-19	5.32475852586072e-17	4.38648627735975e-17	Ada/Adam8/Adtrp/Aif1/Arg1/Btla/Btnl2/Card11/Carmil2/Ccdc88b/Ccl2/Ccr7/Cd160/Cd209e/Cd28/Cd300a/Cd3e/Cd4/Cd40lg/Cd5/Cd6/Cd83/Cd86/Cdkn2a/Clec4g/Coro1a/Ctla4/Dtx1/Egr3/Elane/Epo/Fgl1/Foxp3/Gpnmb/H2-Aa/Has2/Icos/Icosl/Ihh/Ikzf1/Il12a/Il12b/Il12rb1/Il1f8/Il21/Il2ra/Il2rg/Il6/Il7r/Itgb2/Lag3/Lax1/Lck/Lgals3/Nckap1l/Nfkbid/Pdcd1lg2/Pla2g2d/Pla2g2f/Prkcq/Ptafr/Ptpn22/Ptpn6/Ptprc/Rasal3/Rasgrp1/Ripor2/Ru…	89
BP	GO:0050900	leukocyte migration	99/2659	340/23174	5.33448196677974e-19	7.46307038084112e-17	6.14800758636053e-17	2610528A11Rik/Ada/Adam8/Add2/Adtrp/Aif1/Aire/C3ar1/Ccl1/Ccl11/Ccl12/Ccl2/Ccl20/Ccl22/Ccl24/Ccl3/Ccl4/Ccl7/Ccl8/Ccl9/Ccr1/Ccr3/Ccr6/Ccr7/Cd177/Cd300a/Ch25h/Chga/Coro1a/Csf3r/Cxcl1/Cxcl10/Cxcl13/Cxcl2/Cxcl9/Cxcr1/Cxcr2/Cxcr3/Cxcr5/Elane/Fcer1g/Fut7/Gcsam/Gpr183/Grem1/Il12a/Il1f5/Il1f6/Il1f8/Il1f9/Il1rn/Il27ra/Itgam/Itgb2/Itgb7/Lgals3/Madcam1/Mcoln2/Mmp9/Mstn/Myo1g/Nckap1l/Nkx2-3/Nlrp12/Pla2g7/Plg/P…	99
BP	GO:0050863	regulation of T cell activation	92/2659	304/23174	5.73243237150607e-19	7.82886478165687e-17	6.44934559290495e-17	Ada/Adam8/Aif1/Arg1/Btla/Btnl2/Card11/Carmil2/Ccdc88b/Ccl2/Ccr7/Cd160/Cd209e/Cd28/Cd300a/Cd3e/Cd4/Cd40lg/Cd5/Cd6/Cd83/Cd86/Cdkn2a/Clec2i/Clec4g/Coro1a/Ctla4/Cyp26b1/Dtx1/Egr3/Epo/Fanca/Fancd2/Fgl1/Foxn1/Foxp3/Gpnmb/H2-Aa/H2-Oa/Icos/Icosl/Ihh/Ikzf1/Il12a/Il12b/Il12rb1/Il1f8/Il21/Il2ra/Il2rg/Il6/Il7r/Lag3/Lat/Lax1/Lck/Lgals3/Nckap1l/Nfkbid/Pdcd1lg2/Pla2g2d/Pla2g2f/Prkcq/Ptpn22/Ptpn6/Ptprc/Rac2/Rasa…	92
BP	GO:0002683	negative regulation of immune system process	121/2659	470/23174	3.75858689157382e-18	5.01378009536451e-16	4.13030515453485e-16	A2m/Acod1/Ada/Adipoq/Adtrp/Alox15/Arg1/Bank1/Bpifb1/Btk/Btla/Btnl2/C1qc/Ccl12/Ccr1/Cd160/Cd22/Cd300a/Cd37/Cd68/Cd84/Cd86/Cd96/Cdkn2a/Clec12b/Clec2g/Clec2i/Clec4g/Cst7/Ctla4/Cxcr2/Dhx58/Dtx1/Fcer1g/Fcgr2b/Fcrl5/Fcrlb/Fgl1/Flt3/Foxp3/Gcsam/Gpnmb/Gpr171/Gpr68/Gpx1/Grem1/H2-Aa/H2-Oa/H2-Ob/Hes5/Hist1h4b/Hist1h4f/Hist1h4j/Hist1h4k/Hist1h4n/Hmox1/Ihh/Il10/Il12b/Il13ra2/Il27ra/Il2ra/Il7r/Irf4/Lag3/Lax1/L…	121
BP	GO:0031349	positive regulation of defense response	103/2659	371/23174	4.35163966150772e-18	5.67295570418369e-16	4.67332785658089e-16	Acod1/Adam8/Aim2/Alox5ap/Arg1/Bpifb1/Btk/C1qa/C3/Ccl1/Ccl24/Ccl3/Ccr5/Ccr7/Cd160/Cd28/Cd300a/Cd300ld3/Cd6/Cd86/Coch/Ctss/Cxcl1/Dhx58/Ereg/F12/Fcer1g/Fcgr1/Fcnb/Gbp5/Gfi1/Hmgb2/Ifi204/Ifi205/Ifi208/Ifi209/Ifi211/Ifi214/Ighg1/Ighg2b/Ikbke/Il12a/Il12b/Il17c/Il21/Il6/Inava/Irf4/Irf7/Irgm1/Klk5/Klk7/Lag3/Lta/Ltf/Mef2c/Mmp12/Mmp8/Nlrc4/Nlrc5/Nlrp10/Nr1d1/Nr1h4/Osm/Pde2a/Penk/Pik3cg/Ptpn22/Raet1e/Rasgrp…	103
BP	GO:0018149	peptide cross-linking	34/2659	62/23174	1.18582344473419e-16	1.51152961755451e-14	1.24518396337117e-14	2310050C09Rik/Epb42/Evpl/F13a1/Lce1a1/Lce1a2/Lce1b/Lce1c/Lce1d/Lce1e/Lce1f/Lce1g/Lce1h/Lce1i/Lce1j/Lce1k/Lce1l/Lce1m/Lce3a/Lce3b/Lce3c/Lce3d/Lce3e/Lce3f/Prr9/Sprr1a/Sprr1b/Sprr2a1/Sprr2a3/Sprr3/Tgm1/Tgm3/Tgm4/Tgm5	34
BP	GO:0022407	regulation of cell-cell adhesion	104/2659	394/23174	1.39473951880181e-16	1.73917953909721e-14	1.43271983979435e-14	Ada/Adam8/Adipoq/Adtrp/Aif1/Alox15/Arg1/Btla/Btnl2/Card11/Carmil2/Ccdc88b/Ccl2/Ccr5/Ccr7/Cd160/Cd209e/Cd28/Cd300a/Cd3e/Cd4/Cd40lg/Cd5/Cd6/Cd83/Cd86/Cdkn2a/Clec4g/Coro1a/Ctla4/Cxcl13/Dtx1/Egr3/Elane/Epo/Fermt3/Fga/Fgg/Fgl1/Foxp3/Gpnmb/H2-Aa/Has2/Icos/Icosl/Ihh/Ikzf1/Il10/Il12a/Il12b/Il12rb1/Il1f8/Il1rn/Il21/Il2ra/Il2rg/Il6/Il7r/Itgb2/Lag3/Lax1/Lck/Lgals3/Mdga2/Nckap1l/Nfkbid/Nodal/Pdcd1lg2/Pla2g2d…	104
BP	GO:0001819	positive regulation of cytokine production	113/2659	445/23174	1.44581336793756e-16	1.76450754861486e-14	1.45358481717171e-14	Adam8/Adipoq/Adra2a/Agt/Aif1/Aim2/Arid5a/Brca1/Btnl2/C3/C3ar1/Card11/Carmil2/Casp1/Casp4/Ccdc88b/Ccl1/Ccl2/Ccl20/Ccl3/Ccl4/Ccr5/Ccr7/Cd160/Cd2/Cd28/Cd300c2/Cd3e/Cd40lg/Cd6/Cd83/Cd84/Chia1/Clec5a/Clu/Crhr2/Cyp1b1/Dhx58/Elane/Ereg/Fcer1g/Fcnb/Fgr/Flt3/Foxp3/Gbp5/Gdf2/Hmgb2/Hpse/Icosl/Ifi204/Ifi205/Ifi211/Il10/Il12a/Il12b/Il12rb1/Il17c/Il1f5/Il1f6/Il1f8/Il1f9/Il1rn/Il21/Il27ra/Il6/Inava/Irf4/Irf7/Ir…	113
BP	GO:0030595	leukocyte chemotaxis	69/2659	211/23174	1.71957077569041e-16	2.05488707695004e-14	1.69279675703383e-14	2610528A11Rik/Adam8/Aif1/C3ar1/Ccl1/Ccl11/Ccl12/Ccl2/Ccl20/Ccl22/Ccl24/Ccl3/Ccl4/Ccl7/Ccl8/Ccl9/Ccr1/Ccr3/Ccr6/Ccr7/Ch25h/Chga/Coro1a/Csf3r/Cxcl1/Cxcl10/Cxcl13/Cxcl2/Cxcl9/Cxcr1/Cxcr2/Cxcr3/Cxcr5/Fcer1g/Gpr183/Grem1/Il12a/Il1f5/Il1f6/Il1f8/Il1f9/Il1rn/Itgam/Itgb2/Lgals3/Mstn/Nckap1l/Pla2g7/Ptk2b/Rac2/Retnlg/Ripor2/S100a14/S100a8/S100a9/Sell/Slamf1/Slamf8/Spp1/Stap1/Syk/Thbs4/Tnfsf11/Tnfsf14/Tnfsf…	69
BP	GO:0030216	keratinocyte differentiation	52/2659	138/23174	1.21424407825678e-15	1.42140898630222e-13	1.17094343013849e-13	2310050C09Rik/Abca12/Bcl11b/Casp14/Cd109/Cers3/Cnfn/Cyp26b1/Evpl/Foxn1/Gprc5d/Hrnr/Krt10/Krt6a/Krt6b/Lce1a1/Lce1a2/Lce1b/Lce1c/Lce1d/Lce1e/Lce1f/Lce1g/Lce1h/Lce1i/Lce1j/Lce1k/Lce1l/Lce1m/Lce3a/Lce3b/Lce3c/Lce3d/Lce3e/Lce3f/Lor/Madcam1/Prr9/Reg3g/Sfn/Sprr1a/Sprr1b/Sprr2a1/Sprr2a3/Sprr2k/Sprr3/Tfap2a/Tfap2c/Tgm1/Tgm3/Trp63/Wnt16	52
BP	GO:0042098	T cell proliferation	66/2659	205/23174	1.85266619441884e-15	2.1253786582373e-13	1.75086706247288e-13	Aif1/Arg1/Btla/Btnl2/Card11/Carmil2/Ccdc88b/Ccr7/Cd209e/Cd28/Cd3e/Cd4/Cd40lg/Cd6/Cd86/Cdkn2a/Clec2i/Clec4g/Coro1a/Crip3/Ctla4/Dock2/Epo/Foxp3/Gpnmb/H2-Aa/Icosl/Ihh/Il12a/Il12b/Il12rb1/Il21/Il2ra/Il6/Itgad/Itgam/Itgb2/Lgals3/Nckap1l/Pdcd1lg2/Pla2g2d/Pla2g2f/Prkcq/Ptpn22/Ptpn6/Ptprc/Rac2/Rasal3/Ripor2/Sash3/Satb1/Slamf1/Slc11a1/Slc4a1/Slfn1/Syk/Tarm1/Tmem131l/Tnfrsf13c/Tnfrsf4/Tnfsf18/Tnfsf4/Tnfsf9…	66
BP	GO:0071621	granulocyte chemotaxis	48/2659	123/23174	3.04080911030906e-15	3.42001589347701e-13	2.81737710963413e-13	C3ar1/Ccl1/Ccl11/Ccl12/Ccl2/Ccl20/Ccl22/Ccl24/Ccl3/Ccl4/Ccl7/Ccl8/Ccl9/Ccr3/Ccr7/Csf3r/Cxcl1/Cxcl10/Cxcl13/Cxcl2/Cxcl9/Cxcr1/Cxcr2/Fcer1g/Il1f5/Il1f6/Il1f8/Il1f9/Il1rn/Itgam/Itgb2/Lgals3/Mstn/Nckap1l/Rac2/Ripor2/S100a14/S100a8/S100a9/Sell/Slamf1/Spp1/Syk/Thbs4/Tnfsf18/Trem3/Trpv4/Vav1	48
BP	GO:0097530	granulocyte migration	53/2659	146/23174	4.04351242876418e-15	4.40323934471177e-13	3.62734739382132e-13	Adam8/C3ar1/Ccl1/Ccl11/Ccl12/Ccl2/Ccl20/Ccl22/Ccl24/Ccl3/Ccl4/Ccl7/Ccl8/Ccl9/Ccr3/Ccr7/Cd177/Cd300a/Csf3r/Cxcl1/Cxcl10/Cxcl13/Cxcl2/Cxcl9/Cxcr1/Cxcr2/Fcer1g/Il1f5/Il1f6/Il1f8/Il1f9/Il1rn/Itgam/Itgb2/Lgals3/Mcoln2/Mstn/Nckap1l/Rac2/Ripor2/S100a14/S100a8/S100a9/Sell/Slamf1/Slamf8/Spp1/Syk/Thbs4/Tnfsf18/Trem3/Trpv4/Vav1	53
BP	GO:1903039	positive regulation of leukocyte cell-cell adhesion	65/2659	203/23174	4.06854402492545e-15	4.40323934471177e-13	3.62734739382132e-13	Ada/Adam8/Aif1/Btnl2/Card11/Carmil2/Ccdc88b/Ccl2/Ccr7/Cd160/Cd209e/Cd28/Cd3e/Cd4/Cd40lg/Cd5/Cd6/Cd83/Cd86/Coro1a/Egr3/Elane/Epo/Foxp3/H2-Aa/Has2/Icos/Icosl/Ihh/Ikzf1/Il12a/Il12b/Il12rb1/Il1f8/Il21/Il2ra/Il2rg/Il6/Il7r/Itgb2/Lck/Nckap1l/Nfkbid/Pdcd1lg2/Prkcq/Ptafr/Ptpn22/Ptprc/Rasal3/Rasgrp1/Runx3/Sash3/Skap1/Slamf1/Slc4a1/Syk/Tespa1/Thy1/Tnf/Tnfrsf13c/Tnfsf11/Tnfsf14/Tnfsf4/Tnfsf9/Zap70	65
BP	GO:0042129	regulation of T cell proliferation	58/2659	170/23174	5.18746936787786e-15	5.51024523965693e-13	4.53928849754458e-13	Aif1/Arg1/Btla/Btnl2/Card11/Carmil2/Ccdc88b/Ccr7/Cd209e/Cd28/Cd3e/Cd4/Cd40lg/Cd6/Cd86/Cdkn2a/Clec2i/Clec4g/Coro1a/Ctla4/Epo/Foxp3/Gpnmb/H2-Aa/Icosl/Ihh/Il12a/Il12b/Il12rb1/Il21/Il2ra/Il6/Lgals3/Nckap1l/Pdcd1lg2/Pla2g2d/Pla2g2f/Prkcq/Ptpn22/Ptpn6/Ptprc/Rac2/Rasal3/Ripor2/Sash3/Slamf1/Slc4a1/Slfn1/Syk/Tarm1/Tmem131l/Tnfrsf13c/Tnfsf18/Tnfsf4/Tnfsf9/Vsig4/Zap70/Zc3h12d	58
BP	GO:0030593	neutrophil chemotaxis	42/2659	100/23174	7.71617080369054e-15	7.93142007229031e-13	6.53382968224899e-13	C3ar1/Ccl1/Ccl11/Ccl12/Ccl2/Ccl20/Ccl22/Ccl24/Ccl3/Ccl4/Ccl7/Ccl8/Ccl9/Ccr7/Csf3r/Cxcl1/Cxcl10/Cxcl13/Cxcl2/Cxcl9/Cxcr1/Cxcr2/Fcer1g/Il1f5/Il1f6/Il1f8/Il1f9/Il1rn/Itgam/Itgb2/Lgals3/Nckap1l/Rac2/Ripor2/S100a8/S100a9/Sell/Spp1/Syk/Thbs4/Trem3/Vav1	42
BP	GO:0060326	cell chemotaxis	83/2659	299/23174	7.74336687671299e-15	7.93142007229031e-13	6.53382968224899e-13	2610528A11Rik/Adam8/Aif1/Bin2/C3ar1/Ccl1/Ccl11/Ccl12/Ccl2/Ccl20/Ccl22/Ccl24/Ccl3/Ccl4/Ccl7/Ccl8/Ccl9/Ccr1/Ccr3/Ccr4/Ccr5/Ccr6/Ccr7/Ccr8/Ch25h/Chga/Coro1a/Csf3r/Cxcl1/Cxcl10/Cxcl13/Cxcl2/Cxcl9/Cxcr1/Cxcr2/Cxcr3/Cxcr5/Defb14/Defb4/Defb6/Egr3/Ephb1/Fcer1g/Gpr183/Grem1/Hmgb2/Il12a/Il1f5/Il1f6/Il1f8/Il1f9/Il1rn/Itgam/Itgb2/Lgals3/Mstn/Nckap1l/Pla2g7/Plxnb3/Prkcq/Ptk2b/Rac2/Retnlg/Ripor2/S100a14/S100a8…	83
BP	GO:0022409	positive regulation of cell-cell adhesion	72/2659	242/23174	1.00526614853668e-14	1.01161519789586e-12	8.33359139571776e-13	Ada/Adam8/Aif1/Alox15/Btnl2/Card11/Carmil2/Ccdc88b/Ccl2/Ccr5/Ccr7/Cd160/Cd209e/Cd28/Cd3e/Cd4/Cd40lg/Cd5/Cd6/Cd83/Cd86/Coro1a/Cxcl13/Egr3/Elane/Epo/Fga/Fgg/Foxp3/H2-Aa/Has2/Icos/Icosl/Ihh/Ikzf1/Il12a/Il12b/Il12rb1/Il1f8/Il21/Il2ra/Il2rg/Il6/Il7r/Itgb2/Lck/Nckap1l/Nfkbid/Nodal/Pdcd1lg2/Prkcq/Ptafr/Ptpn22/Ptprc/Rasal3/Rasgrp1/Runx3/Sash3/Skap1/Slamf1/Slc4a1/Syk/Tbx18/Tespa1/Thy1/Tnf/Tnfrsf13c/Tnfsf1…	72
BP	GO:0009913	epidermal cell differentiation	66/2659	212/23174	1.16208486706543e-14	1.14926186163574e-12	9.46751173912291e-13	2310050C09Rik/Abca12/Atp2b2/Bcl11b/Casp14/Cd109/Cers3/Cnfn/Cyp26b1/Evpl/Foxn1/Gdf3/Gfi1/Gprc5d/Hes5/Hrnr/Kcnma1/Krt10/Krt6a/Krt6b/Lce1a1/Lce1a2/Lce1b/Lce1c/Lce1d/Lce1e/Lce1f/Lce1g/Lce1h/Lce1i/Lce1j/Lce1k/Lce1l/Lce1m/Lce3a/Lce3b/Lce3c/Lce3d/Lce3e/Lce3f/Lor/Madcam1/Myo3b/Ovol1/Pcdh15/Prr9/Reg3g/Ripor2/Sfn/Slitrk6/Spink5/Sprr1a/Sprr1b/Sprr2a1/Sprr2a3/Sprr2k/Sprr3/Sult2b1/Tfap2a/Tfap2c/Tgm1/Tgm3/Tomt…	66
BP	GO:1990266	neutrophil migration	46/2659	119/23174	1.73687755605398e-14	1.68859824771621e-12	1.39105144498239e-12	Adam8/C3ar1/Ccl1/Ccl11/Ccl12/Ccl2/Ccl20/Ccl22/Ccl24/Ccl3/Ccl4/Ccl7/Ccl8/Ccl9/Ccr7/Cd177/Csf3r/Cxcl1/Cxcl10/Cxcl13/Cxcl2/Cxcl9/Cxcr1/Cxcr2/Fcer1g/Il1f5/Il1f6/Il1f8/Il1f9/Il1rn/Itgam/Itgb2/Lgals3/Mcoln2/Nckap1l/Rac2/Ripor2/S100a8/S100a9/Sell/Slamf8/Spp1/Syk/Thbs4/Trem3/Vav1	46
BP	GO:0008544	epidermis development	86/2659	323/23174	3.51291203567638e-14	3.35834390610662e-12	2.76657230318443e-12	2310050C09Rik/Abca12/Alx4/Atp2b2/Bcl11b/Casp14/Cd109/Cdkn2a/Cers3/Cnfn/Cst6/Cyp26b1/Evpl/Flg/Foxe1/Foxn1/Fst/Gdf3/Gfi1/Gprc5d/Grhl3/Hes5/Hpse/Hrnr/Inhba/Kcnma1/Klk14/Krt10/Krt6a/Krt6b/Krtdap/Lce1a1/Lce1a2/Lce1b/Lce1c/Lce1d/Lce1e/Lce1f/Lce1g/Lce1h/Lce1i/Lce1j/Lce1k/Lce1l/Lce1m/Lce3a/Lce3b/Lce3c/Lce3d/Lce3e/Lce3f/Lor/Madcam1/Myo3b/Myo5a/Ngfr/Ntf3/Ovol1/Pcdh15/Prr9/Reg3g/Ripor2/Runx3/Satb1/Sfn/Slitr…	86
BP	GO:0045088	regulation of innate immune response	78/2659	285/23174	1.13311044766021e-13	1.06549533242278e-11	8.77745090517118e-12	9830107B12Rik/A2m/A530064D06Rik/Acod1/Adam8/Aim2/Arg1/B430306N03Rik/Bpifb1/Ccr1/Cd160/Cd300a/Cd300ld3/Cd86/Cd96/Clec12b/Coch/Dhx58/Ereg/Fcnb/Fgr/Gbp5/Gfi1/Hmgb2/Ifi204/Ifi205/Ifi208/Ifi209/Ifi211/Ifi214/Ikbke/Il12a/Il12b/Il21/Inava/Irf4/Irf7/Irgm1/Lag3/Lrp8/Ltf/Mmp12/Nlrc3/Nlrc4/Nlrc5/Nr1d1/Nr1h4/Ptpn22/Raet1e/Rasgrp1/Reg3g/Rftn1/Rsad2/S100a14/Serpinb1a/Serpinb3a/Sh2d1a/Slamf6/Slamf8/Tap1/Ticam2/…	78
BP	GO:0030217	T cell differentiation	75/2659	269/23174	1.19183553320934e-13	1.10264009975625e-11	9.08344602474824e-12	5830411N06Rik/Ada/Adam8/Aire/Bcl11a/Bcl11b/Bcl2a1d/Card11/Carmil2/Ccr6/Ccr7/Cd28/Cd3d/Cd3e/Cd3g/Cd4/Cd83/Cd8a/Cdkn2a/Clec4d/Ctla4/Cyp26b1/Dock2/Dtx1/Egr3/Fanca/Fancd2/Fcer1g/Flt3/Foxn1/Foxp3/Fut7/Gpr183/H2-Aa/H2-Oa/Ihh/Ikzf1/Il12a/Il12b/Il1f8/Il2ra/Il2rg/Il6/Il7r/Irf4/Itk/Lag3/Lck/Ly9/Mafb/Nckap1l/Nfkbid/Nkx2-3/Pla2g2d/Ptpn22/Ptprc/Rasgrp1/Rhoh/Rsad2/Runx3/Sash3/Satb1/Slamf6/Slc46a2/Syk/Tespa1/Th…	75
BP	GO:0097529	myeloid leukocyte migration	63/2659	207/23174	1.47547048886872e-13	1.34338074986524e-11	1.10666449866862e-11	Adam8/Aif1/C3ar1/Ccl1/Ccl11/Ccl12/Ccl2/Ccl20/Ccl22/Ccl24/Ccl3/Ccl4/Ccl7/Ccl8/Ccl9/Ccr1/Ccr3/Ccr7/Cd177/Cd300a/Chga/Csf3r/Cxcl1/Cxcl10/Cxcl13/Cxcl2/Cxcl9/Cxcr1/Cxcr2/Fcer1g/Grem1/Il1f5/Il1f6/Il1f8/Il1f9/Il1rn/Itgam/Itgb2/Lgals3/Mcoln2/Mstn/Nckap1l/Pla2g7/Ptk2b/Rac2/Retnlg/Ripor2/S100a14/S100a8/S100a9/Sell/Slamf1/Slamf8/Spp1/Stap1/Syk/Thbs4/Tnfsf11/Tnfsf18/Trem2/Trem3/Trpv4/Vav1	63
BP	GO:0050870	positive regulation of T cell activation	59/2659	187/23174	1.53459147092548e-13	1.37537760581696e-11	1.13302320937245e-11	Ada/Adam8/Aif1/Btnl2/Card11/Carmil2/Ccdc88b/Ccl2/Ccr7/Cd160/Cd209e/Cd28/Cd3e/Cd4/Cd40lg/Cd5/Cd6/Cd83/Cd86/Coro1a/Egr3/Epo/Foxp3/H2-Aa/Icos/Icosl/Ihh/Ikzf1/Il12a/Il12b/Il12rb1/Il1f8/Il21/Il2ra/Il2rg/Il6/Il7r/Lck/Nckap1l/Nfkbid/Pdcd1lg2/Prkcq/Ptpn22/Ptprc/Rasal3/Rasgrp1/Runx3/Sash3/Slamf1/Slc4a1/Syk/Tespa1/Thy1/Tnfrsf13c/Tnfsf11/Tnfsf14/Tnfsf4/Tnfsf9/Zap70	59
BP	GO:0050671	positive regulation of lymphocyte proliferation	48/2659	136/23174	2.67763161280387e-13	2.36290691246815e-11	1.94654061698406e-11	Ada/Aif1/Btnl2/Card11/Carmil2/Ccdc88b/Ccr7/Cd209e/Cd28/Cd3e/Cd4/Cd40lg/Cd6/Cd86/Clcf1/Coro1a/Epo/Foxp3/Gpr183/Icosl/Ighd/Ighm/Il12a/Il12b/Il12rb1/Il21/Il2ra/Il6/Mef2c/Mpl/Nckap1l/Nfatc2/Pdcd1lg2/Prkcq/Ptpn22/Ptprc/Rasal3/Sash3/Slamf1/Slc4a1/Syk/Tacr1/Tlr9/Tnfrsf13c/Tnfrsf4/Tnfsf4/Tnfsf9/Zap70	48
BP	GO:0043588	skin development	77/2659	287/23174	4.98759099865463e-13	4.28226174295682e-11	3.52768717685773e-11	2310050C09Rik/Abca12/Acer1/Alox12b/Aloxe3/Alx4/Asprv1/Bcl11b/Casp14/Cd109/Cdsn/Cers3/Cnfn/Cyp26b1/Evpl/Flg/Flg2/Foxe1/Foxn1/Fst/Gprc5d/Grhl3/Hpse/Hrnr/Inhba/Krt10/Krt6a/Krt6b/Lce1a1/Lce1a2/Lce1b/Lce1c/Lce1d/Lce1e/Lce1f/Lce1g/Lce1h/Lce1i/Lce1j/Lce1k/Lce1l/Lce1m/Lce3a/Lce3b/Lce3c/Lce3d/Lce3e/Lce3f/Lor/Ltb/Madcam1/Myo5a/Nespas/Ngfr/Ovol1/Prr9/Reg3g/Runx3/Ryr1/Sfn/Sostdc1/Sox9/Sprr1a/Sprr1b/Sprr2a1/S…	77
BP	GO:0032946	positive regulation of mononuclear cell proliferation	48/2659	138/23174	5.00194450449977e-13	4.28226174295682e-11	3.52768717685773e-11	Ada/Aif1/Btnl2/Card11/Carmil2/Ccdc88b/Ccr7/Cd209e/Cd28/Cd3e/Cd4/Cd40lg/Cd6/Cd86/Clcf1/Coro1a/Epo/Foxp3/Gpr183/Icosl/Ighd/Ighm/Il12a/Il12b/Il12rb1/Il21/Il2ra/Il6/Mef2c/Mpl/Nckap1l/Nfatc2/Pdcd1lg2/Prkcq/Ptpn22/Ptprc/Rasal3/Sash3/Slamf1/Slc4a1/Syk/Tacr1/Tlr9/Tnfrsf13c/Tnfrsf4/Tnfsf4/Tnfsf9/Zap70	48
BP	GO:0070665	positive regulation of leukocyte proliferation	49/2659	145/23174	9.93570759663876e-13	8.38106158445881e-11	6.90424015500176e-11	Ada/Aif1/Btnl2/Card11/Carmil2/Ccdc88b/Ccr7/Cd209e/Cd28/Cd3e/Cd4/Cd40lg/Cd6/Cd86/Clcf1/Coro1a/Epo/Foxp3/Gpr183/Icosl/Ighd/Ighm/Il12a/Il12b/Il12rb1/Il21/Il2ra/Il6/Mef2c/Mpl/Nckap1l/Nfatc2/Ocstamp/Pdcd1lg2/Prkcq/Ptpn22/Ptprc/Rasal3/Sash3/Slamf1/Slc4a1/Syk/Tacr1/Tlr9/Tnfrsf13c/Tnfrsf4/Tnfsf4/Tnfsf9/Zap70	49
BP	GO:0032103	positive regulation of response to external stimulus	79/2659	313/23174	7.49093119951604e-12	6.22724367542377e-10	5.12994510368078e-10	Acod1/Adam8/Aif1/Alox5ap/Arg1/Btk/C1qa/C3/C3ar1/Casr/Ccl1/Ccl2/Ccl24/Ccl3/Ccl4/Ccr1/Ccr4/Ccr5/Ccr6/Ccr7/Cd180/Cd28/Cd6/Cntf/Ctss/Cxcl1/Cxcl10/Cxcl13/Cxcr2/Cxcr3/Dhx58/Dscam/F12/Fcer1g/Fcgr1/Gbp5/Ghsr/Ighg1/Ighg2b/Il12a/Il17c/Il6/Klk5/Klk7/Lta/Ly86/Mmp8/Mstn/Nckap1l/Nlrp10/Ntf3/Oprm1/Osm/Pde2a/Pik3cg/Pla2g7/Plg/Ptk2b/Rac2/Ripor2/S100a14/S100a8/S100a9/Sell/Serpinf2/Slamf1/Stap1/Tarm1/Thbs4/Tlr9/Tnf…	79
BP	GO:0002274	myeloid leukocyte activation	60/2659	211/23174	1.35271772163799e-11	1.10845555018793e-09	9.13135316155329e-10	Aif1/Batf3/Btk/C1qa/Camk4/Casp1/Cd177/Cd300a/Cd300lb/Cd37/Cd48/Cd84/Chga/Clec4d/Clu/Cst7/Cxcr2/Dcstamp/Dnase1l3/Dock2/Fcer1g/Fcgr4/Fgr/Havcr1/Hmox1/Il10/Il13ra2/Irf4/Itgam/Itgb2/Lat/Lat2/Lcp2/Mmp8/Muc5b/Nr1d1/Pirb/Pla2g3/Pla2g5/Pram1/Ptafr/Rac2/Rasgrp1/Rhoh/Slamf1/Slc11a1/Spi1/Stap1/Syk/Tff2/Tlr1/Tlr9/Tnf/Tnfsf9/Trem2/Tslp/Tspan32/Ttbk1/Tyrobp/Ubd	60
BP	GO:0042102	positive regulation of T cell proliferation	37/2659	98/23174	1.415750699311e-11	1.14376704383773e-09	9.42224594396899e-10	Aif1/Btnl2/Card11/Carmil2/Ccdc88b/Ccr7/Cd209e/Cd28/Cd3e/Cd4/Cd40lg/Cd6/Cd86/Coro1a/Epo/Foxp3/Icosl/Il12a/Il12b/Il12rb1/Il21/Il2ra/Il6/Nckap1l/Pdcd1lg2/Prkcq/Ptpn22/Ptprc/Rasal3/Sash3/Slamf1/Slc4a1/Syk/Tnfrsf13c/Tnfsf4/Tnfsf9/Zap70	37
BP	GO:0032609	interferon-gamma production	42/2659	122/23174	2.05526698479795e-11	1.63736269788903e-09	1.34884407818099e-09	Arid5a/Avpr2/Carmil2/Ccr7/Cd160/Cd2/Cd3e/Cd40lg/Cd96/Flt3/Foxp3/Il10/Il12a/Il12b/Il12rb1/Il1f5/Il21/Il27ra/Irf8/Isg15/Isl1/Itk/Lta/Nr1h4/Pdcd1lg2/Pglyrp1/Pglyrp2/Pglyrp3/Ptpn22/Rasgrp1/Runx3/Sash3/Slamf1/Slamf6/Slc11a1/Ticam2/Tlr9/Tnf/Tnfrsf13c/Tnfsf4/Tnfsf9/Txk	42
BP	GO:0002695	negative regulation of leukocyte activation	54/2659	182/23174	2.36643935660704e-11	1.85943782869836e-09	1.53178749413252e-09	Arg1/Bank1/Btk/Btla/Cd300a/Cd37/Cd84/Cd86/Cdkn2a/Clec4g/Cst7/Ctla4/Dtx1/Fcgr2b/Fgl1/Flt3/Foxp3/Gpnmb/H2-Aa/Hmox1/Ihh/Il10/Il13ra2/Il2ra/Lag3/Lax1/Lgals3/Nfkbid/Nr1d1/Pdcd1lg2/Pglyrp1/Pglyrp2/Pglyrp3/Pla2g2d/Pla2g2f/Ptpn22/Ptpn6/Ripor2/Runx3/Samsn1/Slfn1/Tarm1/Tbc1d10c/Tff2/Tigit/Tmem131l/Tnfaip3/Tnfrsf13b/Tnfsf18/Tnfsf4/Tspan32/Tyrobp/Vsig4/Zc3h12d	54
BP	GO:0032649	regulation of interferon-gamma production	39/2659	109/23174	2.76730817141781e-11	2.1450377934125e-09	1.7670620741813e-09	Arid5a/Carmil2/Ccr7/Cd160/Cd2/Cd3e/Cd40lg/Cd96/Flt3/Foxp3/Il10/Il12a/Il12b/Il12rb1/Il1f5/Il21/Il27ra/Irf8/Isg15/Isl1/Lta/Nr1h4/Pdcd1lg2/Pglyrp1/Pglyrp2/Pglyrp3/Ptpn22/Rasgrp1/Sash3/Slamf1/Slamf6/Slc11a1/Ticam2/Tlr9/Tnf/Tnfrsf13c/Tnfsf4/Tnfsf9/Txk	39
BP	GO:0010466	negative regulation of peptidase activity	65/2659	242/23174	3.03541709843586e-11	2.32148699688375e-09	1.91241927787769e-09	A2m/Agt/Bcl2a1d/Birc5/Cd109/Col28a1/Cryaa/Csn2/Cst7/Cst9/Csta1/Fcmr/Fetub/Gpx1/Il24/Il6/Itih3/Itih5/Kng2/Ltf/Mmp9/Naip2/Ngf/Ngp/Serpina10/Serpina11/Serpina12/Serpina1a/Serpina1b/Serpina1e/Serpina3c/Serpina3f/Serpina3g/Serpina3i/Serpina3m/Serpina3n/Serpina9/Serpinb10/Serpinb11/Serpinb12/Serpinb13/Serpinb1a/Serpinb1b/Serpinb1c/Serpinb2/Serpinb3a/Serpinb3b/Serpinb3c/Serpinb5/Serpinb7/Serpinb9b/Serpi…	65
BP	GO:1903706	regulation of hemopoiesis	93/2659	406/23174	3.85774786153461e-11	2.91158443865296e-09	2.39853603191535e-09	Ada/Adam8/Adipoq/Ankle1/C1qc/Card11/Carmil2/Ccl3/Ccr1/Ccr7/Cd28/Cd4/Cd40lg/Cd83/Cdkn2a/Clec2g/Clec2i/Csf3r/Ctla4/Cxcl1/Cyp26b1/Dcstamp/Dtx1/Egr3/Fanca/Fancd2/Flt3/Foxn1/Foxp3/Gfi1b/Gpr171/Gpr68/H2-Aa/H2-Oa/Hcls1/Hes5/Hist1h4b/Hist1h4f/Hist1h4j/Hist1h4k/Hist1h4n/Hmgb2/Ihh/Ikzf1/Ikzf3/Il12a/Il12b/Il1f8/Il21/Il2ra/Il2rg/Il6/Il7r/Inhba/Isg15/Lag3/Lck/Mafb/Mef2c/Mpl/Myc/Ncapg2/Nckap1l/Nfkbid/Ocstamp/P…	93
BP	GO:0002697	regulation of immune effector process	95/2659	420/23174	4.99500009528566e-11	3.72095072033228e-09	3.06528440570572e-09	6030468B19Rik/A2m/Aim2/Arg1/Arid5a/Btk/C3/Ccl2/Ccr7/Cd160/Cd177/Cd1d2/Cd22/Cd28/Cd300a/Cd37/Cd40lg/Cd5l/Cd84/Cd96/Clcf1/Clec12b/Clec4g/Cxcl1/Dhx58/Dnase1l3/Fcer1g/Fcer2a/Fcgr1/Fcgr2b/Fgr/Foxp3/H2-M2/H2-Q1/H2-Q7/H2-T3/Hmox1/Ighg1/Ighg2b/Ighm/Il10/Il12a/Il12b/Il12rb1/Il13ra2/Il21/Il27ra/Il2ra/Il6/Il7r/Itgam/Itgb2/Klk5/Klk7/Lag3/Lgals3/Lta/Mmp12/Mzb1/Nfkbid/Pglyrp1/Pglyrp2/Pglyrp3/Pram1/Ptafr/Ptpn22…	95
BP	GO:0050852	T cell receptor signaling pathway	42/2659	126/23174	6.6861263032492e-11	4.91242341005082e-09	4.04680846504407e-09	Ada/Bcl2a1d/Btk/Btnl10/Btnl2/Carmil2/Ccr7/Cd160/Cd247/Cd28/Cd300a/Cd3e/Clec2i/Ctla4/Ermap/Foxp3/Fyb/Icosl/Itk/Kcnn4/Lck/Lcp2/Lgals3/Mog/Nfkbid/Plcg2/Pram1/Ptpn22/Ptpn6/Ptprc/Rftn1/Skap1/Skint8/Tec/Tespa1/Themis/Themis2/Thy1/Trat1/Txk/Ubash3a/Zap70	42
BP	GO:0019221	cytokine-mediated signaling pathway	81/2659	338/23174	6.76571564494447e-11	4.91242341005082e-09	4.04680846504407e-09	Ackr1/Adipoq/Aim2/Arg1/Card14/Casp1/Casp4/Ccl1/Ccl11/Ccl12/Ccl2/Ccl20/Ccl22/Ccl24/Ccl3/Ccl4/Ccl7/Ccl8/Ccl9/Ccr1/Cd4/Cntf/Csf2rb/Csf2rb2/Cxcl1/Cxcl10/Cxcl13/Cxcl2/Cxcl9/Cxcr2/Duox1/Epo/Ereg/Fcer1g/Flt3/Gfi1/Ifitm6/Ifitm7/Ifnz/Ikbke/Il10ra/Il1f5/Il1f6/Il1f8/Il1f9/Il1r2/Il1rn/Il20ra/Il2rb/Il2rg/Il6/Irf5/Irf7/Irgm1/Mmp12/Mpl/Mt3/Nlrc5/Nr1h4/Oas2/Osm/Pirb/Ptk2b/Ptpn6/Ptprc/Sh2b2/Spi1/St18/Stap1/Stat4/…	81
BP	GO:0030888	regulation of B cell proliferation	29/2659	69/23174	1.07460604458403e-10	7.7049253396675e-09	6.34724543965489e-09	Ada/Btk/Btla/Card11/Cd22/Cd300a/Cd40lg/Cdkn2a/Clcf1/Ctla4/Fcgr2b/Gpr183/Ighd/Ighm/Ikzf3/Il10/Il21/Mef2c/Mzb1/Nckap1l/Nfatc2/Ptprc/Sash3/Siglecg/Tlr9/Tnfrsf13b/Tnfrsf13c/Tnfrsf4/Tyrobp	29
BP	GO:0001818	negative regulation of cytokine production	66/2659	258/23174	2.10664422616484e-10	1.49181620756562e-08	1.22894424057881e-08	Acod1/Acp5/Adipoq/Arg1/Bank1/Btk/Cd83/Cd84/Cd96/Cidea/Clec4a2/Dhx58/Elane/F2/Fcgr2b/Flt3/Foxp3/Ghsr/Gpnmb/Hdac9/Hmox1/Il10/Il12a/Il12b/Il1f5/Il1r2/Il27ra/Il6/Lag3/Mc1r/Mefv/Mmp8/Nckap1l/Nlrc3/Nlrp12/Nr1h4/Nutf2/Pdcd1lg2/Pglyrp1/Pglyrp2/Pglyrp3/Prg2/Prg4/Ptpn22/Ptpn6/Ptprc/Rnf128/Serpinb1a/Serpinb1b/Serpinb1c/Slamf1/Slc11a1/Ticam2/Tigit/Tlr9/Tnf/Tnfaip3/Tnfrsf4/Tnfrsf9/Tnfsf4/Traip/Trem2/Trim30a/T…	66
BP	GO:0042100	B cell proliferation	38/2659	111/23174	2.20755414323591e-10	1.54421104458551e-08	1.27210661732811e-08	Ada/Btk/Btla/Card11/Cd180/Cd19/Cd22/Cd300a/Cd40lg/Cd79a/Cdkn2a/Clcf1/Cr2/Ctla4/Fcgr2b/Gapt/Gpr183/Ifnz/Ighd/Ighm/Ikzf3/Il10/Il21/Il7r/Mef2c/Mzb1/Nckap1l/Nfatc2/Plcl2/Ptprc/Sash3/Siglecg/Tlr9/Tnfrsf13b/Tnfrsf13c/Tnfrsf4/Tyrobp/Vpreb1	38
BP	GO:0045619	regulation of lymphocyte differentiation	52/2659	182/23174	2.52725716276624e-10	1.74654784164182e-08	1.43878977852348e-08	Ada/Adam8/Card11/Carmil2/Ccr7/Cd28/Cd83/Cdkn2a/Ctla4/Cyp26b1/Dtx1/Egr3/Fanca/Fancd2/Flt3/Foxn1/Foxp3/H2-Aa/H2-Oa/Ihh/Ikzf1/Ikzf3/Il12a/Il1f8/Il21/Il2ra/Il2rg/Il6/Il7r/Lag3/Lck/Nckap1l/Nfkbid/Pglyrp1/Pglyrp2/Pglyrp3/Ptpn6/Ptprc/Rasgrp1/Runx3/Sash3/Slamf8/Slc46a2/Syk/Tespa1/Tlr9/Tmem131l/Tnfsf18/Tnfsf4/Tnfsf9/Tox/Zap70	52
BP	GO:0032675	regulation of interleukin-6 production	46/2659	151/23174	2.641725982656e-10	1.80392145672795e-08	1.48605362608306e-08	Aif1/Arid5a/Bank1/Ccr5/Cd300ld/Cd84/Crhr2/Ereg/Fcer1g/Flt3/Foxp3/Ghsr/Il10/Il1f5/Il1f6/Il1f8/Il1f9/Il1rn/Il27ra/Il6/Inava/Isl1/Mmp8/Nckap1l/Nlrc3/Nlrp10/Nlrp12/Nr1h4/Prg4/Ptafr/Ptpn22/Ptpn6/Slamf1/Ticam2/Tlr1/Tlr9/Tnf/Tnfaip3/Tnfsf4/Tnfsf9/Trem2/Trim30a/Trpv4/Tslp/Twist1/Tyrobp	46
BP	GO:1902105	regulation of leukocyte differentiation	72/2659	294/23174	2.72865330115341e-10	1.84135945122541e-08	1.51689469583624e-08	Ada/Adam8/Adipoq/C1qc/Card11/Carmil2/Ccl3/Ccr1/Ccr7/Cd28/Cd4/Cd40lg/Cd83/Cdkn2a/Clec2g/Clec2i/Ctla4/Cyp26b1/Dcstamp/Dtx1/Egr3/Fanca/Fancd2/Flt3/Foxn1/Foxp3/Gfi1b/Gpr68/H2-Aa/H2-Oa/Hcls1/Ihh/Ikzf1/Ikzf3/Il12a/Il12b/Il1f8/Il21/Il2ra/Il2rg/Il6/Il7r/Lag3/Lck/Mafb/Myc/Nckap1l/Nfkbid/Ocstamp/Pglyrp1/Pglyrp2/Pglyrp3/Ptpn6/Ptprc/Rasgrp1/Runx3/Sash3/Slamf8/Slc46a2/Syk/Tespa1/Tlr9/Tmem131l/Tnf/Tnfsf11/Tnfs…	72
BP	GO:0045089	positive regulation of innate immune response	61/2659	232/23174	3.10026705426093e-10	2.06780602595822e-08	1.70343926641093e-08	Acod1/Adam8/Aim2/Bpifb1/Cd160/Cd300a/Cd300ld3/Cd86/Coch/Dhx58/Ereg/Fcnb/Gbp5/Gfi1/Hmgb2/Ifi204/Ifi205/Ifi208/Ifi209/Ifi211/Ifi214/Ikbke/Il12a/Il12b/Il21/Inava/Irf4/Irf7/Irgm1/Lag3/Ltf/Mmp12/Nlrc4/Nlrc5/Nr1d1/Nr1h4/Ptpn22/Raet1e/Rasgrp1/Reg3g/Rftn1/Rsad2/S100a14/Sh2d1a/Slamf6/Ticam2/Tifa/Tlr1/Tlr13/Tlr9/Tmem173/Tnf/Tnfaip3/Tnip3/Trem3/Treml4/Tril/Trim30a/Txk/Vav1/Zbp1	61
BP	GO:0010951	negative regulation of endopeptidase activity	51/2659	178/23174	3.35604713167811e-10	2.197121503624e-08	1.80996814757545e-08	Agt/Bcl2a1d/Birc5/Cryaa/Csn2/Cst7/Fcmr/Fetub/Gpx1/Il24/Il6/Kng2/Ltf/Mmp9/Naip2/Serpina10/Serpina11/Serpina12/Serpina1a/Serpina1b/Serpina1e/Serpina3c/Serpina3f/Serpina3g/Serpina3i/Serpina3m/Serpina3n/Serpina9/Serpinb10/Serpinb11/Serpinb12/Serpinb13/Serpinb1a/Serpinb1b/Serpinb1c/Serpinb2/Serpinb3a/Serpinb3b/Serpinb3c/Serpinb5/Serpinb7/Serpinb9b/Serpine3/Serpinf2/Serpini1/Sfn/Spink2/Spink5/Spock1/St…	51
BP	GO:0051250	negative regulation of lymphocyte activation	46/2659	152/23174	3.37075823429065e-10	2.197121503624e-08	1.80996814757545e-08	Arg1/Bank1/Btk/Btla/Cd300a/Cd86/Cdkn2a/Clec4g/Ctla4/Dtx1/Fcgr2b/Fgl1/Flt3/Foxp3/Gpnmb/H2-Aa/Ihh/Il10/Il2ra/Lag3/Lax1/Lgals3/Nfkbid/Pdcd1lg2/Pglyrp1/Pglyrp2/Pglyrp3/Pla2g2d/Pla2g2f/Ptpn22/Ptpn6/Ripor2/Runx3/Samsn1/Slfn1/Tarm1/Tbc1d10c/Tigit/Tmem131l/Tnfaip3/Tnfrsf13b/Tnfsf18/Tnfsf4/Tyrobp/Vsig4/Zc3h12d	46
BP	GO:0050727	regulation of inflammatory response	82/2659	356/23174	4.11755964420927e-10	2.65374405833532e-08	2.18612953788946e-08	A2m/Acod1/Acp5/Ada/Adam8/Adipoq/Agt/Alox5ap/Btk/C1qa/C3/Casp1/Ccl1/Ccl24/Ccl3/Ccr5/Ccr7/Cd28/Cd5l/Cd6/Clcf1/Cst7/Ctss/Dnase1l3/Duoxa1/F12/F2/Fanca/Fancd2/Fcer1g/Fcgr1/Fcgr2b/Foxp3/Gbp5/Ggt1/Ghsr/Gpx1/Ighg1/Ighg2b/Il10/Il12b/Il17c/Il1r2/Il2ra/Il6/Isl1/Lta/Mefv/Mmp8/Muc19/Nlrc3/Nlrp10/Nlrp12/Nr1d1/Nr1h4/Osm/Pbk/Pde2a/Pglyrp1/Pglyrp2/Pik3cg/Pla2g5/Proc/S100a8/S100a9/Siglecg/Slamf8/Stap1/Tarm1/Tff2/T…	82
BP	GO:0052547	regulation of peptidase activity	90/2659	406/23174	4.82830900306783e-10	3.07724227128856e-08	2.53500340523643e-08	A2m/Agt/Aim2/Bcl2a1d/Bid/Birc5/Casp1/Casp4/Cd109/Cdkn2a/Cideb/Col28a1/Cryaa/Csn2/Cst7/Cst9/Csta1/Cyfip2/Efna3/Fcmr/Fetub/Gpx1/Grin2b/Il24/Il6/Itih3/Itih5/Kng2/Lck/Ltf/Mefv/Mmp9/Myc/Naip2/Ngf/Ngfr/Ngp/Nlrc4/Nlrp12/Nlrp1b/Nodal/Perp/Pidd1/S100a8/S100a9/Serpina10/Serpina11/Serpina12/Serpina1a/Serpina1b/Serpina1e/Serpina3c/Serpina3f/Serpina3g/Serpina3i/Serpina3m/Serpina3n/Serpina9/Serpinb10/Serpinb11…	90
BP	GO:0050777	negative regulation of immune response	46/2659	155/23174	6.88594767237254e-10	4.30609062905143e-08	3.54731719037875e-08	A2m/Acod1/Alox15/Arg1/Ccr1/Cd160/Cd300a/Cd84/Cd96/Clec12b/Clec4g/Ctla4/Dhx58/Fcgr2b/Fcrlb/Foxp3/Gpx1/Hmox1/Il10/Il12b/Il13ra2/Il27ra/Il2ra/Il7r/Lgals3/Mmp12/Nlrc3/Nlrc5/Olfm4/Pdcd1/Pglyrp1/Pglyrp2/Pglyrp3/Ptpn6/Ptprc/Samsn1/Serpinb3a/Slamf1/Slamf8/Spink5/Tap1/Tnf/Tnfaip3/Tnfsf18/Tnfsf4/Vsig4	46
BP	GO:0050866	negative regulation of cell activation	55/2659	203/23174	6.90656098104483e-10	4.30609062905143e-08	3.54731719037875e-08	Arg1/Bank1/Btk/Btla/Cd300a/Cd37/Cd84/Cd86/Cdkn2a/Clec4g/Cst7/Ctla4/Dtx1/Fcgr2b/Fgg/Fgl1/Flt3/Foxp3/Gpnmb/H2-Aa/Hmox1/Ihh/Il10/Il13ra2/Il2ra/Lag3/Lax1/Lgals3/Nfkbid/Nr1d1/Pdcd1lg2/Pglyrp1/Pglyrp2/Pglyrp3/Pla2g2d/Pla2g2f/Ptpn22/Ptpn6/Ripor2/Runx3/Samsn1/Slfn1/Tarm1/Tbc1d10c/Tff2/Tigit/Tmem131l/Tnfaip3/Tnfrsf13b/Tnfsf18/Tnfsf4/Tspan32/Tyrobp/Vsig4/Zc3h12d	55
BP	GO:0050663	cytokine secretion	62/2659	243/23174	8.23951131200279e-10	5.08191794469333e-08	4.18643647759825e-08	Agt/Aif1/Aim2/Arid5a/Bank1/Btnl2/Card11/Carmil2/Casp1/Casp4/Ccl1/Ccl3/Ccr5/Ccr7/Cd160/Cd2/Cd300c2/Cd84/Chia1/Cidea/Clec5a/Fcnb/Fgr/Flt3/Foxp3/Gbp5/Ghsr/Hdac9/Il10/Il1f5/Il1r2/Il27ra/Il6/Isg15/Lcp2/Mcoln2/Mmp12/Mmp8/Nlrc4/Nlrp10/Nlrp12/Nlrp1b/Nr1h4/Osm/Ptpn22/Rasgrp1/Serpinb1a/Serpinb1b/Serpinb1c/Slamf1/Syk/Tlr1/Tlr9/Tnf/Tnfaip3/Tnfrsf4/Tnfrsf9/Tnfsf4/Trem3/Trpv4/Tslp/Twist1	62
BP	GO:0002526	acute inflammatory response	39/2659	122/23174	1.26430807575452e-09	7.71496927928501e-08	6.35551954318256e-08	A2m/Adam8/Adra2a/Alox5ap/Btk/C3/Ccr5/Ccr7/Cd163/Cd5l/Cd6/Cxcl1/Cxcr2/Dnase1l3/Elane/F12/F2/F8/Fcer1g/Fcgr1/Fcgr2b/Ighg1/Ighg2b/Il1rn/Il31ra/Il6/Orm1/Orm2/Pik3cg/Reg3g/Saa1/Saa3/Serpina1b/Serpina3n/Serpinf2/Tnf/Tnfsf11/Tnfsf4/Vsig4	39
BP	GO:0032635	interleukin-6 production	46/2659	160/23174	2.1471270809393e-09	1.29641273013346e-07	1.06797268325058e-07	Aif1/Arid5a/Bank1/Ccr5/Cd300ld/Cd84/Crhr2/Ereg/Fcer1g/Flt3/Foxp3/Ghsr/Il10/Il1f5/Il1f6/Il1f8/Il1f9/Il1rn/Il27ra/Il6/Inava/Isl1/Mmp8/Nckap1l/Nlrc3/Nlrp10/Nlrp12/Nr1h4/Prg4/Ptafr/Ptpn22/Ptpn6/Slamf1/Ticam2/Tlr1/Tlr9/Tnf/Tnfaip3/Tnfsf4/Tnfsf9/Trem2/Trim30a/Trpv4/Tslp/Twist1/Tyrobp	46
BP	GO:0052548	regulation of endopeptidase activity	76/2659	332/23174	2.38856432050301e-09	1.42716718150055e-07	1.17568697749321e-07	Agt/Aim2/Bcl2a1d/Bid/Birc5/Casp1/Casp4/Cdkn2a/Cideb/Cryaa/Csn2/Cst7/Cyfip2/Efna3/Fcmr/Fetub/Gpx1/Grin2b/Il24/Il6/Kng2/Lck/Ltf/Mefv/Mmp9/Myc/Naip2/Ngfr/Nlrc4/Nlrp12/Nlrp1b/Nodal/Perp/Pidd1/S100a8/S100a9/Serpina10/Serpina11/Serpina12/Serpina1a/Serpina1b/Serpina1e/Serpina3c/Serpina3f/Serpina3g/Serpina3i/Serpina3m/Serpina3n/Serpina9/Serpinb10/Serpinb11/Serpinb12/Serpinb13/Serpinb1a/Serpinb1b/Serpinb1…	76
BP	GO:0019730	antimicrobial humoral response	37/2659	115/23174	2.72427409834878e-09	1.61097280702357e-07	1.32710433287984e-07	Acod1/AY761185/Bpifa1/Camp/Ccl2/Cst9/Ctsg/Cxcl1/Cxcl10/Cxcl13/Cxcl2/Cxcl9/Elane/F2/Fga/Hist1h2bf/Hist1h2bg/Hist1h2bk/Hist1h2bl/Ighg1/Ighg2c/Il1f5/Jchain/Klk5/Klk7/Krt6a/Ltf/Mmp7/Pglyrp1/Pglyrp2/Pglyrp3/Reg3g/Rnase6/S100a9/Slpi/Spink5/Tslp	37
BP	GO:0002366	leukocyte activation involved in immune response	65/2659	268/23174	3.00945376915528e-09	1.76145171631374e-07	1.45106745109968e-07	6030468B19Rik/Ada/Aicda/Apbb1ip/Btk/Ccr6/Ccr7/Cd160/Cd177/Cd180/Cd19/Cd28/Cd300a/Cd40lg/Cd84/Cdh17/Chga/Clcf1/Clec4d/Coro1a/Dnase1l3/Dock11/Dock2/Exo1/Fcer1g/Fgr/Foxp3/Gapt/Gpr183/Hmox1/Icosl/Ifnz/Il12b/Il13ra2/Il27ra/Il6/Irf4/Itgam/Itgb2/Lat/Lat2/Lgals3/Ly9/Nfkbid/Nkx2-3/Pglyrp1/Pglyrp2/Pglyrp3/Pla2g3/Plcg2/Plcl2/Pram1/Ptafr/Ptk2b/Ptprc/Rac2/Rasgrp1/Slamf1/Slamf6/Slc11a1/Syk/Tnfaip3/Tnfsf18/Tnfs…	65
BP	GO:0046631	alpha-beta T cell activation	45/2659	157/23174	3.55278478534594e-09	2.05846197260043e-07	1.6957417226388e-07	Ada/Bcl11b/Btla/Ccr7/Cd160/Cd28/Cd300a/Cd3e/Cd83/Cdh26/Clec4a2/Clec4f/Dock2/Foxp3/Fut7/Gpr183/Ihh/Ikzf1/Il12a/Il12b/Il2rg/Il6/Irf4/Itk/Ly9/Nckap1l/Nfkbid/Nkx2-3/Pla2g2d/Prkcq/Ptpn22/Ptprc/Rasal3/Rsad2/Runx3/Sash3/Satb1/Slamf6/Syk/Tarm1/Tnfsf18/Tnfsf4/Tnfsf8/Txk/Zap70	45
BP	GO:0050707	regulation of cytokine secretion	55/2659	212/23174	3.8268257775844e-09	2.19506726602241e-07	1.80827588585014e-07	Agt/Aif1/Aim2/Arid5a/Bank1/Btnl2/Carmil2/Casp1/Casp4/Ccl1/Ccl3/Ccr5/Ccr7/Cd160/Cd2/Cd300c2/Cd84/Chia1/Cidea/Clec5a/Fcnb/Fgr/Flt3/Foxp3/Ghsr/Hdac9/Il10/Il1f5/Il1r2/Il27ra/Il6/Mmp12/Mmp8/Nlrp10/Nlrp12/Nlrp1b/Nr1h4/Osm/Ptpn22/Rasgrp1/Serpinb1a/Serpinb1b/Serpinb1c/Slamf1/Syk/Tlr1/Tlr9/Tnf/Tnfaip3/Tnfrsf4/Tnfrsf9/Tnfsf4/Trpv4/Tslp/Twist1	55
BP	GO:0002685	regulation of leukocyte migration	53/2659	201/23174	3.96183350491502e-09	2.22843969493349e-07	1.83576778069376e-07	Ada/Adam8/Adtrp/Aif1/Aire/C3ar1/Ccl1/Ccl12/Ccl2/Ccl20/Ccl24/Ccl4/Ccr1/Ccr6/Ccr7/Cd300a/Cxcl10/Cxcl13/Cxcr2/Cxcr3/Elane/Gcsam/Grem1/Il12a/Il27ra/Lgals3/Madcam1/Mmp9/Mstn/Nckap1l/Pla2g7/Ptafr/Ptk2b/Ptpn22/Rac2/Ripor2/S100a14/Sele/Sell/Selp/Slamf1/Slamf8/Smpd3/Stap1/Tacr1/Thbs4/Thy1/Tnfrsf18/Tnfsf14/Tnfsf18/Tnfsf4/Trem2/Trpv4	53
BP	GO:0072676	lymphocyte migration	33/2659	97/23174	3.98652209297168e-09	2.22843969493349e-07	1.83576778069376e-07	2610528A11Rik/Adam8/Adtrp/Aif1/Aire/Ccl1/Ccl11/Ccl12/Ccl2/Ccl20/Ccl22/Ccl24/Ccl3/Ccl4/Ccl7/Ccl8/Ccl9/Ccr6/Ccr7/Ch25h/Cxcl10/Cxcl13/Cxcr3/Gcsam/Gpr183/Il27ra/Itgb7/Madcam1/Myo1g/Ptk2b/Ripor2/Tnfsf14/Tnfsf4	33
BP	GO:0045785	positive regulation of cell adhesion	88/2659	410/23174	4.00155663490497e-09	2.22843969493349e-07	1.83576778069376e-07	Ada/Adam8/Agr2/Aif1/Alox15/Apbb1ip/Btnl2/Calca/Card11/Carmil2/Ccdc88b/Ccl2/Ccr5/Ccr7/Cd160/Cd209e/Cd28/Cd3e/Cd4/Cd40lg/Cd5/Cd6/Cd83/Cd86/Coro1a/Cxcl13/Dmp1/Edil3/Egr3/Elane/Emilin2/Epo/Fga/Fgg/Foxp3/H2-Aa/Has2/Icos/Icosl/Ihh/Ikzf1/Il12a/Il12b/Il12rb1/Il1f8/Il21/Il2ra/Il2rg/Il6/Il7r/Itgb2/Lck/Nckap1l/Nfkbid/Nodal/Npy2r/Olfm4/Pdcd1lg2/Prkcq/Ptafr/Ptk2b/Ptpn22/Ptpn6/Ptprc/Rasal3/Rasgrp1/Rell2/Runx3/…	88
BP	GO:0050854	regulation of antigen receptor-mediated signaling pathway	24/2659	57/23174	4.13119989415684e-09	2.27851563393112e-07	1.87701987093826e-07	Ada/Btnl2/Ccr7/Cd160/Cd19/Cd22/Cd300a/Fcgr2b/Fcrl5/Gcsam/Kcnn4/Lck/Lgals3/Lpxn/Plcl2/Prkcb/Ptpn22/Ptpn6/Ptprc/Stap1/Tespa1/Thy1/Trat1/Ubash3a	24
BP	GO:0002263	cell activation involved in immune response	65/2659	272/23174	5.656397973353e-09	3.09000940715741e-07	2.54552085236909e-07	6030468B19Rik/Ada/Aicda/Apbb1ip/Btk/Ccr6/Ccr7/Cd160/Cd177/Cd180/Cd19/Cd28/Cd300a/Cd40lg/Cd84/Cdh17/Chga/Clcf1/Clec4d/Coro1a/Dnase1l3/Dock11/Dock2/Exo1/Fcer1g/Fgr/Foxp3/Gapt/Gpr183/Hmox1/Icosl/Ifnz/Il12b/Il13ra2/Il27ra/Il6/Irf4/Itgam/Itgb2/Lat/Lat2/Lgals3/Ly9/Nfkbid/Nkx2-3/Pglyrp1/Pglyrp2/Pglyrp3/Pla2g3/Plcg2/Plcl2/Pram1/Ptafr/Ptk2b/Ptprc/Rac2/Rasgrp1/Slamf1/Slamf6/Slc11a1/Syk/Tnfaip3/Tnfsf18/Tnfs…	65
BP	GO:0002703	regulation of leukocyte mediated immunity	61/2659	250/23174	7.14197690288701e-09	3.86475278443018e-07	3.1837472012969e-07	6030468B19Rik/Arg1/Arid5a/Btk/C3/Cd160/Cd177/Cd1d2/Cd28/Cd300a/Cd84/Cd96/Clcf1/Clec12b/Clec4g/Cxcl1/Dnase1l3/Fcer1g/Fcer2a/Fcgr1/Fcgr2b/Fgr/Foxp3/H2-M2/H2-Q1/H2-Q7/H2-T3/Hmox1/Ighg1/Ighg2b/Il12a/Il12b/Il13ra2/Il21/Il27ra/Il6/Il7r/Itgam/Itgb2/Lag3/Lta/Pram1/Ptafr/Ptpn6/Ptprc/Rac2/Raet1e/Rasgrp1/Rsad2/Sash3/Serpinb3a/Sh2d1a/Slamf1/Slamf6/Syk/Tap1/Tlr9/Tnf/Tnfsf4/Vav1/Was	61
BP	GO:0032729	positive regulation of interferon-gamma production	28/2659	77/23174	1.10890478691457e-08	5.94455874555323e-07	4.89707190207525e-07	Arid5a/Carmil2/Cd160/Cd2/Cd3e/Cd40lg/Flt3/Il12a/Il12b/Il12rb1/Il21/Il27ra/Irf8/Isl1/Lta/Ptpn22/Rasgrp1/Sash3/Slamf1/Slamf6/Slc11a1/Ticam2/Tlr9/Tnf/Tnfrsf13c/Tnfsf4/Tnfsf9/Txk	28
BP	GO:0051480	regulation of cytosolic calcium ion concentration	81/2659	376/23174	1.38326037721657e-08	7.3466495589947e-07	6.05210120207135e-07	Agt/Atp2b2/Atp2b3/C3ar1/Cacna1a/Cacna1g/Cacna1i/Calca/Casq1/Ccl1/Ccl3/Ccr1/Ccr3/Ccr4/Ccr5/Ccr6/Ccr7/Ccr8/Cd19/Cd4/Cd52/Chga/Chrna10/Chrna9/Coro1a/Cxcl1/Cxcl10/Cxcl13/Cxcl2/Cxcr1/Cxcr2/Cxcr3/Cxcr5/Epo/F2/Fcrl5/Ffar1/Gna15/Gnat2/Gng3/Gpr20/Gpr65/Grin2b/Gsto1/Jsrp1/Kng2/Lck/Marcksl1/Mchr1/Ms4a1/Myo5a/Ngf/Nmu/Nos1/Npy2r/Oprl1/Oprm1/P2rx2/P2ry10/P2ry10b/P2ry4/Pde6b/Pik3cg/Plcg2/Ptgdr/Ptger1/Ptgfr/Ptk2…	81
BP	GO:0035456	response to interferon-beta	23/2659	56/23174	1.53823551589417e-08	8.09478799923757e-07	6.66841065267882e-07	Acod1/Aim2/Bst2/F830016B08Rik/Ifi202b/Ifi204/Ifi205/Ifi206/Ifi207/Ifi208/Ifi209/Ifi211/Ifi213/Ifi214/Ifit1/Ifitm6/Ifitm7/Igtp/Ikbke/Irgm1/Tgtp1/Tgtp2/Tmem173	23
BP	GO:0002444	myeloid leukocyte mediated immunity	32/2659	97/23174	1.59854896293706e-08	8.3357062285518e-07	6.86687683696121e-07	Arg1/Btk/C3/Cd177/Cd300a/Cd300lb/Cd84/Chga/Ctsg/Cxcl1/Dnase1l3/Elane/F2/Fcer1g/Fcgr1/Fgr/Hmox1/Ighg1/Ighg2b/Il13ra2/Itgam/Itgb2/Lat/Lat2/Ncf1/Pla2g3/Pram1/Ptafr/Rac2/Rasgrp1/Syk/Trem3	32
BP	GO:0048247	lymphocyte chemotaxis	22/2659	52/23174	1.63877934187249e-08	8.46850297745998e-07	6.97627355681896e-07	2610528A11Rik/Adam8/Ccl1/Ccl11/Ccl12/Ccl2/Ccl20/Ccl22/Ccl24/Ccl3/Ccl4/Ccl7/Ccl8/Ccl9/Ccr7/Ch25h/Cxcl10/Cxcl13/Cxcr3/Gpr183/Ptk2b/Tnfsf14	22
BP	GO:0002687	positive regulation of leukocyte migration	41/2659	144/23174	2.13454595474964e-08	1.09319246396821e-06	9.00561728465333e-07	Adam8/Aif1/C3ar1/Ccl1/Ccl12/Ccl2/Ccl20/Ccl24/Ccl4/Ccr1/Ccr6/Ccr7/Cxcl10/Cxcl13/Cxcr2/Elane/Il12a/Lgals3/Madcam1/Mmp9/Mstn/Nckap1l/Pla2g7/Ptafr/Ptk2b/Rac2/Ripor2/S100a14/Sele/Sell/Selp/Slamf1/Tacr1/Thbs4/Thy1/Tnfrsf18/Tnfsf14/Tnfsf18/Tnfsf4/Trem2/Trpv4	41
BP	GO:0050708	regulation of protein secretion	98/2659	489/23174	2.1907383019317e-08	1.11204202653808e-06	9.16089821832456e-07	A1cf/Adra2a/Adtrp/Agt/Aif1/Aim2/Arid5a/Bank1/Bglap2/Birc5/Blk/Btnl2/Cacna1e/Carmil2/Casp1/Casp4/Casr/Ccl1/Ccl3/Ccr5/Ccr7/Cd160/Cd2/Cd22/Cd300c2/Cd40lg/Cd84/Chga/Chia1/Cidea/Clec5a/Crhr2/Doc2b/Drd3/Egf/Fcnb/Ffar1/Fga/Fgg/Fgr/Flt3/Foxp3/Ghsr/Glrx/Gpld1/Gpr68/Hcar2/Hdac9/Il10/Il1f5/Il1r2/Il27ra/Il6/Isl1/Kcnj11/Kcnn4/Mmp12/Mmp13/Mmp8/Nkx6-1/Nlrp10/Nlrp12/Nlrp1b/Nmu/Nos1/Nr1d1/Nr1h4/Oit1/Oprm1/Osm/Piw…	98
BP	GO:0002819	regulation of adaptive immune response	52/2659	205/23174	2.27745158274042e-08	1.14591774373676e-06	9.43996320860734e-07	6030468B19Rik/Ada/Alox15/Arg1/Arid5a/Btk/C3/Ccr7/Cd160/Cd1d2/Cd28/Cd4/Cd48/Clcf1/Clec4g/Fcer1g/Fcer2a/Fcgr1/Fcgr2b/Foxp3/H2-M2/H2-Q1/H2-Q7/H2-T3/Ighg1/Ighg2b/Il12a/Il12b/Il12rb1/Il27ra/Il6/Il7r/Irf7/Lta/Mef2c/Nfkbid/Nlrp10/Prkcq/Ptpn6/Ptprc/Rsad2/Samsn1/Sash3/Skap1/Slamf1/Slc11a1/Tnf/Tnfaip3/Tnfrsf13c/Tnfsf18/Tnfsf4/Was	52
BP	GO:0045580	regulation of T cell differentiation	42/2659	150/23174	2.45867121433836e-08	1.2263424422126e-06	1.0102494353469e-06	Ada/Adam8/Card11/Carmil2/Ccr7/Cd28/Cd83/Cdkn2a/Ctla4/Cyp26b1/Dtx1/Egr3/Fanca/Fancd2/Foxn1/Foxp3/H2-Aa/H2-Oa/Ihh/Ikzf1/Il12a/Il1f8/Il2ra/Il2rg/Il6/Il7r/Lag3/Lck/Nckap1l/Nfkbid/Ptprc/Rasgrp1/Runx3/Sash3/Slc46a2/Syk/Tespa1/Tmem131l/Tnfsf18/Tnfsf4/Tnfsf9/Zap70	42
BP	GO:0006936	muscle contraction	66/2659	288/23174	2.5174417527024e-08	1.24483154254318e-06	1.02548058329229e-06	Actn3/Ada/Adra2a/Agt/Atp1a3/Atp2a1/Cacna1g/Cacna1h/Cacna1s/Calca/Casq1/Chga/Chrnb4/Chrne/Clcn1/Csrp3/Dsc2/Ghsr/Hcn4/Jsrp1/Kcna1/Kcne3/Kcnj5/Kcnma1/Lck/Lmod3/Mybpc1/Mybpc2/Mybpc3/Myh1/Myh2/Myh4/Myh6/Myh8/Myl1/Myl3/Mylk2/Myom2/Ncf1/Nmu/Nos1/Npy2r/P2rx2/P2rx3/Pgam2/Prok2/Ptafr/Ryr1/Scn2b/Scn4a/Scn4b/Smpd3/Stac/Stac2/Stc1/Tacr1/Tacr2/Tcap/Tnnc1/Tnnc2/Tnni2/Tnni3/Tnnt2/Tnnt3/Trim63/Ttn	66
BP	GO:0065004	protein-DNA complex assembly	46/2659	172/23174	2.57188082422878e-08	1.2608810604937e-06	1.03870202608754e-06	Asf1b/Cdc45/Cdt1/Cenpa/Cenpe/Cenph/Cenpi/Cenpk/Cenpn/Cenps/Cenpw/Hells/Hist1h1a/Hist1h1b/Hist1h1c/Hist1h1d/Hist1h1e/Hist1h1t/Hist1h2bb/Hist1h2bf/Hist1h2bh/Hist1h2bk/Hist1h2bm/Hist1h2bp/Hist1h3a/Hist1h3b/Hist1h3c/Hist1h3d/Hist1h3e/Hist1h3f/Hist1h3g/Hist1h3i/Hist1h4b/Hist1h4f/Hist1h4j/Hist1h4k/Hist1h4n/Hist2h3c2/Hist3h2ba/Ikzf1/Mcm5/Mcm6/Mcmdc2/Oip5/Padi4/Sox9	46
BP	GO:0001906	cell killing	47/2659	178/23174	2.80840687948398e-08	1.36517134412882e-06	1.124615386441e-06	Arg1/C3/Camp/Ccl2/Ccr5/Cd160/Cd1d2/Cd5l/Clec12b/Coro1a/Ctsg/Cxcl1/Dnase1l3/Elane/F2/Fcer2a/Fcgr1/Gzmm/H2-M2/H2-Q1/H2-Q7/H2-T3/Hist1h2bk/Ighg1/Il12a/Il12b/Il21/Il7r/Lag3/Ltf/Ncf1/Pglyrp1/Pglyrp3/Ptpn6/Ptprc/Raet1e/Rasgrp1/Reg3g/Serpinb3a/Serpinb9b/Sh2d1a/Slamf6/Stap1/Tap1/Trem3/Tyrobp/Vav1	47
BP	GO:1903555	regulation of tumor necrosis factor superfamily cytokine production	44/2659	162/23174	3.1215706685251e-08	1.50464952560168e-06	1.23951620796189e-06	Acp5/Adam8/Adipoq/Arid5a/Ccl2/Ccl3/Ccl4/Ccr5/Ccr7/Cd2/Cd300ld/Cd84/Cidea/Clec4a2/Clu/Fcer1g/Flt3/Foxp3/Ghsr/Gpnmb/Il10/Il12b/Il27ra/Isl1/Ltf/Mc1r/Mmp8/Nlrc3/Nr1h4/Ptafr/Ptpn22/Ptpn6/Ptprc/Rasgrp1/Sash3/Slamf1/Tlr1/Tlr9/Tnfaip3/Tnfrsf8/Trem2/Trim30a/Twist1/Tyrobp	44
BP	GO:0032613	interleukin-10 production	23/2659	58/23174	3.3975205561455e-08	1.62401482583755e-06	1.33784822601203e-06	Cd28/Cd40lg/Cd83/Cd84/Fcer1g/Fcgr2b/Foxp3/Il12b/Il21/Inava/Irf4/Isg15/Mmp8/Pdcd1lg2/Prg2/Sash3/Tigit/Tlr9/Tnfrsf9/Tnfsf4/Trem2/Tslp/Tyrobp	23
BP	GO:0001776	leukocyte homeostasis	34/2659	110/23174	3.65310987339276e-08	1.72099577945255e-06	1.41774022865053e-06	Ada/Bcl2a1a/Ccl2/Ccnb2/Coro1a/Cxcr2/Dock11/Fcer1g/Fcgr2b/Flt3/Foxn1/Foxp3/Gapt/Gpr183/Hcar2/Il2ra/Il6/Lat/Mef2c/Mpl/Nckap1l/Nkx2-3/Pik3cd/Pirb/Sh2b2/Sit1/Slc40a1/Slc46a2/Slc7a11/Tnfaip3/Tnfrsf13b/Tnfrsf13c/Tnfrsf4/Tnfsf4	34
BP	GO:0000768	syncytium formation by plasma membrane fusion	25/2659	67/23174	3.69041981995578e-08	1.72099577945255e-06	1.41774022865053e-06	Adam8/Cacna1s/Casp1/Ccl8/Cd109/Cd53/Cxcl10/Cxcl9/Dcstamp/Gdf15/Il1f9/Myf6/Mymk/Myod1/Myog/Nfatc2/Nfe2/Nphs1/Ntn3/Ocstamp/Pitx2/Ripor2/Tnfsf14/Trem2/Tyrobp	25
BP	GO:0140253	cell-cell fusion	25/2659	67/23174	3.69041981995578e-08	1.72099577945255e-06	1.41774022865053e-06	Adam8/Cacna1s/Casp1/Ccl8/Cd109/Cd53/Cxcl10/Cxcl9/Dcstamp/Gdf15/Il1f9/Myf6/Mymk/Myod1/Myog/Nfatc2/Nfe2/Nphs1/Ntn3/Ocstamp/Pitx2/Ripor2/Tnfsf14/Trem2/Tyrobp	25
BP	GO:0032653	regulation of interleukin-10 production	22/2659	54/23174	3.76028935579146e-08	1.73943707619514e-06	1.43293199644719e-06	Cd28/Cd40lg/Cd83/Cd84/Fcer1g/Fcgr2b/Foxp3/Il12b/Il21/Inava/Irf4/Mmp8/Pdcd1lg2/Prg2/Sash3/Tigit/Tlr9/Tnfrsf9/Tnfsf4/Trem2/Tslp/Tyrobp	22
BP	GO:0006323	DNA packaging	45/2659	169/23174	4.18572844294444e-08	1.92074706789835e-06	1.5822934720318e-06	Asf1b/Ccnb1/Cdca5/Cdk1/Cdkn2a/Ern2/Gm7535/Hells/Hist1h1a/Hist1h1b/Hist1h1c/Hist1h1d/Hist1h1e/Hist1h1t/Hist1h2bb/Hist1h2bf/Hist1h2bh/Hist1h2bk/Hist1h2bm/Hist1h2bp/Hist1h3a/Hist1h3b/Hist1h3c/Hist1h3d/Hist1h3e/Hist1h3f/Hist1h3g/Hist1h3i/Hist1h4b/Hist1h4f/Hist1h4j/Hist1h4k/Hist1h4n/Hist2h3c2/Hist3h2ba/Hmga2/Mir744/Ncapd2/Ncapg/Ncapg2/Nusap1/Oip5/Padi4/Sox9/Top2a	45
BP	GO:0072677	eosinophil migration	14/2659	24/23174	4.23727457571856e-08	1.92896880685092e-06	1.58906646369262e-06	Adam8/Ccl1/Ccl11/Ccl12/Ccl2/Ccl22/Ccl24/Ccl4/Ccl7/Ccl8/Ccl9/Ccr3/Cd300a/Lgals3	14
BP	GO:0045661	regulation of myoblast differentiation	24/2659	63/23174	4.31820819291882e-08	1.95033403106948e-06	1.60666693559988e-06	Ankrd2/Btg1/Ccl8/Ccl9/Csrp3/Cxcl10/Cxcl9/Gdf3/Il1f9/Klhl41/Mef2c/Mkx/Mstn/Myf6/Myod1/Myog/Nmrk2/Ripor2/Smyd1/Sostdc1/Sox8/Sox9/Tnf/Tnfsf14	24
BP	GO:0019722	calcium-mediated signaling	52/2659	209/23174	4.52697680844915e-08	2.02865148228627e-06	1.67118411950068e-06	Actn3/Ada/Calm4/Calml3/Casq1/Ccl20/Ccl4/Ccr1/Ccr3/Ccr4/Ccr5/Ccr6/Ccr7/Ccr8/Cd22/Cd3e/Cd4/Cd8a/Chp2/Cxcr1/Cxcr2/Cxcr3/Cxcr5/Fhl2/Gsto1/Jsrp1/Ksr2/Lat/Lat2/Myo5a/Myoz1/Nfatc2/Nr5a2/Ntrk2/Ptgfr/Ptk2b/Ptprc/Selp/Siglecg/Syk/Tbc1d10c/Tenm2/Tff2/Tnf/Tnfsf11/Tnni3/Trat1/Trdn/Trem2/Treml1/Trpm2/Zap70	52
BP	GO:0050729	positive regulation of inflammatory response	40/2659	143/23174	5.40281217341733e-08	2.40236671524975e-06	1.97904723349412e-06	Adam8/Alox5ap/Btk/C1qa/C3/Ccl1/Ccl24/Ccl3/Ccr5/Ccr7/Cd28/Cd6/Ctss/F12/Fcer1g/Fcgr1/Gbp5/Ighg1/Ighg2b/Il17c/Il6/Lta/Mmp8/Nlrp10/Osm/Pde2a/Pik3cg/S100a8/S100a9/Stap1/Tarm1/Tlr9/Tnf/Tnfsf11/Tnfsf18/Tnfsf4/Trem2/Trpv4/Tslp/Ttbk1	40
BP	GO:0002548	monocyte chemotaxis	22/2659	55/23174	5.58937369405918e-08	2.46620365454796e-06	2.03163550709568e-06	Aif1/Ccl1/Ccl11/Ccl12/Ccl2/Ccl20/Ccl22/Ccl24/Ccl3/Ccl4/Ccl7/Ccl8/Ccl9/Ccr1/Cxcl10/Grem1/Lgals3/Pla2g7/S100a14/Slamf8/Tnfsf11/Tnfsf18	22
BP	GO:0031424	keratinization	17/2659	35/23174	5.80649269166578e-08	2.52318500601477e-06	2.07857621155404e-06	Abca12/Casp14/Cnfn/Cyp26b1/Evpl/Gprc5d/Hrnr/Krt6a/Krt6b/Lor/Sfn/Sprr1a/Sprr1b/Sprr2k/Sprr3/Tgm1/Tgm3	17
BP	GO:0060142	regulation of syncytium formation by plasma membrane fusion	17/2659	35/23174	5.80649269166578e-08	2.52318500601477e-06	2.07857621155404e-06	Ccl8/Cd53/Cxcl10/Cxcl9/Dcstamp/Gdf15/Il1f9/Myf6/Myod1/Myog/Nfatc2/Nfe2/Ocstamp/Ripor2/Tnfsf14/Trem2/Tyrobp	17
BP	GO:0006334	nucleosome assembly	31/2659	97/23174	6.12562587118595e-08	2.64184887196411e-06	2.17633039459863e-06	Asf1b/Hist1h1a/Hist1h1b/Hist1h1c/Hist1h1d/Hist1h1e/Hist1h1t/Hist1h2bb/Hist1h2bf/Hist1h2bh/Hist1h2bk/Hist1h2bm/Hist1h2bp/Hist1h3a/Hist1h3b/Hist1h3c/Hist1h3d/Hist1h3e/Hist1h3f/Hist1h3g/Hist1h3i/Hist1h4b/Hist1h4f/Hist1h4j/Hist1h4k/Hist1h4n/Hist2h3c2/Hist3h2ba/Oip5/Padi4/Sox9	31
BP	GO:0032680	regulation of tumor necrosis factor production	43/2659	160/23174	6.21004346219418e-08	2.65826935068252e-06	2.18985743140532e-06	Acp5/Adipoq/Arid5a/Ccl2/Ccl3/Ccl4/Ccr5/Ccr7/Cd2/Cd300ld/Cd84/Cidea/Clec4a2/Clu/Fcer1g/Flt3/Foxp3/Ghsr/Gpnmb/Il10/Il12b/Il27ra/Isl1/Ltf/Mc1r/Mmp8/Nlrc3/Nr1h4/Ptafr/Ptpn22/Ptpn6/Ptprc/Rasgrp1/Sash3/Slamf1/Tlr1/Tlr9/Tnfaip3/Tnfrsf8/Trem2/Trim30a/Twist1/Tyrobp	43
BP	GO:0032620	interleukin-17 production	18/2659	39/23174	6.43181775054925e-08	2.7328078975667e-06	2.25126158925658e-06	5830411N06Rik/Arid5a/Ccl1/Foxp3/Il12a/Il12b/Il1f5/Il21/Il27ra/Il6/Ly9/Nckap1l/Nr1h4/Osm/Prkcq/Rftn1/Slamf6/Tnfsf4	18
BP	GO:0071706	tumor necrosis factor superfamily cytokine production	44/2659	166/23174	6.80495253171802e-08	2.87008880308343e-06	2.36435231539336e-06	Acp5/Adam8/Adipoq/Arid5a/Ccl2/Ccl3/Ccl4/Ccr5/Ccr7/Cd2/Cd300ld/Cd84/Cidea/Clec4a2/Clu/Fcer1g/Flt3/Foxp3/Ghsr/Gpnmb/Il10/Il12b/Il27ra/Isl1/Ltf/Mc1r/Mmp8/Nlrc3/Nr1h4/Ptafr/Ptpn22/Ptpn6/Ptprc/Rasgrp1/Sash3/Slamf1/Tlr1/Tlr9/Tnfaip3/Tnfrsf8/Trem2/Trim30a/Twist1/Tyrobp	44
BP	GO:0051346	negative regulation of hydrolase activity	82/2659	396/23174	7.09090872644386e-08	2.96886514269211e-06	2.44572334022332e-06	A2m/Agt/Bcl2a1d/Birc5/Cd109/Col28a1/Cryaa/Csn2/Cst7/Cst9/Csta1/Dlg2/Fcmr/Fetub/Fzd10/Gpx1/Hdac9/Il24/Il6/Itih3/Itih5/Kng2/Knl1/Ltf/Mmp9/Naip2/Nckap1l/Neil1/Ngf/Ngp/Nos1/Pkmyt1/Plxnb3/Sema4d/Serpina10/Serpina11/Serpina12/Serpina1a/Serpina1b/Serpina1e/Serpina3c/Serpina3f/Serpina3g/Serpina3i/Serpina3m/Serpina3n/Serpina9/Serpinb10/Serpinb11/Serpinb12/Serpinb13/Serpinb1a/Serpinb1b/Serpinb1c/Serpinb2/S…	82
BP	GO:0070098	chemokine-mediated signaling pathway	23/2659	60/23174	7.17957268840383e-08	2.97963404248575e-06	2.45459465916438e-06	Ackr1/Ccl1/Ccl11/Ccl12/Ccl2/Ccl20/Ccl22/Ccl24/Ccl3/Ccl4/Ccl7/Ccl8/Ccl9/Ccr1/Cxcl1/Cxcl10/Cxcl13/Cxcl2/Cxcl9/Mpl/Ptk2b/Tff2/Trem2	23
BP	GO:0071674	mononuclear cell migration	28/2659	83/23174	7.22608127389436e-08	2.97963404248575e-06	2.45459465916438e-06	Aif1/C3ar1/Ccl1/Ccl11/Ccl12/Ccl2/Ccl20/Ccl22/Ccl24/Ccl3/Ccl4/Ccl7/Ccl8/Ccl9/Ccr1/Ccr7/Cxcl10/Grem1/Lgals3/Mstn/Pla2g7/Plg/S100a14/Slamf1/Slamf8/Tnfsf11/Tnfsf18/Trpv4	28
BP	GO:0006949	syncytium formation	25/2659	69/23174	7.27246802559283e-08	2.97963404248575e-06	2.45459465916438e-06	Adam8/Cacna1s/Casp1/Ccl8/Cd109/Cd53/Cxcl10/Cxcl9/Dcstamp/Gdf15/Il1f9/Myf6/Mymk/Myod1/Myog/Nfatc2/Nfe2/Nphs1/Ntn3/Ocstamp/Pitx2/Ripor2/Tnfsf14/Trem2/Tyrobp	25
BP	GO:0070664	negative regulation of leukocyte proliferation	29/2659	88/23174	7.62115470730786e-08	3.10035059582396e-06	2.55403982688354e-06	Arg1/Btk/Btla/Ccl12/Cd300a/Cd86/Cdkn2a/Clec4g/Ctla4/Fcgr2b/Foxp3/Gpnmb/Grem1/H2-Aa/Ihh/Il10/Il2ra/Pdcd1lg2/Pla2g2d/Pla2g2f/Ptpn6/Ripor2/Slfn1/Tarm1/Tmem131l/Tnfrsf13b/Tyrobp/Vsig4/Zc3h12d	29
BP	GO:0014902	myotube differentiation	36/2659	124/23174	8.8106447227982e-08	3.55900409365989e-06	2.93187428915057e-06	Acta1/Actn3/Ankrd2/Barx2/Cacna1s/Casp1/Ccl8/Cd53/Csrp3/Cxcl10/Cxcl9/Cyp26b1/Dner/Gdf15/Gpx1/Hdac9/Il1f9/Kel/Klhl40/Klhl41/Lmod3/Myf6/Mymk/Myod1/Myog/Nfatc2/Nphs1/Ntn3/P2rx2/Pitx2/Rbm38/Ripor2/Ryr1/Smyd1/Tnfsf14/Trim72	36
BP	GO:0007204	positive regulation of cytosolic calcium ion concentration	71/2659	329/23174	9.86807222685977e-08	3.95047820523371e-06	3.25436700126516e-06	Agt/C3ar1/Cacna1a/Cacna1g/Cacna1i/Casq1/Ccl1/Ccl3/Ccr1/Ccr3/Ccr4/Ccr5/Ccr6/Ccr7/Ccr8/Cd19/Cd4/Cd52/Chrna10/Chrna9/Coro1a/Cxcl1/Cxcl10/Cxcl13/Cxcl2/Cxcr1/Cxcr2/Cxcr3/Cxcr5/Epo/F2/Fcrl5/Ffar1/Gna15/Gnat2/Gng3/Gpr20/Gpr65/Grin2b/Gsto1/Jsrp1/Kng2/Lck/Mchr1/Ms4a1/Myo5a/Ngf/Nmu/Npy2r/Oprl1/Oprm1/P2ry10/P2ry10b/Pik3cg/Plcg2/Ptgdr/Ptger1/Ptgfr/Ptk2b/Ptpn6/Ptprc/Ryr1/Tacr1/Tex101/Thy1/Trdn/Trpc5/Trpm1/Trp…	71
BP	GO:1902107	positive regulation of leukocyte differentiation	44/2659	168/23174	9.91751850686286e-08	3.95047820523371e-06	3.25436700126516e-06	Ada/Adam8/Carmil2/Ccl3/Ccr1/Ccr7/Cd4/Cd40lg/Cd83/Dcstamp/Egr3/Foxp3/Gfi1b/Gpr68/H2-Aa/Hcls1/Ihh/Ikzf1/Il12a/Il12b/Il1f8/Il21/Il2ra/Il2rg/Il6/Il7r/Lck/Nckap1l/Nfkbid/Ocstamp/Ptprc/Rasgrp1/Runx3/Sash3/Syk/Tespa1/Tnf/Tnfsf11/Tnfsf4/Tnfsf9/Tox/Trem2/Tyrobp/Zap70	44
BP	GO:1903708	positive regulation of hemopoiesis	51/2659	208/23174	1.00321467107114e-07	3.96857886432005e-06	3.26927815494618e-06	Ada/Adam8/Carmil2/Ccl3/Ccr1/Ccr7/Cd4/Cd40lg/Cd83/Cxcl1/Dcstamp/Egr3/Foxp3/Gfi1b/Gpr68/H2-Aa/Hcls1/Hmgb2/Ihh/Ikzf1/Il12a/Il12b/Il1f8/Il21/Il2ra/Il2rg/Il6/Il7r/Inhba/Isg15/Lck/Mpl/Nckap1l/Nfkbid/Ocstamp/Ptprc/Rasgrp1/Runx3/Sash3/Scin/Syk/Tespa1/Tnf/Tnfsf11/Tnfsf4/Tnfsf9/Tox/Trem2/Trim58/Tyrobp/Zap70	51
BP	GO:0032640	tumor necrosis factor production	43/2659	163/23174	1.10507048883034e-07	4.34156460543207e-06	3.57654032037447e-06	Acp5/Adipoq/Arid5a/Ccl2/Ccl3/Ccl4/Ccr5/Ccr7/Cd2/Cd300ld/Cd84/Cidea/Clec4a2/Clu/Fcer1g/Flt3/Foxp3/Ghsr/Gpnmb/Il10/Il12b/Il27ra/Isl1/Ltf/Mc1r/Mmp8/Nlrc3/Nr1h4/Ptafr/Ptpn22/Ptpn6/Ptprc/Rasgrp1/Sash3/Slamf1/Tlr1/Tlr9/Tnfaip3/Tnfrsf8/Trem2/Trim30a/Twist1/Tyrobp	43
BP	GO:0002437	inflammatory response to antigenic stimulus	23/2659	62/23174	1.4570175106568e-07	5.6853417966853e-06	4.68353140375106e-06	Btk/C3/Ccr7/Cd28/Cd6/Cd68/Cxcr2/Elane/Fcer1g/Fcgr1/Fcgr2b/Gpx1/Hmgb2/Ighg1/Ighg2b/Il10/Il12b/Il2ra/Il31ra/Il5ra/Lta/Rasgrp1/Tnf	23
BP	GO:0030183	B cell differentiation	40/2659	149/23174	1.82338651445878e-07	7.06685476144294e-06	5.82160886444201e-06	6030468B19Rik/Ada/Bcl11a/Btk/Card11/Cd19/Cd40lg/Cd79a/Cd79b/Cdh17/Clcf1/Cmtm7/Cr2/Dock11/Flt3/Gpr183/Hdac9/Ifnz/Ighm/Igkc/Ikzf1/Ikzf3/Il21/Il2rg/Lyl1/Mir18/Ms4a1/Nckap1l/Nkx2-3/Ntrk1/Plcg2/Plcl2/Pou2f2/Ptk2b/Ptpn6/Ptprc/Slamf8/Syk/Tlr9/Tnfaip3	40
BP	GO:0045861	negative regulation of proteolysis	73/2659	348/23174	2.14287119097396e-07	8.24933500095748e-06	6.79572502739818e-06	A2m/Agt/Bcl2a1d/Birc5/Cd109/Cdkn2a/Col28a1/Cryaa/Csn2/Cst7/Cst9/Csta1/F2/Fcmr/Fetub/Gpx1/Il10/Il1r2/Il24/Il6/Itih3/Itih5/Klhl40/Kng2/Ltf/Mmp9/Naip2/Ngf/Ngp/Pbk/Serpina10/Serpina11/Serpina12/Serpina1a/Serpina1b/Serpina1e/Serpina3c/Serpina3f/Serpina3g/Serpina3i/Serpina3m/Serpina3n/Serpina9/Serpinb10/Serpinb11/Serpinb12/Serpinb13/Serpinb1a/Serpinb1b/Serpinb1c/Serpinb2/Serpinb3a/Serpinb3b/Serpinb3c/S…	73
BP	GO:0048747	muscle fiber development	27/2659	82/23174	2.16266404169205e-07	8.27002729543041e-06	6.81277114607412e-06	Acta1/Actn3/Cacna1s/Cacna2d2/Dner/Gpx1/Hdac9/Kel/Klhl40/Klhl41/Lmod3/Mybpc1/Mybpc2/Mybpc3/Myf6/Myh6/Myo18b/Myod1/Myog/Myom2/Neb/P2rx2/Ripor2/Ryr1/Tcap/Ttn/Wfikkn2	27
BP	GO:0032715	negative regulation of interleukin-6 production	20/2659	50/23174	2.23414167166301e-07	8.48677922427749e-06	6.99132935803084e-06	Bank1/Cd84/Flt3/Foxp3/Ghsr/Il10/Il1f5/Il27ra/Nckap1l/Nlrc3/Nlrp12/Nr1h4/Prg4/Ptpn22/Ptpn6/Slamf1/Tlr9/Tnf/Tnfaip3/Trim30a	20
BP	GO:0035458	cellular response to interferon-beta	19/2659	46/23174	2.45179803779058e-07	9.2523115426097e-06	7.62196772274369e-06	Acod1/Aim2/F830016B08Rik/Ifi202b/Ifi204/Ifi205/Ifi206/Ifi207/Ifi208/Ifi209/Ifi211/Ifi213/Ifi214/Ifit1/Igtp/Irgm1/Tgtp1/Tgtp2/Tmem173	19
BP	GO:0048245	eosinophil chemotaxis	12/2659	20/23174	2.63617125460242e-07	9.8830577231369e-06	8.14157052763003e-06	Ccl1/Ccl11/Ccl12/Ccl2/Ccl22/Ccl24/Ccl4/Ccl7/Ccl8/Ccl9/Ccr3/Lgals3	12
BP	GO:0045058	T cell selection	21/2659	55/23174	2.85622341264491e-07	1.06385048668384e-05	8.76390081979698e-06	Aire/Bcl11b/Card11/Ccr7/Cd28/Cd3d/Cd3e/Cd3g/Cd4/Dock2/Foxn1/Foxp3/Il6/Irf4/Ly9/Ptprc/Slamf6/Syk/Themis/Tnfsf18/Zap70	21
BP	GO:0002335	mature B cell differentiation	14/2659	27/23174	3.09671608662245e-07	1.13138620846283e-05	9.32025377998537e-06	6030468B19Rik/Ada/Cd19/Cdh17/Cmtm7/Dock11/Gpr183/Nkx2-3/Plcg2/Plcl2/Pou2f2/Ptk2b/Slamf8/Tnfaip3	14
BP	GO:0044110	growth involved in symbiotic interaction	14/2659	27/23174	3.09671608662245e-07	1.13138620846283e-05	9.32025377998537e-06	Camp/Ctsg/Elane/Il10/Il12b/Irf8/Krt6a/Lta/Mpo/Pglyrp1/Pglyrp2/Pglyrp3/Tnf/Tslp	14
BP	GO:0044116	growth of symbiont involved in interaction with host	14/2659	27/23174	3.09671608662245e-07	1.13138620846283e-05	9.32025377998537e-06	Camp/Ctsg/Elane/Il10/Il12b/Irf8/Krt6a/Lta/Mpo/Pglyrp1/Pglyrp2/Pglyrp3/Tnf/Tslp	14
BP	GO:0046635	positive regulation of alpha-beta T cell activation	24/2659	69/23174	3.19329804565947e-07	1.15928845505713e-05	9.5501098780582e-06	Ada/Ccr7/Cd160/Cd28/Cd3e/Cd83/Foxp3/Ihh/Ikzf1/Il12a/Il12b/Il2rg/Il6/Nckap1l/Nfkbid/Prkcq/Ptpn22/Ptprc/Rasal3/Runx3/Sash3/Syk/Tnfsf4/Zap70	24
BP	GO:0050731	positive regulation of peptidyl-tyrosine phosphorylation	47/2659	192/23174	3.29316266106898e-07	1.18802396376677e-05	9.78683031151184e-06	Adipoq/Adra2a/Agt/Bank1/Cd3e/Cd4/Clcf1/Cntf/Dok7/Egf/Epo/Erbb4/Ereg/Fcgr1/Gh/Grem1/Hcls1/Hes5/Ighm/Il11/Il12a/Il12b/Il21/Il24/Il31ra/Il6/Isl1/Lck/Lrp8/Musk/Ncapg2/Ncf1/Ntf3/Osm/Ptk2b/Ptprc/Sema4d/Stap1/Syk/Tec/Tex101/Thbs4/Tnf/Tnfrsf18/Tnfsf18/Trem2/Tslp	47
BP	GO:0032945	negative regulation of mononuclear cell proliferation	27/2659	84/23174	3.7527538854017e-07	1.33700598053815e-05	1.10141302331273e-05	Arg1/Btk/Btla/Cd300a/Cd86/Cdkn2a/Clec4g/Ctla4/Fcgr2b/Foxp3/Gpnmb/H2-Aa/Ihh/Il10/Il2ra/Pdcd1lg2/Pla2g2d/Pla2g2f/Ptpn6/Ripor2/Slfn1/Tarm1/Tmem131l/Tnfrsf13b/Tyrobp/Vsig4/Zc3h12d	27
BP	GO:0050672	negative regulation of lymphocyte proliferation	27/2659	84/23174	3.7527538854017e-07	1.33700598053815e-05	1.10141302331273e-05	Arg1/Btk/Btla/Cd300a/Cd86/Cdkn2a/Clec4g/Ctla4/Fcgr2b/Foxp3/Gpnmb/H2-Aa/Ihh/Il10/Il2ra/Pdcd1lg2/Pla2g2d/Pla2g2f/Ptpn6/Ripor2/Slfn1/Tarm1/Tmem131l/Tnfrsf13b/Tyrobp/Vsig4/Zc3h12d	27
BP	GO:0002699	positive regulation of immune effector process	58/2659	259/23174	3.9355004688117e-07	1.38882621990442e-05	1.14410205188852e-05	6030468B19Rik/Arg1/Arid5a/Btk/C3/Ccl2/Ccr7/Cd160/Cd177/Cd1d2/Cd28/Cd300a/Cd37/Cd84/Clcf1/Cxcl1/Dhx58/Fcer1g/Fcer2a/Fcgr1/Fgr/Foxp3/H2-M2/H2-Q1/H2-Q7/H2-T3/Hmox1/Ighg1/Ighg2b/Il12a/Il12b/Il13ra2/Il21/Il6/Itgam/Itgb2/Klk5/Klk7/Lag3/Lta/Mzb1/Nfkbid/Ptafr/Ptpn22/Ptprc/Rac2/Raet1e/Rasgrp1/Rsad2/Sash3/Sh2d1a/Slamf6/Syk/Tlr9/Tnf/Tnfrsf4/Tnfsf4/Vav1	58
BP	GO:0072503	cellular divalent inorganic cation homeostasis	95/2659	498/23174	3.94662959979812e-07	1.38882621990442e-05	1.14410205188852e-05	Agt/Atp2a1/Atp2b2/Atp2b3/C3ar1/Cacna1a/Cacna1g/Cacna1i/Calca/Casq1/Casr/Ccl1/Ccl2/Ccl3/Ccr1/Ccr3/Ccr4/Ccr5/Ccr6/Ccr7/Ccr8/Cd19/Cd4/Cd52/Chga/Chrna10/Chrna9/Coro1a/Csrp3/Cxcl1/Cxcl10/Cxcl13/Cxcl2/Cxcr1/Cxcr2/Cxcr3/Cxcr5/Drd3/Epo/F2/Fcrl5/Ffar1/Gna15/Gnat2/Gng3/Gpr20/Gpr65/Grin2b/Gsto1/Jsrp1/Kel/Kng2/Lck/Marcksl1/Mchr1/Ms4a1/Mt2/Mt3/Mt4/Myo5a/Ngf/Nmu/Nos1/Npy2r/Oprl1/Oprm1/P2rx2/P2ry10/P2ry10b/P2ry…	95
BP	GO:1990868	response to chemokine	24/2659	70/23174	4.3331996806437e-07	1.50637777988923e-05	1.24093992768163e-05	Ackr1/Ccl1/Ccl11/Ccl12/Ccl2/Ccl20/Ccl22/Ccl24/Ccl3/Ccl4/Ccl7/Ccl8/Ccl9/Ccr1/Cxcl1/Cxcl10/Cxcl13/Cxcl2/Cxcl9/Mpl/Ptk2b/Ripor2/Tff2/Trem2	24
BP	GO:1990869	cellular response to chemokine	24/2659	70/23174	4.3331996806437e-07	1.50637777988923e-05	1.24093992768163e-05	Ackr1/Ccl1/Ccl11/Ccl12/Ccl2/Ccl20/Ccl22/Ccl24/Ccl3/Ccl4/Ccl7/Ccl8/Ccl9/Ccr1/Cxcl1/Cxcl10/Cxcl13/Cxcl2/Cxcl9/Mpl/Ptk2b/Ripor2/Tff2/Trem2	24
BP	GO:0034341	response to interferon-gamma	37/2659	137/23174	4.40558104165142e-07	1.52231402740437e-05	1.2540680593515e-05	Acod1/Arg1/Bst2/Casp1/Ccl1/Ccl11/Ccl12/Ccl2/Ccl20/Ccl22/Ccl24/Ccl3/Ccl4/Ccl7/Ccl8/Ccl9/Ciita/Gbp11/Gbp5/H2-Aa/H2-Eb1/H2-Q7/Ifitm6/Ifitm7/Il12b/Il12rb1/Irf8/Irgm1/Kynu/Mefv/Mir511/Nlrc5/Slc11a1/Tgtp1/Txk/Ubd/Was	37
BP	GO:0070371	ERK1 and ERK2 cascade	68/2659	323/23174	4.79289652559114e-07	1.64623080663418e-05	1.35614954323219e-05	Adipoq/Agt/Alkal2/Alox15/Atf3/C3/Casr/Ccl1/Ccl11/Ccl12/Ccl2/Ccl20/Ccl22/Ccl24/Ccl3/Ccl4/Ccl7/Ccl8/Ccl9/Ccr1/Ccr3/Cd4/Chrna10/Chrna9/Clcf1/Crhr2/Dcc/Egf/Ephb1/Epo/Erbb4/Fam83d/Fga/Fgf23/Fgg/Flt3/Gpnmb/Gpr183/Hand2/Il6/Iqgap3/Marco/Mt3/Myc/Ngf/Nlrp12/Nodal/Oprm1/Pdgfc/Pla2g5/Psca/Ptk2b/Ptpn22/Ptpn6/Ptprc/Ptprr/Rasgrp1/Rgs14/Scimp/Serpinf2/Slamf1/Sox9/Syk/Tbc1d10c/Tff2/Tnfsf11/Trem2/Trpv4	68
BP	GO:0019233	sensory perception of pain	38/2659	143/23174	4.84142151970077e-07	1.65299963315498e-05	1.3617256392191e-05	Aloxe3/Cacna1a/Cacna1e/Cacna1h/Calca/Ccl2/Crhr2/Ctss/Dlg2/Ephb1/Fabp5/Fcgr4/Grin2b/Grm3/Grm8/Iapp/Il10/Il12b/Il1rn/Kcna1/Kcnc4/Kcnj10/Mc1r/Ngf/Ngfr/Nmu/Nos1/Npy2r/Ntrk1/Oprd1/Oprl1/Oprm1/P2rx3/Penk/Ptafr/Scn11a/Tacr1/Tnf	38
BP	GO:0051048	negative regulation of secretion	58/2659	261/23174	5.15626641181565e-07	1.74166342433495e-05	1.43476604122432e-05	Ada/Adipoq/Adra2a/Adtrp/Avpr2/Bank1/Cd22/Cd300a/Cd84/Chga/Cidea/Crhr2/Csn2/Cyp4f18/Drd3/Egf/Fgf23/Foxp3/Ghsr/Grm7/Hdac9/Hmox1/Hrh2/Il10/Il11/Il13ra2/Il1f5/Il1r2/Il1rn/Il27ra/Il6/Kcnj11/Nlrp12/Nmu/Nos1/Npy2r/Nr1h4/Oit1/Oprm1/Osm/Ptpn22/Ptprv/Rsad2/Serpinb1a/Serpinb1b/Serpinb1c/Siglecg/Slamf1/Stxbp5l/Tacr2/Tff2/Tnf/Tnfaip3/Tnfrsf4/Tnfrsf9/Tnfsf4/Trh/Trim9	58
BP	GO:0006874	cellular calcium ion homeostasis	91/2659	474/23174	5.16183371926327e-07	1.74166342433495e-05	1.43476604122432e-05	Agt/Atp2a1/Atp2b2/Atp2b3/C3ar1/Cacna1a/Cacna1g/Cacna1i/Calca/Casq1/Casr/Ccl1/Ccl2/Ccl3/Ccr1/Ccr3/Ccr4/Ccr5/Ccr6/Ccr7/Ccr8/Cd19/Cd4/Cd52/Chga/Chrna10/Chrna9/Coro1a/Csrp3/Cxcl1/Cxcl10/Cxcl13/Cxcl2/Cxcr1/Cxcr2/Cxcr3/Cxcr5/Drd3/Epo/F2/Fcrl5/Ffar1/Gna15/Gnat2/Gng3/Gpr20/Gpr65/Grin2b/Gsto1/Jsrp1/Kel/Kng2/Lck/Marcksl1/Mchr1/Ms4a1/Myo5a/Ngf/Nmu/Nos1/Npy2r/Oprl1/Oprm1/P2rx2/P2ry10/P2ry10b/P2ry4/Pde6b/Pik3…	91
BP	GO:0002822	regulation of adaptive immune response based on somatic recombination of immune receptors built from immunoglobulin superfamily domains	46/2659	189/23174	5.21579017865356e-07	1.74957733712028e-05	1.4412854485673e-05	6030468B19Rik/Ada/Arg1/Arid5a/Btk/C3/Ccr7/Cd1d2/Cd28/Cd4/Clcf1/Clec4g/Fcer1g/Fcer2a/Fcgr1/Fcgr2b/Foxp3/H2-M2/H2-Q1/H2-Q7/H2-T3/Ighg1/Ighg2b/Il12a/Il12b/Il12rb1/Il27ra/Il6/Il7r/Lta/Mef2c/Nfkbid/Nlrp10/Prkcq/Ptpn6/Ptprc/Rsad2/Sash3/Slamf1/Slc11a1/Tnf/Tnfaip3/Tnfrsf13c/Tnfsf18/Tnfsf4/Was	46
BP	GO:0000070	mitotic sister chromatid segregation	38/2659	144/23174	5.85681902374275e-07	1.95318104187142e-05	1.60901227647376e-05	Aurkb/Birc5/Bub1/Bub1b/Ccnb1/Cdc20/Cdc6/Cdca5/Cdca8/Cdt1/Cenpe/Cenpk/Dscc1/Espl1/Fbxo5/Gen1/Gm7535/Incenp/Kif14/Kif18b/Kif23/Kif2c/Kif4/Knstrn/Ncapd2/Ncapg/Ndc80/Nuf2/Nusap1/Plk1/Psrc1/Racgap1/Sgo1/Spag5/Spdl1/Tacc3/Trip13/Ttk	38
BP	GO:0002446	neutrophil mediated immunity	15/2659	32/23174	6.31866044822466e-07	2.08297909948371e-05	1.71593870248521e-05	Arg1/Cd177/Cd300lb/Ctsg/Cxcl1/Dnase1l3/Elane/F2/Itgam/Itgb2/Ncf1/Pram1/Ptafr/Syk/Trem3	15
BP	GO:0032660	regulation of interleukin-17 production	15/2659	32/23174	6.31866044822466e-07	2.08297909948371e-05	1.71593870248521e-05	Arid5a/Ccl1/Foxp3/Il12a/Il12b/Il1f5/Il21/Il27ra/Il6/Ly9/Nckap1l/Osm/Prkcq/Slamf6/Tnfsf4	15
BP	GO:0003009	skeletal muscle contraction	17/2659	40/23174	6.45035528615241e-07	2.11424216693544e-05	1.741692925085e-05	Actn3/Atp2a1/Casq1/Chrne/Jsrp1/Myh8/Mylk2/Scn4a/Stac/Stac2/Tcap/Tnnc1/Tnnc2/Tnni2/Tnni3/Tnnt2/Tnnt3	17
BP	GO:0055074	calcium ion homeostasis	93/2659	490/23174	6.57725621769032e-07	2.14358759458362e-05	1.76586741394808e-05	Agt/Atp2a1/Atp2b2/Atp2b3/C3ar1/Cacna1a/Cacna1g/Cacna1i/Calca/Casq1/Casr/Ccl1/Ccl2/Ccl3/Ccr1/Ccr3/Ccr4/Ccr5/Ccr6/Ccr7/Ccr8/Cd19/Cd4/Cd52/Chga/Chrna10/Chrna9/Coro1a/Csrp3/Cxcl1/Cxcl10/Cxcl13/Cxcl2/Cxcr1/Cxcr2/Cxcr3/Cxcr5/Drd3/Epo/F2/Fcrl5/Ffar1/Gna15/Gnat2/Gng3/Gpr20/Gpr65/Grin2b/Gsto1/Jsrp1/Kel/Kng2/Lck/Marcksl1/Mchr1/Ms4a1/Myo5a/Ngf/Nmu/Nos1/Npy2r/Oprl1/Oprm1/P2rx2/P2ry10/P2ry10b/P2ry4/Pde6b/Pik3…	93
BP	GO:0034113	heterotypic cell-cell adhesion	20/2659	53/23174	6.81751689921217e-07	2.20933767988028e-05	1.82003171933175e-05	Adipoq/Alox15/Cd2/Dsc2/Fga/Fgg/Il10/Il1rn/Itgad/Itgax/Itgb2/Itgb7/Lck/Madcam1/Perp/Ptprc/Skap1/Thy1/Tnf/Tnfaip3	20
BP	GO:0003012	muscle system process	78/2659	391/23174	7.05459291313247e-07	2.27332274998471e-05	1.87274202170619e-05	Actn3/Ada/Adra2a/Agt/Aif1/Atp1a3/Atp2a1/Cacna1g/Cacna1h/Cacna1s/Calca/Casq1/Chga/Chrnb4/Chrne/Clcn1/Csrp3/Dsc2/Ghsr/Hand2/Hcn4/Jsrp1/Kcna1/Kcne3/Kcnj5/Kcnma1/Lck/Lmod3/Mef2c/Mlip/Mstn/Mybpc1/Mybpc2/Mybpc3/Myh1/Myh2/Myh4/Myh6/Myh8/Myl1/Myl3/Mylk2/Mymk/Myod1/Myog/Myom2/Myoz1/Ncf1/Nmu/Nos1/Npy2r/P2rx2/P2rx3/Pgam2/Prok2/Ptafr/Ryr1/Scn2b/Scn4a/Scn4b/Sln/Smpd3/Stac/Stac2/Stc1/Tacr1/Tacr2/Tcap/Tead1/Tnn…	78
BP	GO:0050710	negative regulation of cytokine secretion	23/2659	67/23174	7.31116117202515e-07	2.34283913311376e-05	1.9300089680224e-05	Bank1/Cd84/Cidea/Foxp3/Ghsr/Hdac9/Il10/Il1f5/Il1r2/Il27ra/Il6/Nlrp12/Nr1h4/Ptpn22/Serpinb1a/Serpinb1b/Serpinb1c/Slamf1/Tnf/Tnfaip3/Tnfrsf4/Tnfrsf9/Tnfsf4	23
BP	GO:0032612	interleukin-1 production	30/2659	102/23174	7.49619588641044e-07	2.38878775580279e-05	1.96786101368985e-05	Acp5/Aim2/Casp1/Casp4/Ccl20/Ccl3/Ccr5/Ccr7/Gbp5/Ghsr/Ifi204/Ifi205/Ifi211/Il1r2/Inava/Isl1/Mefv/Nlrc3/Nlrc4/Nlrp10/Nlrp12/Nlrp1b/Nr1h4/Serpinb1a/Serpinb1b/Serpinb1c/Tnfaip3/Tnfaip8/Trem2/Tyrobp	30
BP	GO:1903532	positive regulation of secretion by cell	90/2659	472/23174	8.06914372121545e-07	2.55716068424817e-05	2.1065650575479e-05	A1cf/Agt/Aif1/Aim2/Arid5a/Bglap2/Blk/Btnl2/Cacna1g/Cacna1h/Cacna1i/Carmil2/Casp1/Casp4/Casr/Ccl1/Ccl3/Ccr5/Ccr7/Cd160/Cd177/Cd2/Cd300c2/Cd84/Chia1/Clcf1/Clec5a/Cntf/Crhr2/Doc2b/Fcer1g/Fcnb/Ffar1/Fga/Fgg/Fgr/Flt3/Glrx/Gpld1/Gpr68/Grin2b/Hcar2/Il10/Il6/Isl1/Itgam/Itgb2/Kcnn4/Kmo/Lgals3/Mmp12/Mmp13/Mmp8/Nkx6-1/Nlgn1/Nlrp10/Nlrp1b/Nmu/Npy2r/Nr1h4/Osm/Pcp4/Prkcq/Prrt2/Ptafr/Ptpn22/Rasgrp1/Rims1/Slamf1…	90
BP	GO:0050868	negative regulation of T cell activation	33/2659	119/23174	9.47796675331728e-07	2.98044613303951e-05	2.45526365176803e-05	Arg1/Btla/Cd300a/Cd86/Cdkn2a/Clec4g/Ctla4/Dtx1/Fgl1/Foxp3/Gpnmb/H2-Aa/Ihh/Il2ra/Lag3/Lax1/Lgals3/Nfkbid/Pdcd1lg2/Pla2g2d/Pla2g2f/Ptpn22/Ptpn6/Ripor2/Runx3/Slfn1/Tarm1/Tigit/Tmem131l/Tnfsf18/Tnfsf4/Vsig4/Zc3h12d	33
BP	GO:0001909	leukocyte mediated cytotoxicity	37/2659	141/23174	9.50874550812813e-07	2.98044613303951e-05	2.45526365176803e-05	Arg1/Ccl2/Cd160/Cd1d2/Clec12b/Coro1a/Ctsg/Cxcl1/Dnase1l3/Elane/F2/Fcgr1/Gzmm/H2-M2/H2-Q1/H2-Q7/H2-T3/Ighg1/Il12a/Il12b/Il21/Il7r/Lag3/Ncf1/Ptpn6/Ptprc/Raet1e/Rasgrp1/Serpinb3a/Serpinb9b/Sh2d1a/Slamf6/Stap1/Tap1/Trem3/Tyrobp/Vav1	37
BP	GO:0002793	positive regulation of peptide secretion	68/2659	329/23174	9.64715040070179e-07	3.00739427708834e-05	2.47746328082096e-05	A1cf/Agt/Aif1/Aim2/Arid5a/Bglap2/Blk/Btnl2/Carmil2/Casp1/Casp4/Casr/Ccl1/Ccl3/Ccr5/Ccr7/Cd160/Cd2/Cd300c2/Cd84/Chia1/Clcf1/Clec5a/Doc2b/Fcnb/Ffar1/Fga/Fgg/Fgr/Flt3/Glrx/Gpld1/Gpr68/Hcar2/Il10/Il6/Isl1/Kcnn4/Mmp12/Mmp13/Mmp8/Nkx6-1/Nlrp10/Nlrp1b/Nmu/Npy2r/Nr1h4/Osm/Prkcq/Ptpn22/Rasgrp1/S100a8/S100a9/Slamf1/Stxbp5l/Syk/Tlr1/Tnf/Tnfrsf4/Tnfsf11/Tnfsf4/Trem2/Trh/Trpm2/Trpv4/Tslp/Ttn/Twist1	68
BP	GO:0045445	myoblast differentiation	28/2659	93/23174	1.03090037848164e-06	3.19634841674091e-05	2.63312193399947e-05	Ankrd2/Btg1/Ccl8/Ccl9/Csrp3/Cxcl10/Cxcl9/Gdf3/Grem1/Il1f9/Isl1/Klhl41/Mef2c/Mkx/Mstn/Myf6/Myod1/Myog/Nmrk2/Pitx1/Plg/Ripor2/Smyd1/Sostdc1/Sox8/Sox9/Tnf/Tnfsf14	28
BP	GO:0002920	regulation of humoral immune response	16/2659	37/23174	1.03755961529623e-06	3.19969997491354e-05	2.63588291627888e-05	A2m/Acod1/C3/Ccr7/Cd37/Cd5l/Fcer2a/Fcgr2b/Klk5/Klk7/Lta/Ptpn6/Ptprc/Spink5/Tnf/Vsig4	16
BP	GO:1903038	negative regulation of leukocyte cell-cell adhesion	35/2659	131/23174	1.17478374276286e-06	3.60350777993999e-05	2.96853600971713e-05	Adam8/Adtrp/Arg1/Btla/Cd300a/Cd86/Cdkn2a/Clec4g/Ctla4/Dtx1/Fgl1/Foxp3/Gpnmb/H2-Aa/Ihh/Il2ra/Lag3/Lax1/Lgals3/Nfkbid/Pdcd1lg2/Pla2g2d/Pla2g2f/Ptpn22/Ptpn6/Ripor2/Runx3/Slfn1/Tarm1/Tigit/Tmem131l/Tnfsf18/Tnfsf4/Vsig4/Zc3h12d	35
BP	GO:0000280	nuclear division	79/2659	403/23174	1.23221058348076e-06	3.75955314193918e-05	3.09708471962215e-05	Aspm/Aurkb/Birc5/Bora/Btbd18/Bub1/Bub1b/Ccdc36/Ccnb1/Ccnb1ip1/Ccne1/Cd28/Cdc20/Cdc6/Cdca5/Cdca8/Cdt1/Cenpe/Cenpk/Cenps/Chek1/Chek2/Cyp26b1/Ddx4/Drd3/Dscc1/Egf/Eme1/Ereg/Espl1/Fanca/Fancd2/Fbxo5/Fignl1/Gen1/Gm7535/Gm960/Incenp/Kif11/Kif14/Kif18b/Kif20b/Kif23/Kif2c/Kif4/Kifc1/Knstrn/Mcmdc2/Meiob/Mki67/Mybl1/Mybl2/Nanos2/Ncapd2/Ncapg/Ndc80/Nuf2/Nusap1/Osm/Piwil2/Plk1/Psrc1/Racgap1/Rec8/Ripor2/Sept1/…	79
BP	GO:0002706	regulation of lymphocyte mediated immunity	46/2659	195/23174	1.33587566741062e-06	4.05427662871286e-05	3.33987517182192e-05	6030468B19Rik/Arg1/Arid5a/Btk/C3/Cd160/Cd1d2/Cd28/Cd96/Clcf1/Clec12b/Clec4g/Fcer1g/Fcer2a/Fcgr1/Fcgr2b/Foxp3/H2-M2/H2-Q1/H2-Q7/H2-T3/Ighg1/Ighg2b/Il12a/Il12b/Il21/Il27ra/Il6/Il7r/Lag3/Lta/Ptpn6/Ptprc/Raet1e/Rasgrp1/Rsad2/Sash3/Serpinb3a/Sh2d1a/Slamf1/Slamf6/Tap1/Tnf/Tnfsf4/Vav1/Was	46
BP	GO:0032652	regulation of interleukin-1 production	27/2659	89/23174	1.35480437864746e-06	4.06030435174436e-05	3.34484075368502e-05	Acp5/Aim2/Casp1/Casp4/Ccl20/Ccl3/Ccr5/Ccr7/Ghsr/Ifi204/Ifi205/Ifi211/Il1r2/Inava/Isl1/Mefv/Nlrc3/Nlrp10/Nlrp12/Nlrp1b/Nr1h4/Serpinb1a/Serpinb1b/Serpinb1c/Tnfaip3/Trem2/Tyrobp	27
BP	GO:0042531	positive regulation of tyrosine phosphorylation of STAT protein	20/2659	55/23174	1.35536198775735e-06	4.06030435174436e-05	3.34484075368502e-05	Clcf1/Cntf/Epo/Erbb4/Gh/Hcls1/Hes5/Il12a/Il12b/Il21/Il24/Il31ra/Il6/Isl1/Lck/Osm/Tnf/Tnfrsf18/Tnfsf18/Tslp	20
BP	GO:0050714	positive regulation of protein secretion	63/2659	300/23174	1.35909769096045e-06	4.06030435174436e-05	3.34484075368502e-05	A1cf/Agt/Aif1/Aim2/Arid5a/Bglap2/Blk/Btnl2/Carmil2/Casp1/Casp4/Casr/Ccl1/Ccl3/Ccr5/Ccr7/Cd160/Cd2/Cd300c2/Cd84/Chia1/Clec5a/Doc2b/Fcnb/Ffar1/Fga/Fgg/Fgr/Flt3/Glrx/Gpld1/Gpr68/Hcar2/Il10/Il6/Isl1/Kcnn4/Mmp12/Mmp13/Mmp8/Nkx6-1/Nlrp10/Nlrp1b/Nmu/Nr1h4/Osm/Prkcq/Ptpn22/Rasgrp1/Slamf1/Stxbp5l/Syk/Tlr1/Tnf/Tnfrsf4/Tnfsf4/Trem2/Trh/Trpm2/Trpv4/Tslp/Ttn/Twist1	63
BP	GO:0002495	antigen processing and presentation of peptide antigen via MHC class II	11/2659	19/23174	1.39275826803841e-06	4.13930643806648e-05	3.40992193358299e-05	Ctse/Fcer1g/Fcgr2b/H2-Aa/H2-DMb2/H2-Eb1/H2-Oa/H2-Ob/Ifi30/March1/Trem2	11
BP	GO:0050858	negative regulation of antigen receptor-mediated signaling pathway	13/2659	26/23174	1.41697047614707e-06	4.18955806761833e-05	3.45131875606304e-05	Btnl2/Cd160/Cd22/Cd300a/Fcgr2b/Fcrl5/Lgals3/Lpxn/Plcl2/Ptpn22/Ptpn6/Thy1/Ubash3a	13
BP	GO:0031497	chromatin assembly	33/2659	121/23174	1.42667695748721e-06	4.1966251426393e-05	3.45714054637522e-05	Asf1b/Cdkn2a/Hells/Hist1h1a/Hist1h1b/Hist1h1c/Hist1h1d/Hist1h1e/Hist1h1t/Hist1h2bb/Hist1h2bf/Hist1h2bh/Hist1h2bk/Hist1h2bm/Hist1h2bp/Hist1h3a/Hist1h3b/Hist1h3c/Hist1h3d/Hist1h3e/Hist1h3f/Hist1h3g/Hist1h3i/Hist1h4b/Hist1h4f/Hist1h4j/Hist1h4k/Hist1h4n/Hist2h3c2/Hist3h2ba/Oip5/Padi4/Sox9	33
BP	GO:0000819	sister chromatid segregation	43/2659	178/23174	1.49421103229689e-06	4.37285432717091e-05	3.60231650052672e-05	Aurkb/Birc5/Bub1/Bub1b/Ccnb1/Cdc20/Cdc6/Cdca5/Cdca8/Cdt1/Cenpe/Cenpk/Dscc1/Esco2/Espl1/Fbxo5/Gen1/Gm7535/Incenp/Kif14/Kif18b/Kif23/Kif2c/Kif4/Knstrn/Ncapd2/Ncapg/Ndc80/Nuf2/Nusap1/Plk1/Psrc1/Racgap1/Rec8/Rmi2/Sgo1/Sgo2a/Spag5/Spdl1/Tacc3/Top2a/Trip13/Ttk	43
BP	GO:0031640	killing of cells of other organism	16/2659	38/23174	1.60139392595261e-06	4.62724908945331e-05	3.81188452663803e-05	Arg1/Camp/Ccl2/Ccr5/Ctsg/Cxcl1/Elane/F2/Fcer2a/Hist1h2bk/Ltf/Ncf1/Pglyrp1/Pglyrp3/Reg3g/Trem3	16
BP	GO:0044364	disruption of cells of other organism	16/2659	38/23174	1.60139392595261e-06	4.62724908945331e-05	3.81188452663803e-05	Arg1/Camp/Ccl2/Ccr5/Ctsg/Cxcl1/Elane/F2/Fcer2a/Hist1h2bk/Ltf/Ncf1/Pglyrp1/Pglyrp3/Reg3g/Trem3	16
BP	GO:0060143	positive regulation of syncytium formation by plasma membrane fusion	14/2659	30/23174	1.60533920641773e-06	4.62724908945331e-05	3.81188452663803e-05	Ccl8/Cd53/Cxcl9/Dcstamp/Gdf15/Myf6/Myod1/Myog/Nfatc2/Ocstamp/Ripor2/Tnfsf14/Trem2/Tyrobp	14
BP	GO:0045582	positive regulation of T cell differentiation	28/2659	95/23174	1.65404027472297e-06	4.72667729866169e-05	3.89379255554803e-05	Ada/Adam8/Carmil2/Ccr7/Cd83/Egr3/Foxp3/H2-Aa/Ihh/Ikzf1/Il12a/Il1f8/Il2ra/Il2rg/Il6/Il7r/Lck/Nckap1l/Nfkbid/Ptprc/Rasgrp1/Runx3/Sash3/Syk/Tespa1/Tnfsf4/Tnfsf9/Zap70	28
BP	GO:0050869	negative regulation of B cell activation	15/2659	34/23174	1.65631474377789e-06	4.72667729866169e-05	3.89379255554803e-05	Bank1/Btk/Btla/Cd300a/Cdkn2a/Ctla4/Fcgr2b/Flt3/Foxp3/Il10/Samsn1/Tbc1d10c/Tnfaip3/Tnfrsf13b/Tyrobp	15
BP	GO:0042107	cytokine metabolic process	33/2659	122/23174	1.74233559794856e-06	4.94754306427373e-05	4.07573970775981e-05	Card11/Ccl20/Cd28/Cd3e/Cebpe/Clec2i/Elane/Ereg/Foxp3/Ghsr/Icosl/Il10/Il21/Il6/Irf4/Irf7/Lag3/Ltb/Nlrp12/Prg4/Prkcq/Ptafr/Ptprc/Rnf128/S100a7a/Syk/Tlr1/Tlr9/Tnf/Tnfrsf13c/Tnfrsf8/Trem3/Tyrobp	33
BP	GO:0030261	chromosome condensation	18/2659	47/23174	1.90328721325044e-06	5.37795835231751e-05	4.43031179687905e-05	Ccnb1/Cdca5/Cdk1/Ern2/Gm7535/Hist1h1a/Hist1h1b/Hist1h1c/Hist1h1d/Hist1h1e/Hist1h1t/Hmga2/Mir744/Ncapd2/Ncapg/Ncapg2/Nusap1/Top2a	18
BP	GO:0034765	regulation of ion transmembrane transport	88/2659	468/23174	1.94124584269948e-06	5.45832654594325e-05	4.49651836319813e-05	Acsl6/Agt/Arc/Bpifa1/Cacna1a/Cacna1e/Cacna1h/Cacna1s/Cacna2d2/Cacng1/Cacng4/Cacng8/Casq1/Cd19/Clcn1/Commd1/Coro1a/Ctss/Cxcl10/Cxcr3/Drd3/Epo/F2/Fcrl5/Glrx/Grk6/Gsto1/Hcn1/Hcn3/Hcn4/Hvcn1/Jsrp1/Kcna1/Kcna6/Kcna7/Kcnab2/Kcnab3/Kcnc1/Kcnc4/Kcnd1/Kcne3/Kcng3/Kcng4/Kcnj10/Kcnj11/Kcnj3/Kcnj5/Kcnma1/Kcns1/Kcnv1/Kcnv2/Kel/Mef2c/Mmp9/Myo5a/Ngf/Nlgn1/Nos1/Oprl1/Oprm1/Pcsk9/Pdzk1/Pik3cg/Plcg2/Ptafr/Ptk2b/Pt…	88
BP	GO:0018108	peptidyl-tyrosine phosphorylation	65/2659	316/23174	1.96911010451964e-06	5.50966612659739e-05	4.53881142962191e-05	Adipoq/Adra2a/Agt/Bank1/Blk/Btk/Cd300a/Cd3e/Cd4/Clcf1/Cntf/Dok7/Egf/Epo/Erbb4/Ereg/Fcgr1/Fgr/Gh/Grem1/Hcls1/Hes5/Ighm/Il11/Il12a/Il12b/Il12rb1/Il21/Il24/Il31ra/Il6/Isl1/Itgb2/Itk/Lck/Lrp8/Musk/Ncapg2/Ncf1/Ntf3/Ntrk1/Osm/Pdgfc/Ptk2b/Ptk6/Ptpn22/Ptpn6/Ptprc/Samsn1/Sema4d/Stap1/Syk/Tec/Tex101/Thbs4/Thy1/Tnf/Tnfrsf18/Tnfsf18/Trem2/Tslp/Ttbk1/Ttk/Txk/Zap70	65
BP	GO:0002824	positive regulation of adaptive immune response based on somatic recombination of immune receptors built from immunoglobulin superfamily domains	36/2659	140/23174	2.22206452090821e-06	6.18726315142207e-05	5.0970095218993e-05	6030468B19Rik/Ada/Arid5a/Btk/C3/Ccr7/Cd1d2/Cd28/Cd4/Clcf1/Fcer1g/Fcer2a/Fcgr1/Foxp3/H2-M2/H2-Q1/H2-Q7/H2-T3/Ighg1/Ighg2b/Il12a/Il12b/Il12rb1/Il27ra/Il6/Lta/Nfkbid/Nlrp10/Prkcq/Ptprc/Rsad2/Sash3/Slc11a1/Tnf/Tnfrsf13c/Tnfsf4	36
BP	GO:0098813	nuclear chromosome segregation	55/2659	254/23174	2.34383006442992e-06	6.49478707708697e-05	5.35034485595012e-05	Aurkb/Birc5/Bub1/Bub1b/Ccdc36/Ccnb1/Ccnb1ip1/Ccne1/Cdc20/Cdc6/Cdca5/Cdca8/Cdt1/Cenpe/Cenpf/Cenpk/Cenps/Dscc1/Eme1/Esco2/Espl1/Fam83d/Fancd2/Fbxo5/Gen1/Gm7535/Incenp/Kif14/Kif18b/Kif23/Kif2c/Kif4/Knl1/Knstrn/Mcmdc2/Meiob/Ncapd2/Ncapg/Ndc80/Nuf2/Nusap1/Plk1/Psrc1/Racgap1/Rec8/Rmi2/Sept1/Sgo1/Sgo2a/Spag5/Spdl1/Tacc3/Top2a/Trip13/Ttk	55
BP	GO:0050879	multicellular organismal movement	20/2659	57/23174	2.58767149352942e-06	7.10185822338983e-05	5.85044438904737e-05	Actn3/Ascl1/Atp2a1/Cacna1a/Casq1/Chrne/Drd3/Jsrp1/Myh8/Mylk2/Scn4a/Stac/Stac2/Tcap/Tnnc1/Tnnc2/Tnni2/Tnni3/Tnnt2/Tnnt3	20
BP	GO:0050881	musculoskeletal movement	20/2659	57/23174	2.58767149352942e-06	7.10185822338983e-05	5.85044438904737e-05	Actn3/Ascl1/Atp2a1/Cacna1a/Casq1/Chrne/Drd3/Jsrp1/Myh8/Mylk2/Scn4a/Stac/Stac2/Tcap/Tnnc1/Tnnc2/Tnni2/Tnni3/Tnnt2/Tnnt3	20
BP	GO:0007520	myoblast fusion	18/2659	48/23174	2.71961147004617e-06	7.40294361255268e-05	6.09847571693991e-05	Cacna1s/Casp1/Ccl8/Cd53/Cxcl10/Cxcl9/Gdf15/Il1f9/Myf6/Mymk/Myod1/Myog/Nfatc2/Nphs1/Ntn3/Pitx2/Ripor2/Tnfsf14	18
BP	GO:0070372	regulation of ERK1 and ERK2 cascade	63/2659	306/23174	2.72371946436548e-06	7.40294361255268e-05	6.09847571693991e-05	Adipoq/Alkal2/Alox15/Atf3/C3/Casr/Ccl1/Ccl11/Ccl12/Ccl2/Ccl20/Ccl22/Ccl24/Ccl3/Ccl4/Ccl7/Ccl8/Ccl9/Ccr1/Cd4/Chrna10/Chrna9/Clcf1/Crhr2/Dcc/Egf/Ephb1/Epo/Erbb4/Fam83d/Fga/Fgf23/Fgg/Flt3/Gpnmb/Gpr183/Hand2/Il6/Marco/Mt3/Ngf/Nlrp12/Nodal/Oprm1/Pdgfc/Pla2g5/Psca/Ptk2b/Ptpn22/Ptpn6/Ptprc/Ptprr/Rasgrp1/Rgs14/Scimp/Serpinf2/Slamf1/Syk/Tbc1d10c/Tff2/Tnfsf11/Trem2/Trpv4	63
BP	GO:0018212	peptidyl-tyrosine modification	65/2659	319/23174	2.75401324973482e-06	7.40294361255268e-05	6.09847571693991e-05	Adipoq/Adra2a/Agt/Bank1/Blk/Btk/Cd300a/Cd3e/Cd4/Clcf1/Cntf/Dok7/Egf/Epo/Erbb4/Ereg/Fcgr1/Fgr/Gh/Grem1/Hcls1/Hes5/Ighm/Il11/Il12a/Il12b/Il12rb1/Il21/Il24/Il31ra/Il6/Isl1/Itgb2/Itk/Lck/Lrp8/Musk/Ncapg2/Ncf1/Ntf3/Ntrk1/Osm/Pdgfc/Ptk2b/Ptk6/Ptpn22/Ptpn6/Ptprc/Samsn1/Sema4d/Stap1/Syk/Tec/Tex101/Thbs4/Thy1/Tnf/Tnfrsf18/Tnfsf18/Trem2/Tslp/Ttbk1/Ttk/Txk/Zap70	65
BP	GO:0002705	positive regulation of leukocyte mediated immunity	42/2659	176/23174	2.75644109972222e-06	7.40294361255268e-05	6.09847571693991e-05	6030468B19Rik/Arg1/Arid5a/Btk/C3/Cd160/Cd177/Cd1d2/Cd28/Clcf1/Cxcl1/Fcer1g/Fcer2a/Fcgr1/Fgr/Foxp3/H2-M2/H2-Q1/H2-Q7/H2-T3/Ighg1/Ighg2b/Il12a/Il12b/Il21/Il6/Itgam/Itgb2/Lag3/Lta/Ptafr/Ptprc/Raet1e/Rasgrp1/Rsad2/Sash3/Sh2d1a/Slamf6/Syk/Tnf/Tnfsf4/Vav1	42
BP	GO:0002504	antigen processing and presentation of peptide or polysaccharide antigen via MHC class II	11/2659	20/23174	2.77281966452282e-06	7.40294361255268e-05	6.09847571693991e-05	Ctse/Fcer1g/Fcgr2b/H2-Aa/H2-DMb2/H2-Eb1/H2-Oa/H2-Ob/Ifi30/March1/Trem2	11
BP	GO:0045621	positive regulation of lymphocyte differentiation	30/2659	108/23174	2.79731888955926e-06	7.40294361255268e-05	6.09847571693991e-05	Ada/Adam8/Carmil2/Ccr7/Cd83/Egr3/Foxp3/H2-Aa/Ihh/Ikzf1/Il12a/Il1f8/Il21/Il2ra/Il2rg/Il6/Il7r/Lck/Nckap1l/Nfkbid/Ptprc/Rasgrp1/Runx3/Sash3/Syk/Tespa1/Tnfsf4/Tnfsf9/Tox/Zap70	30
BP	GO:2000106	regulation of leukocyte apoptotic process	30/2659	108/23174	2.79731888955926e-06	7.40294361255268e-05	6.09847571693991e-05	Ada/Adam8/Aurkb/Bcl2a1a/Ccr5/Ccr7/Cd3g/Cdkn2a/Cxcr2/Fcer1g/Fcgr2b/Fcmr/Ghsr/Hcar2/Hcls1/Hsh2d/Il10/Il7r/Lgals3/Mef2c/Myc/Nfkbid/Pdcd1/Pik3cd/Prkcq/Siglec1/Slc46a2/Slc7a11/Tnfrsf4/Tnfsf4	30
BP	GO:0002821	positive regulation of adaptive immune response	37/2659	147/23174	2.80062546011843e-06	7.40294361255268e-05	6.09847571693991e-05	6030468B19Rik/Ada/Arid5a/Btk/C3/Ccr7/Cd1d2/Cd28/Cd4/Clcf1/Fcer1g/Fcer2a/Fcgr1/Foxp3/H2-M2/H2-Q1/H2-Q7/H2-T3/Ighg1/Ighg2b/Il12a/Il12b/Il12rb1/Il27ra/Il6/Lta/Nfkbid/Nlrp10/Prkcq/Ptprc/Rsad2/Sash3/Skap1/Slc11a1/Tnf/Tnfrsf13c/Tnfsf4	37
BP	GO:0007059	chromosome segregation	64/2659	313/23174	2.89936803512239e-06	7.62879589424865e-05	6.28453071446858e-05	Aurkb/Birc5/Brca1/Bub1/Bub1b/Ccdc36/Ccnb1/Ccnb1ip1/Ccne1/Cdc20/Cdc6/Cdca2/Cdca5/Cdca8/Cdt1/Cenpe/Cenpf/Cenph/Cenpk/Cenpn/Cenps/Cenpw/Dscc1/Eme1/Esco2/Espl1/Fam83d/Fancd2/Fbxo5/Gen1/Gm7535/Incenp/Kif14/Kif18b/Kif23/Kif2c/Kif4/Knl1/Knstrn/Mcmdc2/Meiob/Mki67/Ncapd2/Ncapg/Ndc80/Nuf2/Nusap1/Oip5/Plk1/Psrc1/Racgap1/Rec8/Rgs14/Rmi2/Sept1/Sgo1/Sgo2a/Ska1/Spag5/Spdl1/Tacc3/Top2a/Trip13/Ttk	64
BP	GO:0140014	mitotic nuclear division	55/2659	256/23174	3.01449640368845e-06	7.89550290938675e-05	6.50424145934029e-05	Aurkb/Birc5/Bora/Bub1/Bub1b/Ccnb1/Cd28/Cdc20/Cdc6/Cdca5/Cdca8/Cdt1/Cenpe/Cenpk/Chek1/Chek2/Drd3/Dscc1/Egf/Ereg/Espl1/Fbxo5/Gen1/Gm7535/Incenp/Kif11/Kif14/Kif18b/Kif20b/Kif23/Kif2c/Kif4/Kifc1/Knstrn/Mki67/Mybl2/Ncapd2/Ncapg/Ndc80/Nuf2/Nusap1/Plk1/Psrc1/Racgap1/Ripor2/Sgo1/Smpd3/Spag5/Spdl1/Tacc3/Tnf/Tpx2/Trip13/Ttk/Ube2c	55
BP	GO:0014904	myotube cell development	17/2659	44/23174	3.17684350124363e-06	8.28289741960611e-05	6.82337343401083e-05	Acta1/Actn3/Cacna1s/Dner/Gpx1/Hdac9/Kel/Klhl40/Klhl41/Lmod3/Myf6/Myod1/Myog/Nfatc2/P2rx2/Ripor2/Ryr1	17
BP	GO:0019882	antigen processing and presentation	30/2659	109/23174	3.43981858751524e-06	8.92796353755086e-05	7.3547728694241e-05	Ccr7/Cd1d2/Cd68/Clec4a2/Ctse/Ctss/Fcer1g/Fcgr1/Fcgr2b/Flt3/H2-Aa/H2-DMb2/H2-Eb1/H2-M2/H2-Oa/H2-Ob/H2-Q1/H2-Q7/H2-T3/Ifi30/Ighm/March1/Rab33a/Rab3b/Rftn1/Slc11a1/Tap1/Trem2/Treml4/Was	30
BP	GO:0050855	regulation of B cell receptor signaling pathway	10/2659	17/23174	3.52230226096164e-06	9.0600563985991e-05	7.46358973304547e-05	Cd19/Cd22/Cd300a/Fcgr2b/Fcrl5/Gcsam/Lpxn/Plcl2/Prkcb/Stap1	10
BP	GO:1902713	regulation of interferon-gamma secretion	10/2659	17/23174	3.52230226096164e-06	9.0600563985991e-05	7.46358973304547e-05	Arid5a/Carmil2/Cd160/Cd2/Flt3/Il1f5/Nr1h4/Ptpn22/Rasgrp1/Slamf1	10
BP	GO:0048741	skeletal muscle fiber development	16/2659	40/23174	3.61418965861473e-06	9.25490709009559e-05	7.62410591048945e-05	Acta1/Actn3/Cacna1s/Dner/Gpx1/Hdac9/Kel/Klhl40/Klhl41/Lmod3/Myf6/Myod1/Myog/P2rx2/Ripor2/Ryr1	16
BP	GO:0032753	positive regulation of interleukin-4 production	12/2659	24/23174	3.63458447946199e-06	9.26576736630842e-05	7.63305250447011e-05	Cd28/Cd3e/Cd40lg/Fcer1g/Foxp3/Icosl/Irf4/Prg2/Prkcq/Sash3/Syk/Tnfsf4	12
BP	GO:0033077	T cell differentiation in thymus	26/2659	88/23174	3.65478386341359e-06	9.27603550466388e-05	7.64151130082143e-05	Ada/Adam8/Aire/Bcl11b/Card11/Ccr6/Ccr7/Cd28/Cd3d/Cd3e/Cd3g/Cdkn2a/Dock2/Egr3/Foxn1/Foxp3/Ihh/Il2rg/Il7r/Mafb/Nfkbid/Ptprc/Rasgrp1/Tespa1/Tmem131l/Zap70	26
BP	GO:0010830	regulation of myotube differentiation	21/2659	63/23174	3.76717348100301e-06	9.51916611763579e-05	7.84180002607118e-05	Actn3/Ankrd2/Ccl8/Cd53/Csrp3/Cxcl10/Cxcl9/Cyp26b1/Gdf15/Hdac9/Il1f9/Lmod3/Myf6/Myod1/Myog/Nfatc2/Rbm38/Ripor2/Smyd1/Tnfsf14/Trim72	21
BP	GO:0071887	leukocyte apoptotic process	34/2659	132/23174	4.03528165860773e-06	0.000101519191200763	8.36305603208222e-05	Ada/Adam8/Aurkb/Bcl2a1a/Ccr5/Ccr7/Cd3g/Cdkn2a/Cxcr2/Fcer1g/Fcgr2b/Fcmr/Ghsr/Hcar2/Hcls1/Hsh2d/Il10/Il21/Il2ra/Il6/Il7r/Lgals3/Mef2c/Mir18/Myc/Nfkbid/Pdcd1/Pik3cd/Prkcq/Siglec1/Slc46a2/Slc7a11/Tnfrsf4/Tnfsf4	34
BP	GO:0002237	response to molecule of bacterial origin	73/2659	376/23174	4.40876633718262e-06	0.000110430933231788	9.09719700648714e-05	Acod1/Acp5/Aicda/Arid5a/AY761185/Casp1/Ccl12/Ccl2/Ccr7/Cd180/Cd300lb/Cd6/Cd68/Cd84/Cd86/Cd96/Ctsg/Cxcl1/Cxcl10/Cxcl13/Cxcl2/Cxcl9/Elane/Fcgr2b/Fcgr4/Gfi1/Ggt1/Hmgb2/Igkj1/Il10/Il12a/Il12b/Il1f5/Il1f6/Il1f8/Il1f9/Il1rn/Il6/Inava/Irf5/Irf8/Ltf/Ly86/Mef2c/Mir30b/Mir342/Mir511/Mir7-1/Nlrc3/Nos1/Nr1d1/Nr1h4/Nuggc/Pdcd1lg2/Pde2a/Plcg2/Ptafr/Ptger1/Ptgfr/Ptpn22/Slc11a1/Slpi/Stap1/Tfap2a/Ticam2/Tlr1/Tlr9…	73
BP	GO:0032611	interleukin-1 beta production	25/2659	84/23174	4.8332190606352e-06	0.000120523086916746	9.92857918904191e-05	Acp5/Aim2/Casp1/Casp4/Ccl3/Ccr5/Ccr7/Gbp5/Ghsr/Ifi204/Ifi205/Ifi211/Inava/Isl1/Mefv/Nlrc3/Nlrc4/Nlrp1b/Serpinb1a/Serpinb1b/Serpinb1c/Tnfaip3/Tnfaip8/Trem2/Tyrobp	25
BP	GO:0071103	DNA conformation change	47/2659	210/23174	4.8537017220656e-06	0.000120523086916746	9.92857918904191e-05	Asf1b/Ccnb1/Cdca5/Cdk1/Cdkn2a/Ern2/Gm7535/Hells/Hist1h1a/Hist1h1b/Hist1h1c/Hist1h1d/Hist1h1e/Hist1h1t/Hist1h2bb/Hist1h2bf/Hist1h2bh/Hist1h2bk/Hist1h2bm/Hist1h2bp/Hist1h3a/Hist1h3b/Hist1h3c/Hist1h3d/Hist1h3e/Hist1h3f/Hist1h3g/Hist1h3i/Hist1h4b/Hist1h4f/Hist1h4j/Hist1h4k/Hist1h4n/Hist2h3c2/Hist3h2ba/Hmga2/Mcm6/Mir744/Ncapd2/Ncapg/Ncapg2/Nusap1/Oip5/Padi4/Pif1/Sox9/Top2a	47
BP	GO:0050730	regulation of peptidyl-tyrosine phosphorylation	55/2659	260/23174	4.92410153313832e-06	0.00012174416549173	0.00010029170500117	Adipoq/Adra2a/Agt/Bank1/Cd300a/Cd3e/Cd4/Clcf1/Cntf/Dok7/Egf/Epo/Erbb4/Ereg/Fcgr1/Gh/Grem1/Hcls1/Hes5/Ighm/Il11/Il12a/Il12b/Il21/Il24/Il31ra/Il6/Isl1/Itgb2/Lck/Lrp8/Musk/Ncapg2/Ncf1/Ntf3/Osm/Pdgfc/Ptk2b/Ptk6/Ptpn22/Ptpn6/Ptprc/Samsn1/Sema4d/Stap1/Syk/Tec/Tex101/Thbs4/Thy1/Tnf/Tnfrsf18/Tnfsf18/Trem2/Tslp	55
BP	GO:0006953	acute-phase response	16/2659	41/23174	5.29734863924088e-06	0.000130410265213243	0.000107430756907849	Ccr5/Cd163/F2/F8/Il1rn/Il6/Orm1/Orm2/Reg3g/Saa1/Saa3/Serpina1b/Serpina3n/Serpinf2/Tnf/Tnfsf11	16
BP	GO:0042035	regulation of cytokine biosynthetic process	29/2659	106/23174	5.65827375783435e-06	0.000138110035212501	0.000113773755426286	Card11/Ccl20/Cd28/Cd3e/Clec2i/Elane/Ereg/Foxp3/Ghsr/Icosl/Il10/Il21/Il6/Irf4/Lag3/Ltb/Nlrp12/Prg4/Prkcq/Ptafr/Ptprc/Rnf128/Syk/Tlr1/Tlr9/Tnf/Tnfrsf13c/Tnfrsf8/Tyrobp	29
BP	GO:1904894	positive regulation of STAT cascade	29/2659	106/23174	5.65827375783435e-06	0.000138110035212501	0.000113773755426286	Agap2/Agt/Cd300a/Clcf1/Cntf/Cyp1b1/Epo/Erbb4/Gh/Hcls1/Hes5/Il10/Il10ra/Il12a/Il12b/Il21/Il24/Il31ra/Il6/Il7r/Isl1/Lck/Osm/Ptk2b/Stra6/Tnf/Tnfrsf18/Tnfsf18/Tslp	29
BP	GO:0002675	positive regulation of acute inflammatory response	15/2659	37/23174	5.97153633453097e-06	0.000144526297109155	0.000119059411972949	Adam8/Alox5ap/Btk/C3/Ccr5/Ccr7/F12/Fcer1g/Fcgr1/Ighg1/Ighg2b/Il6/Pik3cg/Tnf/Tnfsf11	15
BP	GO:0032633	interleukin-4 production	15/2659	37/23174	5.97153633453097e-06	0.000144526297109155	0.000119059411972949	Cd28/Cd3e/Cd40lg/Cd83/Fcer1g/Foxp3/Icosl/Irf4/Itk/Prg2/Prkcq/Sash3/Syk/Tnfsf4/Txk	15
BP	GO:0070374	positive regulation of ERK1 and ERK2 cascade	48/2659	218/23174	6.2111844756228e-06	0.00014856705651525	0.00012238815178319	Alkal2/Alox15/C3/Casr/Ccl1/Ccl11/Ccl12/Ccl2/Ccl20/Ccl22/Ccl24/Ccl3/Ccl4/Ccl7/Ccl8/Ccl9/Ccr1/Cd4/Dcc/Egf/Epo/Erbb4/Fga/Fgf23/Fgg/Flt3/Gpnmb/Gpr183/Hand2/Il6/Marco/Mt3/Ngf/Nodal/Oprm1/Pdgfc/Pla2g5/Ptk2b/Ptpn22/Ptprc/Rasgrp1/Scimp/Serpinf2/Slamf1/Tff2/Tnfsf11/Trem2/Trpv4	48
BP	GO:0044117	growth of symbiont in host	12/2659	25/23174	6.25863163680796e-06	0.00014856705651525	0.00012238815178319	Camp/Ctsg/Elane/Il10/Il12b/Irf8/Lta/Mpo/Pglyrp1/Pglyrp2/Pglyrp3/Tnf	12
BP	GO:0050832	defense response to fungus	12/2659	25/23174	6.25863163680796e-06	0.00014856705651525	0.00012238815178319	Arg1/Cotl1/Ctsg/Cxcl1/Elane/Il1f5/Ltf/Mpo/Ncf1/Nlrp10/Pik3cd/Tslp	12
BP	GO:1901739	regulation of myoblast fusion	12/2659	25/23174	6.25863163680796e-06	0.00014856705651525	0.00012238815178319	Ccl8/Cd53/Cxcl10/Cxcl9/Gdf15/Il1f9/Myf6/Myod1/Myog/Nfatc2/Ripor2/Tnfsf14	12
BP	GO:0046632	alpha-beta T cell differentiation	30/2659	112/23174	6.26799645688468e-06	0.00014856705651525	0.00012238815178319	Ada/Bcl11b/Ccr7/Cd83/Foxp3/Fut7/Gpr183/Ihh/Ikzf1/Il12b/Il2rg/Il6/Irf4/Itk/Ly9/Nckap1l/Nfkbid/Nkx2-3/Pla2g2d/Rsad2/Runx3/Sash3/Satb1/Slamf6/Syk/Tnfsf18/Tnfsf4/Tnfsf8/Txk/Zap70	30
BP	GO:0002312	B cell activation involved in immune response	24/2659	80/23174	6.38133140495692e-06	0.000150630933904662	0.000124088354675554	6030468B19Rik/Ada/Aicda/Ccr6/Cd180/Cd19/Cd28/Cd40lg/Cdh17/Clcf1/Dock11/Exo1/Foxp3/Gapt/Gpr183/Icosl/Il27ra/Nkx2-3/Plcg2/Plcl2/Ptk2b/Ptprc/Tnfaip3/Tnfsf4	24
BP	GO:0050709	negative regulation of protein secretion	37/2659	152/23174	6.47337878158465e-06	0.000152177461849055	0.000125362369933276	Adra2a/Adtrp/Bank1/Cd22/Cd84/Chga/Cidea/Crhr2/Drd3/Foxp3/Ghsr/Hdac9/Il10/Il1f5/Il1r2/Il27ra/Il6/Kcnj11/Nlrp12/Nos1/Nr1h4/Oit1/Oprm1/Ptpn22/Ptprv/Rsad2/Serpinb1a/Serpinb1b/Serpinb1c/Siglecg/Slamf1/Stxbp5l/Tnf/Tnfaip3/Tnfrsf4/Tnfrsf9/Tnfsf4	37
BP	GO:0002886	regulation of myeloid leukocyte mediated immunity	21/2659	65/23174	6.59799911591331e-06	0.00015433365703745	0.000127138623365102	Arg1/Btk/C3/Cd177/Cd300a/Cd84/Cxcl1/Dnase1l3/Fcer1g/Fcgr1/Fgr/Hmox1/Ighg1/Ighg2b/Il13ra2/Itgam/Itgb2/Pram1/Ptafr/Rac2/Syk	21
BP	GO:0006941	striated muscle contraction	38/2659	158/23174	6.61891206959775e-06	0.00015433365703745	0.000127138623365102	Actn3/Atp1a3/Atp2a1/Cacna1g/Cacna1h/Cacna1s/Casq1/Chga/Chrne/Csrp3/Dsc2/Hcn4/Jsrp1/Kcne3/Kcnj5/Lmod3/Mybpc3/Myh6/Myh8/Myl1/Myl3/Mylk2/Nos1/Pgam2/Scn2b/Scn4a/Scn4b/Stac/Stac2/Stc1/Tcap/Tnnc1/Tnnc2/Tnni2/Tnni3/Tnnt2/Tnnt3/Ttn	38
BP	GO:0002218	activation of innate immune response	39/2659	164/23174	6.72200969124666e-06	0.000156103026676076	0.000128596213526556	Acod1/Aim2/Bpifb1/Cd300a/Cd300ld3/Cd86/Dhx58/Fcnb/Gfi1/Ifi204/Ifi205/Ifi208/Ifi209/Ifi211/Ifi214/Inava/Irf4/Irf7/Ltf/Nlrc4/Nr1d1/Nr1h4/Ptpn22/Reg3g/Rftn1/Rsad2/S100a14/Ticam2/Tifa/Tlr1/Tlr13/Tlr9/Tmem173/Tnf/Tnfaip3/Tnip3/Treml4/Tril/Trim30a	39
BP	GO:0042089	cytokine biosynthetic process	31/2659	118/23174	6.82904179990599e-06	0.000157949128081697	0.000130117014600076	Card11/Ccl20/Cd28/Cd3e/Cebpe/Clec2i/Elane/Ereg/Foxp3/Ghsr/Icosl/Il10/Il21/Il6/Irf4/Irf7/Lag3/Ltb/Nlrp12/Prg4/Prkcq/Ptafr/Ptprc/Rnf128/Syk/Tlr1/Tlr9/Tnf/Tnfrsf13c/Tnfrsf8/Tyrobp	31
BP	GO:0046427	positive regulation of JAK-STAT cascade	28/2659	102/23174	7.59420740060057e-06	0.000174941259637931	0.000144114973668552	Agap2/Agt/Cd300a/Clcf1/Cntf/Cyp1b1/Epo/Erbb4/Gh/Hcls1/Hes5/Il10/Il10ra/Il12a/Il12b/Il21/Il24/Il31ra/Il6/Isl1/Lck/Osm/Ptk2b/Stra6/Tnf/Tnfrsf18/Tnfsf18/Tslp	28
BP	GO:0048285	organelle fission	83/2659	450/23174	8.05080094048655e-06	0.000184717576778523	0.000152168612302502	Aspm/Aurkb/Birc5/Bora/Btbd18/Bub1/Bub1b/Ccdc36/Ccnb1/Ccnb1ip1/Ccne1/Cd28/Cdc20/Cdc6/Cdca5/Cdca8/Cdt1/Cenpe/Cenpk/Cenps/Chek1/Chek2/Cyp26b1/Ddx4/Drd3/Dscc1/Egf/Eme1/Ereg/Espl1/Fanca/Fancd2/Fbxo5/Fignl1/Gen1/Gimap3/Gm7535/Gm960/Incenp/Kif11/Kif14/Kif18b/Kif20b/Kif23/Kif2c/Kif4/Kifc1/Knstrn/Mcmdc2/Meiob/Mki67/Mtfp1/Mx1/Mx2/Mybl1/Mybl2/Nanos2/Ncapd2/Ncapg/Ndc80/Nuf2/Nusap1/Osm/Piwil2/Plk1/Psrc1/Racga…	83
BP	GO:0032755	positive regulation of interleukin-6 production	27/2659	97/23174	8.28036887263042e-06	0.000188642538925962	0.000155401959413977	Aif1/Arid5a/Ccr5/Crhr2/Ereg/Fcer1g/Il1f5/Il1f6/Il1f8/Il1f9/Il1rn/Il6/Inava/Isl1/Mmp8/Nlrp10/Ptafr/Ticam2/Tlr1/Tlr9/Tnf/Tnfsf4/Tnfsf9/Trpv4/Tslp/Twist1/Tyrobp	27
BP	GO:0071824	protein-DNA complex subunit organization	47/2659	214/23174	8.28764292352551e-06	0.000188642538925962	0.000155401959413977	Asf1b/Cdc45/Cdt1/Cenpa/Cenpe/Cenph/Cenpi/Cenpk/Cenpn/Cenps/Cenpw/Hells/Hist1h1a/Hist1h1b/Hist1h1c/Hist1h1d/Hist1h1e/Hist1h1t/Hist1h2bb/Hist1h2bf/Hist1h2bh/Hist1h2bk/Hist1h2bm/Hist1h2bp/Hist1h3a/Hist1h3b/Hist1h3c/Hist1h3d/Hist1h3e/Hist1h3f/Hist1h3g/Hist1h3i/Hist1h4b/Hist1h4f/Hist1h4j/Hist1h4k/Hist1h4n/Hist2h3c2/Hist3h2ba/Ikzf1/Mcm5/Mcm6/Mcmdc2/Myc/Oip5/Padi4/Sox9	47
BP	GO:0032720	negative regulation of tumor necrosis factor production	20/2659	61/23174	8.46843371299671e-06	0.000191995793587941	0.000158164339245443	Acp5/Adipoq/Cidea/Clec4a2/Flt3/Foxp3/Ghsr/Gpnmb/Il10/Il27ra/Mc1r/Nlrc3/Nr1h4/Ptpn22/Ptpn6/Slamf1/Tnfaip3/Trem2/Trim30a/Twist1	20
BP	GO:0002700	regulation of production of molecular mediator of immune response	36/2659	148/23174	8.72672456281424e-06	0.000197072803513002	0.000162346732542367	6030468B19Rik/Arg1/Arid5a/Cd160/Cd22/Cd28/Cd37/Cd40lg/Cd96/Clcf1/Fcer1g/Fcgr2b/Foxp3/Hmox1/Ighm/Il10/Il13ra2/Il21/Il27ra/Il6/Klk5/Klk7/Mzb1/Ptpn22/Ptprc/Rsad2/Sash3/Siglecg/Slamf1/Spink5/Tlr9/Tnf/Tnfaip3/Tnfrsf4/Tnfsf4/Tril	36
BP	GO:0010831	positive regulation of myotube differentiation	15/2659	38/23174	8.8216292096908e-06	0.000197659629479634	0.000162830154285781	Actn3/Ccl8/Cd53/Csrp3/Cxcl9/Cyp26b1/Gdf15/Lmod3/Myf6/Myod1/Myog/Nfatc2/Ripor2/Smyd1/Tnfsf14	15
BP	GO:0043368	positive T cell selection	15/2659	38/23174	8.8216292096908e-06	0.000197659629479634	0.000162830154285781	Bcl11b/Cd3d/Cd3e/Cd3g/Dock2/Foxn1/Foxp3/Il6/Irf4/Ly9/Ptprc/Slamf6/Themis/Tnfsf18/Zap70	15
BP	GO:0033089	positive regulation of T cell differentiation in thymus	9/2659	15/23174	8.89991052618584e-06	0.000198637691743976	0.000163635872832473	Ada/Adam8/Egr3/Foxp3/Ihh/Il2rg/Il7r/Rasgrp1/Tespa1	9
BP	GO:0044146	negative regulation of growth of symbiont involved in interaction with host	11/2659	22/23174	9.35025364496912e-06	0.000207880057781174	0.000171249647540866	Camp/Ctsg/Elane/Il10/Il12b/Irf8/Krt6a/Lta/Mpo/Tnf/Tslp	11
BP	GO:0002690	positive regulation of leukocyte chemotaxis	25/2659	87/23174	9.6106860775455e-06	0.000212845155755988	0.000175339848819759	Aif1/C3ar1/Ccl1/Ccl2/Ccl4/Ccr1/Ccr6/Ccr7/Cxcl10/Cxcl13/Cxcr2/Il12a/Mstn/Nckap1l/Pla2g7/Ptk2b/Rac2/Ripor2/S100a14/Sell/Slamf1/Thbs4/Tnfsf14/Tnfsf18/Trpv4	25
BP	GO:0001773	myeloid dendritic cell activation	14/2659	34/23174	9.83515051805142e-06	0.000216147215982923	0.000178060055154397	Batf3/Camk4/Cd37/Clec4d/Dcstamp/Dock2/Il10/Irf4/Pirb/Slamf1/Spi1/Tnfsf9/Tspan32/Ubd	14
BP	GO:0032733	positive regulation of interleukin-10 production	14/2659	34/23174	9.83515051805142e-06	0.000216147215982923	0.000178060055154397	Cd28/Cd40lg/Cd83/Fcer1g/Il12b/Il21/Inava/Irf4/Sash3/Tigit/Tlr9/Tnfsf4/Trem2/Tslp	14
BP	GO:0050715	positive regulation of cytokine secretion	36/2659	149/23174	1.02513025303152e-05	0.000224433096617894	0.000184885886133327	Agt/Aif1/Aim2/Arid5a/Btnl2/Carmil2/Casp1/Casp4/Ccl1/Ccl3/Ccr5/Ccr7/Cd160/Cd2/Cd300c2/Cd84/Chia1/Clec5a/Fcnb/Fgr/Flt3/Il10/Mmp12/Mmp8/Nlrp10/Nlrp1b/Osm/Ptpn22/Rasgrp1/Slamf1/Syk/Tlr1/Tnf/Trpv4/Tslp/Twist1	36
BP	GO:0043901	negative regulation of multi-organism process	42/2659	185/23174	1.04524407713087e-05	0.000227346811374011	0.000187286177100847	Acod1/Ada/Aicda/Arhgdib/Bpifa1/Bst2/Camp/Ccl4/Ctsg/Dhx58/Elane/Fam111a/Fcnb/Hpgds/Ifitm6/Ifitm7/Il10/Il12b/Il2ra/Irf8/Isg15/Krt6a/Lta/Ltf/Mpo/Nodal/Oas1a/Oas1g/Oas1h/Oas3/Oasl1/Oasl2/Ptgds/Rsad2/Slpi/Spink5/Timp1/Tnf/Tnfaip3/Trim31/Trim59/Tslp	42
BP	GO:0032673	regulation of interleukin-4 production	13/2659	30/23174	1.04636607745361e-05	0.000227346811374011	0.000187286177100847	Cd28/Cd3e/Cd40lg/Cd83/Fcer1g/Foxp3/Icosl/Irf4/Prg2/Prkcq/Sash3/Syk/Tnfsf4	13
BP	GO:0032651	regulation of interleukin-1 beta production	22/2659	72/23174	1.10579768476179e-05	0.000239353038482779	0.000197176794712837	Acp5/Aim2/Casp1/Casp4/Ccl3/Ccr5/Ccr7/Ghsr/Ifi204/Ifi205/Ifi211/Inava/Isl1/Mefv/Nlrc3/Nlrp1b/Serpinb1a/Serpinb1b/Serpinb1c/Tnfaip3/Trem2/Tyrobp	22
BP	GO:1903556	negative regulation of tumor necrosis factor superfamily cytokine production	20/2659	62/23174	1.1160972710869e-05	0.000240674208532122	0.000198265162244127	Acp5/Adipoq/Cidea/Clec4a2/Flt3/Foxp3/Ghsr/Gpnmb/Il10/Il27ra/Mc1r/Nlrc3/Nr1h4/Ptpn22/Ptpn6/Slamf1/Tnfaip3/Trem2/Trim30a/Twist1	20
BP	GO:0046634	regulation of alpha-beta T cell activation	28/2659	104/23174	1.13446970283885e-05	0.000243719783351448	0.000200774078298585	Ada/Btla/Ccr7/Cd160/Cd28/Cd300a/Cd3e/Cd83/Foxp3/Ihh/Ikzf1/Il12a/Il12b/Il2rg/Il6/Nckap1l/Nfkbid/Prkcq/Ptpn22/Ptprc/Rasal3/Runx3/Sash3/Syk/Tarm1/Tnfsf18/Tnfsf4/Zap70	28
BP	GO:0009620	response to fungus	15/2659	39/23174	1.28185674616133e-05	0.000274355608059006	0.000226011584191602	Arg1/Btk/Chia1/Cotl1/Ctsg/Cxcl1/Elane/Il1f5/Ltf/Mpo/Ncf1/Nlrp10/Pik3cd/Syk/Tslp	15
BP	GO:0002260	lymphocyte homeostasis	23/2659	78/23174	1.3539011918106e-05	0.000288039870449151	0.000237284551575688	Ada/Bcl2a1a/Ccnb2/Coro1a/Dock11/Foxn1/Foxp3/Gapt/Il2ra/Lat/Mef2c/Nckap1l/Pik3cd/Pirb/Sh2b2/Sit1/Slc40a1/Slc46a2/Tnfaip3/Tnfrsf13b/Tnfrsf13c/Tnfrsf4/Tnfsf4	23
BP	GO:0002285	lymphocyte activation involved in immune response	43/2659	193/23174	1.3558362102732e-05	0.000288039870449151	0.000237284551575688	6030468B19Rik/Ada/Aicda/Apbb1ip/Ccr6/Ccr7/Cd160/Cd180/Cd19/Cd28/Cd40lg/Cdh17/Clcf1/Clec4d/Coro1a/Dock11/Exo1/Fcer1g/Foxp3/Gapt/Gpr183/Icosl/Ifnz/Il12b/Il27ra/Il6/Irf4/Lgals3/Ly9/Nfkbid/Nkx2-3/Pglyrp1/Pglyrp2/Pglyrp3/Plcg2/Plcl2/Ptk2b/Ptprc/Slamf6/Slc11a1/Tnfaip3/Tnfsf18/Tnfsf4	43
BP	GO:0061844	antimicrobial humoral immune response mediated by antimicrobial peptide	26/2659	94/23174	1.36746231321915e-05	0.00028943777965406	0.00023843613610568	AY761185/Camp/Ccl2/Cxcl1/Cxcl10/Cxcl13/Cxcl2/Cxcl9/Elane/F2/Hist1h2bf/Hist1h2bg/Hist1h2bk/Hist1h2bl/Klk5/Klk7/Krt6a/Ltf/Mmp7/Pglyrp1/Pglyrp3/Reg3g/Rnase6/S100a9/Spink5/Tslp	26
BP	GO:0048872	homeostasis of number of cells	62/2659	315/23174	1.44705151680385e-05	0.000305157628690693	0.00025138600073268	Ada/Ank1/Bcl2a1a/Card11/Carmil2/Ccl2/Ccnb2/Ccr4/Ccr7/Coro1a/Cxcr2/Dock11/Epb42/Epo/Fcer1g/Fcgr2b/Flt3/Foxn1/Foxp3/Gapt/Gfi1b/Gpr183/Hcar2/Hcls1/Hmgb2/Hmox1/Ikzf1/Il2ra/Il6/Il7r/Inhba/Isg15/Klf1/Lat/Mafb/Mb/Mef2c/Mpl/Ncapg2/Nckap1l/Nkx2-3/Pik3cd/Pirb/Rhag/Rhd/Sash3/Sh2b2/Sit1/Slc40a1/Slc46a2/Slc4a1/Slc7a11/Sox9/Spi1/Tcrg-C1/Tnfaip3/Tnfrsf13b/Tnfrsf13c/Tnfrsf4/Tnfsf4/Trim58/Vpreb1	62
BP	GO:0019226	transmission of nerve impulse	25/2659	89/23174	1.48531071461477e-05	0.000312078471026751	0.000257087325926574	Agt/Cacna1a/Cacna1e/Cacna1g/Cacna1h/Cacna1i/Cacng4/Cacng8/Chrnb4/Clcn1/Cldn19/Ghsr/Gpr88/Grm7/Il6/Kcna1/Kcnc4/Kcnma1/Nfasc/Ntrk2/Otoa/P2rx2/P2rx3/Scn11a/Scn4a	25
BP	GO:0002688	regulation of leukocyte chemotaxis	29/2659	111/23174	1.49640590235021e-05	0.000313262199119737	0.00025806247005955	Aif1/C3ar1/Ccl1/Ccl12/Ccl2/Ccl4/Ccr1/Ccr6/Ccr7/Cxcl10/Cxcl13/Cxcr2/Grem1/Il12a/Mstn/Nckap1l/Pla2g7/Ptk2b/Rac2/Ripor2/S100a14/Sell/Slamf1/Slamf8/Stap1/Thbs4/Tnfsf14/Tnfsf18/Trpv4	29
BP	GO:0002698	negative regulation of immune effector process	33/2659	134/23174	1.54251903332061e-05	0.000321741424550074	0.000265047576672775	A2m/Arg1/Cd22/Cd300a/Cd84/Cd96/Clec12b/Clec4g/Dhx58/Fcgr2b/Foxp3/Hmox1/Il10/Il13ra2/Il2ra/Il7r/Lgals3/Pglyrp1/Pglyrp2/Pglyrp3/Ptpn6/Ptprc/Serpinb3a/Siglecg/Slamf1/Slamf8/Spink5/Tap1/Tnf/Tnfaip3/Tnfsf18/Tnfsf4/Vsig4	33
BP	GO:0044144	modulation of growth of symbiont involved in interaction with host	11/2659	23/23174	1.60607393133502e-05	0.000330432643341043	0.000272207321433961	Camp/Ctsg/Elane/Il10/Il12b/Irf8/Krt6a/Lta/Mpo/Tnf/Tslp	11
BP	GO:0006335	DNA replication-dependent nucleosome assembly	13/2659	31/23174	1.61299058813619e-05	0.000330432643341043	0.000272207321433961	Asf1b/Hist1h3a/Hist1h3b/Hist1h3d/Hist1h3e/Hist1h3g/Hist1h3i/Hist1h4b/Hist1h4f/Hist1h4j/Hist1h4k/Hist1h4n/Hist2h3c2	13
BP	GO:0033081	regulation of T cell differentiation in thymus	13/2659	31/23174	1.61299058813619e-05	0.000330432643341043	0.000272207321433961	Ada/Adam8/Cdkn2a/Egr3/Foxn1/Foxp3/Ihh/Il2rg/Il7r/Nfkbid/Rasgrp1/Tespa1/Tmem131l	13
BP	GO:0034723	DNA replication-dependent nucleosome organization	13/2659	31/23174	1.61299058813619e-05	0.000330432643341043	0.000272207321433961	Asf1b/Hist1h3a/Hist1h3b/Hist1h3d/Hist1h3e/Hist1h3g/Hist1h3i/Hist1h4b/Hist1h4f/Hist1h4j/Hist1h4k/Hist1h4n/Hist2h3c2	13
BP	GO:0045662	negative regulation of myoblast differentiation	13/2659	31/23174	1.61299058813619e-05	0.000330432643341043	0.000272207321433961	Ankrd2/Ccl9/Csrp3/Cxcl10/Gdf3/Il1f9/Mkx/Mstn/Nmrk2/Sostdc1/Sox8/Sox9/Tnf	13
BP	GO:1903531	negative regulation of secretion by cell	49/2659	232/23174	1.64623377808404e-05	0.000336042596124202	0.000276828748073395	Adipoq/Adra2a/Adtrp/Bank1/Cd22/Cd300a/Cd84/Chga/Cidea/Crhr2/Drd3/Fgf23/Foxp3/Ghsr/Grm7/Hdac9/Hmox1/Il10/Il11/Il13ra2/Il1f5/Il1r2/Il1rn/Il27ra/Il6/Kcnj11/Nlrp12/Nos1/Nr1h4/Oit1/Oprm1/Osm/Ptpn22/Ptprv/Rsad2/Serpinb1a/Serpinb1b/Serpinb1c/Siglecg/Slamf1/Stxbp5l/Tacr2/Tnf/Tnfaip3/Tnfrsf4/Tnfrsf9/Tnfsf4/Trh/Trim9	49
BP	GO:0002283	neutrophil activation involved in immune response	9/2659	16/23174	1.8262948885621e-05	0.000368860122563107	0.000303863519449788	Cd177/Dnase1l3/Fcer1g/Itgam/Itgb2/Pram1/Ptafr/Syk/Tyrobp	9
BP	GO:0002407	dendritic cell chemotaxis	9/2659	16/23174	1.8262948885621e-05	0.000368860122563107	0.000303863519449788	Ccr6/Ccr7/Gpr183/Il12a/Retnlg/Slamf1/Slamf8/Tnfsf18/Trpm2	9
BP	GO:0032740	positive regulation of interleukin-17 production	9/2659	16/23174	1.8262948885621e-05	0.000368860122563107	0.000303863519449788	Arid5a/Ccl1/Il12b/Il21/Il6/Ly9/Osm/Prkcq/Slamf6	9
BP	GO:0043299	leukocyte degranulation	21/2659	69/23174	1.86104239956995e-05	0.000374559270313447	0.00030855842406905	Btk/Cd160/Cd177/Cd300a/Cd84/Chga/Coro1a/Fcer1g/Fgr/Hmox1/Il13ra2/Itgam/Itgb2/Lat/Lat2/Pla2g3/Pram1/Ptafr/Rac2/Rasgrp1/Syk	21
BP	GO:0032496	response to lipopolysaccharide	68/2659	358/23174	1.94358733346592e-05	0.000389804788278341	0.000321117539195014	Acod1/Acp5/Aicda/Arid5a/AY761185/Casp1/Ccl12/Ccl2/Ccr7/Cd180/Cd300lb/Cd6/Cd68/Cd84/Cd86/Cd96/Ctsg/Cxcl1/Cxcl10/Cxcl13/Cxcl2/Cxcl9/Elane/Fcgr4/Gfi1/Ggt1/Hmgb2/Igkj1/Il10/Il12a/Il12b/Il1f5/Il1f6/Il1f8/Il1f9/Il1rn/Il6/Irf8/Ltf/Ly86/Mef2c/Mir30b/Mir342/Mir511/Mir7-1/Nlrc3/Nos1/Nr1d1/Nr1h4/Nuggc/Pdcd1lg2/Pde2a/Plcg2/Ptafr/Ptger1/Ptgfr/Ptpn22/Slc11a1/Slpi/Stap1/Tfap2a/Ticam2/Tnf/Tnfaip3/Tnfsf4/Tnip3/Tr…	68
BP	GO:0014066	regulation of phosphatidylinositol 3-kinase signaling	26/2659	96/23174	2.05395676535148e-05	0.000410505087319027	0.000338170251959024	Agap2/Agt/Cd28/Cep55/Cntf/Erbb4/F2/Fgr/Hcls1/Hcst/Ncf1/Nlrc3/Ntrk1/Ntrk2/Obscn/Osm/Pdgfc/Ptpn6/Rasgrp1/Selp/Sema4d/Serpina12/Sox9/Tnf/Twist1/Wnt16	26
BP	GO:0019932	second-messenger-mediated signaling	78/2659	427/23174	2.1156248513955e-05	0.000421066969459361	0.000346871031693289	Actn3/Ada/Adgre1/Adgre4/Adgrf1/Adgrg5/Adm2/Adra2a/Calca/Calm4/Calml3/Casq1/Ccl20/Ccl4/Ccr1/Ccr3/Ccr4/Ccr5/Ccr6/Ccr7/Ccr8/Cd22/Cd3e/Cd4/Cd8a/Chga/Chp2/Crhr2/Cxcl10/Cxcr1/Cxcr2/Cxcr3/Cxcr5/Drd3/Fhl2/Gpha2/Gpr65/Gsto1/Jsrp1/Ksr2/Lat/Lat2/Mc1r/Mrap2/Mt2/Myo5a/Myoz1/Nfatc2/Nos1/Npy2r/Nr5a2/Ntrk2/Oprl1/Oprm1/Pde2a/Pdzd3/Ptger1/Ptgfr/Pthlh/Ptk2b/Ptprc/Rasd1/Selp/Siglecg/Sox9/Syk/Tbc1d10c/Tenm2/Tff2/Tnf/…	78
BP	GO:0030890	positive regulation of B cell proliferation	16/2659	45/23174	2.12148455672516e-05	0.000421066969459361	0.000346871031693289	Ada/Card11/Cd40lg/Clcf1/Gpr183/Ighd/Ighm/Il21/Mef2c/Nckap1l/Nfatc2/Ptprc/Sash3/Tlr9/Tnfrsf13c/Tnfrsf4	16
BP	GO:0002861	regulation of inflammatory response to antigenic stimulus	14/2659	36/23174	2.14692093903648e-05	0.000424646155390113	0.000349819531591099	Btk/C3/Ccr7/Cd28/Fcer1g/Fcgr1/Fcgr2b/Gpx1/Ighg1/Ighg2b/Il10/Il12b/Lta/Tnf	14
BP	GO:0030240	skeletal muscle thin filament assembly	8/2659	13/23174	2.24394880923674e-05	0.000439293186681977	0.000361885618992768	Acta1/Lmod3/Mybpc1/Mybpc2/Mybpc3/Myom2/Tcap/Ttn	8
BP	GO:0070942	neutrophil mediated cytotoxicity	8/2659	13/23174	2.24394880923674e-05	0.000439293186681977	0.000361885618992768	Arg1/Ctsg/Cxcl1/Dnase1l3/Elane/F2/Ncf1/Trem3	8
BP	GO:1902715	positive regulation of interferon-gamma secretion	8/2659	13/23174	2.24394880923674e-05	0.000439293186681977	0.000361885618992768	Arid5a/Carmil2/Cd160/Cd2/Flt3/Ptpn22/Rasgrp1/Slamf1	8
BP	GO:1902563	regulation of neutrophil activation	7/2659	10/23174	2.27460427149962e-05	0.00044377993541911	0.000365581760643101	Cd177/Cd300a/Itgam/Itgb2/Pram1/Ptafr/Syk	7
BP	GO:0042130	negative regulation of T cell proliferation	21/2659	70/23174	2.37342917211975e-05	0.00046073413537248	0.000379548472011866	Arg1/Btla/Cd86/Cdkn2a/Clec4g/Ctla4/Foxp3/Gpnmb/H2-Aa/Ihh/Il2ra/Pdcd1lg2/Pla2g2d/Pla2g2f/Ptpn6/Ripor2/Slfn1/Tarm1/Tmem131l/Vsig4/Zc3h12d	21
BP	GO:0009582	detection of abiotic stimulus	31/2659	125/23174	2.3775680625916e-05	0.00046073413537248	0.000379548472011866	Atp2b2/Cabp4/Calca/Chrna10/Chrna9/Csrp3/Ephb1/Gja10/Gnat1/Gnat2/Gpr88/Grin2b/Grk1/Grm6/Grm8/Kcna1/Myc/Ngfr/Ntrk1/Opn1sw/Opn3/Pcdh15/Pcp2/Pde6b/Rgs9bp/Rrh/Sema5b/Tcap/Tmc2/Tnf/Ttn	31
BP	GO:0002523	leukocyte migration involved in inflammatory response	10/2659	20/23174	2.413902502225e-05	0.000463081764306441	0.000381482426773033	Adam8/Ccl2/Ccr6/Elane/Itgam/Itgb2/S100a8/S100a9/Slamf1/Slamf8	10
BP	GO:0036336	dendritic cell migration	10/2659	20/23174	2.413902502225e-05	0.000463081764306441	0.000381482426773033	Ccr6/Ccr7/Gpr183/Il12a/Nlrp12/Retnlg/Slamf1/Slamf8/Tnfsf18/Trpm2	10
BP	GO:0051383	kinetochore organization	10/2659	20/23174	2.413902502225e-05	0.000463081764306441	0.000381482426773033	Cdt1/Cenpa/Cenpe/Cenph/Cenpk/Cenpn/Cenps/Cenpw/Ndc80/Nuf2	10
BP	GO:0002507	tolerance induction	12/2659	28/23174	2.63006421520491e-05	0.000502868277947178	0.000414258184633503	Acod1/Aire/C3ar1/Ccr4/Ccr7/Cd3e/Cd86/Foxp3/Icos/Il2ra/Pdcd1/Tnfaip3	12
BP	GO:0072643	interferon-gamma secretion	11/2659	24/23174	2.65751780189478e-05	0.000506429306035496	0.000417191726270525	Arid5a/Carmil2/Cd160/Cd2/Flt3/Il1f5/Isg15/Nr1h4/Ptpn22/Rasgrp1/Slamf1	11
BP	GO:0022408	negative regulation of cell-cell adhesion	41/2659	186/23174	2.77033910389555e-05	0.000526180963574334	0.000433462957036846	Adam8/Adipoq/Adtrp/Arg1/Btla/Cd300a/Cd86/Cdkn2a/Clec4g/Ctla4/Dtx1/Fgg/Fgl1/Foxp3/Gpnmb/H2-Aa/Ihh/Il10/Il1rn/Il2ra/Lag3/Lax1/Lgals3/Nfkbid/Pdcd1lg2/Pla2g2d/Pla2g2f/Ptpn22/Ptpn6/Ripor2/Runx3/Slfn1/Tarm1/Tigit/Tmem131l/Tnfaip3/Tnfsf18/Tnfsf4/Trpv4/Vsig4/Zc3h12d	41
BP	GO:0009581	detection of external stimulus	31/2659	126/23174	2.81097317880867e-05	0.000532136704740809	0.000438369240912701	Atp2b2/Cabp4/Calca/Chrna10/Chrna9/Csrp3/Ephb1/Gja10/Gnat1/Gnat2/Gpr88/Grin2b/Grk1/Grm6/Grm8/Kcna1/Myc/Ngfr/Ntrk1/Opn1sw/Opn3/Pcdh15/Pcp2/Pde6b/Rgs9bp/Rrh/Sema5b/Tcap/Tmc2/Tnf/Ttn	31
BP	GO:0010038	response to metal ion	54/2659	269/23174	2.85119595963785e-05	0.00053797565870009	0.000443179316579444	Abcc2/Acer1/Aldob/Alox15/Alox5ap/Aoc1/Apobec1/Aqp9/Cacna1g/Casr/Chp2/Cpne4/Cpne5/Cpne7/Cyp2a5/Dlg2/Fga/Fgg/Gpld1/Haao/Hcn1/Hmox1/Hvcn1/Kcna1/Kcnma1/Krt10/Lcat/Lce1d/Lck/Mef2c/Mmp9/Mt2/Mt3/Mt4/Myog/Ncf1/Nlgn1/Pcdh15/Pgam2/Plcg2/Rasal1/Slc40a1/Smpd3/Syt1/Syt10/Syt13/Syt8/Syt9/Tat/Tfap2a/Tnnc1/Tnnt2/Trpm2/Ttn	54
BP	GO:0002792	negative regulation of peptide secretion	37/2659	162/23174	2.96951024696934e-05	0.000558222958296443	0.000459858852637585	Adra2a/Adtrp/Bank1/Cd22/Cd84/Chga/Cidea/Crhr2/Drd3/Foxp3/Ghsr/Hdac9/Il10/Il1f5/Il1r2/Il27ra/Il6/Kcnj11/Nlrp12/Nos1/Nr1h4/Oit1/Oprm1/Ptpn22/Ptprv/Rsad2/Serpinb1a/Serpinb1b/Serpinb1c/Siglecg/Slamf1/Stxbp5l/Tnf/Tnfaip3/Tnfrsf4/Tnfrsf9/Tnfsf4	37
BP	GO:0002708	positive regulation of lymphocyte mediated immunity	34/2659	144/23174	2.97796766455215e-05	0.000558222958296443	0.000459858852637585	6030468B19Rik/Arid5a/Btk/C3/Cd160/Cd1d2/Cd28/Clcf1/Fcer1g/Fcer2a/Fcgr1/Foxp3/H2-M2/H2-Q1/H2-Q7/H2-T3/Ighg1/Ighg2b/Il12a/Il12b/Il21/Il6/Lag3/Lta/Ptprc/Raet1e/Rasgrp1/Rsad2/Sash3/Sh2d1a/Slamf6/Tnf/Tnfsf4/Vav1	34
BP	GO:0014068	positive regulation of phosphatidylinositol 3-kinase signaling	21/2659	71/23174	3.0088650603558e-05	0.00056035227227925	0.000461612961583637	Agap2/Agt/Cd28/Cntf/Erbb4/F2/Fgr/Hcls1/Hcst/Ncf1/Ntrk1/Ntrk2/Osm/Pdgfc/Ptpn6/Selp/Sema4d/Serpina12/Sox9/Tnf/Wnt16	21
BP	GO:0042108	positive regulation of cytokine biosynthetic process	21/2659	71/23174	3.0088650603558e-05	0.00056035227227925	0.000461612961583637	Card11/Ccl20/Cd28/Cd3e/Elane/Ereg/Icosl/Il21/Il6/Irf4/Ltb/Prkcq/Ptafr/Ptprc/Syk/Tlr1/Tlr9/Tnf/Tnfrsf13c/Tnfrsf8/Tyrobp	21
BP	GO:0033028	myeloid cell apoptotic process	14/2659	37/23174	3.09025755982635e-05	0.00057364781110563	0.00047256570213117	Adipoq/Ccr5/Cdkn2a/Clec5a/Cxcr2/Epo/Fcer1g/Fcgr2b/Ghsr/Hcar2/Il6/Mef2c/Pik3cd/Slc7a11	14
BP	GO:0032623	interleukin-2 production	20/2659	66/23174	3.13345696948468e-05	0.000579790618611746	0.000477626089508208	Btnl2/Card11/Carmil2/Cd247/Cd28/Cd3e/Cd83/Clec2i/Fcer1g/Foxp3/Irf4/Lag3/Nr1h4/Prkcq/Ptprc/Sash3/Slc11a1/Tnfaip3/Tnfsf4/Vsig4	20
BP	GO:0009615	response to virus	54/2659	270/23174	3.17258167446761e-05	0.000585142395007917	0.000482034832854463	Aicda/Aim2/Apobec1/Batf3/Bst2/Cd37/Cd86/Cd8a/Cxcl10/Cxcl9/Dhx58/Flt3/Ifi27l2a/Ifi27l2b/Ifi44l/Ifit1/Ifitm6/Ifitm7/Ikbke/Il12a/Il12b/Il12rb1/Il2ra/Il6/Irf5/Irf7/Isg15/Itgax/Lcn2/Mmp12/Mx1/Mx2/Oas1a/Oas1g/Oas1h/Oas2/Oas3/Oasl1/Oasl2/Ptpn22/Ptprc/Rsad2/Slfn8/Tagap/Ticam2/Tlr13/Tlr9/Tmem173/Tnf/Tnfsf4/Treml4/Trim30a/Tspan32/Zbp1	54
BP	GO:0006816	calcium ion transport	77/2659	425/23174	3.18497760211576e-05	0.000585545882235128	0.000482367221858895	Agt/Atp2a1/Atp2b2/Atp2b3/Cacna1a/Cacna1e/Cacna1g/Cacna1h/Cacna1i/Cacna1s/Cacna2d2/Cacng1/Cacng4/Cacng8/Casq1/Casr/Ccl12/Ccl4/Ccr1/Ccr5/Cd19/Cd4/Cd84/Clca1/Coro1a/Crhr2/Cxcl10/Cxcr3/Egf/Epo/F2/Fcrl5/Ffar1/Grin2b/Grin3b/Grm6/Gsto1/Jph4/Jsrp1/Kcne3/Kcnn4/Lck/Lgals3/Marcksl1/Mchr1/Mcoln2/Mrln/Ms4a1/Myo5a/Ngf/Nos1/Oprd1/Oprl1/Pik3cg/Plcg2/Prkcb/Ptk2b/Ptpn22/Ptpn6/Ptprc/Ryr1/Slc24a1/Sln/Stac/Stac2/Stc1…	77
BP	GO:0031343	positive regulation of cell killing	26/2659	99/23174	3.67590645880761e-05	0.000673642154879247	0.000554940107401626	Arg1/Ccl2/Ccr5/Cd160/Cd1d2/Cd5l/Cxcl1/Fcer2a/H2-M2/H2-Q1/H2-Q7/H2-T3/Il12a/Il12b/Il21/Lag3/Pglyrp1/Pglyrp3/Ptprc/Raet1e/Rasgrp1/Sh2d1a/Slamf6/Stap1/Tyrobp/Vav1	26
BP	GO:0002673	regulation of acute inflammatory response	20/2659	67/23174	3.98899187794826e-05	0.000728689726493987	0.000600287782102237	A2m/Adam8/Alox5ap/Btk/C3/Ccr5/Ccr7/Cd5l/Dnase1l3/F12/Fcer1g/Fcgr1/Fcgr2b/Ighg1/Ighg2b/Il6/Pik3cg/Tnf/Tnfsf11/Vsig4	20
BP	GO:0031295	T cell costimulation	12/2659	29/23174	4.01892920746592e-05	0.000729511959937485	0.000600965130323602	Card11/Ccr7/Cd160/Cd28/Cd3e/Cd5/Cd86/Icos/Pdcd1lg2/Tnfrsf13c/Tnfsf14/Tnfsf4	12
BP	GO:0042119	neutrophil activation	12/2659	29/23174	4.01892920746592e-05	0.000729511959937485	0.000600965130323602	Cd177/Cd300a/Cxcr2/Dnase1l3/Fcer1g/Fcgr4/Itgam/Itgb2/Pram1/Ptafr/Syk/Tyrobp	12
BP	GO:0045214	sarcomere organization	17/2659	52/23174	4.12942561208135e-05	0.000745690997656209	0.000614293270292653	Casq1/Csrp3/Klhl41/Mef2c/Mybpc1/Mybpc2/Mybpc3/Myh6/Myom2/Myoz1/Mypn/Neb/Tcap/Tnnt2/Tnnt3/Ttn/Xirp1	17
BP	GO:0002863	positive regulation of inflammatory response to antigenic stimulus	10/2659	21/23174	4.13406097026978e-05	0.000745690997656209	0.000614293270292653	Btk/C3/Ccr7/Cd28/Fcer1g/Fcgr1/Ighg1/Ighg2b/Lta/Tnf	10
BP	GO:0002478	antigen processing and presentation of exogenous peptide antigen	11/2659	25/23174	4.25381787477721e-05	0.000760121474446171	0.000626180962120837	Clec4a2/Ctse/Fcer1g/Fcgr1/Fcgr2b/H2-Aa/H2-DMb2/H2-Eb1/H2-Oa/Ifi30/Tap1	11
BP	GO:0034114	regulation of heterotypic cell-cell adhesion	11/2659	25/23174	4.25381787477721e-05	0.000760121474446171	0.000626180962120837	Adipoq/Alox15/Fga/Fgg/Il10/Il1rn/Lck/Skap1/Thy1/Tnf/Tnfaip3	11
BP	GO:0060004	reflex	11/2659	25/23174	4.25381787477721e-05	0.000760121474446171	0.000626180962120837	Aldh1a3/Ascl1/Cacna1a/Drd3/Glrb/Kcnma1/Pcdh15/Satb1/Shank1/Slitrk6/Tmc2	11
BP	GO:0035710	CD4-positive, alpha-beta T cell activation	26/2659	100/23174	4.43112963569687e-05	0.000789346571129108	0.000650256323460061	Ccr7/Cd160/Cd83/Cdh26/Foxp3/Fut7/Gpr183/Il12a/Il12b/Il2rg/Il6/Irf4/Ly9/Nckap1l/Nfkbid/Nkx2-3/Pla2g2d/Prkcq/Rsad2/Runx3/Sash3/Satb1/Slamf6/Tarm1/Tnfsf18/Tnfsf4	26
BP	GO:0014866	skeletal myofibril assembly	8/2659	14/23174	4.70709211526946e-05	0.000833329641147704	0.000686489165219123	Acta1/Lmod3/Mybpc1/Mybpc2/Mybpc3/Myom2/Tcap/Ttn	8
BP	GO:0019886	antigen processing and presentation of exogenous peptide antigen via MHC class II	8/2659	14/23174	4.70709211526946e-05	0.000833329641147704	0.000686489165219123	Ctse/Fcer1g/Fcgr2b/H2-Aa/H2-DMb2/H2-Eb1/H2-Oa/Ifi30	8
BP	GO:0002637	regulation of immunoglobulin production	21/2659	73/23174	4.7535916743063e-05	0.00083897236442526	0.000691137587885376	6030468B19Rik/Cd22/Cd28/Cd37/Cd40lg/Clcf1/Fcgr2b/Foxp3/Ighm/Il13ra2/Il27ra/Il6/Mzb1/Ptprc/Sash3/Siglecg/Tlr9/Tnf/Tnfaip3/Tnfrsf4/Tnfsf4	21
BP	GO:0051146	striated muscle cell differentiation	60/2659	314/23174	4.8701127135012e-05	0.000856900813639353	0.00070590687668411	Acta1/Actn3/Agt/Ankrd2/AW551984/Barx2/Cacna1s/Cacna2d2/Casp1/Casq1/Ccl8/Cd53/Csrp3/Cxcl10/Cxcl9/Cyp26b1/Dner/Fhl2/Gdf15/Gpx1/Grem1/Hdac9/Il1f9/Kel/Klhl40/Klhl41/Lmod3/Mef2c/Mesp1/Mybpc1/Mybpc2/Mybpc3/Myf6/Myh6/Mylk2/Mymk/Myo18b/Myod1/Myog/Myom2/Myoz1/Mypn/Neb/Nfatc2/Nphs1/Ntn3/P2rx2/Pitx2/Rbm38/Ripor2/Ryr1/Smyd1/Tcap/Tnfsf14/Tnnt2/Tnnt3/Trim72/Ttn/Wfikkn2/Xirp1	60
BP	GO:0002275	myeloid cell activation involved in immune response	23/2659	84/23174	5.00628563206311e-05	0.000878166800780244	0.000723425598014849	Btk/Cd177/Cd300a/Cd84/Chga/Dnase1l3/Dock2/Fcer1g/Fgr/Hmox1/Il13ra2/Itgam/Itgb2/Lat/Lat2/Pla2g3/Pram1/Ptafr/Rac2/Rasgrp1/Slamf1/Syk/Tyrobp	23
BP	GO:0048002	antigen processing and presentation of peptide antigen	20/2659	68/23174	5.04679085835367e-05	0.000882572937912093	0.000727055332578614	Clec4a2/Ctse/Ctss/Fcer1g/Fcgr1/Fcgr2b/H2-Aa/H2-DMb2/H2-Eb1/H2-M2/H2-Oa/H2-Ob/H2-Q1/H2-Q7/H2-T3/Ifi30/March1/Slc11a1/Tap1/Trem2	20
BP	GO:0033032	regulation of myeloid cell apoptotic process	13/2659	34/23174	5.20687708742461e-05	0.000907800819862236	0.000747837825802243	Adipoq/Ccr5/Cdkn2a/Clec5a/Cxcr2/Epo/Fcer1g/Fcgr2b/Ghsr/Hcar2/Mef2c/Pik3cd/Slc7a11	13
BP	GO:0006937	regulation of muscle contraction	35/2659	154/23174	5.3546809409546e-05	0.000928339459092693	0.0007647573647264	Actn3/Ada/Adra2a/Atp2a1/Cacna1h/Calca/Casq1/Chga/Chrnb4/Dsc2/Fgf13/Ghsr/Hcn4/Kcna1/Kcne3/Kcnma1/Lck/Myl3/Mylk2/Ncf1/Nmu/Npy2r/Prok2/Ptafr/Ryr1/Scn4a/Stc1/Tacr1/Tacr2/Tnnc1/Tnnc2/Tnni2/Tnni3/Tnnt2/Tnnt3	35
BP	GO:0031341	regulation of cell killing	31/2659	130/23174	5.3570495285858e-05	0.000928339459092693	0.0007647573647264	Arg1/Ccl2/Ccr5/Cd160/Cd1d2/Cd5l/Clec12b/Cxcl1/Dnase1l3/Fcer2a/H2-M2/H2-Q1/H2-Q7/H2-T3/Il12a/Il12b/Il21/Il7r/Lag3/Pglyrp1/Pglyrp3/Ptprc/Raet1e/Rasgrp1/Serpinb3a/Sh2d1a/Slamf6/Stap1/Tap1/Tyrobp/Vav1	31
BP	GO:0070943	neutrophil mediated killing of symbiont cell	7/2659	11/23174	5.63193285080409e-05	0.000973035145548562	0.000801577253242218	Arg1/Ctsg/Cxcl1/Elane/F2/Ncf1/Trem3	7
BP	GO:0002438	acute inflammatory response to antigenic stimulus	12/2659	30/23174	6.00063796080743e-05	0.00103052872285004	0.000848939924552933	Btk/C3/Ccr7/Cd6/Cxcr2/Elane/Fcer1g/Fcgr1/Fcgr2b/Ighg1/Ighg2b/Il31ra	12
BP	GO:0032692	negative regulation of interleukin-1 production	12/2659	30/23174	6.00063796080743e-05	0.00103052872285004	0.000848939924552933	Acp5/Ghsr/Il1r2/Mefv/Nlrc3/Nlrp12/Nr1h4/Serpinb1a/Serpinb1b/Serpinb1c/Tnfaip3/Trem2	12
BP	GO:0051222	positive regulation of protein transport	77/2659	433/23174	6.07537232520624e-05	0.00104024882559352	0.000856947254292249	A1cf/Agt/Aif1/Aim2/Arid5a/Bglap2/Blk/Btnl2/Camk4/Carmil2/Casp1/Casp4/Casr/Ccl1/Ccl2/Ccl3/Ccr5/Ccr7/Cd160/Cd2/Cd300c2/Cd84/Chia1/Chp2/Chrm1/Clec5a/Commd1/Doc2b/Fcnb/Ffar1/Fga/Fgg/Fgr/Flt3/Glrx/Gpld1/Gpr68/Hcar2/Hcls1/Il10/Il6/Isl1/Kcnn4/Kif20b/Mmp12/Mmp13/Mmp8/Nkx6-1/Nlrp10/Nlrp1b/Nmu/Nr1h4/Nutf2/Osm/Pdzk1/Prkcq/Ptpn22/Rasgrp1/Sfn/Slamf1/Slc35d3/Stxbp5l/Syk/Tcaf3/Tlr1/Tnf/Tnfrsf4/Tnfsf4/Tomt/Trem2…	77
BP	GO:0045841	negative regulation of mitotic metaphase/anaphase transition	14/2659	39/23174	6.11232813683891e-05	0.00104346173193179	0.000859594016487151	Aurkb/Birc5/Bub1/Bub1b/Ccnb1/Cdt1/Cenpe/Fbxo5/Gen1/Ndc80/Plk1/Spdl1/Trip13/Ttk	14
BP	GO:0002922	positive regulation of humoral immune response	9/2659	18/23174	6.25854640572068e-05	0.00106525288377489	0.000877545363588322	Acod1/C3/Ccr7/Fcer2a/Klk5/Klk7/Lta/Ptprc/Tnf	9
BP	GO:0045576	mast cell activation	20/2659	69/23174	6.34709635173486e-05	0.00107712854063761	0.000887328418652687	Btk/Cd300a/Cd300lb/Cd48/Cd84/Chga/Fcer1g/Fgr/Havcr1/Hmox1/Il13ra2/Lat/Lat2/Lcp2/Pla2g3/Rac2/Rasgrp1/Rhoh/Syk/Tslp	20
BP	GO:0072511	divalent inorganic cation transport	83/2659	476/23174	6.51196424875158e-05	0.00110184740208965	0.000907691585550251	Abcc2/Agt/Atp2a1/Atp2b2/Atp2b3/Cacna1a/Cacna1e/Cacna1g/Cacna1h/Cacna1i/Cacna1s/Cacna2d2/Cacng1/Cacng4/Cacng8/Casq1/Casr/Ccl12/Ccl4/Ccr1/Ccr5/Cd19/Cd4/Cd84/Clca1/Coro1a/Crhr2/Cxcl10/Cxcr3/Egf/Epo/F2/Fcrl5/Ffar1/Grin2b/Grin3b/Grm6/Gsto1/Jph4/Jsrp1/Kcne3/Kcnn4/Lck/Lgals3/Marcksl1/Mchr1/Mcoln2/Mrln/Ms4a1/Mt3/Myo5a/Ngf/Nipal4/Nos1/Oprd1/Oprl1/Pik3cg/Plcg2/Prkcb/Ptk2b/Ptpn22/Ptpn6/Ptprc/Ryr1/Slc11a1/Sl…	83
BP	GO:0061436	establishment of skin barrier	11/2659	26/23174	6.60998500900638e-05	0.00111514335328414	0.000918644665802775	Abca12/Alox12b/Aloxe3/Cyp26b1/Flg/Flg2/Grhl3/Hrnr/Sfn/Tmprss13/Trp63	11
BP	GO:1901741	positive regulation of myoblast fusion	10/2659	22/23174	6.7999239750805e-05	0.00114382298888744	0.000942270681405661	Ccl8/Cd53/Cxcl9/Gdf15/Myf6/Myod1/Myog/Nfatc2/Ripor2/Tnfsf14	10
BP	GO:2000401	regulation of lymphocyte migration	18/2659	59/23174	6.96814361624869e-05	0.00116869215739189	0.000962757669847349	Adam8/Adtrp/Aif1/Aire/Ccl12/Ccl20/Ccl4/Ccr6/Ccr7/Cxcl10/Cxcl13/Gcsam/Il27ra/Madcam1/Ptk2b/Ripor2/Tnfsf14/Tnfsf4	18
BP	GO:0061900	glial cell activation	16/2659	49/23174	7.02002603858306e-05	0.00117396120575255	0.000967098262611611	Agt/Aif1/C1qa/Casp1/Clu/Cntf/Cst7/Mmp8/Nr1d1/Stap1/Tlr1/Tlr9/Tnf/Trem2/Ttbk1/Tyrobp	16
BP	GO:0032655	regulation of interleukin-12 production	17/2659	54/23174	7.08917075481663e-05	0.00117865169419212	0.000970962243123474	Acp5/Ccr7/Cd40lg/Flt3/Il10/Il12b/Irf8/Isl1/Ltb/Mefv/Nlrc3/Slamf1/Tigit/Tlr9/Tnfrsf9/Tnfsf4/Tnfsf9	17
BP	GO:0051290	protein heterotetramerization	17/2659	54/23174	7.08917075481663e-05	0.00117865169419212	0.000970962243123474	Grin2b/Hist1h3a/Hist1h3b/Hist1h3d/Hist1h3e/Hist1h3g/Hist1h3i/Hist1h4b/Hist1h4f/Hist1h4j/Hist1h4k/Hist1h4n/Hist2h3c2/Nlgn1/Nupl1/Pdss1/Rrm2	17
BP	GO:0006333	chromatin assembly or disassembly	33/2659	144/23174	7.26520033784045e-05	0.00120442743172985	0.000992196054656702	Asf1b/Cdkn2a/Hells/Hist1h1a/Hist1h1b/Hist1h1c/Hist1h1d/Hist1h1e/Hist1h1t/Hist1h2bb/Hist1h2bf/Hist1h2bh/Hist1h2bk/Hist1h2bm/Hist1h2bp/Hist1h3a/Hist1h3b/Hist1h3c/Hist1h3d/Hist1h3e/Hist1h3f/Hist1h3g/Hist1h3i/Hist1h4b/Hist1h4f/Hist1h4j/Hist1h4k/Hist1h4n/Hist2h3c2/Hist3h2ba/Oip5/Padi4/Sox9	33
BP	GO:0007260	tyrosine phosphorylation of STAT protein	21/2659	75/23174	7.34963565083853e-05	0.00121491383553919	0.00100083465604775	Clcf1/Cntf/Epo/Erbb4/Gh/Hcls1/Hes5/Il12a/Il12b/Il21/Il24/Il31ra/Il6/Isl1/Lck/Osm/Ptk6/Tnf/Tnfrsf18/Tnfsf18/Tslp	21
BP	GO:0002224	toll-like receptor signaling pathway	26/2659	103/23174	7.60583084362138e-05	0.00125044777856462	0.00103010718600466	Acod1/Bpifb1/Cd300a/Cd300ld3/Cd86/Gfi1/Irf4/Irf7/Ltf/Nr1d1/Nr1h4/Ptpn22/Reg3g/Rftn1/Rsad2/S100a14/Ticam2/Tlr1/Tlr13/Tlr9/Tnf/Tnfaip3/Tnip3/Treml4/Tril/Trim30a	26
BP	GO:0090257	regulation of muscle system process	48/2659	239/23174	7.60819865270317e-05	0.00125044777856462	0.00103010718600466	Actn3/Ada/Adra2a/Agt/Aif1/Atp2a1/Cacna1h/Calca/Casq1/Chga/Chrnb4/Dsc2/Fgf13/Ghsr/Hand2/Hcn4/Kcna1/Kcne3/Kcnma1/Lck/Mef2c/Mlip/Mstn/Myl3/Mylk2/Mymk/Myog/Ncf1/Nmu/Npy2r/Prkag3/Prok2/Ptafr/Ryr1/Scn4a/Sln/Stc1/Tacr1/Tacr2/Tead1/Tnnc1/Tnnc2/Tnni2/Tnni3/Tnnt2/Tnnt3/Trim63/Ttn	48
BP	GO:0050829	defense response to Gram-negative bacterium	27/2659	109/23174	7.93025042960774e-05	0.00129965475612086	0.00107064343394012	9530003J23Rik/AY761185/Camp/Cd160/Cd4/Chga/Ctsg/Defb4/Defb6/Dmbt1/Elane/F2/Hist1h2bk/Hmgb2/Ighm/Il12b/Ltf/Lypd8/Mmp7/Mpeg1/Nlrp10/Reg3g/Rnase6/Slc11a1/Tlr9/Trem3/Tslp	27
BP	GO:2000816	negative regulation of mitotic sister chromatid separation	14/2659	40/23174	8.41597898741457e-05	0.00137532505654077	0.00113297991977015	Aurkb/Birc5/Bub1/Bub1b/Ccnb1/Cdt1/Cenpe/Fbxo5/Gen1/Ndc80/Plk1/Spdl1/Trip13/Ttk	14
BP	GO:0014065	phosphatidylinositol 3-kinase signaling	30/2659	127/23174	8.43993061196568e-05	0.00137532505654077	0.00113297991977015	Agap2/Agt/Cd160/Cd28/Cep55/Cntf/Erbb4/F2/Fgr/Hcls1/Hcst/Ncf1/Nlrc3/Ntrk1/Ntrk2/Obscn/Osm/Pdgfc/Pik3cd/Pik3cg/Pik3r5/Ptpn6/Rasgrp1/Selp/Sema4d/Serpina12/Sox9/Tnf/Twist1/Wnt16	30
BP	GO:0045123	cellular extravasation	19/2659	65/23174	8.46619303034609e-05	0.00137569640855709	0.00113328583608837	Adam8/Add2/Ccl2/Cd177/Elane/Il27ra/Itgam/Itgb2/Itgb7/Madcam1/Ptafr/Ripor2/Sele/Sell/Selp/Selplg/Thy1/Tnf/Trem3	19
BP	GO:0019884	antigen processing and presentation of exogenous antigen	12/2659	31/23174	8.77178366986299e-05	0.00140872995453665	0.00116049856234218	Cd1d2/Clec4a2/Ctse/Fcer1g/Fcgr1/Fcgr2b/H2-Aa/H2-DMb2/H2-Eb1/H2-Oa/Ifi30/Tap1	12
BP	GO:0031294	lymphocyte costimulation	12/2659	31/23174	8.77178366986299e-05	0.00140872995453665	0.00116049856234218	Card11/Ccr7/Cd160/Cd28/Cd3e/Cd5/Cd86/Icos/Pdcd1lg2/Tnfrsf13c/Tnfsf14/Tnfsf4	12
BP	GO:0033561	regulation of water loss via skin	12/2659	31/23174	8.77178366986299e-05	0.00140872995453665	0.00116049856234218	Abca12/Acer1/Alox12b/Aloxe3/Cyp26b1/Flg/Flg2/Grhl3/Hrnr/Sfn/Tmprss13/Trp63	12
BP	GO:0045066	regulatory T cell differentiation	12/2659	31/23174	8.77178366986299e-05	0.00140872995453665	0.00116049856234218	Carmil2/Cd28/Ctla4/Fanca/Fancd2/Foxp3/Fut7/Il2rg/Lag3/Lck/Pla2g2d/Tnfsf4	12
BP	GO:0070838	divalent metal ion transport	82/2659	473/23174	8.79228249170365e-05	0.00140872995453665	0.00116049856234218	Agt/Atp2a1/Atp2b2/Atp2b3/Cacna1a/Cacna1e/Cacna1g/Cacna1h/Cacna1i/Cacna1s/Cacna2d2/Cacng1/Cacng4/Cacng8/Casq1/Casr/Ccl12/Ccl4/Ccr1/Ccr5/Cd19/Cd4/Cd84/Clca1/Coro1a/Crhr2/Cxcl10/Cxcr3/Egf/Epo/F2/Fcrl5/Ffar1/Grin2b/Grin3b/Grm6/Gsto1/Jph4/Jsrp1/Kcne3/Kcnn4/Lck/Lgals3/Marcksl1/Mchr1/Mcoln2/Mrln/Ms4a1/Mt3/Myo5a/Ngf/Nipal4/Nos1/Oprd1/Oprl1/Pik3cg/Plcg2/Prkcb/Ptk2b/Ptpn22/Ptpn6/Ptprc/Ryr1/Slc11a1/Slc24a1/…	82
BP	GO:0043383	negative T cell selection	8/2659	15/23174	9.06949332972763e-05	0.00144909787574701	0.00119375327832128	Aire/Ccr7/Cd28/Cd3e/Dock2/Ptprc/Themis/Zap70	8
BP	GO:0071675	regulation of mononuclear cell migration	16/2659	50/23174	9.23194299084638e-05	0.00147095624987486	0.00121176000251197	Aif1/C3ar1/Ccl1/Ccl2/Ccr1/Ccr7/Cxcl10/Grem1/Lgals3/Mstn/Pla2g7/S100a14/Slamf1/Slamf8/Tnfsf18/Trpv4	16
BP	GO:0050878	regulation of body fluid levels	63/2659	342/23174	9.78546854882862e-05	0.00155483234338174	0.00128085634394785	Abca12/Acer1/Ada/Adtrp/Agr2/Alox12b/Aloxe3/Aqp3/Aqp5/Atp2b2/Avpr2/Bpifa1/C3/Cd40lg/Chrm1/Csn2/Cyp26b1/Erbb4/F10/F12/F13a1/F2/F8/F9/Fcer1g/Fermt3/Fga/Fgg/Flg/Flg2/Gp6/Gp9/Grhl3/Hpse/Hrnr/Kcnma1/Kcnn4/Kng2/Mmp13/Oas2/Oprl1/Plek/Plg/Prkcq/Proc/Ptpn6/S100a9/Selp/Serpina10/Serpinf2/Sfn/Slc4a1/Slc7a11/Syk/Tacr1/Tec/Tfpi2/Tmprss13/Treml1/Trp63/Trpv4/Trpv5/Tspan32	63
BP	GO:0007093	mitotic cell cycle checkpoint	30/2659	128/23174	9.82983742801986e-05	0.00155756761014149	0.00128310963112478	Aurkb/Birc5/Brca1/Bub1/Bub1b/Ccnb1/Cdc6/Cdk1/Cdt1/Cenpe/Chek1/Chek2/Clspn/D7Ertd443e/Dclre1b/Eme1/Gen1/Kntc1/Mbd4/Ndc80/Pidd1/Plk1/Ptprv/Rbm38/Spdl1/Ticrr/Top2a/Trip13/Ttk/Zwilch	30
BP	GO:0042509	regulation of tyrosine phosphorylation of STAT protein	20/2659	71/23174	9.868993875826e-05	0.00155946415624622	0.00128467198806968	Clcf1/Cntf/Epo/Erbb4/Gh/Hcls1/Hes5/Il12a/Il12b/Il21/Il24/Il31ra/Il6/Isl1/Lck/Osm/Tnf/Tnfrsf18/Tnfsf18/Tslp	20
BP	GO:0045061	thymic T cell selection	11/2659	27/23174	0.000100007668328792	0.00157594501520317	0.00129824876555219	Aire/Card11/Ccr7/Cd28/Cd3d/Cd3e/Cd3g/Dock2/Foxn1/Ptprc/Zap70	11
BP	GO:0030889	negative regulation of B cell proliferation	9/2659	19/23174	0.000106802051599645	0.00166471893471621	0.0013713798902483	Btk/Btla/Cd300a/Cdkn2a/Ctla4/Fcgr2b/Il10/Tnfrsf13b/Tyrobp	9
BP	GO:0045076	regulation of interleukin-2 biosynthetic process	9/2659	19/23174	0.000106802051599645	0.00166471893471621	0.0013713798902483	Card11/Cd28/Cd3e/Clec2i/Foxp3/Irf4/Lag3/Prkcq/Ptprc	9
BP	GO:0051818	disruption of cells of other organism involved in symbiotic interaction	9/2659	19/23174	0.000106802051599645	0.00166471893471621	0.0013713798902483	Arg1/Camp/Ccr5/Ctsg/Cxcl1/Elane/F2/Ncf1/Trem3	9
BP	GO:0051883	killing of cells in other organism involved in symbiotic interaction	9/2659	19/23174	0.000106802051599645	0.00166471893471621	0.0013713798902483	Arg1/Camp/Ccr5/Ctsg/Cxcl1/Elane/F2/Ncf1/Trem3	9
BP	GO:0035637	multicellular organismal signaling	32/2659	141/23174	0.000112680483216772	0.00174848547614633	0.00144038598370786	Agt/Cacna1a/Cacna1e/Cacna1g/Cacna1h/Cacna1i/Cacng4/Cacng8/Chrnb4/Clcn1/Cldn19/Dsc2/Ghsr/Gjd3/Gpr88/Grm7/Hcn4/Il6/Kcna1/Kcnc4/Kcne3/Kcnj5/Kcnma1/Nfasc/Ntrk2/Otoa/P2rx2/P2rx3/Scn11a/Scn2b/Scn4a/Scn4b	32
BP	GO:0097006	regulation of plasma lipoprotein particle levels	18/2659	61/23174	0.000112785848356719	0.00174848547614633	0.00144038598370786	Adipoq/Apoa4/Apob/Apoc2/Apom/Ces1g/Commd1/Dgat2/Gpld1/Lcat/Lipc/Mpo/Msr1/Nr1h4/Pcsk9/Pla2g5/Pla2g7/Soat2	18
BP	GO:0001774	microglial cell activation	14/2659	41/23174	0.000114385945558064	0.00175432562492261	0.00144519704365367	Aif1/C1qa/Casp1/Clu/Cst7/Mmp8/Nr1d1/Stap1/Tlr1/Tlr9/Tnf/Trem2/Ttbk1/Tyrobp	14
BP	GO:0002269	leukocyte activation involved in inflammatory response	14/2659	41/23174	0.000114385945558064	0.00175432562492261	0.00144519704365367	Aif1/C1qa/Casp1/Clu/Cst7/Mmp8/Nr1d1/Stap1/Tlr1/Tlr9/Tnf/Trem2/Ttbk1/Tyrobp	14
BP	GO:0050856	regulation of T cell receptor signaling pathway	14/2659	41/23174	0.000114385945558064	0.00175432562492261	0.00144519704365367	Ada/Btnl2/Ccr7/Cd160/Cd300a/Kcnn4/Lck/Lgals3/Ptpn22/Ptpn6/Tespa1/Thy1/Trat1/Ubash3a	14
BP	GO:1902100	negative regulation of metaphase/anaphase transition of cell cycle	14/2659	41/23174	0.000114385945558064	0.00175432562492261	0.00144519704365367	Aurkb/Birc5/Bub1/Bub1b/Ccnb1/Cdt1/Cenpe/Fbxo5/Gen1/Ndc80/Plk1/Spdl1/Trip13/Ttk	14
BP	GO:0050798	activated T cell proliferation	15/2659	46/23174	0.000119524534700358	0.00182824728277667	0.00150609301409096	Arg1/Cd86/Epo/Icosl/Il12b/Il12rb1/Il2ra/Itgad/Itgam/Itgb2/Pdcd1lg2/Satb1/Slamf1/Tnfsf4/Tnfsf9	15
BP	GO:0034612	response to tumor necrosis factor	38/2659	179/23174	0.000124168901804048	0.00189423622539366	0.00156045408790137	Acod1/Adipoq/Aim2/Brca1/Card14/Casp1/Casp4/Ccl1/Ccl11/Ccl12/Ccl2/Ccl20/Ccl22/Ccl24/Ccl3/Ccl4/Ccl7/Ccl8/Ccl9/Dcstamp/Ggt1/Il6/Mir143/Myod1/Myog/Nr1d1/Nr1h4/Ocstamp/Ptk2b/Smpd3/St18/Syk/Tnf/Tnfsf11/Tnfsf18/Traip/Ubd/Wfdc21	38
BP	GO:0071248	cellular response to metal ion	34/2659	154/23174	0.000124509581072627	0.00189439511149228	0.00156058497678354	Acer1/Alox15/Alox5ap/Aoc1/Chp2/Cpne4/Cpne5/Cpne7/Cyp2a5/Dlg2/Gpld1/Hmox1/Hvcn1/Kcna1/Krt10/Lce1d/Mef2c/Mmp9/Mt2/Mt3/Mt4/Myog/Ncf1/Nlgn1/Rasal1/Slc40a1/Smpd3/Syt1/Syt10/Syt13/Syt8/Syt9/Tfap2a/Trpm2	34
BP	GO:0045055	regulated exocytosis	50/2659	257/23174	0.000125669521407504	0.00190698511850117	0.00157095650681783	Abca12/Adra2a/Btk/Cacna1a/Cacna1g/Cacna1h/Cacna1i/Cd160/Cd177/Cd300a/Cd84/Chga/Coro1a/Dgki/Doc2b/Eqtn/Fcer1g/Fgr/Gm379/Grm7/Grm8/Hmox1/Il13ra2/Itgam/Itgb2/Lat/Lat2/Nlgn1/P2rx2/P2ry4/Pla2g3/Plek/Ppfia3/Pram1/Prkcb/Prrt2/Ptafr/Rab26/Rac2/Rasgrp1/Rims1/Stxbp5l/Syk/Syngr2/Syt1/Syt10/Syt13/Syt8/Syt9/Trim9	50
BP	GO:0034728	nucleosome organization	31/2659	136/23174	0.00013141074244402	0.00198555854708562	0.00163568456248024	Asf1b/Hist1h1a/Hist1h1b/Hist1h1c/Hist1h1d/Hist1h1e/Hist1h1t/Hist1h2bb/Hist1h2bf/Hist1h2bh/Hist1h2bk/Hist1h2bm/Hist1h2bp/Hist1h3a/Hist1h3b/Hist1h3c/Hist1h3d/Hist1h3e/Hist1h3f/Hist1h3g/Hist1h3i/Hist1h4b/Hist1h4f/Hist1h4j/Hist1h4k/Hist1h4n/Hist2h3c2/Hist3h2ba/Oip5/Padi4/Sox9	31
BP	GO:0007229	integrin-mediated signaling pathway	23/2659	89/23174	0.000131758185838713	0.00198555854708562	0.00163568456248024	Cd177/Cdh17/Fcer1g/Fermt3/Fgr/Fyb/Isg15/Itgad/Itgax/Itgb2/Itgb7/Lat/Madcam1/Plek/Pram1/Ptk2b/Syk/Tec/Thy1/Timp1/Tspan32/Tyrobp/Vav1	23
BP	GO:0042692	muscle cell differentiation	70/2659	394/23174	0.000131885949518762	0.00198555854708562	0.00163568456248024	Acta1/Actn3/Agt/Ankrd2/AW551984/Barx2/Cacna1s/Cacna2d2/Casp1/Casq1/Ccl8/Cd53/Csrp3/Cxcl10/Cxcl9/Cyp26b1/Dner/Ereg/Fbxo40/Fhl2/Gdf15/Gpx1/Grem1/Hdac9/Il1f9/Kel/Klhl40/Klhl41/Lmod3/Mef2c/Mesp1/Mir143/Mir145a/Mybpc1/Mybpc2/Mybpc3/Myf6/Myh6/Mylk2/Mymk/Myo18b/Myod1/Myog/Myom2/Myoz1/Mypn/Neb/Nfatc2/Nphs1/Ntf3/Ntn3/P2rx2/Pitx2/Prok2/Rbm38/Ripor2/Ryr1/Smyd1/Sox9/Tbx18/Tcap/Tnfsf14/Tnnt2/Tnnt3/Trim54/Trim…	70
BP	GO:0001782	B cell homeostasis	13/2659	37/23174	0.000143531953153909	0.00212738832891685	0.00175252261038459	Ada/Bcl2a1a/Dock11/Foxp3/Gapt/Mef2c/Nckap1l/Pik3cd/Pirb/Sh2b2/Tnfaip3/Tnfrsf13b/Tnfrsf13c	13
BP	GO:0007094	mitotic spindle assembly checkpoint	13/2659	37/23174	0.000143531953153909	0.00212738832891685	0.00175252261038459	Aurkb/Birc5/Bub1/Bub1b/Ccnb1/Cdt1/Cenpe/Gen1/Ndc80/Plk1/Spdl1/Trip13/Ttk	13
BP	GO:0031577	spindle checkpoint	13/2659	37/23174	0.000143531953153909	0.00212738832891685	0.00175252261038459	Aurkb/Birc5/Bub1/Bub1b/Ccnb1/Cdt1/Cenpe/Gen1/Ndc80/Plk1/Spdl1/Trip13/Ttk	13
BP	GO:0071173	spindle assembly checkpoint	13/2659	37/23174	0.000143531953153909	0.00212738832891685	0.00175252261038459	Aurkb/Birc5/Bub1/Bub1b/Ccnb1/Cdt1/Cenpe/Gen1/Ndc80/Plk1/Spdl1/Trip13/Ttk	13
BP	GO:0071174	mitotic spindle checkpoint	13/2659	37/23174	0.000143531953153909	0.00212738832891685	0.00175252261038459	Aurkb/Birc5/Bub1/Bub1b/Ccnb1/Cdt1/Cenpe/Gen1/Ndc80/Plk1/Spdl1/Trip13/Ttk	13
BP	GO:0097028	dendritic cell differentiation	13/2659	37/23174	0.000143531953153909	0.00212738832891685	0.00175252261038459	Batf3/Camk4/Ccr7/Cd40lg/Dcstamp/Flt3/Irf4/Pirb/Spi1/Tnfsf9/Trem2/Trpm2/Ubd	13
BP	GO:0045663	positive regulation of myoblast differentiation	11/2659	28/23174	0.000147700449972568	0.00218353036351198	0.00179877189345322	Btg1/Ccl8/Csrp3/Cxcl9/Mef2c/Myf6/Myod1/Myog/Ripor2/Smyd1/Tnfsf14	11
BP	GO:0032615	interleukin-12 production	17/2659	57/23174	0.000150015294793239	0.00220885812722034	0.00181963666833519	Acp5/Ccr7/Cd40lg/Flt3/Il10/Il12b/Irf8/Isl1/Ltb/Mefv/Nlrc3/Slamf1/Tigit/Tlr9/Tnfrsf9/Tnfsf4/Tnfsf9	17
BP	GO:0019731	antibacterial humoral response	20/2659	73/23174	0.000150183868482554	0.00220885812722034	0.00181963666833519	AY761185/Bpifa1/Camp/Ctsg/Elane/Fga/Hist1h2bf/Hist1h2bg/Hist1h2bk/Hist1h2bl/Ighg1/Ighg2c/Jchain/Klk5/Klk7/Ltf/Mmp7/Rnase6/Slpi/Spink5	20
BP	GO:0002221	pattern recognition receptor signaling pathway	31/2659	137/23174	0.000151446610361334	0.0022217333939453	0.00183024319265589	Acod1/Bpifb1/Cd300a/Cd300ld3/Cd86/Dhx58/Fcnb/Gfi1/Inava/Irf4/Irf7/Ltf/Nr1d1/Nr1h4/Ptpn22/Reg3g/Rftn1/Rsad2/S100a14/Ticam2/Tifa/Tlr1/Tlr13/Tlr9/Tmem173/Tnf/Tnfaip3/Tnip3/Treml4/Tril/Trim30a	31
BP	GO:1905819	negative regulation of chromosome separation	14/2659	42/23174	0.000153585068307472	0.00224735701992771	0.00185135169611236	Aurkb/Birc5/Bub1/Bub1b/Ccnb1/Cdt1/Cenpe/Fbxo5/Gen1/Ndc80/Plk1/Spdl1/Trip13/Ttk	14
BP	GO:0071356	cellular response to tumor necrosis factor	35/2659	162/23174	0.000157010119739491	0.00229162861787715	0.00188782222448259	Acod1/Adipoq/Aim2/Brca1/Card14/Casp1/Casp4/Ccl1/Ccl11/Ccl12/Ccl2/Ccl20/Ccl22/Ccl24/Ccl3/Ccl4/Ccl7/Ccl8/Ccl9/Dcstamp/Il6/Mir143/Myod1/Myog/Nr1d1/Nr1h4/Ocstamp/Ptk2b/Smpd3/St18/Syk/Tnf/Tnfsf11/Tnfsf18/Traip	35
BP	GO:0051852	disruption by host of symbiont cells	8/2659	16/23174	0.000163126917708932	0.00236885063285679	0.00195143699825555	Arg1/Camp/Ctsg/Cxcl1/Elane/F2/Ncf1/Trem3	8
BP	GO:0051873	killing by host of symbiont cells	8/2659	16/23174	0.000163126917708932	0.00236885063285679	0.00195143699825555	Arg1/Camp/Ctsg/Cxcl1/Elane/F2/Ncf1/Trem3	8
BP	GO:2001251	negative regulation of chromosome organization	32/2659	144/23174	0.000170765377894778	0.00246727031760747	0.00203251421414885	Aicda/Apobec1/Aurkb/Birc5/Brca1/Bub1/Bub1b/Ccnb1/Cdt1/Cenpe/Fbxo5/Foxp3/Gen1/Gfi1b/Hist1h1a/Hist1h1b/Hist1h1c/Hist1h1d/Hist1h1e/Hist1h1t/Msx3/Ndc80/Pax5/Pif1/Plk1/Sdr16c5/Spdl1/Spi1/Top2a/Trip13/Ttk/Twist1	32
BP	GO:0051606	detection of stimulus	45/2659	227/23174	0.000171194837239849	0.00246727031760747	0.00203251421414885	Atp2b2/Azgp1/Cabp4/Calca/Casr/Chrna10/Chrna9/Csrp3/Ephb1/Gja10/Gnat1/Gnat2/Gpr88/Grin2b/Grk1/Grm6/Grm8/Kcna1/Myc/Naip2/Naip6/Ngfr/Nlrc4/Ntrk1/Olfr15/Opn1sw/Opn3/P2rx2/Pcdh15/Pcp2/Pde6b/Pglyrp1/Pglyrp2/Pglyrp3/Pigr/Rgs9bp/Rrh/Sema5b/Syt1/Tcap/Tlr1/Tmc2/Tnf/Trem2/Ttn	45
BP	GO:0051607	defense response to virus	45/2659	227/23174	0.000171194837239849	0.00246727031760747	0.00203251421414885	Aicda/Aim2/Apobec1/Bst2/Cd37/Cd86/Cd8a/Cxcl10/Cxcl9/Dhx58/Ifi27l2b/Ifi44l/Ifit1/Ifitm6/Ifitm7/Il12b/Il12rb1/Il2ra/Il6/Irf5/Irf7/Isg15/Itgax/Mmp12/Mx1/Mx2/Oas1a/Oas1g/Oas1h/Oas2/Oas3/Oasl1/Oasl2/Ptpn22/Ptprc/Rsad2/Slfn8/Tagap/Ticam2/Tlr9/Tmem173/Treml4/Trim30a/Tspan32/Zbp1	45
BP	GO:0051983	regulation of chromosome segregation	25/2659	102/23174	0.000171686154616218	0.00246814983177601	0.00203323874969583	Aurkb/Birc5/Bub1/Bub1b/Ccdc36/Ccnb1/Cdc6/Cdca5/Cdt1/Cenpe/Fbxo5/Gen1/Kif2c/Knstrn/Mki67/Ndc80/Plk1/Racgap1/Rmi2/Sgo2a/Spag5/Spdl1/Tacc3/Trip13/Ttk	25
BP	GO:0002313	mature B cell differentiation involved in immune response	9/2659	20/23174	0.00017443543698115	0.00248895936946238	0.00205038145223457	6030468B19Rik/Ada/Cdh17/Dock11/Gpr183/Nkx2-3/Plcg2/Ptk2b/Tnfaip3	9
BP	GO:0044130	negative regulation of growth of symbiont in host	9/2659	20/23174	0.00017443543698115	0.00248895936946238	0.00205038145223457	Camp/Ctsg/Elane/Il10/Il12b/Irf8/Lta/Mpo/Tnf	9
BP	GO:0070269	pyroptosis	9/2659	20/23174	0.00017443543698115	0.00248895936946238	0.00205038145223457	Aim2/Casp1/Casp4/Gsdma/Gsdmc/Naip2/Naip6/Nlrc4/Nlrp1b	9
BP	GO:0002712	regulation of B cell mediated immunity	18/2659	63/23174	0.000177747313668771	0.00251521776238027	0.00207201287075626	6030468B19Rik/Btk/C3/Cd28/Clcf1/Fcer1g/Fcer2a/Fcgr1/Fcgr2b/Foxp3/Ighg1/Ighg2b/Il27ra/Lta/Ptpn6/Ptprc/Tnf/Tnfsf4	18
BP	GO:0002889	regulation of immunoglobulin mediated immune response	18/2659	63/23174	0.000177747313668771	0.00251521776238027	0.00207201287075626	6030468B19Rik/Btk/C3/Cd28/Clcf1/Fcer1g/Fcer2a/Fcgr1/Fcgr2b/Foxp3/Ighg1/Ighg2b/Il27ra/Lta/Ptpn6/Ptprc/Tnf/Tnfsf4	18
BP	GO:1903307	positive regulation of regulated secretory pathway	18/2659	63/23174	0.000177747313668771	0.00251521776238027	0.00207201287075626	Cacna1g/Cacna1h/Cacna1i/Cd160/Cd177/Doc2b/Fcer1g/Fgr/Itgam/Itgb2/Nlgn1/Prrt2/Ptafr/Rims1/Syk/Syt1/Syt10/Syt9	18
BP	GO:0010927	cellular component assembly involved in morphogenesis	27/2659	114/23174	0.000178029709122453	0.00251521776238027	0.00207201287075626	Acta1/Casq1/Csrp3/Eqtn/Ihh/Klhl41/Lmod3/Mef2c/Mybpc1/Mybpc2/Mybpc3/Myh6/Myom2/Myoz1/Mypn/Neb/Nfasc/Pla2g3/Spaca1/Spink2/Tcap/Tnnt2/Tnnt3/Ttn/Xirp1/Zpbp/Zpbp2	27
BP	GO:0043900	regulation of multi-organism process	71/2659	405/23174	0.000179597661205334	0.00253113558887911	0.00208512582736517	Acod1/Ada/Aicda/Aim2/Arg1/Arhgdib/Bpifa1/Bst2/Cacna1h/Camp/Ccdc87/Ccl4/Ccr5/Cd180/Cd37/Cd4/Cd84/Ctsg/Cxcl1/Dhx58/Elane/Fam111a/Fcer2a/Fcnb/Hoxc4/Hpgds/Ifitm6/Ifitm7/Il10/Il12b/Il12rb1/Il2ra/Inhba/Irf8/Isg15/Klk5/Klk7/Krt6a/Lta/Ltf/Ly86/Mmp12/Mpo/Nlrp10/Nodal/Nr5a2/Oas1a/Oas1g/Oas1h/Oas3/Oasl1/Oasl2/Pglyrp1/Pglyrp3/Ptafr/Ptgds/Ptpn22/Rsad2/Slpi/Spink5/Timp1/Tmem173/Tnf/Tnfaip3/Top2a/Treml4/Trim30a…	71
BP	GO:0032663	regulation of interleukin-2 production	17/2659	58/23174	0.000189748664744711	0.0026611206380823	0.0021922062953005	Btnl2/Card11/Carmil2/Cd28/Cd3e/Cd83/Clec2i/Foxp3/Irf4/Lag3/Nr1h4/Prkcq/Ptprc/Sash3/Tnfaip3/Tnfsf4/Vsig4	17
BP	GO:0072678	T cell migration	17/2659	58/23174	0.000189748664744711	0.0026611206380823	0.0021922062953005	Adam8/Aif1/Aire/Ccl2/Ccl20/Ccr6/Ccr7/Cxcl10/Cxcl13/Cxcr3/Gpr183/Il27ra/Itgb7/Myo1g/Ripor2/Tnfsf14/Tnfsf4	17
BP	GO:0001562	response to protozoan	13/2659	38/23174	0.000195401342411645	0.00273371243920292	0.00225200674219737	Arg1/Ccdc88b/Cd37/Gbp11/Il10/Il12a/Il12b/Il6/Irf4/Irf8/Slc11a1/Trbv13-3/Tspan32	13
BP	GO:0002758	innate immune response-activating signal transduction	31/2659	139/23174	0.000199900557781727	0.00278985303999023	0.00229825484410852	Acod1/Bpifb1/Cd300a/Cd300ld3/Cd86/Dhx58/Fcnb/Gfi1/Inava/Irf4/Irf7/Ltf/Nr1d1/Nr1h4/Ptpn22/Reg3g/Rftn1/Rsad2/S100a14/Ticam2/Tifa/Tlr1/Tlr13/Tlr9/Tmem173/Tnf/Tnfaip3/Tnip3/Treml4/Tril/Trim30a	31
BP	GO:0033048	negative regulation of mitotic sister chromatid segregation	14/2659	43/23174	0.000203864785263559	0.00283827283561111	0.00233814261892723	Aurkb/Birc5/Bub1/Bub1b/Ccnb1/Cdt1/Cenpe/Fbxo5/Gen1/Ndc80/Plk1/Spdl1/Trip13/Ttk	14
BP	GO:0001910	regulation of leukocyte mediated cytotoxicity	26/2659	109/23174	0.000205891218322293	0.00285954486270381	0.00235566631591379	Arg1/Ccl2/Cd160/Cd1d2/Clec12b/Cxcl1/Dnase1l3/H2-M2/H2-Q1/H2-Q7/H2-T3/Il12a/Il12b/Il21/Il7r/Lag3/Ptprc/Raet1e/Rasgrp1/Serpinb3a/Sh2d1a/Slamf6/Stap1/Tap1/Tyrobp/Vav1	26
BP	GO:0007162	negative regulation of cell adhesion	53/2659	283/23174	0.00021985544489103	0.0030461131205192	0.0025093595019472	Adam8/Adipoq/Adtrp/Arg1/Btla/Cd300a/Cd86/Cdkn2a/Clec4g/Ctla4/Cyp1b1/Dab1/Dscam/Dscaml1/Dtx1/Fgg/Fgl1/Foxp3/Gpnmb/H2-Aa/Ihh/Il10/Il1rn/Il2ra/Lag3/Lax1/Lgals3/Lpxn/Mmp12/Nat8/Nfkbid/Pdcd1lg2/Pla2g2d/Pla2g2f/Plg/Plxnb3/Ptpn22/Ptpn6/Ptprc/Ripor2/Runx3/Sema4d/Slfn1/Spock1/Tarm1/Tigit/Tmem131l/Tnfaip3/Tnfsf18/Tnfsf4/Trpv4/Vsig4/Zc3h12d	53
BP	GO:0051304	chromosome separation	23/2659	92/23174	0.000224720978541914	0.00310602297088293	0.00255871267641002	Aurkb/Birc5/Bub1/Bub1b/Ccnb1/Cdc6/Cdt1/Cenpe/Cenps/Eme1/Espl1/Fbxo5/Gen1/Gm7535/Meiob/Ncapd2/Ndc80/Plk1/Spdl1/Tacc3/Top2a/Trip13/Ttk	23
BP	GO:0007519	skeletal muscle tissue development	40/2659	197/23174	0.000227482207292123	0.00313662966593177	0.0025839261855626	Acta1/Actn3/Ankrd2/Atf3/Cacna1s/Crhr2/Cyp26b1/Dmrta2/Dner/Egr2/Ephb1/Gpx1/Hdac9/Kel/Klhl40/Klhl41/Lmod3/Mef2c/Msc/Mstn/Myc/Myf6/Mylk2/Mylpf/Myod1/Myog/Myoz1/Nphs1/P2rx2/Pax5/Pax7/Pitx1/Pitx2/Ripor2/Ryr1/Smyd1/Sox8/Srpk3/Tll2/Twist1	40
BP	GO:0050921	positive regulation of chemotaxis	31/2659	140/23174	0.000228965449527055	0.00314951035608438	0.00259453717765227	Aif1/C3ar1/Casr/Ccl1/Ccl2/Ccl4/Ccr1/Ccr4/Ccr6/Ccr7/Cxcl10/Cxcl13/Cxcr2/Cxcr3/Dscam/Il12a/Mstn/Nckap1l/Ntf3/Pla2g7/Ptk2b/Rac2/Ripor2/S100a14/Sell/Slamf1/Thbs4/Tnfsf14/Tnfsf18/Trem2/Trpv4	31
BP	GO:0071216	cellular response to biotic stimulus	57/2659	311/23174	0.000234224309066632	0.00321414027944067	0.00264777870410504	Acod1/Aicda/Arid5a/AY761185/Bid/Btk/Casp1/Ccl12/Ccl2/Cd180/Cd300lb/Cd6/Cd68/Cd84/Cd86/Ctsg/Cxcl1/Cxcl10/Cxcl13/Cxcl2/Cxcl9/Eme1/Fcgr2b/Fcgr4/Gfi1/Il10/Il12a/Il12b/Il1f5/Il1f6/Il1f8/Il1f9/Il1rn/Il6/Irf8/Ltf/Ly86/Mef2c/Mir30b/Mir342/Mir511/Mir7-1/Nr1d1/Nr1h4/Nuggc/Pdcd1lg2/Pde2a/Ptpn22/Stap1/Syk/Ticam2/Tlr1/Tnf/Tnfaip3/Tnfsf4/Tnip3/Trem2	57
BP	GO:0050830	defense response to Gram-positive bacterium	29/2659	128/23174	0.00023780557999946	0.00325549595913341	0.00268184712628457	9530003J23Rik/Acp5/AY761185/Camp/Chga/Ctsg/Defb4/Dmbt1/Fgr/Gbp11/Hist1h2bf/Hist1h2bg/Hist1h2bk/Hist1h2bl/Hmgb2/Il27ra/Krt6a/Lta/Mmp7/Mpeg1/Ncf1/Pglyrp1/Pglyrp2/Pglyrp3/Reg3g/Rnase6/Tnf/Tnfaip8/Tnfsf8	29
BP	GO:0055002	striated muscle cell development	39/2659	191/23174	0.000239836519058201	0.00327548160313772	0.00269831111291294	Acta1/Actn3/Agt/Cacna1s/Cacna2d2/Casq1/Csrp3/Dner/Fhl2/Gpx1/Hdac9/Kel/Klhl40/Klhl41/Lmod3/Mef2c/Mybpc1/Mybpc2/Mybpc3/Myf6/Myh6/Myo18b/Myod1/Myog/Myom2/Myoz1/Mypn/Neb/Nfatc2/P2rx2/Pitx2/Ripor2/Ryr1/Tcap/Tnnt2/Tnnt3/Ttn/Wfikkn2/Xirp1	39
BP	GO:0043367	CD4-positive, alpha-beta T cell differentiation	21/2659	81/23174	0.000241764698082037	0.00329397222850015	0.00271354351716531	Ccr7/Cd83/Foxp3/Fut7/Gpr183/Il12b/Il2rg/Il6/Irf4/Ly9/Nckap1l/Nfkbid/Nkx2-3/Pla2g2d/Rsad2/Runx3/Sash3/Satb1/Slamf6/Tnfsf18/Tnfsf4	21
BP	GO:0042832	defense response to protozoan	12/2659	34/23174	0.000245288635601691	0.0033340654355718	0.00274657192620601	Arg1/Ccdc88b/Cd37/Gbp11/Il10/Il12a/Il12b/Il6/Irf4/Irf8/Slc11a1/Tspan32	12
BP	GO:0006925	inflammatory cell apoptotic process	10/2659	25/23174	0.000248438190036073	0.00335863611969017	0.00276681302600183	Ccr5/Cdkn2a/Cxcr2/Fcgr2b/Ghsr/Hcar2/Il6/Mef2c/Pik3cd/Slc7a11	10
BP	GO:0048266	behavioral response to pain	10/2659	25/23174	0.000248438190036073	0.00335863611969017	0.00276681302600183	Cacna1a/Cacna1e/Grin2b/Lpar5/Ntrk1/Osm/P2rx2/P2rx3/Tacr1/Thbs4	10
BP	GO:1904951	positive regulation of establishment of protein localization	77/2659	452/23174	0.000248852920304798	0.00335863611969017	0.00276681302600183	A1cf/Agt/Aif1/Aim2/Arid5a/Bglap2/Blk/Btnl2/Camk4/Carmil2/Casp1/Casp4/Casr/Ccl1/Ccl2/Ccl3/Ccr5/Ccr7/Cd160/Cd2/Cd300c2/Cd84/Chia1/Chp2/Chrm1/Clec5a/Commd1/Doc2b/Fcnb/Ffar1/Fga/Fgg/Fgr/Flt3/Glrx/Gpld1/Gpr68/Hcar2/Hcls1/Il10/Il6/Isl1/Kcnn4/Kif20b/Mmp12/Mmp13/Mmp8/Nkx6-1/Nlrp10/Nlrp1b/Nmu/Nr1h4/Nutf2/Osm/Pdzk1/Prkcq/Ptpn22/Rasgrp1/Sfn/Slamf1/Slc35d3/Stxbp5l/Syk/Tcaf3/Tlr1/Tnf/Tnfrsf4/Tnfsf4/Tomt/Trem2…	77
BP	GO:0051930	regulation of sensory perception of pain	16/2659	54/23174	0.000253131984285881	0.0034009092711836	0.00280163725287073	Ctss/Fabp5/Fcgr4/Grm3/Il10/Kcnc4/Kcnj10/Nmu/Nos1/Npy2r/Oprd1/Oprl1/Oprm1/P2rx3/Ptafr/Scn11a	16
BP	GO:0051924	regulation of calcium ion transport	51/2659	271/23174	0.000253170895884832	0.0034009092711836	0.00280163725287073	Agt/Atp2b2/Cacna1a/Cacna1g/Cacng1/Casq1/Casr/Ccl12/Ccl4/Ccr1/Cd19/Cd4/Cd84/Coro1a/Crhr2/Cxcl10/Cxcr3/Egf/Epo/F2/Fcrl5/Ffar1/Grin3b/Grm6/Gsto1/Jph4/Jsrp1/Kcne3/Lgals3/Mchr1/Mrln/Myo5a/Ngf/Nos1/Oprd1/Oprl1/Pik3cg/Plcg2/Ptk2b/Ptpn22/Ptpn6/Sln/Stac/Stac2/Stc1/Tex101/Thy1/Tlr9/Tmc2/Trdn/Trpv3	51
BP	GO:0050673	epithelial cell proliferation	73/2659	424/23174	0.000257480682328919	0.00345072241551094	0.00284267285532346	Agap2/Arg1/Bcl11b/Bglap2/Birc5/Ccl11/Ccl12/Ccl2/Ccl24/Ccr3/Cd109/Cdkn2a/Cxcr3/Dlx5/Eaf2/Egr3/Erbb4/Ereg/Etv4/Fabp7/Fap/Fgl1/Foxn1/Fst/Gdf2/Ghsr/Gkn3/Gpx1/Has2/Hes5/Hmga2/Hmgb2/Hmox1/Ihh/Il10/Il6/Iqgap3/Isl1/Klk8/Krt4/Mef2c/Mki67/Mmp12/Myc/Ngfr/Nkx6-1/Nlrc3/Nodal/Nr1d1/Osr2/Pgr/Plxnb3/Ptprv/Reg3g/Runx3/Sdr16c5/Serpinb1a/Serpinb5/Sfn/Slurp2/Sox9/Tacr1/Tbx18/Tfap2c/Tgm1/Thbs4/Tnf/Tnfaip3/Tnfsf11/Trp…	73
BP	GO:0046638	positive regulation of alpha-beta T cell differentiation	15/2659	49/23174	0.00026365933573034	0.00352529125815672	0.00290410197053981	Ada/Ccr7/Cd83/Foxp3/Ihh/Ikzf1/Il2rg/Il6/Nckap1l/Nfkbid/Runx3/Sash3/Syk/Tnfsf4/Zap70	15
BP	GO:0032693	negative regulation of interleukin-10 production	9/2659	21/23174	0.00027425655743999	0.00364151762378654	0.00299984816361627	Cd84/Fcgr2b/Foxp3/Il12b/Mmp8/Pdcd1lg2/Prg2/Tnfrsf9/Tyrobp	9
BP	GO:0042094	interleukin-2 biosynthetic process	9/2659	21/23174	0.00027425655743999	0.00364151762378654	0.00299984816361627	Card11/Cd28/Cd3e/Clec2i/Foxp3/Irf4/Lag3/Prkcq/Ptprc	9
BP	GO:0044126	regulation of growth of symbiont in host	9/2659	21/23174	0.00027425655743999	0.00364151762378654	0.00299984816361627	Camp/Ctsg/Elane/Il10/Il12b/Irf8/Lta/Mpo/Tnf	9
BP	GO:0002883	regulation of hypersensitivity	8/2659	17/23174	0.000277154243371659	0.00366303396308718	0.00301757312271496	Btk/C3/Ccr7/Fcer1g/Fcgr1/Fcgr2b/Ighg1/Ighg2b	8
BP	GO:0048739	cardiac muscle fiber development	8/2659	17/23174	0.000277154243371659	0.00366303396308718	0.00301757312271496	Mybpc1/Mybpc2/Mybpc3/Myh6/Myo18b/Myom2/Tcap/Ttn	8
BP	GO:0051306	mitotic sister chromatid separation	17/2659	60/23174	0.000297407552299328	0.00391630811020671	0.00322621799653489	Aurkb/Birc5/Bub1/Bub1b/Ccnb1/Cdc6/Cdt1/Cenpe/Fbxo5/Gen1/Gm7535/Ndc80/Plk1/Spdl1/Tacc3/Trip13/Ttk	17
BP	GO:0060538	skeletal muscle organ development	41/2659	206/23174	0.00029768311297945	0.00391630811020671	0.00322621799653489	Acta1/Actn3/Ankrd2/Atf3/Cacna1s/Crhr2/Cyp26b1/Dmrta2/Dner/Egr2/Ephb1/Gpx1/Hdac9/Kel/Klhl40/Klhl41/Lmod3/Mef2c/Msc/Mstn/Myc/Myf6/Mylk2/Mylpf/Myod1/Myog/Myoz1/Nphs1/P2rx2/Pax5/Pax7/Pitx1/Pitx2/Ripor2/Ryr1/Smyd1/Sox8/Srpk3/Stra6/Tll2/Twist1	41
BP	GO:1903046	meiotic cell cycle process	39/2659	193/23174	0.000299557398227145	0.0039319479089952	0.00323910191651608	Aspm/Btbd18/Bub1/Bub1b/Ccdc36/Ccnb1ip1/Ccne1/Cdc20/Cdc25c/Cenps/Cyp26b1/Ddx4/Eme1/Ereg/Espl1/Fanca/Fancd2/Fbxo5/Fignl1/Gm7535/Gm960/Mcmdc2/Meiob/Mybl1/Nanos2/Ncapd2/Nuf2/Osm/Ovol1/Piwil2/Plk1/Rec8/Sept1/Sgo1/Sgo2a/Sycp2/Top2a/Trip13/Ttk	39
BP	GO:0008608	attachment of spindle microtubules to kinetochore	11/2659	30/23174	0.000302209537804378	0.00394868771946677	0.00325289201583468	Ccnb1/Cdt1/Cenpe/Kif2c/Knl1/Knstrn/Ndc80/Nuf2/Racgap1/Sgo1/Spag5	11
BP	GO:0042036	negative regulation of cytokine biosynthetic process	11/2659	30/23174	0.000302209537804378	0.00394868771946677	0.00325289201583468	Elane/Foxp3/Ghsr/Il10/Il6/Lag3/Nlrp12/Prg4/Ptprc/Rnf128/Tyrobp	11
BP	GO:0030239	myofibril assembly	19/2659	71/23174	0.000303214525121579	0.00395281480931222	0.00325629187385351	Acta1/Casq1/Csrp3/Klhl41/Lmod3/Mef2c/Mybpc1/Mybpc2/Mybpc3/Myh6/Myom2/Myoz1/Mypn/Neb/Tcap/Tnnt2/Tnnt3/Ttn/Xirp1	19
BP	GO:0031034	myosin filament assembly	6/2659	10/23174	0.00031588271520278	0.00410862415964432	0.00338464615955431	Mybpc1/Mybpc2/Mybpc3/Myom2/Tcap/Ttn	6
BP	GO:0007091	metaphase/anaphase transition of mitotic cell cycle	16/2659	55/23174	0.000319350317118074	0.00411638970559387	0.00339104334368547	Aurkb/Birc5/Bub1/Bub1b/Ccnb1/Cdc6/Cdt1/Cenpe/Fbxo5/Gen1/Ndc80/Plk1/Spdl1/Tacc3/Trip13/Ttk	16
BP	GO:0030104	water homeostasis	16/2659	55/23174	0.000319350317118074	0.00411638970559387	0.00339104334368547	Abca12/Acer1/Alox12b/Aloxe3/Aqp3/Bpifa1/Cyp26b1/Flg/Flg2/Grhl3/Hrnr/Sfn/Slc6a12/Tmprss13/Trp63/Trpv4	16
BP	GO:0050701	interleukin-1 secretion	16/2659	55/23174	0.000319350317118074	0.00411638970559387	0.00339104334368547	Aim2/Casp1/Casp4/Ccl3/Ccr5/Ccr7/Gbp5/Il1r2/Nlrc4/Nlrp10/Nlrp12/Nlrp1b/Serpinb1a/Serpinb1b/Serpinb1c/Tnfaip3	16
BP	GO:0051931	regulation of sensory perception	16/2659	55/23174	0.000319350317118074	0.00411638970559387	0.00339104334368547	Ctss/Fabp5/Fcgr4/Grm3/Il10/Kcnc4/Kcnj10/Nmu/Nos1/Npy2r/Oprd1/Oprl1/Oprm1/P2rx3/Ptafr/Scn11a	16
BP	GO:0002701	negative regulation of production of molecular mediator of immune response	12/2659	35/23174	0.000334567235155101	0.00428365549296798	0.00352883533508282	Arg1/Cd22/Cd96/Fcgr2b/Foxp3/Hmox1/Il10/Il13ra2/Siglecg/Slamf1/Spink5/Tnf	12
BP	GO:0034381	plasma lipoprotein particle clearance	12/2659	35/23174	0.000334567235155101	0.00428365549296798	0.00352883533508282	Adipoq/Apob/Apoc2/Apom/Ces1g/Commd1/Dgat2/Gpld1/Lipc/Msr1/Nr1h4/Pcsk9	12
BP	GO:0036230	granulocyte activation	12/2659	35/23174	0.000334567235155101	0.00428365549296798	0.00352883533508282	Cd177/Cd300a/Cxcr2/Dnase1l3/Fcer1g/Fcgr4/Itgam/Itgb2/Pram1/Ptafr/Syk/Tyrobp	12
BP	GO:0050891	multicellular organismal water homeostasis	15/2659	50/23174	0.000337090723939716	0.00430635276730114	0.00354753313741739	Abca12/Acer1/Alox12b/Aloxe3/Aqp3/Bpifa1/Cyp26b1/Flg/Flg2/Grhl3/Hrnr/Sfn/Tmprss13/Trp63/Trpv4	15
BP	GO:0002888	positive regulation of myeloid leukocyte mediated immunity	14/2659	45/23174	0.000347924741160959	0.00442504726230435	0.00364531255239012	Arg1/Btk/C3/Cd177/Cxcl1/Fcer1g/Fcgr1/Fgr/Ighg1/Ighg2b/Itgam/Itgb2/Ptafr/Syk	14
BP	GO:0033046	negative regulation of sister chromatid segregation	14/2659	45/23174	0.000347924741160959	0.00442504726230435	0.00364531255239012	Aurkb/Birc5/Bub1/Bub1b/Ccnb1/Cdt1/Cenpe/Fbxo5/Gen1/Ndc80/Plk1/Spdl1/Trip13/Ttk	14
BP	GO:0010035	response to inorganic substance	82/2659	493/23174	0.000349954055605333	0.00444100987378803	0.00365846240245072	Abcc2/Acer1/Aldob/Alox15/Alox5ap/Aoc1/Apoa4/Apobec1/Aqp9/Cacna1g/Casr/Ccr7/Cdkn2a/Chp2/Cpne4/Cpne5/Cpne7/Cryaa/Cyp11a1/Cyp1b1/Cyp2a5/Dlg2/Fga/Fgg/Glrx/Gpld1/Gpx1/Haao/Hcn1/Hk3/Hmox1/Hvcn1/Il10/Il6/Kcna1/Kcnma1/Krt10/Lcat/Lce1d/Lck/Lcn2/Mb/Mef2c/Mir18/Mir27b/Mir342/Mir351/Mir7-1/Mmp9/Mpo/Mt2/Mt3/Mt4/Myog/Ncf1/Nefh/Nefl/Nlgn1/Pcdh15/Pgam2/Plcg2/Pon1/Ptk2b/Rasal1/Slc40a1/Slc4a1/Smpd3/Syt1/Syt10/Syt1…	82
BP	GO:0007596	blood coagulation	33/2659	156/23174	0.000357916674761183	0.00453203100757206	0.0037334447612477	Adtrp/C3/Cd40lg/F10/F12/F13a1/F2/F8/F9/Fcer1g/Fermt3/Fga/Fgg/Gp6/Gp9/Hpse/Kng2/Plek/Plg/Prkcq/Proc/Ptpn6/S100a9/Selp/Serpina10/Serpinf2/Slc4a1/Slc7a11/Syk/Tec/Tfpi2/Treml1/Tspan32	33
BP	GO:0090025	regulation of monocyte chemotaxis	10/2659	26/23174	0.000362399652502331	0.00457868812060214	0.00377188045463243	Aif1/Ccl1/Ccl2/Ccr1/Cxcl10/Grem1/Pla2g7/S100a14/Slamf8/Tnfsf18	10
BP	GO:0071219	cellular response to molecule of bacterial origin	53/2659	289/23174	0.000374069588451129	0.00471574320737511	0.00388478515339992	Acod1/Aicda/Arid5a/AY761185/Casp1/Ccl12/Ccl2/Cd180/Cd300lb/Cd6/Cd68/Cd84/Cd86/Ctsg/Cxcl1/Cxcl10/Cxcl13/Cxcl2/Cxcl9/Fcgr2b/Fcgr4/Gfi1/Il10/Il12a/Il12b/Il1f5/Il1f6/Il1f8/Il1f9/Il1rn/Il6/Irf8/Ltf/Ly86/Mef2c/Mir30b/Mir342/Mir511/Mir7-1/Nr1d1/Nr1h4/Nuggc/Pdcd1lg2/Pde2a/Ptpn22/Stap1/Ticam2/Tlr1/Tnf/Tnfaip3/Tnfsf4/Tnip3/Trem2	53
BP	GO:0098742	cell-cell adhesion via plasma-membrane adhesion molecules	40/2659	202/23174	0.000390136793649896	0.00490751019380658	0.00404276100344963	Adipoq/Cadm3/Cd177/Cd6/Cdh15/Cdh17/Cdh26/Cdhr1/Cldn2/Colec10/Crb1/Dab1/Dsc1/Dsc2/Dsc3/Dscam/Dscaml1/Dsg1a/Dsg1b/Dsg1c/Dsg3/Il10/Il1rn/Lgals7/Lrrc4c/Mdga2/Mpz/Myot/Mypn/Nlgn1/Ntng1/Pcdh15/Plxnb3/Sele/Sell/Selp/Slitrk2/Tenm2/Tenm3/Tnfaip3	40
BP	GO:0002704	negative regulation of leukocyte mediated immunity	16/2659	56/23174	0.000399991523559695	0.00500950082781312	0.004126779933945	Arg1/Cd300a/Cd84/Cd96/Clec12b/Clec4g/Fcgr2b/Foxp3/Hmox1/Il13ra2/Il7r/Ptpn6/Ptprc/Serpinb3a/Slamf1/Tap1	16
BP	GO:0010965	regulation of mitotic sister chromatid separation	16/2659	56/23174	0.000399991523559695	0.00500950082781312	0.004126779933945	Aurkb/Birc5/Bub1/Bub1b/Ccnb1/Cdc6/Cdt1/Cenpe/Fbxo5/Gen1/Ndc80/Plk1/Spdl1/Tacc3/Trip13/Ttk	16
BP	GO:0048015	phosphatidylinositol-mediated signaling	33/2659	157/23174	0.000404093142896577	0.00504984372038075	0.00416001403156228	Agap2/Agt/Cd160/Cd28/Cep55/Cntf/Erbb4/F2/Fgr/Hcls1/Hcst/Muc5ac/Ncf1/Nlrc3/Ntrk1/Ntrk2/Obscn/Osm/Pdgfc/Pik3cd/Pik3cg/Pik3r5/Plcg2/Ptafr/Ptpn6/Rasgrp1/Selp/Sema4d/Serpina12/Sox9/Tnf/Twist1/Wnt16	33
BP	GO:0032691	negative regulation of interleukin-1 beta production	9/2659	22/23174	0.000417050085070965	0.00517792053672522	0.00426552251511406	Acp5/Ghsr/Mefv/Nlrc3/Serpinb1a/Serpinb1b/Serpinb1c/Tnfaip3/Trem2	9
BP	GO:0046641	positive regulation of alpha-beta T cell proliferation	9/2659	22/23174	0.000417050085070965	0.00517792053672522	0.00426552251511406	Cd28/Cd3e/Il12b/Ptpn22/Ptprc/Rasal3/Syk/Tnfsf4/Zap70	9
BP	GO:0071459	protein localization to chromosome, centromeric region	9/2659	22/23174	0.000417050085070965	0.00517792053672522	0.00426552251511406	Aurkb/Bub1b/Cdk1/Cdt1/Cenpa/Knl1/Ndc80/Spdl1/Ttk	9
BP	GO:0048535	lymph node development	11/2659	31/23174	0.000420179973412539	0.00520551258638083	0.00428825258758415	Ccr7/Cxcl13/Cxcr5/Flt3/Ikzf1/Il7r/Lta/Ltb/Nkx2-3/Tnfsf11/Tox	11
BP	GO:0007517	muscle organ development	72/2659	424/23174	0.000426180017214085	0.00523505764253477	0.00431259152854338	Acta1/Actn3/Alx4/Ankrd2/Atf3/Cacna1s/Ccnb1/Cdk1/Cenpf/Cntf/Crhr2/Csrp3/Cyp26b1/Dmrta2/Dner/Egr2/Ephb1/Epo/Erbb4/Gpx1/Grem1/Hdac9/Hist1h1b/Il6/Isl1/Kel/Klhl40/Klhl41/Lmod3/Mef2c/Mir143/Mir145a/Mkx/Msc/Mstn/Mybpc1/Mybpc2/Mybpc3/Myc/Myf6/Myh6/Myl3/Mylk2/Mylpf/Mymk/Myod1/Myog/Myom2/Myoz1/Nphs1/P2rx2/Pax5/Pax7/Pim1/Pitx1/Pitx2/Ripor2/Ryr1/Smtnl1/Smyd1/Sox8/Srpk3/Stra6/Tcap/Tll2/Tnnc1/Tnni3/Tnnt2/Trim7…	72
BP	GO:0030071	regulation of mitotic metaphase/anaphase transition	15/2659	51/23174	0.000427417442604306	0.00523505764253477	0.00431259152854338	Aurkb/Birc5/Bub1/Bub1b/Ccnb1/Cdc6/Cdt1/Cenpe/Fbxo5/Gen1/Ndc80/Plk1/Spdl1/Trip13/Ttk	15
BP	GO:0002885	positive regulation of hypersensitivity	7/2659	14/23174	0.000428040800967366	0.00523505764253477	0.00431259152854338	Btk/C3/Ccr7/Fcer1g/Fcgr1/Ighg1/Ighg2b	7
BP	GO:0019755	one-carbon compound transport	7/2659	14/23174	0.000428040800967366	0.00523505764253477	0.00431259152854338	Aqp3/Aqp5/Aqp9/Car12/Rhag/Slc14a1/Upk3a	7
BP	GO:0034116	positive regulation of heterotypic cell-cell adhesion	7/2659	14/23174	0.000428040800967366	0.00523505764253477	0.00431259152854338	Alox15/Fga/Fgg/Lck/Skap1/Thy1/Tnf	7
BP	GO:0045060	negative thymic T cell selection	7/2659	14/23174	0.000428040800967366	0.00523505764253477	0.00431259152854338	Aire/Ccr7/Cd28/Cd3e/Dock2/Ptprc/Zap70	7
BP	GO:1903557	positive regulation of tumor necrosis factor superfamily cytokine production	23/2659	96/23174	0.00043600699832044	0.00532114072843839	0.00438350596967627	Adam8/Arid5a/Ccl2/Ccl3/Ccl4/Ccr5/Ccr7/Cd2/Cd84/Clu/Fcer1g/Il12b/Isl1/Mmp8/Ptafr/Ptprc/Rasgrp1/Sash3/Tlr1/Tlr9/Tnfrsf8/Twist1/Tyrobp	23
BP	GO:0002367	cytokine production involved in immune response	24/2659	102/23174	0.000440056425022613	0.00535915850091233	0.0044148246551045	Arg1/Arid5a/Cd160/Cd96/Chga/Fcer1g/Foxp3/Hmox1/Il10/Il12a/Il12b/Il21/Il31ra/Il6/Inava/Rsad2/Sash3/Slamf1/Slc11a1/Tlr9/Tnf/Tnfsf4/Trem3/Tril	24
BP	GO:0002524	hypersensitivity	8/2659	18/23174	0.000448809266823221	0.00545417363241101	0.00449309723186762	Btk/C3/Ccr7/Fcer1g/Fcgr1/Fcgr2b/Ighg1/Ighg2b	8
BP	GO:0007599	hemostasis	33/2659	158/23174	0.000455473859686623	0.00552346312719338	0.00455017726968566	Adtrp/C3/Cd40lg/F10/F12/F13a1/F2/F8/F9/Fcer1g/Fermt3/Fga/Fgg/Gp6/Gp9/Hpse/Kng2/Plek/Plg/Prkcq/Proc/Ptpn6/S100a9/Selp/Serpina10/Serpinf2/Slc4a1/Slc7a11/Syk/Tec/Tfpi2/Treml1/Tspan32	33
BP	GO:0038083	peptidyl-tyrosine autophosphorylation	13/2659	41/23174	0.000457089387191487	0.00552682702309963	0.00455294841567464	Blk/Btk/Erbb4/Fgr/Grem1/Itk/Lck/Ntrk1/Ptk2b/Ptk6/Syk/Tec/Txk	13
BP	GO:1904062	regulation of cation transmembrane transport	60/2659	340/23174	0.000457678318684157	0.00552682702309963	0.00455294841567464	Agt/Arc/Bpifa1/Cacna1a/Cacng1/Cacng4/Cacng8/Casq1/Cd19/Commd1/Coro1a/Ctss/Cxcl10/Cxcr3/Drd3/Epo/F2/Fcrl5/Glrx/Gsto1/Hcn1/Jsrp1/Kcna1/Kcnab2/Kcnc1/Kcne3/Kcnj11/Kcns1/Kel/Mef2c/Mmp9/Myo5a/Ngf/Nlgn1/Nos1/Oprl1/Oprm1/Pcsk9/Pdzk1/Pik3cg/Plcg2/Ptk2b/Ptpn22/Ptpn6/Rgs7/Scn2b/Scn4b/Shank1/Shisa8/Shisa9/Sln/Stac/Stac2/Tex101/Thy1/Tlr9/Tmc2/Trdn/Trem2/Twist1	60
BP	GO:0051592	response to calcium ion	28/2659	127/23174	0.000483069958583436	0.00582119597150123	0.00479544680247909	Acer1/Alox15/Alox5ap/Apobec1/Casr/Chp2/Cpne4/Cpne5/Cpne7/Fga/Fgg/Gpld1/Hcn1/Kcnma1/Krt10/Lce1d/Mef2c/Nlgn1/Pcdh15/Rasal1/Syt1/Syt10/Syt13/Syt8/Syt9/Tnnt2/Trpm2/Ttn	28
BP	GO:0045071	negative regulation of viral genome replication	16/2659	57/23174	0.00049754322259051	0.00598303548171733	0.00492876867749928	Aicda/Bst2/Fam111a/Ifitm6/Ifitm7/Isg15/Ltf/Oas1a/Oas1g/Oas1h/Oas3/Oasl1/Oasl2/Rsad2/Slpi/Tnf	16
BP	GO:0001676	long-chain fatty acid metabolic process	22/2659	91/23174	0.000503435162764519	0.00603220762143857	0.00496927622635208	Acot4/Acsbg1/Acsl6/Adtrp/Alox12b/Alox12e/Alox15/Aloxe3/Cyp1b1/Cyp2a5/Cyp2b13/Cyp2b9/Cyp2c23/Cyp2c65/Cyp2d26/Cyp2e1/Cyp2g1/Cyp4f18/Elovl6/Myo5a/Pnpla3/Slc27a2	22
BP	GO:0071346	cellular response to interferon-gamma	26/2659	115/23174	0.000503735608554581	0.00603220762143857	0.00496927622635208	Acod1/Arg1/Casp1/Ccl1/Ccl11/Ccl12/Ccl2/Ccl20/Ccl22/Ccl24/Ccl3/Ccl4/Ccl7/Ccl8/Ccl9/Gbp11/Gbp5/H2-Q7/Il12b/Il12rb1/Irf8/Irgm1/Mir511/Nlrc5/Txk/Was	26
BP	GO:0050817	coagulation	33/2659	159/23174	0.000512552560226601	0.00612500309470789	0.00504572026942371	Adtrp/C3/Cd40lg/F10/F12/F13a1/F2/F8/F9/Fcer1g/Fermt3/Fga/Fgg/Gp6/Gp9/Hpse/Kng2/Plek/Plg/Prkcq/Proc/Ptpn6/S100a9/Selp/Serpina10/Serpinf2/Slc4a1/Slc7a11/Syk/Tec/Tfpi2/Treml1/Tspan32	33
BP	GO:0050901	leukocyte tethering or rolling	10/2659	27/23174	0.000516747878486763	0.00616229902494818	0.00507644430797041	Add2/Elane/Itgb7/Madcam1/Ptafr/Sele/Sell/Selp/Selplg/Tnf	10
BP	GO:0034121	regulation of toll-like receptor signaling pathway	17/2659	63/23174	0.000556612639296942	0.00662392136723497	0.00545672447653193	Acod1/Bpifb1/Cd300a/Cd300ld3/Gfi1/Irf4/Irf7/Ltf/Nr1d1/Ptpn22/Rsad2/Ticam2/Tlr1/Tlr9/Tnfaip3/Treml4/Trim30a	17
BP	GO:0002820	negative regulation of adaptive immune response	14/2659	47/23174	0.000571209708479375	0.00676543052374666	0.00557329839629647	Alox15/Arg1/Cd160/Clec4g/Fcgr2b/Foxp3/Il27ra/Il7r/Ptpn6/Ptprc/Samsn1/Slamf1/Tnfsf18/Tnfsf4	14
BP	GO:0050704	regulation of interleukin-1 secretion	14/2659	47/23174	0.000571209708479375	0.00676543052374666	0.00557329839629647	Aim2/Casp1/Casp4/Ccl3/Ccr5/Ccr7/Il1r2/Nlrp10/Nlrp12/Nlrp1b/Serpinb1a/Serpinb1b/Serpinb1c/Tnfaip3	14
BP	GO:0032689	negative regulation of interferon-gamma production	11/2659	32/23174	0.000574401092235813	0.00676543052374666	0.00557329839629647	Cd96/Foxp3/Il10/Il1f5/Nr1h4/Pdcd1lg2/Pglyrp1/Pglyrp2/Pglyrp3/Slamf1/Tnfsf4	11
BP	GO:0032743	positive regulation of interleukin-2 production	11/2659	32/23174	0.000574401092235813	0.00676543052374666	0.00557329839629647	Btnl2/Card11/Carmil2/Cd28/Cd3e/Cd83/Irf4/Prkcq/Ptprc/Sash3/Tnfsf4	11
BP	GO:0072538	T-helper 17 type immune response	11/2659	32/23174	0.000574401092235813	0.00676543052374666	0.00557329839629647	Arid5a/Foxp3/Il27ra/Il6/Irf4/Ly9/Nfkbid/Nlrp10/Prkcq/Slamf6/Tnfsf18	11
BP	GO:0048017	inositol lipid-mediated signaling	33/2659	160/23174	0.000575859661355187	0.00676871110150277	0.00557600090557255	Agap2/Agt/Cd160/Cd28/Cep55/Cntf/Erbb4/F2/Fgr/Hcls1/Hcst/Muc5ac/Ncf1/Nlrc3/Ntrk1/Ntrk2/Obscn/Osm/Pdgfc/Pik3cd/Pik3cg/Pik3r5/Plcg2/Ptafr/Ptpn6/Rasgrp1/Selp/Sema4d/Serpina12/Sox9/Tnf/Twist1/Wnt16	33
BP	GO:0042476	odontogenesis	26/2659	116/23174	0.000579524060308221	0.0067897840313843	0.00559336058813846	Bcl11b/Dlx3/Dmp1/Enam/Fst/Hand2/Inhba/Klk4/Klk5/Lhx8/Myo5a/Ngfr/Nkx2-3/Osr2/Pax9/Perp/Pitx2/Smpd3/Sostdc1/Sp6/Tfap2a/Tnfsf11/Trp63/Wnt10a/Wnt6/Wnt7b	26
BP	GO:0001912	positive regulation of leukocyte mediated cytotoxicity	21/2659	86/23174	0.000580019905052006	0.0067897840313843	0.00559336058813846	Arg1/Ccl2/Cd160/Cd1d2/Cxcl1/H2-M2/H2-Q1/H2-Q7/H2-T3/Il12a/Il12b/Il21/Lag3/Ptprc/Raet1e/Rasgrp1/Sh2d1a/Slamf6/Stap1/Tyrobp/Vav1	21
BP	GO:1901991	negative regulation of mitotic cell cycle phase transition	30/2659	141/23174	0.000584835007462099	0.00683220693035153	0.00562830817557587	Aurkb/Birc5/Brca1/Bub1/Bub1b/Ccl12/Ccnb1/Cdc6/Cdk1/Cdt1/Cenpe/Chek1/Clspn/D7Ertd443e/Fbxo5/Gen1/Gpnmb/Gpr132/Mbd4/Ndc80/Pidd1/Plk1/Ptprv/Rbm38/Slfn1/Spdl1/Ticrr/Trip13/Ttk/Zc3h12d	30
BP	GO:0055001	muscle cell development	40/2659	206/23174	0.000587862218857796	0.00685361318570796	0.00564594244855081	Acta1/Actn3/Agt/Cacna1s/Cacna2d2/Casq1/Csrp3/Dner/Fhl2/Gpx1/Hdac9/Kel/Klhl40/Klhl41/Lmod3/Mef2c/Mybpc1/Mybpc2/Mybpc3/Myf6/Myh6/Myo18b/Myod1/Myog/Myom2/Myoz1/Mypn/Neb/Nfatc2/P2rx2/Pitx2/Ripor2/Ryr1/Tcap/Tnnt2/Tnnt3/Trim54/Ttn/Wfikkn2/Xirp1	40
BP	GO:0001959	regulation of cytokine-mediated signaling pathway	24/2659	104/23174	0.000594637310290922	0.00691853876638687	0.005699427534741	Adipoq/Arg1/Casp1/Casp4/Gfi1/Ikbke/Il1f5/Il1r2/Il1rn/Il6/Irf7/Irgm1/Mmp12/Nlrc5/Nr1h4/Ptprc/Stap1/Syk/Ticam2/Traip/Trem2/Tslp/Txk/Zbp1	24
BP	GO:0071222	cellular response to lipopolysaccharide	51/2659	281/23174	0.00061083865922907	0.00709265293388248	0.00584286115763754	Acod1/Aicda/Arid5a/AY761185/Casp1/Ccl12/Ccl2/Cd180/Cd300lb/Cd6/Cd68/Cd84/Cd86/Ctsg/Cxcl1/Cxcl10/Cxcl13/Cxcl2/Cxcl9/Fcgr4/Gfi1/Il10/Il12a/Il12b/Il1f5/Il1f6/Il1f8/Il1f9/Il1rn/Il6/Irf8/Ltf/Ly86/Mef2c/Mir30b/Mir342/Mir511/Mir7-1/Nr1d1/Nr1h4/Nuggc/Pdcd1lg2/Pde2a/Ptpn22/Stap1/Ticam2/Tnf/Tnfaip3/Tnfsf4/Tnip3/Trem2	51
BP	GO:0044784	metaphase/anaphase transition of cell cycle	16/2659	58/23174	0.000614798292246054	0.00712420808954216	0.00586885599977148	Aurkb/Birc5/Bub1/Bub1b/Ccnb1/Cdc6/Cdt1/Cenpe/Fbxo5/Gen1/Ndc80/Plk1/Spdl1/Tacc3/Trip13/Ttk	16
BP	GO:0032610	interleukin-1 alpha production	6/2659	11/23174	0.000627358779236466	0.0072551007211701	0.00597668412562075	Casp1/Ccl20/Il1r2/Isl1/Nlrp10/Nlrp1b	6
BP	GO:0140013	meiotic nuclear division	35/2659	174/23174	0.000647844737130162	0.00747693644301531	0.00615943031870655	Aspm/Btbd18/Bub1/Bub1b/Ccdc36/Ccnb1ip1/Ccne1/Cdc20/Cenps/Cyp26b1/Ddx4/Eme1/Ereg/Espl1/Fanca/Fancd2/Fbxo5/Fignl1/Gm960/Mcmdc2/Meiob/Mybl1/Nanos2/Nuf2/Osm/Piwil2/Plk1/Rec8/Sept1/Sgo1/Sgo2a/Sycp2/Top2a/Trip13/Ttk	35
BP	GO:0002456	T cell mediated immunity	29/2659	136/23174	0.00068898775481331	0.00793581076628342	0.00653744669489949	Aire/Arg1/Arid5a/Cd1d2/Cd8a/Clec4g/Foxp3/Gzmm/H2-M2/H2-Q1/H2-Q7/H2-T3/Il12a/Il12b/Il31ra/Il6/Il7r/Myo1g/Ptprc/Raet1e/Rftn1/Rsad2/Sash3/Serpinb9b/Slamf1/Slc11a1/Tnfsf4/Treml4/Was	29
BP	GO:0031936	negative regulation of chromatin silencing	8/2659	19/23174	0.00069754178698582	0.00800219938030133	0.00659213701427231	Aicda/Apobec1/Hist1h1a/Hist1h1b/Hist1h1c/Hist1h1d/Hist1h1e/Hist1h1t	8
BP	GO:0090026	positive regulation of monocyte chemotaxis	8/2659	19/23174	0.00069754178698582	0.00800219938030133	0.00659213701427231	Aif1/Ccl1/Ccl2/Ccr1/Cxcl10/Pla2g7/S100a14/Tnfsf18	8
BP	GO:0034508	centromere complex assembly	10/2659	28/23174	0.000721774227661315	0.00816610422083661	0.00672716028909482	Cenpa/Cenpe/Cenph/Cenpi/Cenpk/Cenpn/Cenps/Cenpw/Hells/Oip5	10
BP	GO:0045589	regulation of regulatory T cell differentiation	10/2659	28/23174	0.000721774227661315	0.00816610422083661	0.00672716028909482	Carmil2/Cd28/Ctla4/Fanca/Fancd2/Foxp3/Il2rg/Lag3/Lck/Tnfsf4	10
BP	GO:0002714	positive regulation of B cell mediated immunity	14/2659	48/23174	0.000722233694990885	0.00816610422083661	0.00672716028909482	6030468B19Rik/Btk/C3/Cd28/Clcf1/Fcer1g/Fcer2a/Fcgr1/Ighg1/Ighg2b/Lta/Ptprc/Tnf/Tnfsf4	14
BP	GO:0002891	positive regulation of immunoglobulin mediated immune response	14/2659	48/23174	0.000722233694990885	0.00816610422083661	0.00672716028909482	6030468B19Rik/Btk/C3/Cd28/Clcf1/Fcer1g/Fcer2a/Fcgr1/Ighg1/Ighg2b/Lta/Ptprc/Tnf/Tnfsf4	14
BP	GO:0043303	mast cell degranulation	14/2659	48/23174	0.000722233694990885	0.00816610422083661	0.00672716028909482	Btk/Cd300a/Cd84/Chga/Fcer1g/Fgr/Hmox1/Il13ra2/Lat/Lat2/Pla2g3/Rac2/Rasgrp1/Syk	14
BP	GO:0051985	negative regulation of chromosome segregation	14/2659	48/23174	0.000722233694990885	0.00816610422083661	0.00672716028909482	Aurkb/Birc5/Bub1/Bub1b/Ccnb1/Cdt1/Cenpe/Fbxo5/Gen1/Ndc80/Plk1/Spdl1/Trip13/Ttk	14
BP	GO:0051382	kinetochore assembly	7/2659	15/23174	0.000723218435178695	0.00816610422083661	0.00672716028909482	Cenpa/Cenpe/Cenph/Cenpk/Cenpn/Cenps/Cenpw	7
BP	GO:0060700	regulation of ribonuclease activity	7/2659	15/23174	0.000723218435178695	0.00816610422083661	0.00672716028909482	Oas1a/Oas1g/Oas1h/Oas2/Oas3/Oasl1/Oasl2	7
BP	GO:0048246	macrophage chemotaxis	13/2659	43/23174	0.000761830294298379	0.00858518382729961	0.0070723941497372	C3ar1/Ccl12/Ccl2/Ccl3/Ccr7/Lgals3/Mstn/Ptk2b/Slamf1/Slamf8/Stap1/Tnfsf18/Trpv4	13
BP	GO:0045577	regulation of B cell differentiation	11/2659	33/23174	0.000773054943740072	0.00869459442606481	0.00716252557781049	Card11/Flt3/Ikzf1/Ikzf3/Il21/Il2rg/Nckap1l/Ptpn6/Slamf8/Syk/Tlr9	11
BP	GO:0002381	immunoglobulin production involved in immunoglobulin mediated immune response	17/2659	65/23174	0.000821310326822541	0.00921924860010587	0.0075947307799081	6030468B19Rik/Aicda/Btk/Ccr6/Cd28/Cd40lg/Clcf1/Exo1/Foxp3/Gapt/Gcnt3/Icosl/Ighm/Il27ra/Pou2f2/Ptprc/Tnfsf4	17
BP	GO:0032732	positive regulation of interleukin-1 production	15/2659	54/23174	0.000832166725239085	0.00928659209332955	0.00765020771984078	Aim2/Casp1/Casp4/Ccl20/Ccl3/Ccr5/Ccr7/Ifi204/Ifi205/Ifi211/Inava/Isl1/Nlrp10/Nlrp1b/Tyrobp	15
BP	GO:0045839	negative regulation of mitotic nuclear division	15/2659	54/23174	0.000832166725239085	0.00928659209332955	0.00765020771984078	Aurkb/Birc5/Bub1/Bub1b/Ccnb1/Cdt1/Cenpe/Chek1/Fbxo5/Gen1/Ndc80/Plk1/Spdl1/Trip13/Ttk	15
BP	GO:1902099	regulation of metaphase/anaphase transition of cell cycle	15/2659	54/23174	0.000832166725239085	0.00928659209332955	0.00765020771984078	Aurkb/Birc5/Bub1/Bub1b/Ccnb1/Cdc6/Cdt1/Cenpe/Fbxo5/Gen1/Ndc80/Plk1/Spdl1/Trip13/Ttk	15
BP	GO:0051224	negative regulation of protein transport	39/2659	203/23174	0.000845196443678301	0.0094136831086189	0.00775490410970239	Adipoq/Adra2a/Adtrp/Bank1/Cd22/Cd84/Chga/Cidea/Crhr2/Drd3/Foxp3/Ghsr/Hdac9/Il10/Il1f5/Il1r2/Il27ra/Il6/Kcnj11/Nlrp12/Nos1/Nr1h4/Oit1/Oprm1/Ptpn22/Ptprv/Rsad2/Serpinb1a/Serpinb1b/Serpinb1c/Siah3/Siglecg/Slamf1/Stxbp5l/Tnf/Tnfaip3/Tnfrsf4/Tnfrsf9/Tnfsf4	39
BP	GO:1904892	regulation of STAT cascade	34/2659	170/23174	0.00085267710779883	0.00947859668669397	0.00780837930825979	Agap2/Agt/Cd300a/Clcf1/Cntf/Cyp1b1/Dab1/Egf/Epo/Erbb4/Gh/Hcls1/Hes5/Hmga2/Ifnz/Il10/Il10ra/Il12a/Il12b/Il21/Il24/Il31ra/Il6/Il7r/Isl1/Lck/Osm/Ptk2b/Ptprc/Stra6/Tnf/Tnfrsf18/Tnfsf18/Tslp	34
BP	GO:0031348	negative regulation of defense response	41/2659	217/23174	0.000891991567040014	0.00989644802425826	0.00815260133246996	A2m/Acod1/Acp5/Ada/Adipoq/Arg1/Ccr1/Cd96/Clec12b/Cst7/Dhx58/F2/Fcgr2b/Foxp3/Ghsr/Gpx1/Il10/Il12b/Il1r2/Il2ra/Isl1/Mefv/Mmp12/Muc19/Nlrc3/Nlrc5/Nlrp12/Nr1d1/Nr1h4/Pbk/Pglyrp1/Pla2g5/Proc/Serpinb3a/Siglecg/Slamf8/Spink5/Tap1/Tff2/Tnfaip3/Vsig4	41
BP	GO:0048469	cell maturation	38/2659	197/23174	0.000903672152626585	0.00993921328867376	0.00818783095736191	Ascl1/Bcl11a/Bfsp2/Btk/C1qa/C3/Calca/Ccnb1/Ccr6/Dlg2/Epb42/Epha8/Epo/Ereg/Fbxo5/Gdf11/Hes5/Ihh/Il21/Kcnma1/Kif14/Klf1/Lhx6/Nfasc/Ngf/Pabpc1l/Pgr/Pou2f2/Ptk2b/Rec8/Runx3/Slc26a3/Slc26a8/Slfn14/Sox10/Sox8/Trim58/Trip13	38
BP	GO:0002279	mast cell activation involved in immune response	14/2659	49/23174	0.000905663438695109	0.00993921328867376	0.00818783095736191	Btk/Cd300a/Cd84/Chga/Fcer1g/Fgr/Hmox1/Il13ra2/Lat/Lat2/Pla2g3/Rac2/Rasgrp1/Syk	14
BP	GO:0002448	mast cell mediated immunity	14/2659	49/23174	0.000905663438695109	0.00993921328867376	0.00818783095736191	Btk/Cd300a/Cd84/Chga/Fcer1g/Fgr/Hmox1/Il13ra2/Lat/Lat2/Pla2g3/Rac2/Rasgrp1/Syk	14
BP	GO:0043300	regulation of leukocyte degranulation	14/2659	49/23174	0.000905663438695109	0.00993921328867376	0.00818783095736191	Cd160/Cd177/Cd300a/Cd84/Fcer1g/Fgr/Hmox1/Il13ra2/Itgam/Itgb2/Pram1/Ptafr/Rac2/Syk	14
BP	GO:0071277	cellular response to calcium ion	19/2659	77/23174	0.000906242773705784	0.00993921328867376	0.00818783095736191	Acer1/Alox15/Alox5ap/Chp2/Cpne4/Cpne5/Cpne7/Gpld1/Krt10/Lce1d/Mef2c/Nlgn1/Rasal1/Syt1/Syt10/Syt13/Syt8/Syt9/Trpm2	19
BP	GO:0071347	cellular response to interleukin-1	19/2659	77/23174	0.000906242773705784	0.00993921328867376	0.00818783095736191	Acod1/Ccl1/Ccl11/Ccl12/Ccl2/Ccl20/Ccl22/Ccl24/Ccl3/Ccl4/Ccl7/Ccl8/Ccl9/Il1r2/Il1rn/Il6/Nr1d1/Saa3/St18	19
BP	GO:0042116	macrophage activation	21/2659	89/23174	0.000937712079126941	0.0102459469058189	0.00844051524264502	Aif1/C1qa/Casp1/Cd84/Clu/Cst7/Il10/Mmp8/Muc5b/Nr1d1/Pla2g5/Slc11a1/Stap1/Syk/Tff2/Tlr1/Tlr9/Tnf/Trem2/Ttbk1/Tyrobp	21
BP	GO:0032760	positive regulation of tumor necrosis factor production	22/2659	95/23174	0.000937782797342215	0.0102459469058189	0.00844051524264502	Arid5a/Ccl2/Ccl3/Ccl4/Ccr5/Ccr7/Cd2/Cd84/Clu/Fcer1g/Il12b/Isl1/Mmp8/Ptafr/Ptprc/Rasgrp1/Sash3/Tlr1/Tlr9/Tnfrsf8/Twist1/Tyrobp	22
BP	GO:1901988	negative regulation of cell cycle phase transition	32/2659	158/23174	0.000955558888856091	0.0104203151834193	0.00858415819906943	Aurkb/Birc5/Brca1/Bub1/Bub1b/Ccl12/Ccnb1/Cdc6/Cdk1/Cdt1/Cenpe/Chek1/Clspn/D7Ertd443e/Dtl/Fbxo5/Gen1/Gpnmb/Gpr132/Mbd4/Ndc80/Ovol1/Pidd1/Plk1/Ptprv/Rbm38/Slfn1/Spdl1/Ticrr/Trip13/Ttk/Zc3h12d	32
BP	GO:0001961	positive regulation of cytokine-mediated signaling pathway	13/2659	44/23174	0.000969049770582153	0.0105274043258698	0.00867237723314052	Casp1/Casp4/Gfi1/Ikbke/Irf7/Irgm1/Mmp12/Nlrc5/Ticam2/Trem2/Tslp/Txk/Zbp1	13
BP	GO:0043616	keratinocyte proliferation	13/2659	44/23174	0.000969049770582153	0.0105274043258698	0.00867237723314052	Bcl11b/Cd109/Ereg/Fst/Has2/Klk8/Reg3g/Sdr16c5/Sfn/Slurp2/Tgm1/Trp63/Wnt16	13
BP	GO:0045956	positive regulation of calcium ion-dependent exocytosis	10/2659	29/23174	0.00098933870899232	0.0107111803478887	0.00882377020143735	Cacna1g/Cacna1h/Cacna1i/Doc2b/Nlgn1/Prrt2/Rims1/Syt1/Syt10/Syt9	10
BP	GO:0051784	negative regulation of nuclear division	17/2659	66/23174	0.000989701113037137	0.0107111803478887	0.00882377020143735	Aurkb/Birc5/Bub1/Bub1b/Ccnb1/Cdt1/Cenpe/Chek1/Fbxo5/Gen1/Nanos2/Ndc80/Osm/Plk1/Spdl1/Trip13/Ttk	17
BP	GO:0046425	regulation of JAK-STAT cascade	33/2659	165/23174	0.00100717341586607	0.0108790388519352	0.00896205046728643	Agap2/Agt/Cd300a/Clcf1/Cntf/Cyp1b1/Dab1/Egf/Epo/Erbb4/Gh/Hcls1/Hes5/Hmga2/Ifnz/Il10/Il10ra/Il12a/Il12b/Il21/Il24/Il31ra/Il6/Isl1/Lck/Osm/Ptk2b/Ptprc/Stra6/Tnf/Tnfrsf18/Tnfsf18/Tslp	33
BP	GO:0042737	drug catabolic process	31/2659	152/23174	0.00100900430077223	0.0108790388519352	0.00896205046728643	Ache/Ada/Adh7/Apoa4/Chia1/Chil3/Chil4/Chit1/Cubn/Cyp2a5/Cyp2ab1/Cyp2b13/Cyp2b9/Cyp2c23/Cyp2c65/Cyp2d26/Cyp2e1/Cyp2g1/Gldc/Gpx1/Hbb-bt/Hbq1b/Moxd1/Mpo/Nos1/Nr1i2/Pck1/Pipox/Qprt/Tat/Tpo	31
BP	GO:0045815	positive regulation of gene expression, epigenetic	11/2659	34/23174	0.00102546491719756	0.0110357725422987	0.00909116621566078	Aicda/Apobec1/Chek1/Hist1h1a/Hist1h1b/Hist1h1c/Hist1h1d/Hist1h1e/Hist1h1t/Mir744/Pabpc1l	11
BP	GO:0034368	protein-lipid complex remodeling	8/2659	20/23174	0.0010462793536556	0.0111967506950905	0.00922377851249013	Apoa4/Apob/Apom/Lcat/Lipc/Mpo/Pla2g5/Pla2g7	8
BP	GO:0034369	plasma lipoprotein particle remodeling	8/2659	20/23174	0.0010462793536556	0.0111967506950905	0.00922377851249013	Apoa4/Apob/Apom/Lcat/Lipc/Mpo/Pla2g5/Pla2g7	8
BP	GO:0043011	myeloid dendritic cell differentiation	8/2659	20/23174	0.0010462793536556	0.0111967506950905	0.00922377851249013	Batf3/Camk4/Dcstamp/Irf4/Pirb/Spi1/Tnfsf9/Ubd	8
BP	GO:0150076	neuroinflammatory response	16/2659	61/23174	0.00111766347223541	0.0119383941838777	0.00983473748282812	Agt/Aif1/C1qa/Casp1/Clu/Cntf/Cst7/Mmp8/Nr1d1/Stap1/Tlr1/Tlr9/Tnf/Trem2/Ttbk1/Tyrobp	16
BP	GO:0009583	detection of light stimulus	14/2659	50/23174	0.00112677504998887	0.0119464177121158	0.00984134719035595	Cabp4/Gja10/Gnat1/Gnat2/Gpr88/Grk1/Grm6/Opn1sw/Opn3/Pcp2/Pde6b/Rgs9bp/Rrh/Sema5b	14
BP	GO:0071622	regulation of granulocyte chemotaxis	14/2659	50/23174	0.00112677504998887	0.0119464177121158	0.00984134719035595	C3ar1/Ccl2/Ccr7/Cxcr2/Mstn/Nckap1l/Rac2/Ripor2/S100a14/Sell/Slamf1/Thbs4/Tnfsf18/Trpv4	14
BP	GO:0001781	neutrophil apoptotic process	6/2659	12/23174	0.00113299359054933	0.0119464177121158	0.00984134719035595	Cxcr2/Fcgr2b/Hcar2/Il6/Pik3cd/Slc7a11	6
BP	GO:0002923	regulation of humoral immune response mediated by circulating immunoglobulin	6/2659	12/23174	0.00113299359054933	0.0119464177121158	0.00984134719035595	Fcer2a/Fcgr2b/Lta/Ptpn6/Ptprc/Tnf	6
BP	GO:0031033	myosin filament organization	6/2659	12/23174	0.00113299359054933	0.0119464177121158	0.00984134719035595	Mybpc1/Mybpc2/Mybpc3/Myom2/Tcap/Ttn	6
BP	GO:0043312	neutrophil degranulation	6/2659	12/23174	0.00113299359054933	0.0119464177121158	0.00984134719035595	Cd177/Itgam/Itgb2/Pram1/Ptafr/Syk	6
BP	GO:0045086	positive regulation of interleukin-2 biosynthetic process	6/2659	12/23174	0.00113299359054933	0.0119464177121158	0.00984134719035595	Card11/Cd28/Cd3e/Irf4/Prkcq/Ptprc	6
BP	GO:0002866	positive regulation of acute inflammatory response to antigenic stimulus	7/2659	16/23174	0.00115884517098851	0.0121298100379381	0.00999242407331428	Btk/C3/Ccr7/Fcer1g/Fcgr1/Ighg1/Ighg2b	7
BP	GO:0016045	detection of bacterium	7/2659	16/23174	0.00115884517098851	0.0121298100379381	0.00999242407331428	Naip2/Naip6/Nlrc4/Pglyrp1/Pglyrp2/Pglyrp3/Tlr1	7
BP	GO:0045059	positive thymic T cell selection	7/2659	16/23174	0.00115884517098851	0.0121298100379381	0.00999242407331428	Cd3d/Cd3e/Cd3g/Dock2/Foxn1/Ptprc/Zap70	7
BP	GO:0098543	detection of other organism	7/2659	16/23174	0.00115884517098851	0.0121298100379381	0.00999242407331428	Naip2/Naip6/Nlrc4/Pglyrp1/Pglyrp2/Pglyrp3/Tlr1	7
BP	GO:0051155	positive regulation of striated muscle cell differentiation	18/2659	73/23174	0.001233492564244	0.0128876381575657	0.0106167157911826	Actn3/Ccl8/Cd53/Csrp3/Cxcl9/Cyp26b1/Gdf15/Grem1/Lmod3/Mef2c/Mesp1/Myf6/Myod1/Myog/Nfatc2/Ripor2/Smyd1/Tnfsf14	18
BP	GO:0090068	positive regulation of cell cycle process	45/2659	248/23174	0.00123931463930597	0.0129104827020075	0.0106355349132555	Aif1/Aurkb/Birc5/Brca1/Ccnb1/Ccne1/Cd28/Cdc25c/Cdc45/Cdc6/Cdca5/Cdk1/Cdkn2a/Cdt1/Cenpe/Cxcr5/Drd3/Dtl/E2f8/Egf/Ereg/Fam83d/Fap/Fbxo5/Gen1/Insm1/Kif14/Kif20b/Kif23/Lmnb1/Myog/Ndc80/Nusap1/Pidd1/Piwil2/Ptprv/Racgap1/Rbm38/Ripor2/Sgo2a/Smpd3/Spag5/Tnf/Trp63/Ube2c	45
BP	GO:0019433	triglyceride catabolic process	9/2659	25/23174	0.00124394532008564	0.0129104827020075	0.0106355349132555	Aadac/Apoa4/Apob/Apoc2/Gpld1/Lipc/Pik3cg/Pnpla1/Pnpla3	9
BP	GO:0071677	positive regulation of mononuclear cell migration	9/2659	25/23174	0.00124394532008564	0.0129104827020075	0.0106355349132555	Aif1/Ccl1/Ccl2/Ccr1/Cxcl10/Lgals3/Pla2g7/S100a14/Tnfsf18	9
BP	GO:0043270	positive regulation of ion transport	55/2659	318/23174	0.00124468217123608	0.0129104827020075	0.0106355349132555	Abcb4/Acsl6/Agt/Arc/Atp2b2/Cacng4/Cacng8/Casq1/Casr/Ccl12/Ccl4/Ccr1/Cd19/Cd4/Chrm1/Crhr2/Ctss/Cxcl1/Cxcl10/Cxcr3/Cyp4f18/F2/Ffar1/Glrx/Grin2b/Grm6/Gsto1/Hcn1/Kcna1/Kcnc1/Kcne3/Kcnj11/Kmo/Lgals3/Mchr1/Nos1/Npy2r/Pcp4/Pdzk1/Plcg2/Ptafr/Rab3b/Rgs7/Scn4b/Stac/Stac2/Stc1/Tacr2/Tex101/Thy1/Tnfsf11/Trdn/Trem2/Trh/Trpv3	55
BP	GO:0045620	negative regulation of lymphocyte differentiation	15/2659	56/23174	0.0012529416665984	0.0129493214407359	0.0106675299030066	Cdkn2a/Ctla4/Dtx1/Flt3/Foxp3/Ihh/Lag3/Nfkbid/Pglyrp1/Pglyrp2/Pglyrp3/Runx3/Tmem131l/Tnfsf18/Tnfsf4	15
BP	GO:1905517	macrophage migration	15/2659	56/23174	0.0012529416665984	0.0129493214407359	0.0106675299030066	C3ar1/Ccl12/Ccl2/Ccl3/Ccr7/Lgals3/Mcoln2/Mstn/Ptk2b/Slamf1/Slamf8/Stap1/Tnfsf18/Trem2/Trpv4	15
BP	GO:0048644	muscle organ morphogenesis	22/2659	97/23174	0.00125608703494061	0.0129584806338478	0.0106750751606369	Cntf/Epo/Isl1/Mir143/Mir145a/Mybpc1/Mybpc2/Mybpc3/Myf6/Myh6/Myl3/Mylk2/Myom2/Pax7/Pitx2/Smtnl1/Tcap/Tnnc1/Tnni3/Tnnt2/Ttn/Xirp2	22
BP	GO:0032602	chemokine production	21/2659	91/23174	0.00126991577208451	0.0130776245398146	0.0107732247961587	Ackr1/Adipoq/Aif1/Aire/Cd84/Chia1/Cxcr3/Elane/Il6/Mcoln2/Mefv/Mpl/Nr1h4/Ticam2/Tlr9/Tnf/Tnfsf4/Trem2/Trpv4/Tslp/Twist1	21
BP	GO:0045787	positive regulation of cell cycle	59/2659	347/23174	0.00129441860737682	0.0132489532444234	0.0109143637807782	Aif1/Ascl1/Aurkb/Birc5/Brca1/Ccnb1/Ccne1/Cd28/Cdc25c/Cdc45/Cdc6/Cdca5/Cdk1/Cdkn2a/Cdt1/Cenpe/Chek1/Chek2/Cxcr5/Drd3/Dtl/E2f8/Egf/Ereg/Fam83d/Fap/Fbxo5/Fosl1/Foxg1/Gen1/Il10/Insm1/Kif14/Kif20b/Kif23/Lmnb1/Mir744/Myc/Myog/Nanog/Ndc80/Nusap1/Ovol1/Pidd1/Pim1/Piwil2/Psrc1/Ptprv/Racgap1/Rbm38/Ripor2/Sgo2a/Smpd3/Spag5/Stil/Tgm1/Tnf/Trp63/Ube2c	59
BP	GO:0051783	regulation of nuclear division	37/2659	194/23174	0.00129597893491662	0.0132489532444234	0.0109143637807782	Aurkb/Birc5/Bora/Bub1/Bub1b/Ccdc36/Ccnb1/Cd28/Cdc20/Cdc6/Cdca5/Cdt1/Cenpe/Chek1/Drd3/Egf/Ereg/Fbxo5/Gen1/Kif11/Kif20b/Mki67/Nanos2/Ndc80/Nusap1/Osm/Piwil2/Plk1/Ripor2/Sgo2a/Smpd3/Spdl1/Tacc3/Tnf/Trip13/Ttk/Ube2c	37
BP	GO:0048871	multicellular organismal homeostasis	78/2659	485/23174	0.00129672805862452	0.0132489532444234	0.0109143637807782	Abca12/Acer1/Ache/Acp5/Actn3/Adam8/Adipoq/Alox12b/Aloxe3/Aqp3/Bmp8b/Bpifa1/Ccr5/Cdhr1/Cidea/Col11a2/Coro1a/Ctsk/Ctss/Cyp26b1/Dcstamp/Elovl6/Erbb4/Fabp5/Fcgr4/Fcor/Flg/Flg2/Flt3/Gpx1/Grhl3/Hrnr/Iapp/Ihh/Il1rn/Il20ra/Il6/Inava/Irf4/Ksr2/Lcn2/Mrap2/Muc13/Muc5ac/Nespas/Nmu/Nr1d1/Pcdh15/Pdgfc/Piwil4/Plac8/Plcl2/Pthlh/Ptk2b/Rac2/Rhag/Rhd/Sash3/Sfn/Slc11a1/Slc28a2/Slc28a3/Slc35d3/Slc40a1/Sln/Sox9/Spp1/S…	78
BP	GO:0002369	T cell cytokine production	12/2659	40/23174	0.00129810176488249	0.0132489532444234	0.0109143637807782	Arg1/Arid5a/Foxp3/Il12a/Il12b/Il31ra/Il6/Rsad2/Sash3/Slamf1/Slc11a1/Tnfsf4	12
BP	GO:0046633	alpha-beta T cell proliferation	12/2659	40/23174	0.00129810176488249	0.0132489532444234	0.0109143637807782	Btla/Cd28/Cd3e/Dock2/Il12b/Ptpn22/Ptprc/Rasal3/Syk/Tarm1/Tnfsf4/Zap70	12
BP	GO:1905268	negative regulation of chromatin organization	16/2659	62/23174	0.00134837106649795	0.0137132206337451	0.011296822914351	Aicda/Apobec1/Brca1/Foxp3/Gfi1b/Hist1h1a/Hist1h1b/Hist1h1c/Hist1h1d/Hist1h1e/Hist1h1t/Msx3/Pax5/Sdr16c5/Spi1/Twist1	16
BP	GO:1905818	regulation of chromosome separation	16/2659	62/23174	0.00134837106649795	0.0137132206337451	0.011296822914351	Aurkb/Birc5/Bub1/Bub1b/Ccnb1/Cdc6/Cdt1/Cenpe/Fbxo5/Gen1/Ndc80/Plk1/Spdl1/Tacc3/Trip13/Ttk	16
BP	GO:1904950	negative regulation of establishment of protein localization	39/2659	208/23174	0.00135917804062509	0.013798664143408	0.011367210478558	Adipoq/Adra2a/Adtrp/Bank1/Cd22/Cd84/Chga/Cidea/Crhr2/Drd3/Foxp3/Ghsr/Hdac9/Il10/Il1f5/Il1r2/Il27ra/Il6/Kcnj11/Nlrp12/Nos1/Nr1h4/Oit1/Oprm1/Ptpn22/Ptprv/Rsad2/Serpinb1a/Serpinb1b/Serpinb1c/Siah3/Siglecg/Slamf1/Stxbp5l/Tnf/Tnfaip3/Tnfrsf4/Tnfrsf9/Tnfsf4	39
BP	GO:1903305	regulation of regulated secretory pathway	36/2659	188/23174	0.00138805515434423	0.0140669335076299	0.0115882082719941	Adra2a/Cacna1a/Cacna1g/Cacna1h/Cacna1i/Cd160/Cd177/Cd300a/Cd84/Dgki/Doc2b/Fcer1g/Fgr/Grm7/Grm8/Hmox1/Il13ra2/Itgam/Itgb2/Nlgn1/P2rx2/P2ry4/Pram1/Prkcb/Prrt2/Ptafr/Rac2/Rims1/Stxbp5l/Syk/Syt1/Syt10/Syt13/Syt8/Syt9/Trim9	36
BP	GO:0006887	exocytosis	63/2659	377/23174	0.00141272094713922	0.0142916531795248	0.0117733302361607	Abca12/Adra2a/Btk/Cacna1a/Cacna1g/Cacna1h/Cacna1i/Ccr1/Cd160/Cd177/Cd300a/Cd84/Chga/Coro1a/Dgki/Doc2b/Eqtn/Fcer1g/Fga/Fgg/Fgr/Glrx/Gm379/Grm7/Grm8/Hmox1/Il13ra2/Itgam/Itgb2/Lat/Lat2/Myo1g/Myo5a/Nlgn1/P2rx2/P2ry4/Pla2g3/Plek/Ppfia3/Pram1/Prkcb/Prrt2/Ptafr/Rab26/Rab3b/Rac2/Rasgrp1/Rims1/Sept1/Slc17a9/Smpd3/Stxbp5l/Syk/Syngr2/Syt1/Syt10/Syt13/Syt8/Syt9/Sytl1/Sytl3/Trim72/Trim9	63
BP	GO:0006641	triglyceride metabolic process	22/2659	98/23174	0.0014472810504702	0.0146155001857342	0.0120401123713134	Aadac/Acsl6/Apoa4/Apob/Apobec1/Apoc2/C3/Ces1g/Cyp2e1/Dgat2/Gpld1/Gpx1/Lipc/Mogat2/Nkx2-3/Pck1/Pcsk9/Pik3cg/Pnpla1/Pnpla3/Serpina12/Slc22a4	22
BP	GO:0070509	calcium ion import	20/2659	86/23174	0.00148225284234459	0.0149423590574491	0.0123093756531031	Atp2a1/Cacna1a/Cacna1e/Cacna1g/Cacna1h/Cacna1i/Cacna1s/Casr/Ccl12/Crhr2/Egf/Grm6/Lgals3/Mrln/Ms4a1/Stc1/Trpm2/Trpv3/Trpv4/Trpv5	20
BP	GO:0034367	protein-containing complex remodeling	8/2659	21/23174	0.0015213703051729	0.0152432130352361	0.0125572163464683	Apoa4/Apob/Apom/Lcat/Lipc/Mpo/Pla2g5/Pla2g7	8
BP	GO:0001754	eye photoreceptor cell differentiation	15/2659	57/23174	0.00152272682517265	0.0152432130352361	0.0125572163464683	Cabp4/Crb1/Fscn2/Gnat1/Gnat2/Hcn1/Ihh/Mfrp/Ntrk2/Rorb/Rpgrip1/Sox8/Sox9/Thy1/Trpm1	15
BP	GO:0045824	negative regulation of innate immune response	15/2659	57/23174	0.00152272682517265	0.0152432130352361	0.0125572163464683	A2m/Acod1/Arg1/Ccr1/Cd96/Clec12b/Dhx58/Mmp12/Nlrc3/Nlrc5/Serpinb3a/Slamf8/Tap1/Tnfaip3/Vsig4	15
BP	GO:0051310	metaphase plate congression	15/2659	57/23174	0.00152272682517265	0.0152432130352361	0.0125572163464683	Ccnb1/Cdca5/Cdca8/Cdt1/Cenpe/Cenpf/Fam83d/Kif14/Kif2c/Ndc80/Nuf2/Psrc1/Sept1/Spag5/Spdl1	15
BP	GO:0032731	positive regulation of interleukin-1 beta production	13/2659	46/23174	0.00152610653408334	0.0152504304520942	0.0125631619869799	Aim2/Casp1/Casp4/Ccl3/Ccr5/Ccr7/Ifi204/Ifi205/Ifi211/Inava/Isl1/Nlrp1b/Tyrobp	13
BP	GO:0015696	ammonium transport	27/2659	130/23174	0.0015606923425854	0.0155689239601215	0.0128255339603952	Ada/Btk/Cacna1a/Cd300a/Crhr2/Drd3/Fcer1g/Lgals3/Nos1/Npy2r/Pcp4/Pdzk1/Prkcb/Rab3b/Rhag/Rhd/Scn4a/Slc22a4/Slc25a48/Smpd3/Syk/Syt1/Syt10/Syt13/Syt8/Syt9/Tacr2	27
BP	GO:0015850	organic hydroxy compound transport	43/2659	237/23174	0.0015705410751272	0.0156399715398084	0.0128840622921163	Abca12/Abcb4/Abcc2/Adipoq/Agt/Apoa4/Apob/Apoc2/Apom/Aqp3/Aqp9/Cd300a/Chga/Commd1/Crhr2/Drd3/Egf/Fcer1g/Ghsr/Lcat/Lgals3/Lipc/Msr1/Myc/Nos1/Npy2r/Pcp4/Pcsk9/Pon1/Prkcb/Rab3b/Slco1c1/Smpd3/Soat2/Spp1/Stra6/Stra6l/Syk/Syt1/Syt10/Syt13/Syt8/Syt9	43
BP	GO:0030099	myeloid cell differentiation	66/2659	401/23174	0.0016374994774479	0.016278504337333	0.013410079639266	Adam8/Adipoq/Ank1/Batf3/C1qc/Camk4/Ccl3/Ccr1/Ccr7/Cd109/Cd4/Cebpe/Clec2g/Clec2i/Clec5a/Csf3r/Dcstamp/Epb42/Epo/Fcer1g/Gfi1b/Gpr171/Gpr183/Gpr68/Hcls1/Hist1h4b/Hist1h4f/Hist1h4j/Hist1h4k/Hist1h4n/Hmgb2/Ikzf1/Il12b/Il17c/Inhba/Irf4/Irf8/Isg15/Itgam/Klf1/Mafb/Mb/Mef2c/Mpl/Myc/Ncapg2/Nckap1l/Nkx2-3/Ocstamp/Pirb/Ptk2b/Ptpn6/Rhag/Rhd/Scin/Slc4a1/Spi1/Spib/Stap1/Tnf/Tnfsf11/Tnfsf9/Trem2/Trim58/Tyrobp/Ubd	66
BP	GO:2000107	negative regulation of leukocyte apoptotic process	17/2659	69/23174	0.00168089791779458	0.0166810215509856	0.0137416695555998	Ada/Aurkb/Bcl2a1a/Ccr5/Ccr7/Cxcr2/Fcer1g/Fcgr2b/Fcmr/Ghsr/Hcls1/Hsh2d/Il7r/Prkcq/Slc46a2/Tnfrsf4/Tnfsf4	17
BP	GO:0045933	positive regulation of muscle contraction	14/2659	52/23174	0.00170592212468556	0.0168885804996975	0.0139126546764923	Actn3/Ada/Atp2a1/Cacna1h/Chga/Ghsr/Lck/Mylk2/Nmu/Npy2r/Prok2/Ptafr/Tacr1/Tacr2	14
BP	GO:0006026	aminoglycan catabolic process	9/2659	26/23174	0.00171064596762975	0.0168885804996975	0.0139126546764923	Chia1/Chil3/Chil4/Chit1/Hyal4/Lyg1/Pglyrp1/Pglyrp2/Pglyrp3	9
BP	GO:0042104	positive regulation of activated T cell proliferation	9/2659	26/23174	0.00171064596762975	0.0168885804996975	0.0139126546764923	Cd86/Epo/Icosl/Il12b/Il12rb1/Il2ra/Slamf1/Tnfsf4/Tnfsf9	9
BP	GO:0033045	regulation of sister chromatid segregation	19/2659	81/23174	0.00172808163332647	0.0170314024892794	0.0140303100958627	Aurkb/Birc5/Bub1/Bub1b/Ccnb1/Cdc6/Cdca5/Cdt1/Cenpe/Fbxo5/Gen1/Ndc80/Plk1/Rmi2/Sgo2a/Spdl1/Tacc3/Trip13/Ttk	19
BP	GO:2000516	positive regulation of CD4-positive, alpha-beta T cell activation	11/2659	36/23174	0.00173471865892267	0.0170674892411328	0.0140600380245624	Ccr7/Cd160/Cd83/Foxp3/Il2rg/Il6/Nckap1l/Nfkbid/Prkcq/Sash3/Tnfsf4	11
BP	GO:0060402	calcium ion transport into cytosol	31/2659	157/23174	0.00174135035830768	0.0171034000946111	0.0140896210498255	Cacna1g/Cacna1i/Casq1/Ccr5/Cd19/Cd4/Coro1a/Cxcl10/Cxcr3/Epo/F2/Fcrl5/Ffar1/Grin2b/Gsto1/Jsrp1/Lck/Ms4a1/Myo5a/Ngf/Plcg2/Ptk2b/Ptpn6/Ptprc/Ryr1/Tex101/Thy1/Trdn/Trpm1/Trpm2/Trpv5	31
BP	GO:0010574	regulation of vascular endothelial growth factor production	10/2659	31/23174	0.00176753344752618	0.0172718430238674	0.014228382759697	Brca1/C3/C3ar1/Ccl2/Cyp1b1/Hpse/Il6/Isl1/Nodal/Nutf2	10
BP	GO:0010758	regulation of macrophage chemotaxis	10/2659	31/23174	0.00176753344752618	0.0172718430238674	0.014228382759697	C3ar1/Ccl2/Ccr7/Mstn/Ptk2b/Slamf1/Slamf8/Stap1/Tnfsf18/Trpv4	10
BP	GO:0042749	regulation of circadian sleep/wake cycle	10/2659	31/23174	0.00176753344752618	0.0172718430238674	0.014228382759697	Ada/Casp1/Cort/Drd3/Il6/Nlgn1/Nmu/Npy2r/Nr1d1/Ptgds	10
BP	GO:0034501	protein localization to kinetochore	7/2659	17/23174	0.0017760288203203	0.0173253423696552	0.0142724550204401	Aurkb/Cdk1/Cdt1/Knl1/Ndc80/Spdl1/Ttk	7
BP	GO:0016042	lipid catabolic process	52/2659	302/23174	0.00183254300075468	0.0178462931278927	0.0147016093832325	Aadac/Acap1/Acer1/Adipoq/Adra2a/Adtrp/Apoa4/Apob/Apoc2/Bco1/Bglap2/Ces1b/Ces1g/Ces1h/Cidea/Cyp1b1/Cyp26b1/Cyp4f18/Fgf23/Gm28042/Gpld1/Hcar2/Lipc/Lipk/Lipm/Lipn/Lrcol1/Mt3/Pck1/Pik3cg/Pla1a/Pla2g2c/Pla2g2d/Pla2g2f/Pla2g4b/Pla2g4c/Pla2g4d/Pla2g4e/Pla2g5/Pla2g7/Plcg2/Plcxd2/Pld4/Pnpla1/Pnpla3/Ptprv/Slc27a2/Smpd3/Spp1/Tnf/Twist1/Ugt1a7c	52
BP	GO:0017157	regulation of exocytosis	44/2659	246/23174	0.00186565077292978	0.0181379200568224	0.0149418489200389	Adra2a/Cacna1a/Cacna1g/Cacna1h/Cacna1i/Cd160/Cd177/Cd300a/Cd84/Dgki/Doc2b/Fcer1g/Fga/Fgg/Fgr/Glrx/Grm7/Grm8/Hmox1/Il13ra2/Itgam/Itgb2/Myo5a/Nlgn1/P2rx2/P2ry4/Pram1/Prkcb/Prrt2/Ptafr/Rab26/Rab3b/Rac2/Rims1/Sept1/Smpd3/Stxbp5l/Syk/Syt1/Syt10/Syt13/Syt8/Syt9/Trim9	44
BP	GO:0050702	interleukin-1 beta secretion	13/2659	47/23174	0.0018912141438731	0.0183215710794336	0.0150931389149925	Aim2/Casp1/Casp4/Ccl3/Ccr5/Ccr7/Gbp5/Nlrc4/Nlrp1b/Serpinb1a/Serpinb1b/Serpinb1c/Tnfaip3	13
BP	GO:0002517	T cell tolerance induction	6/2659	13/23174	0.00190051164439731	0.0183215710794336	0.0150931389149925	Aire/Cd3e/Cd86/Foxp3/Icos/Il2ra	6
BP	GO:0042492	gamma-delta T cell differentiation	6/2659	13/23174	0.00190051164439731	0.0183215710794336	0.0150931389149925	5830411N06Rik/Egr3/Lck/Nckap1l/Ptprc/Syk	6
BP	GO:0048742	regulation of skeletal muscle fiber development	6/2659	13/23174	0.00190051164439731	0.0183215710794336	0.0150931389149925	Actn3/Hdac9/Lmod3/Myf6/Myod1/Myog	6
BP	GO:0050711	negative regulation of interleukin-1 secretion	6/2659	13/23174	0.00190051164439731	0.0183215710794336	0.0150931389149925	Il1r2/Nlrp12/Serpinb1a/Serpinb1b/Serpinb1c/Tnfaip3	6
BP	GO:1903707	negative regulation of hemopoiesis	31/2659	158/23174	0.00193315772486673	0.0186050213252275	0.0153266425766986	Adipoq/C1qc/Cdkn2a/Clec2g/Clec2i/Ctla4/Dtx1/Flt3/Foxp3/Gpr171/Gpr68/Hes5/Hist1h4b/Hist1h4f/Hist1h4j/Hist1h4k/Hist1h4n/Ihh/Lag3/Mafb/Myc/Ncapg2/Nfkbid/Pglyrp1/Pglyrp2/Pglyrp3/Ptk2b/Runx3/Tmem131l/Tnfsf18/Tnfsf4	31
BP	GO:0050920	regulation of chemotaxis	39/2659	212/23174	0.00194934404933033	0.0187293759915557	0.0154290847878759	Aif1/C3ar1/Casr/Ccl1/Ccl12/Ccl2/Ccl4/Ccr1/Ccr4/Ccr6/Ccr7/Cxcl10/Cxcl13/Cxcr2/Cxcr3/Dscam/Gpr183/Grem1/Il12a/Mstn/Nckap1l/Ntf3/Pla2g7/Ptk2b/Rac2/Ripor2/S100a14/Sell/Sema4d/Sema5b/Slamf1/Slamf8/Stap1/Thbs4/Tnfsf14/Tnfsf18/Trem2/Trpv4/Wnt3	39
BP	GO:0021700	developmental maturation	52/2659	303/23174	0.00197082404236567	0.0189040914832934	0.0155730137760596	Actn3/Ascl1/Bcl11a/Bfsp2/Btk/C1qa/C3/Cacna1a/Calca/Ccnb1/Ccr6/Cdc20/Dlg2/Epb42/Epha8/Epo/Erbb4/Ereg/Fbxo5/Gdf11/Grem1/Hes5/Ihh/Il21/Kcnma1/Kif14/Klf1/Lhx6/Lyl1/Myo5a/Nefl/Nfasc/Ngf/Pabpc1l/Pgr/Pou2f2/Ptk2b/Rec8/Runx3/Ryr1/Sema4d/Sez6/Sez6l/Shank1/Slc26a3/Slc26a8/Slfn14/Sox10/Sox8/Trim58/Trip13/Xylt1	52
BP	GO:1903901	negative regulation of viral life cycle	19/2659	82/23174	0.00201163624004799	0.0192327921699949	0.0158437943278109	Aicda/Bst2/Fam111a/Fcnb/Ifitm6/Ifitm7/Isg15/Ltf/Oas1a/Oas1g/Oas1h/Oas3/Oasl1/Oasl2/Rsad2/Slpi/Tnf/Trim31/Trim59	19
BP	GO:0070228	regulation of lymphocyte apoptotic process	18/2659	76/23174	0.00201179834414172	0.0192327921699949	0.0158437943278109	Ada/Adam8/Aurkb/Bcl2a1a/Cd3g/Fcmr/Hsh2d/Il10/Il7r/Lgals3/Myc/Nfkbid/Pdcd1/Prkcq/Siglec1/Slc46a2/Tnfrsf4/Tnfsf4	18
BP	GO:0010959	regulation of metal ion transport	68/2659	419/23174	0.00202251567299653	0.0193030780371183	0.0159016951678456	Agt/Atp2b2/Bpifa1/Cacna1a/Cacna1g/Cacng1/Casq1/Casr/Ccl12/Ccl4/Ccr1/Cd19/Cd4/Cd84/Commd1/Coro1a/Crhr2/Cxcl1/Cxcl10/Cxcr3/Drd3/Egf/Epo/F2/Fcrl5/Ffar1/Glrx/Grin3b/Grm6/Gsto1/Jph4/Jsrp1/Kcna1/Kcnab2/Kcnc1/Kcne3/Kcns1/Kel/Lgals3/Mchr1/Mrln/Myo5a/Ngf/Nkain2/Nos1/Oprd1/Oprl1/Pcsk9/Pik3cg/Plcg2/Ptk2b/Ptpn22/Ptpn6/Rgs7/Scn2b/Scn4b/Slc9a3/Sln/Stac/Stac2/Stc1/Tex101/Thy1/Tlr9/Tmc2/Trdn/Trem2/Trpv3	68
BP	GO:0060537	muscle tissue development	75/2659	471/23174	0.00207644299993413	0.0197603432211877	0.016278385950215	Acta1/Actn3/Agt/Ankrd2/Atf3/AW551984/Cacna1s/Ccnb1/Cdk1/Cenpf/Crhr2/Csrp3/Cyp26b1/Dmrta2/Dner/Egr2/Ephb1/Epo/Erbb4/Fhl2/Gpx1/Grem1/Hdac9/Ihh/Isl1/Kel/Klhl40/Klhl41/Lmod3/Mef2c/Mesp1/Mir143/Mir145a/Msc/Mstn/Mybpc1/Mybpc2/Mybpc3/Myc/Myf6/Myh6/Myl3/Mylk2/Mylpf/Myo18b/Myod1/Myog/Myom2/Myoz1/Neb/Nphs1/P2rx2/Pax5/Pax7/Pim1/Pitx1/Pitx2/Ripor2/Ryr1/Smyd1/Sox8/Sox9/Srpk3/Stra6/Tbx18/Tcap/Tll2/Tnnc1/Tnni3/…	75
BP	GO:0046503	glycerolipid catabolic process	14/2659	53/23174	0.0020773164160349	0.0197603432211877	0.016278385950215	Aadac/Apoa4/Apob/Apoc2/Gm28042/Gpld1/Lipc/Pik3cg/Pla2g4b/Pla2g4c/Pla2g4d/Pla2g4e/Pnpla1/Pnpla3	14
BP	GO:0002864	regulation of acute inflammatory response to antigenic stimulus	8/2659	22/23174	0.00215241043094544	0.0203733106137014	0.0167833427558	Btk/C3/Ccr7/Fcer1g/Fcgr1/Fcgr2b/Ighg1/Ighg2b	8
BP	GO:0050857	positive regulation of antigen receptor-mediated signaling pathway	8/2659	22/23174	0.00215241043094544	0.0203733106137014	0.0167833427558	Ada/Ccr7/Kcnn4/Prkcb/Ptprc/Stap1/Tespa1/Trat1	8
BP	GO:0098581	detection of external biotic stimulus	8/2659	22/23174	0.00215241043094544	0.0203733106137014	0.0167833427558	Naip2/Naip6/Nlrc4/Pglyrp1/Pglyrp2/Pglyrp3/Tlr1/Trem2	8
BP	GO:0045921	positive regulation of exocytosis	22/2659	101/23174	0.00217675962859194	0.0205360086013213	0.0169173718364772	Cacna1g/Cacna1h/Cacna1i/Cd160/Cd177/Doc2b/Fcer1g/Fga/Fgg/Fgr/Glrx/Itgam/Itgb2/Nlgn1/Prrt2/Ptafr/Rims1/Smpd3/Syk/Syt1/Syt10/Syt9	22
BP	GO:0050848	regulation of calcium-mediated signaling	22/2659	101/23174	0.00217675962859194	0.0205360086013213	0.0169173718364772	Actn3/Ada/Ccl4/Cd22/Cd3e/Cd4/Cd8a/Chp2/Fhl2/Gsto1/Jsrp1/Myo5a/Myoz1/Ptk2b/Siglecg/Syk/Tbc1d10c/Tnf/Trat1/Trdn/Trem2/Zap70	22
BP	GO:0042554	superoxide anion generation	11/2659	37/23174	0.00221609758804491	0.0208044775205001	0.0171385340214206	Acp5/Agt/Cd177/Cxcl1/Duox1/Itgam/Itgb2/Ncf1/Nox1/Syk/Tyrobp	11
BP	GO:0046640	regulation of alpha-beta T cell proliferation	11/2659	37/23174	0.00221609758804491	0.0208044775205001	0.0171385340214206	Btla/Cd28/Cd3e/Il12b/Ptpn22/Ptprc/Rasal3/Syk/Tarm1/Tnfsf4/Zap70	11
BP	GO:0061756	leukocyte adhesion to vascular endothelial cell	11/2659	37/23174	0.00221609758804491	0.0208044775205001	0.0171385340214206	Add2/Elane/Itgb2/Itgb7/Madcam1/Ptafr/Sele/Sell/Selp/Selplg/Tnf	11
BP	GO:0031644	regulation of neurological system process	33/2659	173/23174	0.00228438669933905	0.0213835836363501	0.017615596223955	Agt/Cacng4/Calca/Chrnb4/Cst7/Ctss/Fabp5/Fcgr4/Ghsr/Grm3/Il10/Il6/Itgax/Kcnc4/Kcnj10/Klk8/Ngfr/Nlgn1/Nmu/Nos1/Npy2r/Oprd1/Oprl1/Oprm1/P2rx3/Ptafr/Ptk2b/Rims1/Scn11a/Shank1/Shisa9/Sox10/Tnf	33
BP	GO:0060759	regulation of response to cytokine stimulus	24/2659	114/23174	0.00228524002250394	0.0213835836363501	0.017615596223955	Adipoq/Arg1/Casp1/Casp4/Gfi1/Ikbke/Il1f5/Il1r2/Il1rn/Il6/Irf7/Irgm1/Mmp12/Nlrc5/Nr1h4/Ptprc/Stap1/Syk/Ticam2/Traip/Trem2/Tslp/Txk/Zbp1	24
BP	GO:0060415	muscle tissue morphogenesis	20/2659	89/23174	0.00229642530606531	0.0214045126090233	0.0176328373159189	Epo/Isl1/Mir143/Mir145a/Mybpc1/Mybpc2/Mybpc3/Myf6/Myh6/Myl3/Mylk2/Myom2/Pax7/Pitx2/Tcap/Tnnc1/Tnni3/Tnnt2/Ttn/Xirp2	20
BP	GO:0032069	regulation of nuclease activity	9/2659	27/23174	0.00230759501220124	0.0214045126090233	0.0176328373159189	Hmgb2/Neil1/Oas1a/Oas1g/Oas1h/Oas2/Oas3/Oasl1/Oasl2	9
BP	GO:0048305	immunoglobulin secretion	9/2659	27/23174	0.00230759501220124	0.0214045126090233	0.0176328373159189	Cd22/Cd40lg/Il6/Lax1/Pou2f2/Siglecg/Tnf/Tnfrsf4/Tnfsf4	9
BP	GO:0071624	positive regulation of granulocyte chemotaxis	9/2659	27/23174	0.00230759501220124	0.0214045126090233	0.0176328373159189	C3ar1/Ccr7/Cxcr2/Nckap1l/Rac2/Ripor2/S100a14/Sell/Thbs4	9
BP	GO:0001779	natural killer cell differentiation	10/2659	32/23174	0.00230986633629453	0.0214045126090233	0.0176328373159189	Ikzf1/Il21/Pglyrp1/Pglyrp2/Pglyrp3/Ptprc/Rasgrp1/Slamf1/Slamf6/Tox	10
BP	GO:0001964	startle response	10/2659	32/23174	0.00230986633629453	0.0214045126090233	0.0176328373159189	Csmd1/Drd3/Fabp7/Glrb/Grin2b/Kcna1/Npas3/Pcdh15/Penk/Slitrk6	10
BP	GO:0050850	positive regulation of calcium-mediated signaling	13/2659	48/23174	0.00232540688202935	0.0215137643150328	0.0177228378496261	Ada/Ccl4/Cd3e/Cd4/Cd8a/Chp2/Gsto1/Syk/Tnf/Trat1/Trdn/Trem2/Zap70	13
BP	GO:0051966	regulation of synaptic transmission, glutamatergic	18/2659	77/23174	0.00234908648427473	0.0216978423088565	0.0178744795794716	Cacng4/Cacng8/Ccl2/Dgki/Grm3/Grm6/Grm7/Grm8/Kmo/Mef2c/Ngfr/Nlgn1/Npy2r/Ntrk1/Ntrk2/Ptk2b/Shank1/Syt1	18
BP	GO:0006690	icosanoid metabolic process	23/2659	108/23174	0.00238578687583486	0.0220014043726507	0.0181245511687641	Alox12b/Alox12e/Alox15/Alox5ap/Aloxe3/Cyp1b1/Cyp2a5/Cyp2b13/Cyp2b9/Cyp2c23/Cyp2c65/Cyp2d26/Cyp2e1/Cyp2g1/Cyp4f18/Fabp5/Ggt1/Hpgds/Ncf1/Pla2g3/Pla2g5/Ptgds/Syk	23
BP	GO:0097696	STAT cascade	35/2659	187/23174	0.00239360458908395	0.0220380672921116	0.0181547537389505	Agap2/Agt/Cd300a/Clcf1/Cntf/Cyp1b1/Dab1/Egf/Epo/Erbb4/Gh/Hcls1/Hes5/Hmga2/Ifnz/Il10/Il10ra/Il12a/Il12b/Il21/Il24/Il31ra/Il6/Il7r/Isl1/Lck/Osm/Ptk6/Ptprc/Stat4/Stra6/Tnf/Tnfrsf18/Tnfsf18/Tslp	35
BP	GO:0046717	acid secretion	25/2659	121/23174	0.00245569528783218	0.0225735066843035	0.0185958437028992	Abcb4/Abcc2/Agxt/Aqp9/Cacna1a/Casr/Cyp4f18/Drd3/Grin2b/Grm7/Hrh2/Il1rn/Kmo/Myc/Nmu/Ntrk2/Oprl1/Pla2g2c/Pla2g2d/Pla2g2f/Pla2g5/Syk/Tff2/Tnfsf11/Trh	25
BP	GO:0050764	regulation of phagocytosis	22/2659	102/23174	0.00248052370727645	0.0227288881548526	0.0187238455052362	Adipoq/Alox15/C3/Ccl2/Ccr7/Cd300a/Dock2/Fcer1g/Fcgr1/Fcgr2b/Fgr/Ighg1/Ighg2b/Il2rb/Il2rg/Nckap1l/Ptprc/Sirpb1a/Slc11a1/Stap1/Syk/Tnf	22
BP	GO:1902106	negative regulation of leukocyte differentiation	22/2659	102/23174	0.00248052370727645	0.0227288881548526	0.0187238455052362	Adipoq/C1qc/Cdkn2a/Clec2g/Clec2i/Ctla4/Dtx1/Flt3/Foxp3/Gpr68/Ihh/Lag3/Mafb/Myc/Nfkbid/Pglyrp1/Pglyrp2/Pglyrp3/Runx3/Tmem131l/Tnfsf18/Tnfsf4	22
BP	GO:0002715	regulation of natural killer cell mediated immunity	14/2659	54/23174	0.00251311880781344	0.0229908285193268	0.0189396295278679	Cd160/Cd96/Clec12b/Il12a/Il12b/Il21/Lag3/Raet1e/Rasgrp1/Serpinb3a/Sh2d1a/Slamf6/Tap1/Vav1	14
BP	GO:0045637	regulation of myeloid cell differentiation	39/2659	215/23174	0.00252719319579108	0.0230827709730217	0.0190153708613915	Adam8/Adipoq/C1qc/Ccl3/Ccr1/Cd4/Clec2g/Clec2i/Csf3r/Dcstamp/Gfi1b/Gpr171/Gpr68/Hcls1/Hist1h4b/Hist1h4f/Hist1h4j/Hist1h4k/Hist1h4n/Hmgb2/Ikzf1/Il12b/Inhba/Isg15/Mafb/Mef2c/Mpl/Myc/Ncapg2/Nckap1l/Ocstamp/Ptk2b/Scin/Spi1/Tnf/Tnfsf11/Trem2/Trim58/Tyrobp	39
BP	GO:0042462	eye photoreceptor cell development	12/2659	43/23174	0.00257263260103051	0.023460446104151	0.0193264961024616	Cabp4/Crb1/Fscn2/Gnat1/Gnat2/Hcn1/Mfrp/Ntrk2/Rorb/Rpgrip1/Thy1/Trpm1	12
BP	GO:0032700	negative regulation of interleukin-17 production	7/2659	18/23174	0.00262062308163664	0.023860149200425	0.0196557677752162	Foxp3/Il12a/Il12b/Il1f5/Il27ra/Nckap1l/Tnfsf4	7
BP	GO:0010389	regulation of G2/M transition of mitotic cell cycle	18/2659	78/23174	0.00273244550419158	0.0248388390048223	0.0204620032835366	Brca1/Ccnb1/Cdc25c/Cdc6/Cdk1/Cdkn2a/Cenpf/Chek1/Clspn/D7Ertd443e/Dtl/Fbxo5/Gpr132/Kif14/Lmnb1/Mbd4/Prkcq/Ticrr	18
BP	GO:1901990	regulation of mitotic cell cycle phase transition	45/2659	258/23174	0.0027667099975473	0.0251105198511571	0.0206858114240337	Aif1/Aurkb/Bid/Birc5/Brca1/Bub1/Bub1b/Ccl12/Ccnb1/Ccne1/Cdc25c/Cdc45/Cdc6/Cdca5/Cdk1/Cdkn2a/Cdt1/Cenpe/Cenpf/Chek1/Clspn/D7Ertd443e/Dtl/Fbxo5/Gen1/Gpnmb/Gpr132/Kif14/Lmnb1/Mbd4/Ndc80/Pidd1/Plk1/Prkcq/Ptpn6/Ptprv/Rbm38/Slfn1/Spdl1/Ticrr/Trip13/Ttk/Ubd/Ube2c/Zc3h12d	45
BP	GO:0046006	regulation of activated T cell proliferation	11/2659	38/23174	0.00280026691841852	0.0252950095181868	0.0208377922864165	Arg1/Cd86/Epo/Icosl/Il12b/Il12rb1/Il2ra/Pdcd1lg2/Slamf1/Tnfsf4/Tnfsf9	11
BP	GO:0048265	response to pain	11/2659	38/23174	0.00280026691841852	0.0252950095181868	0.0208377922864165	Cacna1a/Cacna1e/Calca/Grin2b/Lpar5/Ntrk1/Osm/P2rx2/P2rx3/Tacr1/Thbs4	11
BP	GO:2000403	positive regulation of lymphocyte migration	11/2659	38/23174	0.00280026691841852	0.0252950095181868	0.0208377922864165	Adam8/Aif1/Ccl20/Ccl4/Ccr7/Cxcl10/Cxcl13/Madcam1/Ptk2b/Tnfsf14/Tnfsf4	11
BP	GO:0007259	JAK-STAT cascade	34/2659	182/23174	0.00282347571892918	0.0254245788442351	0.0209445302855046	Agap2/Agt/Cd300a/Clcf1/Cntf/Cyp1b1/Dab1/Egf/Epo/Erbb4/Gh/Hcls1/Hes5/Hmga2/Ifnz/Il10/Il10ra/Il12a/Il12b/Il21/Il24/Il31ra/Il6/Isl1/Lck/Osm/Ptk6/Ptprc/Stat4/Stra6/Tnf/Tnfrsf18/Tnfsf18/Tslp	34
BP	GO:0051262	protein tetramerization	34/2659	182/23174	0.00282347571892918	0.0254245788442351	0.0209445302855046	Ache/Aldh1a3/Aqp5/Cd247/Cd79a/Gbp5/Grin2b/Hcn1/Hist1h3a/Hist1h3b/Hist1h3d/Hist1h3e/Hist1h3g/Hist1h3i/Hist1h4b/Hist1h4f/Hist1h4j/Hist1h4k/Hist1h4n/Hist2h3c2/Kcnc1/Kcnj10/Kcnma1/Ms4a1/Nlgn1/Nupl1/Pdss1/Rrm2/Tgm3/Tk1/Trp63/Trpm1/Trpm2/Trpv5	34
BP	GO:0007088	regulation of mitotic nuclear division	31/2659	162/23174	0.00289329515902942	0.0260124467589228	0.0214288103759826	Aurkb/Birc5/Bora/Bub1/Bub1b/Ccnb1/Cd28/Cdc6/Cdca5/Cdt1/Cenpe/Chek1/Drd3/Egf/Ereg/Fbxo5/Gen1/Kif11/Kif20b/Mki67/Ndc80/Nusap1/Plk1/Ripor2/Smpd3/Spdl1/Tacc3/Tnf/Trip13/Ttk/Ube2c	31
BP	GO:0070588	calcium ion transmembrane transport	48/2659	280/23174	0.00292542001940821	0.0262601083432324	0.0216328316730475	Atp2a1/Atp2b2/Cacna1a/Cacna1e/Cacna1g/Cacna1h/Cacna2d2/Cacng1/Cacng4/Cacng8/Casq1/Ccr5/Cd19/Coro1a/Cxcl10/Cxcr3/F2/Fcrl5/Grin2b/Gsto1/Jsrp1/Kcne3/Lck/Marcksl1/Mcoln2/Myo5a/Ngf/Oprl1/Pik3cg/Plcg2/Ptk2b/Ptpn22/Ptpn6/Ptprc/Ryr1/Slc24a1/Sln/Stac/Stac2/Tex101/Thy1/Tlr9/Tmc2/Trdn/Trpc5/Trpm2/Trpv4/Trpv5	48
BP	GO:0035743	CD4-positive, alpha-beta T cell cytokine production	8/2659	23/23174	0.00297195943925625	0.0265576338377483	0.0218779303930213	Arg1/Arid5a/Il12a/Il12b/Il31ra/Il6/Rsad2/Slamf1	8
BP	GO:0010573	vascular endothelial growth factor production	10/2659	33/23174	0.00297804520262254	0.0265576338377483	0.0218779303930213	Brca1/C3/C3ar1/Ccl2/Cyp1b1/Hpse/Il6/Isl1/Nodal/Nutf2	10
BP	GO:0071827	plasma lipoprotein particle organization	10/2659	33/23174	0.00297804520262254	0.0265576338377483	0.0218779303930213	Apoa4/Apob/Apom/Ces1g/Lcat/Lipc/Mpo/Pla2g5/Pla2g7/Soat2	10
BP	GO:2000108	positive regulation of leukocyte apoptotic process	10/2659	33/23174	0.00297804520262254	0.0265576338377483	0.0218779303930213	Adam8/Cdkn2a/Hcar2/Il10/Mef2c/Myc/Nfkbid/Pdcd1/Pik3cd/Siglec1	10
BP	GO:0050728	negative regulation of inflammatory response	29/2659	149/23174	0.00299809315461973	0.0265576338377483	0.0218779303930213	Acod1/Acp5/Ada/Adipoq/Cst7/F2/Fcgr2b/Foxp3/Ghsr/Gpx1/Il10/Il12b/Il1r2/Il2ra/Isl1/Mefv/Muc19/Nlrc3/Nlrp12/Nr1d1/Nr1h4/Pbk/Pglyrp1/Pla2g5/Proc/Siglecg/Slamf8/Tff2/Tnfaip3	29
BP	GO:0032604	granulocyte macrophage colony-stimulating factor production	6/2659	14/23174	0.00300486477696977	0.0265576338377483	0.0218779303930213	Cd84/Il12b/Isl1/Rasgrp1/Syk/Tlr9	6
BP	GO:0032645	regulation of granulocyte macrophage colony-stimulating factor production	6/2659	14/23174	0.00300486477696977	0.0265576338377483	0.0218779303930213	Cd84/Il12b/Isl1/Rasgrp1/Syk/Tlr9	6
BP	GO:0043117	positive regulation of vascular permeability	6/2659	14/23174	0.00300486477696977	0.0265576338377483	0.0218779303930213	Ccl4/Cxcr2/Pde2a/Tacr1/Tacr2/Trpv4	6
BP	GO:0051712	positive regulation of killing of cells of other organism	6/2659	14/23174	0.00300486477696977	0.0265576338377483	0.0218779303930213	Arg1/Ccr5/Cxcl1/Fcer2a/Pglyrp1/Pglyrp3	6
BP	GO:0070486	leukocyte aggregation	6/2659	14/23174	0.00300486477696977	0.0265576338377483	0.0218779303930213	Adam8/Has2/Rac2/S100a8/S100a9/Sema4d	6
BP	GO:0030049	muscle filament sliding	5/2659	10/23174	0.00303443265765806	0.0266546795165798	0.021957875715688	Myh6/Myh8/Mylk2/Tnnc1/Tnnt2	5
BP	GO:0033029	regulation of neutrophil apoptotic process	5/2659	10/23174	0.00303443265765806	0.0266546795165798	0.021957875715688	Cxcr2/Fcgr2b/Hcar2/Pik3cd/Slc7a11	5
BP	GO:0072173	metanephric tubule morphogenesis	5/2659	10/23174	0.00303443265765806	0.0266546795165798	0.021957875715688	Cxcr2/Hes5/Sox8/Sox9/Wnt9b	5
BP	GO:1903980	positive regulation of microglial cell activation	5/2659	10/23174	0.00303443265765806	0.0266546795165798	0.021957875715688	C1qa/Mmp8/Stap1/Trem2/Ttbk1	5
BP	GO:0000086	G2/M transition of mitotic cell cycle	23/2659	110/23174	0.00305316131821616	0.0267781855065564	0.0220596187952235	Birc5/Brca1/Ccna2/Ccnb1/Cdc25c/Cdc6/Cdk1/Cdkn2a/Cenpf/Chek1/Chek2/Clspn/D7Ertd443e/Dtl/Fbxo5/Foxm1/Gpr132/Kif14/Lmnb1/Mbd4/Plk1/Prkcq/Ticrr	23
BP	GO:0007586	digestion	25/2659	123/23174	0.00309332430730187	0.02708902019341	0.0223156815033798	Adm2/Apoa4/Aqp5/Capn9/Chrm1/Crhr2/Drd3/Gcnt3/Ghsr/Hrh2/Inava/Isx/Kcnma1/Kcnn4/Lrcol1/Mmp13/Mogat2/Muc13/Nmu/Oprl1/Ptger1/Sox9/Tacr1/Tff2/Tlr9	25
BP	GO:0002228	natural killer cell mediated immunity	16/2659	67/23174	0.00318910760997111	0.0278428025126245	0.0229366403287036	Cd160/Cd96/Clec12b/Coro1a/Il12a/Il12b/Il21/Lag3/Ptpn6/Raet1e/Rasgrp1/Serpinb3a/Sh2d1a/Slamf6/Tap1/Vav1	16
BP	GO:0033047	regulation of mitotic sister chromatid segregation	16/2659	67/23174	0.00318910760997111	0.0278428025126245	0.0229366403287036	Aurkb/Birc5/Bub1/Bub1b/Ccnb1/Cdc6/Cdt1/Cenpe/Fbxo5/Gen1/Ndc80/Plk1/Spdl1/Tacc3/Trip13/Ttk	16
BP	GO:0007188	adenylate cyclase-modulating G protein-coupled receptor signaling pathway	37/2659	204/23174	0.00320948212721477	0.0279780995162674	0.0230480967350298	Adgre1/Adgre4/Adgrf1/Adgrg5/Adm2/Adra2a/Calca/Casr/Chga/Chrm1/Cort/Cxcl10/Cxcr3/Drd3/Gna15/Gnat1/Gnat2/Gpha2/Gpr176/Gpr65/Grm6/Grm7/Grm8/Htr5b/Marco/Mc1r/Mrap2/Nos1/Npy2r/Oprd1/Oprl1/Oprm1/Pde2a/Psapl1/Ptger1/Ptgfr/Pthlh	37
BP	GO:0071241	cellular response to inorganic substance	40/2659	225/23174	0.00325577599345712	0.0283181239830825	0.0233282057109405	Acer1/Alox15/Alox5ap/Aoc1/Chp2/Cpne4/Cpne5/Cpne7/Cyp2a5/Dlg2/Gpld1/Hmox1/Hvcn1/Kcna1/Krt10/Lce1d/Mef2c/Mir18/Mir27b/Mir342/Mir351/Mir7-1/Mmp9/Mt2/Mt3/Mt4/Myog/Ncf1/Nlgn1/Rasal1/Slc40a1/Smpd3/Syt1/Syt10/Syt13/Syt8/Syt9/Tfap2a/Tnfsf4/Trpm2	40
BP	GO:0045930	negative regulation of mitotic cell cycle	41/2659	232/23174	0.00325836154617058	0.0283181239830825	0.0233282057109405	Aurkb/Birc5/Brca1/Btg1/Btg4/Bub1/Bub1b/Ccl12/Ccnb1/Cdc6/Cdk1/Cdt1/Cenpe/Chek1/Chek2/Clspn/D7Ertd443e/Dclre1b/Eme1/Fap/Fbxo5/Gen1/Gpnmb/Gpr132/Kntc1/Mbd4/Ndc80/Ovol1/Pidd1/Plk1/Ptprv/Rbm38/Slfn1/Spdl1/Ticrr/Tnf/Top2a/Trip13/Ttk/Zc3h12d/Zwilch	41
BP	GO:0070227	lymphocyte apoptotic process	21/2659	98/23174	0.00333264195638131	0.0289198702901712	0.0238239186912902	Ada/Adam8/Aurkb/Bcl2a1a/Cd3g/Fcmr/Hsh2d/Il10/Il21/Il2ra/Il7r/Lgals3/Mir18/Myc/Nfkbid/Pdcd1/Prkcq/Siglec1/Slc46a2/Tnfrsf4/Tnfsf4	21
BP	GO:0045165	cell fate commitment	47/2659	275/23174	0.0034098478246401	0.0295451467101746	0.0243390155586093	5830411N06Rik/Ascl1/AW551984/Bcl11b/Cyp26b1/Dmrta2/Erbb4/Fgf13/Foxg1/Foxn1/Foxp3/Gbx1/Gdf3/Gdf7/Gfi1/Hes5/Ihh/Il6/Irf4/Isl1/Lhx6/Ly9/Mef2c/Mesp1/Myod1/Myt1l/Nanog/Nkx6-1/Nkx6-3/Nodal/Ntf3/Pax7/Pitx1/Slamf6/Slamf8/Smad2/Sostdc1/Sox8/Sox9/Tfap2c/Tnfsf18/Wnt10a/Wnt16/Wnt3/Wnt6/Wnt7b/Wnt9b	47
BP	GO:0001523	retinoid metabolic process	13/2659	50/23174	0.00343936554236133	0.0296664672947137	0.0244389583215829	Adh7/Aldh1a3/Bco1/Crabp2/Cyp1b1/Cyp26b1/Dhrs9/Isx/Rbp2/Rdh1/Rdh12/Rdh9/Sdr16c5	13
BP	GO:0051590	positive regulation of neurotransmitter transport	13/2659	50/23174	0.00343936554236133	0.0296664672947137	0.0244389583215829	Clcf1/Crhr2/Kmo/Lgals3/Nlgn1/Prrt2/Rab3b/Rims1/Syt1/Syt9/Tacr2/Tnfsf11/Trh	13
BP	GO:0060760	positive regulation of response to cytokine stimulus	13/2659	50/23174	0.00343936554236133	0.0296664672947137	0.0244389583215829	Casp1/Casp4/Gfi1/Ikbke/Irf7/Irgm1/Mmp12/Nlrc5/Ticam2/Trem2/Tslp/Txk/Zbp1	13
BP	GO:0043122	regulation of I-kappaB kinase/NF-kappaB signaling	31/2659	164/23174	0.00350949562909076	0.030225926319016	0.0248998354338366	Adipoq/Card11/Casp1/Cd4/Il1f5/Il1f6/Il1f8/Il1f9/Il1rn/Inava/Ltf/Nfkbid/Nlrc3/Nlrp12/Nr1d1/Nr1h4/Olfm4/Pidd1/Prkcb/Rhoh/S100a4/Ticam2/Tifa/Tlr9/Tnf/Tnfaip3/Tnfsf11/Tnip3/Trim59/Ubd/Unc5cl	31
BP	GO:0032874	positive regulation of stress-activated MAPK cascade	32/2659	171/23174	0.00358543037428261	0.0308336261272639	0.0254004528527651	Ccr7/Cd40lg/Crhr2/Ern2/Fcgr2b/Fzd10/Gdf6/Hand2/Il1f5/Il1f6/Il1f8/Il1f9/Il1rn/Inava/Lmnb1/Map4k1/Mmp8/Ncf1/Nox1/Ptk2b/Rasgrp1/Rell2/Serpinf2/Slamf1/Syk/Tlr9/Tnf/Tnfsf11/Trpv4/Unc5cl/Wnt16/Wnt7b	32
BP	GO:0019369	arachidonic acid metabolic process	14/2659	56/23174	0.00361093535125601	0.0310064748125816	0.0255428439832781	Alox12b/Alox12e/Alox15/Aloxe3/Cyp1b1/Cyp2a5/Cyp2b13/Cyp2b9/Cyp2c23/Cyp2c65/Cyp2d26/Cyp2e1/Cyp2g1/Cyp4f18	14
BP	GO:1901568	fatty acid derivative metabolic process	26/2659	131/23174	0.00363554837684177	0.0311711591772263	0.025678509422772	Acsl6/Alox12b/Alox12e/Alox15/Alox5ap/Aloxe3/Cyp1b1/Cyp2a5/Cyp2b13/Cyp2b9/Cyp2c23/Cyp2c65/Cyp2d26/Cyp2e1/Cyp2g1/Cyp4f18/Dgat2/Fabp5/Ggt1/Hpgds/Ncf1/Pla2g3/Pla2g5/Ptgds/Syk/Them5	26
BP	GO:0007193	adenylate cyclase-inhibiting G protein-coupled receptor signaling pathway	17/2659	74/23174	0.00371508899185604	0.0317552130298364	0.0261596475245789	Adra2a/Casr/Chrm1/Cort/Drd3/Gpr176/Grm6/Grm7/Grm8/Htr5b/Marco/Npy2r/Oprd1/Oprl1/Oprm1/Pde2a/Psapl1	17
BP	GO:0046637	regulation of alpha-beta T cell differentiation	16/2659	68/23174	0.00373479721521105	0.0317552130298364	0.0261596475245789	Ada/Ccr7/Cd83/Foxp3/Ihh/Ikzf1/Il2rg/Il6/Nckap1l/Nfkbid/Runx3/Sash3/Syk/Tnfsf18/Tnfsf4/Zap70	16
BP	GO:0002577	regulation of antigen processing and presentation	7/2659	19/23174	0.00374242050351628	0.0317552130298364	0.0261596475245789	Ccr7/Cd68/H2-Oa/H2-Ob/Slc11a1/Trem2/Was	7
BP	GO:0030502	negative regulation of bone mineralization	7/2659	19/23174	0.00374242050351628	0.0317552130298364	0.0261596475245789	Ccr1/Enpp1/Fgf23/Grem1/Nfe2/Ptk2b/Sox9	7
BP	GO:0032695	negative regulation of interleukin-12 production	7/2659	19/23174	0.00374242050351628	0.0317552130298364	0.0261596475245789	Acp5/Il10/Mefv/Nlrc3/Slamf1/Tigit/Tnfrsf9	7
BP	GO:0050860	negative regulation of T cell receptor signaling pathway	7/2659	19/23174	0.00374242050351628	0.0317552130298364	0.0261596475245789	Btnl2/Cd160/Lgals3/Ptpn22/Ptpn6/Thy1/Ubash3a	7
BP	GO:1903978	regulation of microglial cell activation	7/2659	19/23174	0.00374242050351628	0.0317552130298364	0.0261596475245789	C1qa/Cst7/Mmp8/Nr1d1/Stap1/Trem2/Ttbk1	7
BP	GO:0045639	positive regulation of myeloid cell differentiation	21/2659	99/23174	0.00378221167811197	0.0320454448827921	0.0263987378108445	Ccl3/Ccr1/Cd4/Dcstamp/Gfi1b/Gpr68/Hcls1/Hmgb2/Ikzf1/Il12b/Inhba/Isg15/Mpl/Nckap1l/Ocstamp/Scin/Tnf/Tnfsf11/Trem2/Trim58/Tyrobp	21
BP	GO:0034142	toll-like receptor 4 signaling pathway	10/2659	34/23174	0.00379162032154961	0.0320777790035525	0.0264253743571436	Acod1/Bpifb1/Ltf/Nr1d1/Nr1h4/Ptpn22/S100a14/Ticam2/Tnip3/Tril	10
BP	GO:0032814	regulation of natural killer cell activation	12/2659	45/23174	0.00388401047105379	0.0328110221825692	0.027029413230851	Cd160/Il12a/Il12b/Il21/Pglyrp1/Pglyrp2/Pglyrp3/Ptpn22/Rasgrp1/Slamf7/Tox/Tyrobp	12
BP	GO:0070304	positive regulation of stress-activated protein kinase signaling cascade	32/2659	172/23174	0.003931348217987	0.033162078497608	0.0273186101401604	Ccr7/Cd40lg/Crhr2/Ern2/Fcgr2b/Fzd10/Gdf6/Hand2/Il1f5/Il1f6/Il1f8/Il1f9/Il1rn/Inava/Lmnb1/Map4k1/Mmp8/Ncf1/Nox1/Ptk2b/Rasgrp1/Rell2/Serpinf2/Slamf1/Syk/Tlr9/Tnf/Tnfsf11/Trpv4/Unc5cl/Wnt16/Wnt7b	32
BP	GO:0007602	phototransduction	9/2659	29/23174	0.00399001883486872	0.0335582815788959	0.027644998533301	Cabp4/Gnat1/Gnat2/Gpr88/Grk1/Opn1sw/Opn3/Pcp2/Rrh	9
BP	GO:0070296	sarcoplasmic reticulum calcium ion transport	9/2659	29/23174	0.00399001883486872	0.0335582815788959	0.027644998533301	Atp2a1/Cacng1/Casq1/Ccr5/Gsto1/Mrln/Ryr1/Sln/Trdn	9
BP	GO:0032928	regulation of superoxide anion generation	8/2659	24/23174	0.00401515778225048	0.0336709722792233	0.0277378320783663	Acp5/Agt/Cd177/Cxcl1/Itgam/Itgb2/Syk/Tyrobp	8
BP	GO:0033622	integrin activation	8/2659	24/23174	0.00401515778225048	0.0336709722792233	0.0277378320783663	Cdh17/Cxcl13/Fermt3/Kif14/Mzb1/Plek/Selp/Skap1	8
BP	GO:0001508	action potential	26/2659	132/23174	0.00404408213731733	0.0338640221016821	0.0278968647167384	Cacna1g/Cacna1h/Cacna1i/Chrnb4/Clcn1/Cldn19/Dsc2/Fgf13/Gpr88/Grin2b/Hcn1/Hcn4/Kcna1/Kcnc4/Kcne3/Kcnj5/Kcnma1/Ntrk2/P2rx2/P2rx3/Scn11a/Scn2b/Scn4a/Scn4b/Tacr1/Tnf	26
BP	GO:0022600	digestive system process	22/2659	106/23174	0.00407765576751777	0.0340953840852506	0.0280874585551439	Apoa4/Aqp5/Chrm1/Crhr2/Drd3/Gcnt3/Ghsr/Hrh2/Inava/Isx/Kcnma1/Kcnn4/Mmp13/Mogat2/Muc13/Nmu/Oprl1/Ptger1/Sox9/Tacr1/Tff2/Tlr9	22
BP	GO:0015893	drug transport	37/2659	207/23174	0.0041254253360829	0.0344445993126223	0.0283751387936507	Abcc2/Agt/Amn/Aoc1/Aqp5/Arg1/Cacna1a/Car12/Cubn/Drd3/Folr2/Ghsr/Inhba/Kcnj10/Mb/Npy2r/Nr1i2/Pcp4/Prkcb/Rab3b/Rhag/Slc11a1/Slc13a1/Slc13a5/Slc35f3/Slc6a17/Slc7a11/Smpd3/Stra6/Stra6l/Syt1/Syt10/Syt13/Syt8/Syt9/Tacr2/Tnf	37
BP	GO:0046530	photoreceptor cell differentiation	18/2659	81/23174	0.00420749342167193	0.0350787532946369	0.0288975489135332	Cabp4/Cdhr1/Cntf/Crb1/Fscn2/Gnat1/Gnat2/Grk1/Hcn1/Ihh/Mfrp/Ntrk2/Rorb/Rpgrip1/Sox8/Sox9/Thy1/Trpm1	18
BP	GO:0050766	positive regulation of phagocytosis	17/2659	75/23174	0.00430098419908978	0.035806161634222	0.0294967811010832	C3/Ccl2/Ccr7/Dock2/Fcer1g/Fcgr1/Fcgr2b/Ighg1/Ighg2b/Il2rb/Il2rg/Nckap1l/Ptprc/Sirpb1a/Slc11a1/Stap1/Tnf	17
BP	GO:0051090	regulation of DNA-binding transcription factor activity	63/2659	395/23174	0.00431707355011597	0.0358575658435397	0.0295391274079956	Acod1/Adam8/Adgrf1/Aim2/Amh/Card11/Card14/Cd40lg/Cd84/Cdkn2a/Clu/Commd1/Crhr2/Csrp3/Cyp1b1/Cys1/Enpp1/Fanca/Fancd2/Fcgr2b/Fosl1/Foxp3/Gfi1/Grem1/Hand2/Hcls1/Hmga2/Hmox1/Il10/Il6/Itgb2/Lpar5/Lrp8/Ltf/Nfkbid/Ngf/Nlrc3/Nlrc4/Nlrc5/Nlrp12/Nodal/Nr1h4/Ntrk1/Pim1/Prkcb/Prkcq/Pthlh/Sfrp5/Syk/Tacc3/Tlr9/Tmem173/Tnf/Tnfaip3/Tnfrsf4/Tnfrsf8/Tnfsf11/Tnfsf18/Tnfsf4/Traip/Trim31/Trim40/Twist1	63
BP	GO:0007346	regulation of mitotic cell cycle	76/2659	492/23174	0.00432192161230977	0.0358575658435397	0.0295391274079956	Aif1/Ascl1/Aurkb/Bid/Birc5/Bora/Brca1/Btg1/Btg4/Bub1/Bub1b/Ccl12/Ccnb1/Ccne1/Cd28/Cdc25c/Cdc45/Cdc6/Cdca5/Cdk1/Cdkn2a/Cdt1/Cenpe/Cenpf/Chek1/Chek2/Cks1b/Clspn/D7Ertd443e/Dclre1b/Drd3/Dtl/Egf/Eme1/Ereg/Fap/Fbxo5/Foxg1/Gen1/Gpnmb/Gpr132/Incenp/Kif11/Kif14/Kif20b/Kntc1/Lmnb1/Mbd4/Mki67/Myc/Nanog/Ndc80/Nusap1/Ovol1/Pidd1/Plk1/Prkcq/Psrc1/Ptpn6/Ptprv/Rbm38/Ripor2/Slfn1/Smpd3/Spdl1/Tacc3/Ticrr/Tnf/Top2…	76
BP	GO:0090596	sensory organ morphogenesis	50/2659	300/23174	0.00433765896898901	0.0358575658435397	0.0295391274079956	Aldh1a3/Aqp5/Atp2b2/Cabp4/Chrna10/Chrna9/Cntf/Crb1/Cryaa/Cyp26b1/Dlx5/Dscam/Ephb1/Foxg1/Foxi1/Frzb/Fscn2/Gbx2/Gdf11/Gfi1/Gnat1/Gnat2/Grhl3/Grk1/Hcn1/Ihh/Ikzf1/Mafb/Mfrp/Myc/Myo3b/Ntrk2/Osr2/Otx1/Pcdh15/Pitx2/Ripor2/Rorb/Rpgrip1/Slitrk6/Sox8/Sox9/Stra6/Tbx18/Tcap/Tenm3/Tfap2a/Thy1/Trpm1/Twist1	50
BP	GO:0050706	regulation of interleukin-1 beta secretion	11/2659	40/23174	0.00433841539320372	0.0358575658435397	0.0295391274079956	Aim2/Casp1/Casp4/Ccl3/Ccr5/Ccr7/Nlrp1b/Serpinb1a/Serpinb1b/Serpinb1c/Tnfaip3	11
BP	GO:0070207	protein homotrimerization	11/2659	40/23174	0.00433841539320372	0.0358575658435397	0.0295391274079956	Alox5ap/Arg1/Cd247/Cubn/Itln1/Lcn2/Nell1/Otc/P2rx3/Steap4/Tnfrsf9	11
BP	GO:0070555	response to interleukin-1	20/2659	94/23174	0.00447748780412106	0.0369537698481128	0.0304421700154479	Acod1/Ccl1/Ccl11/Ccl12/Ccl2/Ccl20/Ccl22/Ccl24/Ccl3/Ccl4/Ccl7/Ccl8/Ccl9/Il1r2/Il1rn/Il6/Nr1d1/Saa3/Sele/St18	20
BP	GO:0001771	immunological synapse formation	6/2659	15/23174	0.00452596233816382	0.037034122641523	0.0305083638952134	Ccr7/Cd6/Clec2i/Dock2/Ephb1/Lgals3	6
BP	GO:0033623	regulation of integrin activation	6/2659	15/23174	0.00452596233816382	0.037034122641523	0.0305083638952134	Cdh17/Cxcl13/Kif14/Plek/Selp/Skap1	6
BP	GO:0034162	toll-like receptor 9 signaling pathway	6/2659	15/23174	0.00452596233816382	0.037034122641523	0.0305083638952134	Cd300ld3/Nr1h4/Ptpn22/Rsad2/Tlr9/Treml4	6
BP	GO:0042759	long-chain fatty acid biosynthetic process	6/2659	15/23174	0.00452596233816382	0.037034122641523	0.0305083638952134	Acsbg1/Alox12b/Alox15/Aloxe3/Elovl6/Myo5a	6
BP	GO:0051709	regulation of killing of cells of other organism	6/2659	15/23174	0.00452596233816382	0.037034122641523	0.0305083638952134	Arg1/Ccr5/Cxcl1/Fcer2a/Pglyrp1/Pglyrp3	6
BP	GO:0061029	eyelid development in camera-type eye	6/2659	15/23174	0.00452596233816382	0.037034122641523	0.0305083638952134	Grhl3/Inhba/Osr2/Stra6/Tfap2a/Twist1	6
BP	GO:0007215	glutamate receptor signaling pathway	19/2659	88/23174	0.00466110445468484	0.0380856056297326	0.0313745657476087	Arc/Atp1a3/Cacng4/Cacng8/Grid2ip/Grin2b/Grin3b/Grm3/Grm6/Grm7/Grm8/Mef2c/Nlgn1/Oprm1/Ptk2b/Shank1/Shisa8/Shisa9/Trpm1	19
BP	GO:0002707	negative regulation of lymphocyte mediated immunity	12/2659	46/23174	0.00471621186057274	0.0384264080003484	0.0316553155533957	Arg1/Cd96/Clec12b/Clec4g/Fcgr2b/Foxp3/Il7r/Ptpn6/Ptprc/Serpinb3a/Slamf1/Tap1	12
BP	GO:2000404	regulation of T cell migration	12/2659	46/23174	0.00471621186057274	0.0384264080003484	0.0316553155533957	Adam8/Aif1/Aire/Ccl20/Ccr6/Ccr7/Cxcl10/Cxcl13/Il27ra/Ripor2/Tnfsf14/Tnfsf4	12
BP	GO:0007143	female meiotic nuclear division	10/2659	35/23174	0.00477141790824934	0.0387112491113412	0.0318899649968455	Ereg/Fbxo5/Meiob/Plk1/Sept1/Sgo2a/Sycp2/Top2a/Trip13/Ttk	10
BP	GO:0032735	positive regulation of interleukin-12 production	10/2659	35/23174	0.00477141790824934	0.0387112491113412	0.0318899649968455	Ccr7/Cd40lg/Flt3/Il12b/Irf8/Isl1/Ltb/Tlr9/Tnfsf4/Tnfsf9	10
BP	GO:0042745	circadian sleep/wake cycle	10/2659	35/23174	0.00477141790824934	0.0387112491113412	0.0318899649968455	Ada/Casp1/Cort/Drd3/Il6/Nlgn1/Nmu/Npy2r/Nr1d1/Ptgds	10
BP	GO:0042060	wound healing	58/2659	360/23174	0.00481964184135691	0.0390472677994678	0.0321667740497341	Adra2a/Adtrp/Alox15/C3/Carmil2/Ccl2/Cd109/Cd40lg/Duox1/Erbb4/Evpl/F10/F12/F13a1/F2/F8/F9/Fcer1g/Fermt3/Fga/Fgg/Gp6/Gp9/Gpx1/Grhl3/Hmox1/Hpse/Kng2/Krt6a/Mmp12/Mstn/Myf6/Myh2/Mymk/Myod1/Myoz1/Pax7/Plek/Plg/Prkcq/Proc/Ptpn6/Reg3g/S100a9/Selp/Serpina10/Serpinb2/Serpinf2/Slc11a1/Slc4a1/Slc7a11/Syk/Tec/Tfpi2/Timp1/Treml1/Trim72/Tspan32	58
BP	GO:0002573	myeloid leukocyte differentiation	38/2659	216/23174	0.00484918796586694	0.0391759748904405	0.0322728017476304	Adam8/Adipoq/Batf3/C1qc/Camk4/Ccl3/Ccr1/Ccr7/Cd109/Cd4/Cebpe/Clec2g/Clec2i/Dcstamp/Fcer1g/Gfi1b/Gpr183/Gpr68/Hcls1/Ikzf1/Il12b/Il17c/Irf4/Itgam/Mafb/Mef2c/Myc/Nkx2-3/Ocstamp/Pirb/Spi1/Spib/Tnf/Tnfsf11/Tnfsf9/Trem2/Tyrobp/Ubd	38
BP	GO:0043903	regulation of symbiosis, encompassing mutualism through parasitism	38/2659	216/23174	0.00484918796586694	0.0391759748904405	0.0322728017476304	Aicda/Arg1/Bpifa1/Bst2/Camp/Ccl4/Ccr5/Cd4/Ctsg/Cxcl1/Elane/Fam111a/Fcnb/Ifitm6/Ifitm7/Il10/Il12b/Irf8/Isg15/Krt6a/Lta/Ltf/Mpo/Nr5a2/Oas1a/Oas1g/Oas1h/Oas3/Oasl1/Oasl2/Rsad2/Slpi/Tnf/Top2a/Trim30a/Trim31/Trim59/Tslp	38
BP	GO:0016101	diterpenoid metabolic process	13/2659	52/23174	0.00495134117403531	0.0399449971508672	0.0329063150940033	Adh7/Aldh1a3/Bco1/Crabp2/Cyp1b1/Cyp26b1/Dhrs9/Isx/Rbp2/Rdh1/Rdh12/Rdh9/Sdr16c5	13
BP	GO:0002676	regulation of chronic inflammatory response	5/2659	11/23174	0.00504032755634273	0.0404354109974572	0.0333103134345565	Foxp3/Il10/Lta/Tnf/Tnfaip3	5
BP	GO:0014874	response to stimulus involved in regulation of muscle adaptation	5/2659	11/23174	0.00504032755634273	0.0404354109974572	0.0333103134345565	Actn3/Agt/Myog/Prkag3/Trim63	5
BP	GO:0071639	positive regulation of monocyte chemotactic protein-1 production	5/2659	11/23174	0.00504032755634273	0.0404354109974572	0.0333103134345565	Adipoq/Cd84/Mcoln2/Trpv4/Twist1	5
BP	GO:0150078	positive regulation of neuroinflammatory response	5/2659	11/23174	0.00504032755634273	0.0404354109974572	0.0333103134345565	C1qa/Mmp8/Stap1/Trem2/Ttbk1	5
BP	GO:0006721	terpenoid metabolic process	14/2659	58/23174	0.00507079891572079	0.0405870656881192	0.0334352451504748	Adh7/Aldh1a3/Bco1/Crabp2/Cyp1b1/Cyp26b1/Cyp2e1/Dhrs9/Isx/Rbp2/Rdh1/Rdh12/Rdh9/Sdr16c5	14
BP	GO:0045132	meiotic chromosome segregation	20/2659	95/23174	0.0050733832110149	0.0405870656881192	0.0334352451504748	Bub1/Bub1b/Ccdc36/Ccnb1ip1/Ccne1/Cenps/Eme1/Espl1/Fancd2/Mcmdc2/Meiob/Nuf2/Plk1/Rec8/Sept1/Sgo1/Sgo2a/Top2a/Trip13/Ttk	20
BP	GO:0006639	acylglycerol metabolic process	24/2659	121/23174	0.00510875833369566	0.0408131445711397	0.0336214868200555	Aadac/Acsl6/Apoa4/Apob/Apobec1/Apoc2/C3/Ces1g/Cyp2e1/Dgat2/Dgki/Dgkk/Gpld1/Gpx1/Lipc/Mogat2/Nkx2-3/Pck1/Pcsk9/Pik3cg/Pnpla1/Pnpla3/Serpina12/Slc22a4	24
BP	GO:0043372	positive regulation of CD4-positive, alpha-beta T cell differentiation	9/2659	30/23174	0.00512878263784694	0.0409161296393464	0.0337063249561451	Ccr7/Cd83/Foxp3/Il2rg/Il6/Nckap1l/Nfkbid/Sash3/Tnfsf4	9
BP	GO:0033033	negative regulation of myeloid cell apoptotic process	7/2659	20/23174	0.00519418881497971	0.0413229778678552	0.0340414827220146	Ccr5/Clec5a/Cxcr2/Epo/Fcer1g/Fcgr2b/Ghsr	7
BP	GO:0035584	calcium-mediated signaling using intracellular calcium source	7/2659	20/23174	0.00519418881497971	0.0413229778678552	0.0340414827220146	Ccl20/Ntrk2/Ptgfr/Ptprc/Selp/Tenm2/Trpm2	7
BP	GO:0009595	detection of biotic stimulus	8/2659	25/23174	0.00531925776444572	0.0418460465018155	0.0344723817710214	Naip2/Naip6/Nlrc4/Pglyrp1/Pglyrp2/Pglyrp3/Tlr1/Trem2	8
BP	GO:0010575	positive regulation of vascular endothelial growth factor production	8/2659	25/23174	0.00531925776444572	0.0418460465018155	0.0344723817710214	Brca1/C3/C3ar1/Cyp1b1/Hpse/Il6/Isl1/Nodal	8
BP	GO:0030194	positive regulation of blood coagulation	8/2659	25/23174	0.00531925776444572	0.0418460465018155	0.0344723817710214	F12/F2/Hpse/Plek/Plg/S100a9/Selp/Serpinf2	8
BP	GO:0034123	positive regulation of toll-like receptor signaling pathway	8/2659	25/23174	0.00531925776444572	0.0418460465018155	0.0344723817710214	Cd300ld3/Ltf/Ptpn22/Rsad2/Ticam2/Tlr1/Tlr9/Treml4	8
BP	GO:0045408	regulation of interleukin-6 biosynthetic process	8/2659	25/23174	0.00531925776444572	0.0418460465018155	0.0344723817710214	Ereg/Ghsr/Nlrp12/Prg4/Ptafr/Tlr1/Tnf/Tyrobp	8
BP	GO:0090023	positive regulation of neutrophil chemotaxis	8/2659	25/23174	0.00531925776444572	0.0418460465018155	0.0344723817710214	C3ar1/Ccr7/Cxcr2/Nckap1l/Rac2/Ripor2/Sell/Thbs4	8
BP	GO:1900048	positive regulation of hemostasis	8/2659	25/23174	0.00531925776444572	0.0418460465018155	0.0344723817710214	F12/F2/Hpse/Plek/Plg/S100a9/Selp/Serpinf2	8
BP	GO:0033628	regulation of cell adhesion mediated by integrin	11/2659	41/23174	0.00532559517892701	0.0418460465018155	0.0344723817710214	Ada/Cd3e/Cxcl13/Cyp1b1/Epha8/Fermt3/Lpxn/Nckap1l/Ptpn6/Skap1/Syk	11
BP	GO:1905521	regulation of macrophage migration	11/2659	41/23174	0.00532559517892701	0.0418460465018155	0.0344723817710214	C3ar1/Ccl2/Ccr7/Mstn/Ptk2b/Slamf1/Slamf8/Stap1/Tnfsf18/Trem2/Trpv4	11
BP	GO:1901987	regulation of cell cycle phase transition	48/2659	289/23174	0.00546151679150652	0.0428553492696052	0.0353038359522971	Aif1/Aurkb/Bid/Birc5/Brca1/Bub1/Bub1b/Ccl12/Ccnb1/Ccne1/Cdc25c/Cdc45/Cdc6/Cdca5/Cdk1/Cdkn2a/Cdt1/Cenpe/Cenpf/Chek1/Clspn/D7Ertd443e/Dtl/Fam83d/Fbxo5/Gen1/Gpnmb/Gpr132/Kif14/Lmnb1/Mbd4/Ndc80/Ovol1/Pidd1/Plk1/Prkcq/Ptpn6/Ptprv/Rbm38/Slfn1/Spdl1/Ticrr/Trip13/Trp63/Ttk/Ubd/Ube2c/Zc3h12d	48
BP	GO:2001257	regulation of cation channel activity	30/2659	162/23174	0.00547945546611303	0.0429373723410169	0.0353714057914602	Arc/Cacna1a/Cacng4/Cacng8/Casq1/Ctss/Epo/Gsto1/Hcn1/Jsrp1/Kcna1/Kcnc1/Kcne3/Kcnj11/Kcns1/Mef2c/Mmp9/Myo5a/Nlgn1/Oprl1/Oprm1/Plcg2/Ptk2b/Shank1/Shisa8/Shisa9/Stac/Stac2/Trdn/Trem2	30
BP	GO:0015837	amine transport	24/2659	122/23174	0.00568422276503293	0.0444811756892618	0.0366431765523556	Agt/Aqp9/Arg1/Cacna1a/Chga/Crhr2/Drd3/Ghsr/Grin2b/Grm7/Il1rn/Kmo/Npy2r/Pcp4/Prkcb/Rab3b/Syt1/Syt10/Syt13/Syt8/Syt9/Tacr2/Tnf/Trh	24
BP	GO:0030193	regulation of blood coagulation	17/2659	77/23174	0.00570050332114812	0.0445478025205798	0.0366980631129125	Adtrp/F12/F2/Fcer1g/Fga/Fgg/Hpse/Kng2/Plek/Plg/Prkcq/Proc/S100a9/Selp/Serpinf2/Syk/Tec	17
BP	GO:0042269	regulation of natural killer cell mediated cytotoxicity	13/2659	53/23174	0.00588539922038544	0.0459301359566406	0.0378368164701901	Cd160/Clec12b/Il12a/Il12b/Il21/Lag3/Raet1e/Rasgrp1/Serpinb3a/Sh2d1a/Slamf6/Tap1/Vav1	13
BP	GO:0030574	collagen catabolic process	10/2659	36/23174	0.00593937915799037	0.0462345751073919	0.0380876105955153	Ctsb/Ctsk/Ctss/Fap/Mmp12/Mmp13/Mmp25/Mmp7/Mmp8/Mmp9	10
BP	GO:0042267	natural killer cell mediated cytotoxicity	15/2659	65/23174	0.00594053030930052	0.0462345751073919	0.0380876105955153	Cd160/Clec12b/Coro1a/Il12a/Il12b/Il21/Lag3/Ptpn6/Raet1e/Rasgrp1/Serpinb3a/Sh2d1a/Slamf6/Tap1/Vav1	15
BP	GO:0060401	cytosolic calcium ion transport	31/2659	170/23174	0.00606435892204652	0.0471343669063128	0.0388288506647651	Cacna1g/Cacna1i/Casq1/Ccr5/Cd19/Cd4/Coro1a/Cxcl10/Cxcr3/Epo/F2/Fcrl5/Ffar1/Grin2b/Gsto1/Jsrp1/Lck/Ms4a1/Myo5a/Ngf/Plcg2/Ptk2b/Ptpn6/Ptprc/Ryr1/Tex101/Thy1/Trdn/Trpm1/Trpm2/Trpv5	31
BP	GO:0046330	positive regulation of JNK cascade	27/2659	143/23174	0.00623926801188642	0.0484282020516651	0.0398946999577782	Ccr7/Cd40lg/Ern2/Fcgr2b/Fzd10/Il1f5/Il1f6/Il1f8/Il1f9/Il1rn/Lmnb1/Map4k1/Mmp8/Ncf1/Nox1/Ptk2b/Rasgrp1/Serpinf2/Slamf1/Syk/Tlr9/Tnf/Tnfsf11/Trpv4/Unc5cl/Wnt16/Wnt7b	27
BP	GO:0006638	neutral lipid metabolic process	24/2659	123/23174	0.00631231936084652	0.0488629741616945	0.0402528611561049	Aadac/Acsl6/Apoa4/Apob/Apobec1/Apoc2/C3/Ces1g/Cyp2e1/Dgat2/Dgki/Dgkk/Gpld1/Gpx1/Lipc/Mogat2/Nkx2-3/Pck1/Pcsk9/Pik3cg/Pnpla1/Pnpla3/Serpina12/Slc22a4	24
BP	GO:0051153	regulation of striated muscle cell differentiation	24/2659	123/23174	0.00631231936084652	0.0488629741616945	0.0402528611561049	Actn3/Ankrd2/Ccl8/Cd53/Csrp3/Cxcl10/Cxcl9/Cyp26b1/Gdf15/Grem1/Hdac9/Il1f9/Lmod3/Mef2c/Mesp1/Myf6/Myod1/Myog/Nfatc2/Rbm38/Ripor2/Smyd1/Tnfsf14/Trim72	24
BP	GO:0048525	negative regulation of viral process	20/2659	97/23174	0.00646150620650401	0.049883175774572	0.0410932937040398	Aicda/Bst2/Ccl4/Fam111a/Fcnb/Ifitm6/Ifitm7/Isg15/Ltf/Oas1a/Oas1g/Oas1h/Oas3/Oasl1/Oasl2/Rsad2/Slpi/Tnf/Trim31/Trim59	20
BP	GO:0070167	regulation of biomineral tissue development	20/2659	97/23174	0.00646150620650401	0.049883175774572	0.0410932937040398	Actn3/Bglap2/Bglap3/Ccr1/Dmp1/Enam/Enpp1/Fbxo5/Fgf23/Grem1/Isg15/Mef2c/Nell1/Nfe2/Osr2/Ptk2b/Sox9/Tfap2a/Twist1/Wnt6	20
BP	GO:0002823	negative regulation of adaptive immune response based on somatic recombination of immune receptors built from immunoglobulin superfamily domains	11/2659	42/23174	0.00648176712478876	0.0499052566815951	0.0411114837487485	Arg1/Clec4g/Fcgr2b/Foxp3/Il27ra/Il7r/Ptpn6/Ptprc/Slamf1/Tnfsf18/Tnfsf4	11
BP	GO:0007080	mitotic metaphase plate congression	11/2659	42/23174	0.00648176712478876	0.0499052566815951	0.0411114837487485	Ccnb1/Cdca5/Cdca8/Cdt1/Cenpe/Kif14/Kif2c/Ndc80/Nuf2/Psrc1/Spdl1	11
BP	GO:1902850	microtubule cytoskeleton organization involved in mitosis	25/2659	130/23174	0.00652746501864177	0.0499989219896914	0.0411886443536161	Aurkb/Birc5/Bora/Ccnb1/Cdc20/Cenpa/Cenpe/Chek2/Kif11/Kif23/Kif4/Kifc1/Mybl2/Ndc80/Nuf2/Nusap1/Plk1/Psrc1/Racgap1/Ripor2/Sapcd2/Spdl1/Stil/Tacc3/Tpx2	25
BP	GO:1900046	regulation of hemostasis	17/2659	78/23174	0.00652766697505403	0.0499989219896914	0.0411886443536161	Adtrp/F12/F2/Fcer1g/Fga/Fgg/Hpse/Kng2/Plek/Plg/Prkcq/Proc/S100a9/Selp/Serpinf2/Syk/Tec	17
BP	GO:0006968	cellular defense response	6/2659	16/23174	0.00654623263846901	0.0499989219896914	0.0411886443536161	Cxcr2/Lat/Ncf1/Ptk2b/Sh2d1a/Tnfrsf4	6
BP	GO:0008272	sulfate transport	6/2659	16/23174	0.00654623263846901	0.0499989219896914	0.0411886443536161	Racgap1/Slc13a1/Slc26a1/Slc26a3/Slc26a4/Slc26a8	6
BP	GO:0016540	protein autoprocessing	6/2659	16/23174	0.00654623263846901	0.0499989219896914	0.0411886443536161	Casp1/Ctse/F12/Pcsk2/Pcsk9/Pidd1	6
BP	GO:0046629	gamma-delta T cell activation	6/2659	16/23174	0.00654623263846901	0.0499989219896914	0.0411886443536161	5830411N06Rik/Egr3/Lck/Nckap1l/Ptprc/Syk	6
CC	GO:0019814	immunoglobulin complex	79/2701	142/23407	2.68915627170117e-37	1.58122388776029e-34	1.33608606341363e-34	Cd79a/Cd79b/Ighd/Ighe/Ighg1/Ighg2b/Ighg2c/Ighg3/Ighm/Ighv1-12/Ighv1-15/Ighv1-18/Ighv1-37/Ighv1-4/Ighv1-47/Ighv1-5/Ighv1-53/Ighv1-54/Ighv1-59/Ighv1-62-2/Ighv1-63/Ighv1-64/Ighv1-66/Ighv1-67/Ighv1-69/Ighv1-7/Ighv1-74/Ighv1-76/Ighv1-77/Ighv1-80/Ighv1-82/Ighv1-84/Ighv1-9/Ighv10-1/Ighv11-2/Ighv12-3/Ighv14-1/Ighv14-2/Ighv14-3/Ighv14-4/Ighv15-2/Ighv2-2/Ighv2-3/Ighv2-5/Ighv2-6/Ighv2-6-8/Ighv2-9/Ighv3-5/Ig…	79
CC	GO:0042571	immunoglobulin complex, circulating	76/2701	138/23407	1.62540065512798e-35	4.77867792607626e-33	4.03783741694951e-33	Ighd/Ighe/Ighg1/Ighg2b/Ighg2c/Ighg3/Ighm/Ighv1-12/Ighv1-15/Ighv1-18/Ighv1-37/Ighv1-4/Ighv1-47/Ighv1-5/Ighv1-53/Ighv1-54/Ighv1-59/Ighv1-62-2/Ighv1-63/Ighv1-64/Ighv1-66/Ighv1-67/Ighv1-69/Ighv1-7/Ighv1-74/Ighv1-76/Ighv1-77/Ighv1-80/Ighv1-82/Ighv1-84/Ighv1-9/Ighv10-1/Ighv11-2/Ighv12-3/Ighv14-1/Ighv14-2/Ighv14-3/Ighv14-4/Ighv15-2/Ighv2-2/Ighv2-3/Ighv2-5/Ighv2-6/Ighv2-6-8/Ighv2-9/Ighv3-5/Ighv3-6/Ighv3-…	76
CC	GO:0001533	cornified envelope	38/2701	55/23407	1.68948420767934e-23	3.31138904705151e-21	2.79802296850754e-21	2310050C09Rik/Cnfn/Cst6/Csta1/Evpl/Flg/Flg2/Hrnr/Lce1a1/Lce1a2/Lce1b/Lce1c/Lce1d/Lce1e/Lce1f/Lce1g/Lce1h/Lce1i/Lce1j/Lce1k/Lce1l/Lce1m/Lce3a/Lce3b/Lce3c/Lce3d/Lce3e/Lce3f/Lor/Prr9/Rptn/Sprr1a/Sprr1b/Sprr2a1/Sprr2a3/Sprr2k/Sprr3/Tgm3	38
CC	GO:0044815	DNA packaging complex	37/2701	97/23407	1.17335613538086e-11	1.72483351900987e-09	1.45743183131518e-09	Cenpa/Gm7535/H2afx/Hist1h1a/Hist1h1b/Hist1h1c/Hist1h1d/Hist1h1e/Hist1h1t/Hist1h2af/Hist1h2ah/Hist1h2ak/Hist1h2bb/Hist1h2bh/Hist1h2bk/Hist1h2bm/Hist1h2bp/Hist1h3a/Hist1h3b/Hist1h3c/Hist1h3d/Hist1h3e/Hist1h3f/Hist1h3g/Hist1h3i/Hist1h4b/Hist1h4f/Hist1h4j/Hist1h4k/Hist1h4n/Hist2h3c2/Hist3h2ba/Hypm/Irf4/Ncapd2/Ncapg/Ncapg2	37
CC	GO:0000786	nucleosome	33/2701	88/23407	2.53672544927116e-10	2.98318912834288e-08	2.52070402538103e-08	Cenpa/H2afx/Hist1h1a/Hist1h1b/Hist1h1c/Hist1h1d/Hist1h1e/Hist1h1t/Hist1h2af/Hist1h2ah/Hist1h2ak/Hist1h2bb/Hist1h2bh/Hist1h2bk/Hist1h2bm/Hist1h2bp/Hist1h3a/Hist1h3b/Hist1h3c/Hist1h3d/Hist1h3e/Hist1h3f/Hist1h3g/Hist1h3i/Hist1h4b/Hist1h4f/Hist1h4j/Hist1h4k/Hist1h4n/Hist2h3c2/Hist3h2ba/Hypm/Irf4	33
CC	GO:0030017	sarcomere	50/2701	188/23407	9.58027931035934e-09	9.38867372415215e-07	7.93314356928001e-07	Acta1/Actn3/Ank1/Ankrd2/Atp2a1/Cacna1s/Casq1/Chl1/Csrp3/Fhl2/Fhl3/Grin2b/Itgb1bp2/Klhl40/Klhl41/Lmod3/Mef2c/Mybpc1/Mybpc2/Mybpc3/Myh1/Myh2/Myh6/Myl3/Myl7/Myo18b/Myom2/Myot/Myoz1/Myoz3/Mypn/Neb/Nos1/Obscn/Pdlim4/Prickle4/Ryr1/Slc4a1/Smpx/Smtnl1/Sphkap/Tcap/Tnnc1/Tnnc2/Tnni2/Tnni3/Tnnt2/Tnnt3/Ttn/Xirp2	50
CC	GO:0030016	myofibril	53/2701	211/23407	2.89989099063244e-08	2.43590843213125e-06	2.05826849259927e-06	Acta1/Actn3/Ank1/Ankrd2/Atp2a1/Cacna1s/Casq1/Chl1/Csrp3/Fhl2/Fhl3/Grin2b/Itgb1bp2/Klhl40/Klhl41/Lmod3/Mef2c/Mybpc1/Mybpc2/Mybpc3/Myh1/Myh2/Myh4/Myh6/Myl1/Myl3/Myl7/Myo18b/Myod1/Myom2/Myot/Myoz1/Myoz3/Mypn/Neb/Nos1/Obscn/Pdlim4/Prickle4/Ryr1/Slc4a1/Smpx/Smtnl1/Sphkap/Tcap/Tnnc1/Tnnc2/Tnni2/Tnni3/Tnnt2/Tnnt3/Ttn/Xirp2	53
CC	GO:0042101	T cell receptor complex	11/2701	15/23407	4.14985816171344e-08	2.9190282638773e-06	2.46649004752969e-06	Apbb1ip/Cd247/Cd3d/Cd3e/Cd3g/Cd6/Ptpn6/Skap1/Syk/Trat1/Zap70	11
CC	GO:0000779	condensed chromosome, centromeric region	21/2701	50/23407	4.46790040389383e-08	2.9190282638773e-06	2.46649004752969e-06	Aurkb/Birc5/Bub1/Bub1b/Ccnb1/Cenpa/Cenpe/Cenpf/Cenpk/Knl1/Mis18bp1/Ncapd2/Ncapg/Ndc80/Nuf2/Plk1/Rec8/Sgo1/Sgo2a/Ska1/Spdl1	21
CC	GO:0036379	myofilament	16/2701	32/23407	9.22165093438109e-08	4.99146598083106e-06	4.21763684739037e-06	Acta1/Actn3/Lmod3/Mybpc1/Mybpc2/Mybpc3/Myom2/Neb/Obscn/Tnnc1/Tnnc2/Tnni2/Tnni3/Tnnt2/Tnnt3/Ttn	16
CC	GO:0043292	contractile fiber	54/2701	225/23407	1.10875539658047e-07	4.99146598083106e-06	4.21763684739037e-06	Acta1/Actn3/Ank1/Ankrd2/Atp2a1/Cacna1s/Casq1/Chl1/Csrp3/Fhl2/Fhl3/Grin2b/Itgb1bp2/Klhl40/Klhl41/Lmod3/Mef2c/Mybpc1/Mybpc2/Mybpc3/Myh1/Myh2/Myh4/Myh6/Myl1/Myl3/Myl7/Myo18b/Myod1/Myom2/Myot/Myoz1/Myoz3/Mypn/Neb/Nos1/Obscn/Pdlim4/Prickle4/Ryr1/Slc4a1/Smpx/Smtnl1/Sphkap/Tcap/Tnnc1/Tnnc2/Tnni2/Tnni3/Tnnt2/Tnnt3/Trim63/Ttn/Xirp2	54
CC	GO:0031672	A band	18/2701	40/23407	1.13950975024842e-07	4.99146598083106e-06	4.21763684739037e-06	Ank1/Atp2a1/Fhl2/Klhl40/Klhl41/Lmod3/Mybpc1/Mybpc2/Mybpc3/Myh1/Myh2/Myl3/Myl7/Myom2/Obscn/Smpx/Smtnl1/Ttn	18
CC	GO:0044449	contractile fiber part	50/2701	202/23407	1.16016958988425e-07	4.99146598083106e-06	4.21763684739037e-06	Acta1/Actn3/Ank1/Ankrd2/Atp2a1/Cacna1s/Casq1/Chl1/Csrp3/Fhl2/Fhl3/Grin2b/Itgb1bp2/Klhl40/Klhl41/Lmod3/Mef2c/Mybpc1/Mybpc2/Mybpc3/Myh1/Myh2/Myh6/Myl3/Myl7/Myo18b/Myom2/Myot/Myoz1/Myoz3/Mypn/Neb/Nos1/Obscn/Pdlim4/Prickle4/Ryr1/Slc4a1/Smpx/Smtnl1/Sphkap/Tcap/Tnnc1/Tnnc2/Tnni2/Tnni3/Tnnt2/Tnnt3/Ttn/Xirp2	50
CC	GO:0000778	condensed nuclear chromosome kinetochore	11/2701	16/23407	1.18844428115025e-07	4.99146598083106e-06	4.21763684739037e-06	Bub1/Bub1b/Ccnb1/Cenpa/Cenpe/Cenpk/Mis18bp1/Ndc80/Nuf2/Plk1/Rec8	11
CC	GO:0005865	striated muscle thin filament	15/2701	30/23407	2.33854796295851e-07	9.16710801479735e-06	7.7459272878345e-06	Acta1/Actn3/Lmod3/Mybpc1/Mybpc2/Mybpc3/Myom2/Neb/Tnnc1/Tnnc2/Tnni2/Tnni3/Tnnt2/Tnnt3/Ttn	15
CC	GO:0000777	condensed chromosome kinetochore	16/2701	34/23407	2.69469333907818e-07	9.90299802111231e-06	8.36773194766382e-06	Birc5/Bub1/Bub1b/Ccnb1/Cenpa/Cenpe/Cenpf/Cenpk/Knl1/Mis18bp1/Ndc80/Nuf2/Plk1/Rec8/Ska1/Spdl1	16
CC	GO:0000780	condensed nuclear chromosome, centromeric region	14/2701	29/23407	1.02643320672258e-06	3.55025132678164e-05	2.99985432552978e-05	Aurkb/Bub1/Bub1b/Ccnb1/Cenpa/Cenpe/Cenpk/Mis18bp1/Ndc80/Nuf2/Plk1/Rec8/Sgo1/Sgo2a	14
CC	GO:0000776	kinetochore	35/2701	130/23407	1.10453501402729e-06	3.56900876461789e-05	3.01570378965206e-05	Aurkb/Birc5/Bub1/Bub1b/Ccnb1/Cdt1/Cenpa/Cenpe/Cenpf/Cenph/Cenpi/Cenpk/Cenpm/Cenpn/Cenps/Cenpw/Ercc6l/Incenp/Kif2c/Knl1/Knstrn/Kntc1/Mis18bp1/Ndc80/Nuf2/Plk1/Rec8/Sept6/Sgo1/Sgo2a/Ska1/Spag5/Spdl1/Ttk/Zwilch	35
CC	GO:0031430	M band	12/2701	22/23407	1.15325113142415e-06	3.56900876461789e-05	3.01570378965206e-05	Ank1/Fhl2/Klhl41/Lmod3/Mybpc1/Mybpc2/Mybpc3/Myom2/Obscn/Smpx/Smtnl1/Ttn	12
CC	GO:0000775	chromosome, centromeric region	45/2701	189/23407	1.54492665440124e-06	4.54208436393964e-05	3.83792305724939e-05	Aurkb/Birc5/Bub1/Bub1b/Ccnb1/Cdca8/Cdt1/Cenpa/Cenpe/Cenpf/Cenph/Cenpi/Cenpk/Cenpm/Cenpn/Cenps/Cenpw/Dscc1/Ercc6l/Esco2/Hells/Ikzf1/Incenp/Kif2c/Knl1/Knstrn/Kntc1/Mis18bp1/Mki67/Ncapd2/Ncapg/Ndc80/Nuf2/Oip5/Plk1/Rec8/Sept6/Sgo1/Sgo2a/Ska1/Spag5/Spdl1/Ttk/Wdhd1/Zwilch	45
CC	GO:0001772	immunological synapse	16/2701	38/23407	1.7282351189191e-06	4.83905833297348e-05	4.08885702320709e-05	Card11/Carmil2/Cd28/Cd37/Cd3e/Cd53/Cd6/Coro1a/Lat/Lck/Lgals3/Prkcq/Rhoh/Scimp/Skap1/Zap70	16
CC	GO:0000940	condensed chromosome outer kinetochore	9/2701	14/23407	4.16063789408265e-06	0.000111202503714573	9.39627313878952e-05	Bub1/Bub1b/Ccnb1/Cenpe/Cenpf/Ndc80/Plk1/Ska1/Spdl1	9
CC	GO:0031674	I band	35/2701	141/23407	8.12800975787989e-06	0.000207794336418842	0.000175579890421936	Actn3/Ank1/Ankrd2/Atp2a1/Cacna1s/Casq1/Csrp3/Fhl2/Fhl3/Grin2b/Itgb1bp2/Klhl40/Mybpc1/Mybpc2/Mybpc3/Myh6/Myl3/Myo18b/Myom2/Myot/Myoz1/Myoz3/Mypn/Neb/Nos1/Obscn/Pdlim4/Prickle4/Ryr1/Slc4a1/Smtnl1/Sphkap/Tcap/Ttn/Xirp2	35
CC	GO:0000788	nuclear nucleosome	15/2701	38/23407	9.46034621691073e-06	0.000231778482314313	0.000195845763788678	Cenpa/Hist1h1e/Hist1h3a/Hist1h3b/Hist1h3d/Hist1h3e/Hist1h3g/Hist1h3i/Hist1h4b/Hist1h4f/Hist1h4j/Hist1h4k/Hist1h4n/Hist2h3c2/Irf4	15
CC	GO:0045121	membrane raft	70/2701	364/23407	1.16533161591191e-05	0.000274085996062481	0.000231594325351756	Add2/Adtrp/Arc/Atp2b2/Atp2b3/Btk/Cacna1h/Card11/Cd177/Cd2/Cd28/Cd4/Cd48/Cd55b/Cd79a/Cd8a/Cdh15/Ctsb/Cys1/Dcc/Eno2/Ephb1/Erbb4/Fcer1g/Fcgr1/Fcgr2b/Ghsr/Has2/Hmox1/Hpse/Itgam/Itgb2/Itln1/Kcne3/Kcnma1/Kcnn4/Lat2/Lck/Lcp2/Lrp8/Mog/Ms4a1/Myo1a/Ngfr/Nos1/Nphs1/Oprd1/Oprm1/P2rx3/Pde2a/Pdzk1/Prom2/Ptk2b/Ptprc/Rftn1/Rgs16/Rgs7/Rtn4r/Rtn4rl2/Sele/Selplg/Sgca/Skap1/Slc2a3/Tex101/Thy1/Tlr1/Tnf/Trpc5/Zap70	70
CC	GO:0098857	membrane microdomain	70/2701	365/23407	1.28193656115129e-05	0.000289914883829599	0.000244969253790853	Add2/Adtrp/Arc/Atp2b2/Atp2b3/Btk/Cacna1h/Card11/Cd177/Cd2/Cd28/Cd4/Cd48/Cd55b/Cd79a/Cd8a/Cdh15/Ctsb/Cys1/Dcc/Eno2/Ephb1/Erbb4/Fcer1g/Fcgr1/Fcgr2b/Ghsr/Has2/Hmox1/Hpse/Itgam/Itgb2/Itln1/Kcne3/Kcnma1/Kcnn4/Lat2/Lck/Lcp2/Lrp8/Mog/Ms4a1/Myo1a/Ngfr/Nos1/Nphs1/Oprd1/Oprm1/P2rx3/Pde2a/Pdzk1/Prom2/Ptk2b/Ptprc/Rftn1/Rgs16/Rgs7/Rtn4r/Rtn4rl2/Sele/Selplg/Sgca/Skap1/Slc2a3/Tex101/Thy1/Tlr1/Tnf/Trpc5/Zap70	70
CC	GO:0098802	plasma membrane receptor complex	41/2701	182/23407	1.84433513496037e-05	0.000401655207169148	0.000339386426394267	Apbb1ip/Cacng4/Cacng8/Cd247/Cd3d/Cd3e/Cd3g/Cd6/Cd79a/Cd79b/Chrna2/Chrna9/Chrnb4/Chrne/Dlg2/Dlgap3/Grin2b/Grin3b/Ighd/Ighm/Iglc1/Il12rb1/Il6/Insrr/Itgad/Itgax/Itgb2/Itgb7/Nlgn1/Ptk2b/Ptpn6/Shank1/Shisa8/Shisa9/Skap1/Syk/Ticam2/Tlr1/Trat1/Tspan32/Zap70	41
CC	GO:0098589	membrane region	71/2701	377/23407	2.09583261835513e-05	0.000440124849854576	0.000371892103708127	Add2/Adtrp/Arc/Atp2b2/Atp2b3/Btk/Cacna1h/Card11/Cd177/Cd2/Cd28/Cd4/Cd48/Cd55b/Cd79a/Cd8a/Cdh15/Ctsb/Cys1/Dcc/Eno2/Ephb1/Eqtn/Erbb4/Fcer1g/Fcgr1/Fcgr2b/Ghsr/Has2/Hmox1/Hpse/Itgam/Itgb2/Itln1/Kcne3/Kcnma1/Kcnn4/Lat2/Lck/Lcp2/Lrp8/Mog/Ms4a1/Myo1a/Ngfr/Nos1/Nphs1/Oprd1/Oprm1/P2rx3/Pde2a/Pdzk1/Prom2/Ptk2b/Ptprc/Rftn1/Rgs16/Rgs7/Rtn4r/Rtn4rl2/Sele/Selplg/Sgca/Skap1/Slc2a3/Tex101/Thy1/Tlr1/Tnf/Trpc5/Zap…	71
CC	GO:0016459	myosin complex	19/2701	60/23407	2.67638365268075e-05	0.00054265985785389	0.000458531064996484	Mybpc2/Mybpc3/Mybph/Myh1/Myh2/Myh4/Myh6/Myh8/Myl1/Myl3/Myl7/Mylpf/Myo18b/Myo1a/Myo1g/Myo3b/Myo5a/Obscn/Ttn	19
CC	GO:0034364	high-density lipoprotein particle	11/2701	24/23407	2.80498703288046e-05	0.000549777458444569	0.000464545220884062	Apoa4/Apob/Apoc2/Apom/Clu/Gpld1/Lcat/Lipc/Pon1/Saa1/Saa3	11
CC	GO:0043235	receptor complex	73/2701	395/23407	3.10747361861165e-05	0.0005894175766915	0.000498039914426043	Adra2a/Apbb1ip/Cacng4/Cacng8/Cd247/Cd3d/Cd3e/Cd3g/Cd6/Cd79a/Cd79b/Chrna2/Chrna9/Chrnb4/Chrne/Cr2/Csf3r/Dlg2/Dlgap3/Egf/Epha8/Ephb1/Erbb4/Fcrl5/Flt3/Gabra4/Gabrr2/Gpr119/Gpr20/Gpr84/Gprc5d/Grin2b/Grin3b/Grm7/Ighd/Ighm/Iglc1/Il12rb1/Il13ra2/Il27ra/Il2rg/Il31ra/Il5ra/Il6/Insrr/Itgad/Itgax/Itgb2/Itgb7/Itln1/Lrp8/Musk/Nlgn1/Ntrk1/Ntrk2/P2rx2/P2rx3/Pigr/Plxnb3/Ptk2b/Ptpn6/Shank1/Shisa8/Shisa9/Skap1/Syk…	73
CC	GO:0031225	anchored component of membrane	42/2701	193/23407	3.51229997846937e-05	0.000645385121043746	0.00054533078613077	Ache/Art1/Art2b/Bst2/Cd109/Cd160/Cd2/Cd48/Cd52/Cntn3/Dlg2/Efna3/Folr2/Hyal5/Itln1/Izumo1r/Ly6d/Ly6g/Ly6g6c/Lypd3/Lypd5/Lypd8/Marcksl1/Mdga2/Mmp25/Negr1/Nrn1l/Ntng1/Otoa/Prnd/Prss27/Prss30/Prss50/Psca/Rab26/Rab3b/Raet1e/Rtn4r/Rtn4rl2/Tex101/Thy1/Treh	42
CC	GO:0034358	plasma lipoprotein particle	13/2701	35/23407	7.87048302903341e-05	0.00136113059443284	0.00115011392870086	Apoa4/Apob/Apoc2/Apom/Clu/Gpld1/Lcat/Lipc/Msr1/Pla2g7/Pon1/Saa1/Saa3	13
CC	GO:1990777	lipoprotein particle	13/2701	35/23407	7.87048302903341e-05	0.00136113059443284	0.00115011392870086	Apoa4/Apob/Apoc2/Apom/Clu/Gpld1/Lcat/Lipc/Msr1/Pla2g7/Pon1/Saa1/Saa3	13
CC	GO:0034703	cation channel complex	45/2701	220/23407	9.15931023193615e-05	0.00153876411896527	0.00130020885096958	Cacna1a/Cacna1e/Cacna1g/Cacna1h/Cacna1i/Cacna1s/Cacna2d2/Cacng1/Cacng4/Cacng8/Dlg2/Dlgap3/Grin2b/Grin3b/Hcn1/Hcn4/Kcna1/Kcna6/Kcna7/Kcnab2/Kcnc1/Kcnc4/Kcnd1/Kcne3/Kcng3/Kcng4/Kcnj11/Kcnj3/Kcnj5/Kcnma1/Kcns1/Kcnv1/Kcnv2/Nlgn1/Ptk2b/Ryr1/Scn11a/Scn2b/Scn4a/Scn4b/Shank1/Shisa8/Shisa9/Trdn/Trpc5	45
CC	GO:0043679	axon terminus	39/2701	183/23407	0.000105502856418502	0.0017232133215022	0.00145606281372904	Adra2a/Atp1a3/Calca/Casr/Ccl2/Chrm1/Crhr2/Dgki/Gad1/Grin2b/Grm7/Hcn1/Hcn3/Hcn4/Kcna1/Kcna6/Kcnab2/Kcnc1/Kcnc4/Kcnma1/Mylk2/Nmu/Nos1/Npy/Ntrk2/Nts/Opn1sw/Oprd1/P2rx2/P2rx3/Pacsin1/Penk/Pgr/Prkcb/Prph/Prrt2/Sept6/Snap91/Ush2a	39
CC	GO:0034702	ion channel complex	56/2701	294/23407	0.000108586992871107	0.00172565275157326	0.00145812405789936	Cacna1a/Cacna1e/Cacna1g/Cacna1h/Cacna1i/Cacna1s/Cacna2d2/Cacng1/Cacng4/Cacng8/Chrna2/Chrna9/Chrnb4/Chrne/Clcn1/Cldn17/Dlg2/Dlgap3/Gabra4/Gabrr2/Glrb/Grin2b/Grin3b/Hcn1/Hcn4/Kcna1/Kcna6/Kcna7/Kcnab2/Kcnc1/Kcnc4/Kcnd1/Kcne3/Kcng3/Kcng4/Kcnj11/Kcnj3/Kcnj5/Kcnma1/Kcns1/Kcnv1/Kcnv2/Lrrc8d/Nlgn1/Pidd1/Ptk2b/Ryr1/Scn11a/Scn2b/Scn4a/Scn4b/Shank1/Shisa8/Shisa9/Trdn/Trpc5	56
CC	GO:0044306	neuron projection terminus	42/2701	205/23407	0.00014843216696117	0.00223594499499834	0.00188930547375441	Adra2a/Atcay/Atp1a3/Calca/Casr/Ccl2/Chrm1/Crhr2/Dgki/Gad1/Grin2b/Grm7/Hcn1/Hcn3/Hcn4/Kcna1/Kcna6/Kcnab2/Kcnc1/Kcnc4/Kcnma1/Mylk2/Ngf/Nmu/Nos1/Npy/Ntrk2/Nts/Opn1sw/Oprd1/P2rx2/P2rx3/Pacsin1/Penk/Pgr/Prkcb/Prph/Prrt2/Sept6/Snap91/Syt1/Ush2a	42
CC	GO:0032993	protein-DNA complex	39/2701	186/23407	0.000151526024318988	0.00223594499499834	0.00188930547375441	Cdc45/Cenpa/Gins2/H2afx/Hist1h1a/Hist1h1b/Hist1h1c/Hist1h1d/Hist1h1e/Hist1h1t/Hist1h2af/Hist1h2ah/Hist1h2ak/Hist1h2bb/Hist1h2bh/Hist1h2bk/Hist1h2bm/Hist1h2bp/Hist1h3a/Hist1h3b/Hist1h3c/Hist1h3d/Hist1h3e/Hist1h3f/Hist1h3g/Hist1h3i/Hist1h4b/Hist1h4f/Hist1h4j/Hist1h4k/Hist1h4n/Hist2h3c2/Hist3h2ba/Hypm/Ikzf1/Irf4/Myog/Nfe2/St18	39
CC	GO:0032994	protein-lipid complex	13/2701	37/23407	0.000152105101700567	0.00223594499499834	0.00188930547375441	Apoa4/Apob/Apoc2/Apom/Clu/Gpld1/Lcat/Lipc/Msr1/Pla2g7/Pon1/Saa1/Saa3	13
CC	GO:1902495	transmembrane transporter complex	57/2701	309/23407	0.000228416648293421	0.00327582900479345	0.00276797581500628	Atp1a3/Cacna1a/Cacna1e/Cacna1g/Cacna1h/Cacna1i/Cacna1s/Cacna2d2/Cacng1/Cacng4/Cacng8/Chrna2/Chrna9/Chrnb4/Chrne/Clcn1/Cldn17/Dlg2/Dlgap3/Gabra4/Gabrr2/Glrb/Grin2b/Grin3b/Hcn1/Hcn4/Kcna1/Kcna6/Kcna7/Kcnab2/Kcnc1/Kcnc4/Kcnd1/Kcne3/Kcng3/Kcng4/Kcnj11/Kcnj3/Kcnj5/Kcnma1/Kcns1/Kcnv1/Kcnv2/Lrrc8d/Nlgn1/Pidd1/Ptk2b/Ryr1/Scn11a/Scn2b/Scn4a/Scn4b/Shank1/Shisa8/Shisa9/Trdn/Trpc5	57
CC	GO:0032982	myosin filament	8/2701	17/23407	0.00028838850396875	0.0040374390555625	0.00341151312965539	Mybpc2/Mybpc3/Mybph/Myh1/Myh4/Myh6/Myh8/Obscn	8
CC	GO:0030018	Z disc	29/2701	129/23407	0.000301289278789512	0.00411995571926123	0.00348123719923255	Actn3/Ank1/Casq1/Csrp3/Fhl2/Fhl3/Grin2b/Itgb1bp2/Mybpc1/Mybpc2/Mybpc3/Myh6/Myo18b/Myom2/Myot/Myoz1/Myoz3/Mypn/Neb/Nos1/Obscn/Pdlim4/Prickle4/Ryr1/Slc4a1/Sphkap/Tcap/Ttn/Xirp2	29
CC	GO:0030141	secretory granule	67/2701	383/23407	0.000335313737747399	0.00448101085898796	0.003786317804229	1500015O10Rik/Abca12/Acr/Adam8/Camp/Cd177/Chga/Clca1/Ctsg/Dkkl1/Dmbt1/Elane/Eqtn/Fga/Fgg/Gh/Hyal5/Kcnj11/Klk1/Klk10/Klk11/Klk12/Klk14/Klk4/Klk5/Klk7/Klk8/Klk9/Knl1/Krtdap/Ltf/Moxd1/Mpo/Myo5a/Ngp/Nos1/Olfm4/Oprd1/Pcsk2/Penk/Pla1a/Ppfia3/Rab26/Rab37/Rab3b/Reg3g/Resp18/Selp/Serpini1/Slc11a1/Slc2a3/Spaca1/Spink2/Spink5/Stxbp5l/Syt1/Syt8/Syt9/Tekt3/Tex101/Thbs2/Tnf/Treml1/Trh/Tssk2/Zpbp/Zpbp2	67
CC	GO:1990351	transporter complex	57/2701	316/23407	0.000411777708673	0.00538056205999386	0.00454641119283405	Atp1a3/Cacna1a/Cacna1e/Cacna1g/Cacna1h/Cacna1i/Cacna1s/Cacna2d2/Cacng1/Cacng4/Cacng8/Chrna2/Chrna9/Chrnb4/Chrne/Clcn1/Cldn17/Dlg2/Dlgap3/Gabra4/Gabrr2/Glrb/Grin2b/Grin3b/Hcn1/Hcn4/Kcna1/Kcna6/Kcna7/Kcnab2/Kcnc1/Kcnc4/Kcnd1/Kcne3/Kcng3/Kcng4/Kcnj11/Kcnj3/Kcnj5/Kcnma1/Kcns1/Kcnv1/Kcnv2/Lrrc8d/Nlgn1/Pidd1/Ptk2b/Ryr1/Scn11a/Scn2b/Scn4a/Scn4b/Shank1/Shisa8/Shisa9/Trdn/Trpc5	57
CC	GO:0098889	intrinsic component of presynaptic membrane	28/2701	128/23407	0.000604122702216927	0.00772226410659898	0.00652507815666795	Adra2a/Atp1a3/Atp2b2/Atp2b3/Cacna1a/Cacna1e/Cacna1h/Cadm3/Chrm1/Erbb4/Grin2b/Grm3/Grm7/Grm8/Kcna1/Kcnc1/Kcnc4/Kcnj3/Kcnma1/Marcksl1/Ntng1/Oprd1/Oprm1/P2rx2/P2rx3/P2ry4/Prrt2/Scn11a	28
CC	GO:0099056	integral component of presynaptic membrane	26/2701	116/23407	0.000631783728902418	0.00790401771477918	0.0066786544242316	Adra2a/Atp1a3/Atp2b2/Atp2b3/Cacna1a/Cacna1e/Cacna1h/Cadm3/Chrm1/Erbb4/Grin2b/Grm3/Grm7/Grm8/Kcna1/Kcnc1/Kcnc4/Kcnj3/Kcnma1/Oprd1/Oprm1/P2rx2/P2rx3/P2ry4/Prrt2/Scn11a	26
CC	GO:0061702	inflammasome complex	7/2701	15/23407	0.000748804076853915	0.00917284994146046	0.00775077904111947	Aim2/Casp1/Casp4/Naip2/Naip6/Nlrc4/Nlrp1b	7
CC	GO:0000793	condensed chromosome	40/2701	208/23407	0.000800900345393456	0.00961080414472147	0.00812083701451581	Aurkb/Birc5/Brca1/Bub1/Bub1b/Ccdc36/Ccnb1/Ccnb1ip1/Cdca5/Cenpa/Cenpe/Cenpf/Cenpk/Chek1/Fancd2/Gm7535/H2afx/Hist1h1t/Hmgb2/Incenp/Knl1/Mis18bp1/Mki67/Ncapd2/Ncapg/Ncapg2/Ndc80/Nuf2/Plk1/Rec8/Sgo1/Sgo2a/Ska1/Spdl1/Sycp2/Top2a/Ttn/Xlr4a/Xlr4b/Xlr4c	40
CC	GO:0030057	desmosome	9/2701	24/23407	0.000923118287346208	0.0108558710591914	0.00917288066584021	Cdsn/Dsc1/Dsc2/Dsc3/Dsg1a/Dsg1b/Dsg1c/Dsg3/Pkp1	9
CC	GO:0099240	intrinsic component of synaptic membrane	45/2701	244/23407	0.000987289273440978	0.0113828645643783	0.00961817413961077	Adra2a/Atp1a3/Atp2b2/Atp2b3/Cacna1a/Cacna1e/Cacna1h/Cacng4/Cacng8/Cadm3/Chrm1/Chrna10/Chrna9/Chrne/Dcc/Dlg2/Drd3/Erbb4/Gabra4/Ghsr/Grin2b/Grin3b/Grm3/Grm7/Grm8/Kcna1/Kcnc1/Kcnc4/Kcnj3/Kcnma1/Lrrc4c/Marcksl1/Nlgn1/Ntng1/Oprd1/Oprm1/P2rx2/P2rx3/P2ry4/Plppr4/Prrt2/Scn11a/Shisa9/Slc2a3/Slitrk2	45
CC	GO:0017146	NMDA selective glutamate receptor complex	6/2701	12/23407	0.0011679691651682	0.0132070359445942	0.0111595434404735	Dlgap3/Grin2b/Grin3b/Nlgn1/Ptk2b/Shank1	6
CC	GO:0099699	integral component of synaptic membrane	42/2701	226/23407	0.00122262296160155	0.0135641943664473	0.0114613314374564	Adra2a/Atp1a3/Atp2b2/Atp2b3/Cacna1a/Cacna1e/Cacna1h/Cacng4/Cacng8/Cadm3/Chrm1/Chrna10/Chrna9/Chrne/Dcc/Drd3/Erbb4/Gabra4/Ghsr/Grin2b/Grin3b/Grm3/Grm7/Grm8/Kcna1/Kcnc1/Kcnc4/Kcnj3/Kcnma1/Lrrc4c/Nlgn1/Oprd1/Oprm1/P2rx2/P2rx3/P2ry4/Plppr4/Prrt2/Scn11a/Shisa9/Slc2a3/Slitrk2	42
CC	GO:0008076	voltage-gated potassium channel complex	19/2701	79/23407	0.00134944826754318	0.0146939922465813	0.0124159762627755	Dlg2/Hcn1/Hcn4/Kcna1/Kcna6/Kcna7/Kcnab2/Kcnc1/Kcnc4/Kcnd1/Kcne3/Kcng3/Kcng4/Kcnj3/Kcnj5/Kcnma1/Kcns1/Kcnv1/Kcnv2	19
CC	GO:0099059	integral component of presynaptic active zone membrane	9/2701	26/23407	0.00178096038761076	0.0190400855984568	0.0160882928794694	Adra2a/Atp2b2/Cacna1a/Cacna1h/Grm7/Grm8/Kcnma1/P2rx2/P2ry4	9
CC	GO:0098945	intrinsic component of presynaptic active zone membrane	10/2701	31/23407	0.00184573495383947	0.0193802170153144	0.0163756935754178	Adra2a/Atp2b2/Cacna1a/Cacna1h/Grm7/Grm8/Kcnma1/Ntng1/P2rx2/P2ry4	10
CC	GO:0048787	presynaptic active zone membrane	13/2701	47/23407	0.00199125348454003	0.020541351735255	0.0173568170766924	Adra2a/Atp2b2/Cacna1a/Cacna1h/Dgki/Gm379/Grm7/Grm8/Kcnma1/Ntng1/P2rx2/P2ry4/Snap91	13
CC	GO:0042734	presynaptic membrane	37/2701	198/23407	0.00208488308271147	0.0208920349786946	0.0176531337449764	Ache/Adra2a/Atp1a3/Atp2b2/Atp2b3/Cacna1a/Cacna1e/Cacna1h/Cadm3/Chrm1/Dgki/Erbb4/Fosl1/Gm379/Grin2b/Grm3/Grm6/Grm7/Grm8/Kcna1/Kcnc1/Kcnc4/Kcnj3/Kcnma1/Marcksl1/Ntng1/Oprd1/Oprm1/P2rx2/P2rx3/P2ry4/Pde2a/Prrt2/Rims1/Scn11a/Snap91/Syt1	37
CC	GO:0005791	rough endoplasmic reticulum	21/2701	94/23407	0.00209630963221595	0.0208920349786946	0.0176531337449764	Ache/Aldob/Bglap2/Bglap3/Ccl2/Crhr2/F12/Fga/Grm7/Lin28a/Mpz/Myc/Ncf1/Ngfr/Ntrk2/P2rx3/Pcsk9/Ptgds/Resp18/Slc7a11/Trp63	21
CC	GO:0098687	chromosomal region	51/2701	298/23407	0.0025841737088563	0.0253249023467917	0.0213987717645645	Aurkb/Birc5/Bub1/Bub1b/Ccnb1/Cdca8/Cdt1/Cenpa/Cenpe/Cenpf/Cenph/Cenpi/Cenpk/Cenpm/Cenpn/Cenps/Cenpw/Chek1/Chek2/Dclre1b/Dscc1/Ercc6l/Esco2/H2afx/Hells/Ikzf1/Incenp/Kif2c/Knl1/Knstrn/Kntc1/Mis18bp1/Mki67/Ncapd2/Ncapg/Ndc80/Nuf2/Oip5/Pif1/Piwil2/Plk1/Rec8/Sept6/Sgo1/Sgo2a/Ska1/Spag5/Spdl1/Ttk/Wdhd1/Zwilch	51
CC	GO:0034705	potassium channel complex	20/2701	90/23407	0.00282207748449315	0.0272029764079012	0.0229856871903498	Dlg2/Hcn1/Hcn4/Kcna1/Kcna6/Kcna7/Kcnab2/Kcnc1/Kcnc4/Kcnd1/Kcne3/Kcng3/Kcng4/Kcnj11/Kcnj3/Kcnj5/Kcnma1/Kcns1/Kcnv1/Kcnv2	20
CC	GO:0005871	kinesin complex	14/2701	56/23407	0.00380336391633351	0.0360706126258726	0.0304785699237592	Cenpe/Kif11/Kif14/Kif15/Kif17/Kif18b/Kif20a/Kif20b/Kif21b/Kif23/Kif2c/Kif4/Kif5c/Kifc1	14
CC	GO:0046658	anchored component of plasma membrane	17/2701	74/23407	0.00393955051454919	0.0367691381357924	0.0310688027212568	Art2b/Cd160/Cd2/Cd48/Dlg2/Folr2/Izumo1r/Marcksl1/Nrn1l/Ntng1/Prnd/Prss27/Prss50/Rtn4r/Rtn4rl2/Tex101/Thy1	17
CC	GO:0015629	actin cytoskeleton	76/2701	488/23407	0.00404957115499013	0.0372054349864718	0.0314374602821602	Abcb4/Acta1/Actn3/Actr3b/Adam8/Add2/Aif1/Aif1l/Arc/Bin2/Carmil2/Corin/Coro1a/Crmp1/D7Ertd443e/Espnl/Fermt3/Fgr/Fhl3/Foxa3/Fscn1/Fscn2/Fyb/Gas2l3/Gas7/Gdpd2/Klhl14/Kncn/Kntc1/Lad1/Lmod3/Lpxn/Mybpc1/Mybpc2/Mybpc3/Mybph/Myh1/Myh2/Myh4/Myh6/Myh8/Myl1/Myl3/Myl7/Mylpf/Myo18b/Myo1a/Myo1g/Myo3b/Myo5a/Myom2/Myoz1/Myoz3/Neb/Obscn/Parvg/Pdlim4/Prickle4/Pstpip1/Pvalb/Rac2/Sh2b2/Smtnl1/Stk17b/Tmsb15b2/Tnnc1/T…	76
MF	GO:0034987	immunoglobulin receptor binding	80/2555	143/22727	7.79878194776728e-39	7.87676976724496e-36	6.86292811403521e-36	Clec4d/Fgr/Ighd/Ighe/Ighg1/Ighg2b/Ighg2c/Ighg3/Ighm/Ighv1-12/Ighv1-15/Ighv1-18/Ighv1-37/Ighv1-4/Ighv1-47/Ighv1-5/Ighv1-53/Ighv1-54/Ighv1-59/Ighv1-62-2/Ighv1-63/Ighv1-64/Ighv1-66/Ighv1-67/Ighv1-69/Ighv1-7/Ighv1-74/Ighv1-76/Ighv1-77/Ighv1-80/Ighv1-82/Ighv1-84/Ighv1-9/Ighv10-1/Ighv11-2/Ighv12-3/Ighv14-1/Ighv14-2/Ighv14-3/Ighv14-4/Ighv15-2/Ighv2-2/Ighv2-3/Ighv2-5/Ighv2-6/Ighv2-6-8/Ighv2-9/Ighv3-5/Igh…	80
MF	GO:0003823	antigen binding	94/2555	211/22727	1.07318198190679e-34	5.41956900862929e-32	4.72200072038988e-32	Abo/Cd1d2/Cd48/H2-Aa/H2-M2/H2-Q1/H2-Q7/H2-T3/Ighd/Ighe/Ighg1/Ighg2b/Ighg2c/Ighg3/Ighm/Ighv1-12/Ighv1-15/Ighv1-18/Ighv1-37/Ighv1-4/Ighv1-47/Ighv1-5/Ighv1-53/Ighv1-54/Ighv1-59/Ighv1-62-2/Ighv1-63/Ighv1-64/Ighv1-66/Ighv1-67/Ighv1-69/Ighv1-7/Ighv1-74/Ighv1-76/Ighv1-77/Ighv1-80/Ighv1-82/Ighv1-84/Ighv1-9/Ighv10-1/Ighv11-2/Ighv12-3/Ighv14-1/Ighv14-2/Ighv14-3/Ighv14-4/Ighv15-2/Ighv2-2/Ighv2-3/Ighv2-5/Igh…	94
MF	GO:0004866	endopeptidase inhibitor activity	66/2555	201/22727	2.21143570399787e-16	7.44516687012617e-14	6.48687806506043e-14	A2m/Agt/Bcl2a1d/Birc5/Bst2/C3/Cd109/Col28a1/Csn2/Cst7/Cst9/Csta1/Fetub/Itih3/Itih5/Kng2/Ltf/Naip2/Naip6/Ngf/Ngp/Serpina10/Serpina11/Serpina12/Serpina1a/Serpina1b/Serpina1e/Serpina3c/Serpina3f/Serpina3g/Serpina3i/Serpina3m/Serpina3n/Serpina9/Serpinb10/Serpinb11/Serpinb12/Serpinb13/Serpinb1a/Serpinb1b/Serpinb1c/Serpinb2/Serpinb3a/Serpinb3b/Serpinb3c/Serpinb5/Serpinb7/Serpinb9b/Serpine3/Serpinf2/Ser…	66
MF	GO:0030414	peptidase inhibitor activity	67/2555	212/22727	1.15129749959965e-15	2.90702618648911e-13	2.53285449911922e-13	A2m/Agt/Bcl2a1d/Birc5/Bst2/C3/Cd109/Col28a1/Csn2/Cst7/Cst9/Csta1/Fetub/Itih3/Itih5/Kng2/Ltf/Naip2/Naip6/Ngf/Ngp/Serpina10/Serpina11/Serpina12/Serpina1a/Serpina1b/Serpina1e/Serpina3c/Serpina3f/Serpina3g/Serpina3i/Serpina3m/Serpina3n/Serpina9/Serpinb10/Serpinb11/Serpinb12/Serpinb13/Serpinb1a/Serpinb1b/Serpinb1c/Serpinb2/Serpinb3a/Serpinb3b/Serpinb3c/Serpinb5/Serpinb7/Serpinb9b/Serpine3/Serpinf2/Ser…	67
MF	GO:0061135	endopeptidase regulator activity	66/2555	209/22727	1.96126932671631e-15	3.96176403996695e-13	3.45183401502071e-13	A2m/Agt/Bcl2a1d/Birc5/Bst2/C3/Cd109/Col28a1/Csn2/Cst7/Cst9/Csta1/Fetub/Itih3/Itih5/Kng2/Ltf/Naip2/Naip6/Ngf/Ngp/Serpina10/Serpina11/Serpina12/Serpina1a/Serpina1b/Serpina1e/Serpina3c/Serpina3f/Serpina3g/Serpina3i/Serpina3m/Serpina3n/Serpina9/Serpinb10/Serpinb11/Serpinb12/Serpinb13/Serpinb1a/Serpinb1b/Serpinb1c/Serpinb2/Serpinb3a/Serpinb3b/Serpinb3c/Serpinb5/Serpinb7/Serpinb9b/Serpine3/Serpinf2/Ser…	66
MF	GO:0005125	cytokine activity	66/2555	215/22727	9.18439235407725e-15	1.546039379603e-12	1.34704421193133e-12	2610528A11Rik/6030468B19Rik/Bmp15/Bmp8b/Ccl1/Ccl11/Ccl12/Ccl2/Ccl20/Ccl22/Ccl24/Ccl3/Ccl4/Ccl7/Ccl8/Ccl9/Cd40lg/Clcf1/Cmtm7/Cntf/Ctf2/Cxcl1/Cxcl10/Cxcl13/Cxcl2/Cxcl9/Epo/Gdf1/Gdf11/Gdf15/Gdf2/Gdf3/Gdf6/Gdf7/Grem1/Ifnz/Il10/Il11/Il12a/Il12b/Il17c/Il1f5/Il1f6/Il1f8/Il1f9/Il1rn/Il21/Il24/Il6/Inhba/Lta/Ltb/Mstn/Nodal/Osm/Pglyrp1/Spp1/Timp1/Tnf/Tnfsf11/Tnfsf14/Tnfsf18/Tnfsf4/Tnfsf8/Tnfsf9/Tslp	66
MF	GO:0004867	serine-type endopeptidase inhibitor activity	45/2555	118/22727	2.82535923584584e-14	4.07658975457757e-12	3.5518801822062e-12	A2m/Agt/Cd109/Col28a1/Itih3/Itih5/Serpina10/Serpina11/Serpina12/Serpina1a/Serpina1b/Serpina1e/Serpina3c/Serpina3f/Serpina3g/Serpina3i/Serpina3m/Serpina3n/Serpina9/Serpinb10/Serpinb11/Serpinb12/Serpinb13/Serpinb1a/Serpinb1b/Serpinb1c/Serpinb2/Serpinb3a/Serpinb3b/Serpinb3c/Serpinb5/Serpinb7/Serpinb9b/Serpine3/Serpinf2/Serpini1/Slpi/Spink2/Spink5/Spint3/Tfpi2/Wfdc12/Wfdc13/Wfdc17/Wfikkn2	45
MF	GO:0048018	receptor ligand activity	112/2555	487/22727	7.42023880387485e-14	9.368051489892e-12	8.16226268426233e-12	2610528A11Rik/6030468B19Rik/Adipoq/Adm2/Agt/Bmp15/Bmp8b/Calca/Ccl1/Ccl11/Ccl12/Ccl2/Ccl20/Ccl22/Ccl24/Ccl3/Ccl4/Ccl7/Ccl8/Ccl9/Cd40lg/Clcf1/Cmtm7/Cntf/Colec10/Cort/Crhr2/Ctf2/Cxcl1/Cxcl10/Cxcl13/Cxcl2/Cxcl9/Defb14/Defb4/Defb6/Egf/Epo/Ereg/Fgf13/Fgf23/Gdf1/Gdf11/Gdf15/Gdf2/Gdf3/Gdf6/Gdf7/Gh/Gpha2/Gpnmb/Grem1/Hmgb2/Iapp/Ifnz/Il10/Il11/Il12a/Il12b/Il17c/Il1f5/Il1f6/Il1f8/Il1f9/Il1rn/Il21/Il24/Il6/In…	112
MF	GO:0061134	peptidase regulator activity	68/2555	244/22727	6.43669779928009e-13	7.22340530808099e-11	6.2936600704072e-11	A2m/Agt/Bcl2a1d/Birc5/Bst2/C3/Cd109/Col28a1/Csn2/Cst7/Cst9/Csta1/Fetub/Itih3/Itih5/Kng2/Ltf/Mmp25/Naip2/Naip6/Ngf/Ngp/Serpina10/Serpina11/Serpina12/Serpina1a/Serpina1b/Serpina1e/Serpina3c/Serpina3f/Serpina3g/Serpina3i/Serpina3m/Serpina3n/Serpina9/Serpinb10/Serpinb11/Serpinb12/Serpinb13/Serpinb1a/Serpinb1b/Serpinb1c/Serpinb2/Serpinb3a/Serpinb3b/Serpinb3c/Serpinb5/Serpinb7/Serpinb9b/Serpine3/Serpin…	68
MF	GO:0005126	cytokine receptor binding	77/2555	327/22727	1.82312692943616e-10	1.84135819873053e-08	1.60435169790382e-08	2610528A11Rik/Amh/Bmp15/Bmp8b/Ccl1/Ccl11/Ccl12/Ccl2/Ccl20/Ccl22/Ccl24/Ccl3/Ccl4/Ccl7/Ccl8/Ccl9/Cd40lg/Clcf1/Cntf/Ctf2/Cxcl1/Cxcl10/Cxcl13/Cxcl2/Cxcl9/Defb14/Defb4/Defb6/Epo/Gdf1/Gdf11/Gdf15/Gdf2/Gdf3/Gdf6/Gdf7/Gh/Grem1/Grin2b/Ifnz/Il10/Il11/Il12a/Il12b/Il12rb1/Il1f5/Il1f6/Il1f8/Il1f9/Il1rn/Il21/Il6/Inhba/Lta/Ltb/Mstn/Ngf/Ngfr/Nodal/Ntf3/Ntrk1/Osm/S100a14/Smad2/Stap1/Syk/Tff2/Ticam2/Tlr9/Tnf/Tnfsf…	77
MF	GO:0015267	channel activity	90/2555	437/22727	8.12321686187841e-09	6.83704085874767e-07	5.95702569871084e-07	Ano7/Aqp3/Aqp5/Aqp9/Cacna1a/Cacna1e/Cacna1g/Cacna1h/Cacna1i/Cacna1s/Cacna2d2/Cacng1/Cacng4/Cacng8/Chrna10/Chrna2/Chrna9/Chrnb4/Chrne/Clca1/Clca2/Clca3a1/Clcn1/Cldn17/Gabra4/Gabrr2/Gja10/Gjb2/Gjb4/Gjc3/Gjd3/Glrb/Grin2b/Grin3b/Grm7/Hcn1/Hcn3/Hcn4/Hvcn1/Jph4/Kcna1/Kcna6/Kcna7/Kcnab2/Kcnab3/Kcnc1/Kcnc4/Kcnd1/Kcne3/Kcng3/Kcng4/Kcnj10/Kcnj11/Kcnj3/Kcnj5/Kcnma1/Kcnn4/Kcns1/Kcnt2/Kcnv1/Kcnv2/Lrrc8d/Marck…	90
MF	GO:0022803	passive transmembrane transporter activity	90/2555	437/22727	8.12321686187841e-09	6.83704085874767e-07	5.95702569871084e-07	Ano7/Aqp3/Aqp5/Aqp9/Cacna1a/Cacna1e/Cacna1g/Cacna1h/Cacna1i/Cacna1s/Cacna2d2/Cacng1/Cacng4/Cacng8/Chrna10/Chrna2/Chrna9/Chrnb4/Chrne/Clca1/Clca2/Clca3a1/Clcn1/Cldn17/Gabra4/Gabrr2/Gja10/Gjb2/Gjb4/Gjc3/Gjd3/Glrb/Grin2b/Grin3b/Grm7/Hcn1/Hcn3/Hcn4/Hvcn1/Jph4/Kcna1/Kcna6/Kcna7/Kcnab2/Kcnab3/Kcnc1/Kcnc4/Kcnd1/Kcne3/Kcng3/Kcng4/Kcnj10/Kcnj11/Kcnj3/Kcnj5/Kcnma1/Kcnn4/Kcns1/Kcnt2/Kcnv1/Kcnv2/Lrrc8d/Marck…	90
MF	GO:0022843	voltage-gated cation channel activity	41/2555	143/22727	9.51962024215162e-09	7.02031366619258e-07	6.11670893688066e-07	Cacna1a/Cacna1e/Cacna1g/Cacna1h/Cacna1i/Cacna1s/Cacna2d2/Cacng1/Cacng4/Cacng8/Grin2b/Grm7/Hcn1/Hcn3/Hcn4/Hvcn1/Kcna1/Kcna6/Kcna7/Kcnab2/Kcnab3/Kcnc1/Kcnc4/Kcnd1/Kcne3/Kcng3/Kcng4/Kcnj10/Kcnj11/Kcnj3/Kcnj5/Kcnma1/Kcns1/Kcnt2/Kcnv1/Kcnv2/Marcksl1/Oprm1/Ptk2b/Ryr1/Tmc2	41
MF	GO:0004896	cytokine receptor activity	32/2555	97/22727	9.73112785412833e-09	7.02031366619258e-07	6.11670893688066e-07	Ccr1/Ccr3/Ccr4/Ccr5/Ccr6/Ccr7/Ccr8/Cd4/Csf2rb/Csf2rb2/Csf3r/Cxcr1/Cxcr2/Cxcr3/Cxcr5/Flt3/Il10ra/Il12b/Il12rb1/Il13ra2/Il1r2/Il20ra/Il21r/Il27ra/Il2ra/Il2rb/Il2rg/Il31ra/Il5ra/Il7r/Il9r/Mpl	32
MF	GO:0019955	cytokine binding	38/2555	129/22727	1.45791262700885e-08	9.81661168852627e-07	8.55308741178527e-07	A2m/Ackr1/Ccr1/Ccr3/Ccr4/Ccr5/Ccr6/Ccr7/Ccr8/Cd109/Cd4/Csf3r/Cxcr1/Cxcr2/Cxcr3/Cxcr5/Elane/Grem1/Il10ra/Il12a/Il12b/Il12rb1/Il13ra2/Il1f5/Il1r2/Il1rn/Il20ra/Il27ra/Il2ra/Il2rb/Il2rg/Il31ra/Il5ra/Il9r/Sostdc1/Tcap/Tnfrsf9/Wfikkn2	38
MF	GO:0022838	substrate-specific channel activity	85/2555	413/22727	2.16652918157562e-08	1.36762154586961e-06	1.19159104986659e-06	Ano7/Aqp3/Aqp5/Aqp9/Cacna1a/Cacna1e/Cacna1g/Cacna1h/Cacna1i/Cacna1s/Cacna2d2/Cacng1/Cacng4/Cacng8/Chrna10/Chrna2/Chrna9/Chrnb4/Chrne/Clca1/Clca2/Clca3a1/Clcn1/Cldn17/Gabra4/Gabrr2/Gjd3/Glrb/Grin2b/Grin3b/Grm7/Hcn1/Hcn3/Hcn4/Hvcn1/Jph4/Kcna1/Kcna6/Kcna7/Kcnab2/Kcnab3/Kcnc1/Kcnc4/Kcnd1/Kcne3/Kcng3/Kcng4/Kcnj10/Kcnj11/Kcnj3/Kcnj5/Kcnma1/Kcnn4/Kcns1/Kcnt2/Kcnv1/Kcnv2/Lrrc8d/Marcksl1/Mcoln2/Oprm1/Otop…	85
MF	GO:0004857	enzyme inhibitor activity	80/2555	382/22727	2.53339764716515e-08	1.50513624919812e-06	1.31140584088549e-06	A2m/Agt/Apoc2/Bcl2a1d/Birc5/Bst2/C3/Cd109/Cd55b/Cdkn2a/Col28a1/Csn2/Cst7/Cst9/Csta1/Dgki/Fbxo5/Fetub/Itih3/Itih5/Kng2/Ltf/Mrln/Myoz1/Naip2/Naip6/Ngf/Ngp/Pinlyp/Pkib/Rhoh/Serpina10/Serpina11/Serpina12/Serpina1a/Serpina1b/Serpina1e/Serpina3c/Serpina3f/Serpina3g/Serpina3i/Serpina3m/Serpina3n/Serpina9/Serpinb10/Serpinb11/Serpinb12/Serpinb13/Serpinb1a/Serpinb1b/Serpinb1c/Serpinb2/Serpinb3a/Serpinb3b/S…	80
MF	GO:0005216	ion channel activity	81/2555	401/22727	1.07091616376051e-07	6.00902958554508e-06	5.23559013394027e-06	Ano7/Cacna1a/Cacna1e/Cacna1g/Cacna1h/Cacna1i/Cacna1s/Cacna2d2/Cacng1/Cacng4/Cacng8/Chrna10/Chrna2/Chrna9/Chrnb4/Chrne/Clca1/Clca2/Clca3a1/Clcn1/Cldn17/Gabra4/Gabrr2/Gjd3/Glrb/Grin2b/Grin3b/Grm7/Hcn1/Hcn3/Hcn4/Hvcn1/Jph4/Kcna1/Kcna6/Kcna7/Kcnab2/Kcnab3/Kcnc1/Kcnc4/Kcnd1/Kcne3/Kcng3/Kcng4/Kcnj10/Kcnj11/Kcnj3/Kcnj5/Kcnma1/Kcnn4/Kcns1/Kcnt2/Kcnv1/Kcnv2/Lrrc8d/Marcksl1/Mcoln2/Oprm1/Otop2/Otop3/P2rx2/P…	81
MF	GO:0005261	cation channel activity	66/2555	312/22727	2.79592122654459e-07	1.4862528625316e-05	1.29495298913644e-05	Cacna1a/Cacna1e/Cacna1g/Cacna1h/Cacna1i/Cacna1s/Cacna2d2/Cacng1/Cacng4/Cacng8/Chrna10/Chrna2/Chrna9/Chrnb4/Chrne/Grin2b/Grin3b/Grm7/Hcn1/Hcn3/Hcn4/Hvcn1/Jph4/Kcna1/Kcna6/Kcna7/Kcnab2/Kcnab3/Kcnc1/Kcnc4/Kcnd1/Kcne3/Kcng3/Kcng4/Kcnj10/Kcnj11/Kcnj3/Kcnj5/Kcnma1/Kcnn4/Kcns1/Kcnt2/Kcnv1/Kcnv2/Marcksl1/Mcoln2/Oprm1/Otop2/Otop3/P2rx2/P2rx3/Ptk2b/Ryr1/Scn11a/Scn2b/Scn4a/Scn4b/Slc24a1/Slc40a1/Tmc2/Trpc5/T…	66
MF	GO:0008009	chemokine activity	18/2555	44/22727	4.4351867232857e-07	2.15895498103922e-05	1.88106968645001e-05	2610528A11Rik/Ccl1/Ccl11/Ccl12/Ccl2/Ccl20/Ccl22/Ccl24/Ccl3/Ccl4/Ccl7/Ccl8/Ccl9/Cxcl1/Cxcl10/Cxcl13/Cxcl2/Cxcl9	18
MF	GO:0005244	voltage-gated ion channel activity	46/2555	192/22727	4.70267421612503e-07	2.15895498103922e-05	1.88106968645001e-05	Cacna1a/Cacna1e/Cacna1g/Cacna1h/Cacna1i/Cacna1s/Cacna2d2/Cacng1/Cacng4/Cacng8/Clcn1/Grin2b/Grm7/Hcn1/Hcn3/Hcn4/Hvcn1/Kcna1/Kcna6/Kcna7/Kcnab2/Kcnab3/Kcnc1/Kcnc4/Kcnd1/Kcne3/Kcng3/Kcng4/Kcnj10/Kcnj11/Kcnj3/Kcnj5/Kcnma1/Kcns1/Kcnt2/Kcnv1/Kcnv2/Marcksl1/Oprm1/Ptk2b/Ryr1/Scn11a/Scn2b/Scn4a/Scn4b/Tmc2	46
MF	GO:0022832	voltage-gated channel activity	46/2555	192/22727	4.70267421612503e-07	2.15895498103922e-05	1.88106968645001e-05	Cacna1a/Cacna1e/Cacna1g/Cacna1h/Cacna1i/Cacna1s/Cacna2d2/Cacng1/Cacng4/Cacng8/Clcn1/Grin2b/Grm7/Hcn1/Hcn3/Hcn4/Hvcn1/Kcna1/Kcna6/Kcna7/Kcnab2/Kcnab3/Kcnc1/Kcnc4/Kcnd1/Kcne3/Kcng3/Kcng4/Kcnj10/Kcnj11/Kcnj3/Kcnj5/Kcnma1/Kcns1/Kcnt2/Kcnv1/Kcnv2/Marcksl1/Oprm1/Ptk2b/Ryr1/Scn11a/Scn2b/Scn4a/Scn4b/Tmc2	46
MF	GO:0042379	chemokine receptor binding	23/2555	67/22727	5.0797411633559e-07	2.16737264824156e-05	1.8884038915372e-05	2610528A11Rik/Ccl1/Ccl11/Ccl12/Ccl2/Ccl20/Ccl22/Ccl24/Ccl3/Ccl4/Ccl7/Ccl8/Ccl9/Cxcl1/Cxcl10/Cxcl13/Cxcl2/Cxcl9/Defb14/Defb4/Defb6/S100a14/Tff2	23
MF	GO:0022836	gated channel activity	68/2555	330/22727	5.1501924314651e-07	2.16737264824156e-05	1.8884038915372e-05	Ano7/Cacna1a/Cacna1e/Cacna1g/Cacna1h/Cacna1i/Cacna1s/Cacna2d2/Cacng1/Cacng4/Cacng8/Chrna10/Chrna2/Chrna9/Chrnb4/Chrne/Clca1/Clca2/Clca3a1/Clcn1/Gabra4/Gabrr2/Glrb/Grin2b/Grin3b/Grm7/Hcn1/Hcn3/Hcn4/Hvcn1/Jph4/Kcna1/Kcna6/Kcna7/Kcnab2/Kcnab3/Kcnc1/Kcnc4/Kcnd1/Kcne3/Kcng3/Kcng4/Kcnj10/Kcnj11/Kcnj3/Kcnj5/Kcnma1/Kcnn4/Kcns1/Kcnt2/Kcnv1/Kcnv2/Marcksl1/Mcoln2/Oprm1/P2rx2/P2rx3/Ptk2b/Ryr1/Scn11a/Scn2b/Sc…	68
MF	GO:0022839	ion gated channel activity	66/2555	318/22727	5.75556447363787e-07	2.3252480473497e-05	2.02595869472053e-05	Ano7/Cacna1a/Cacna1e/Cacna1g/Cacna1h/Cacna1i/Cacna1s/Cacna2d2/Cacng1/Cacng4/Cacng8/Chrna10/Chrna2/Chrna9/Chrnb4/Chrne/Clca1/Clca2/Clca3a1/Clcn1/Gabra4/Gabrr2/Glrb/Grin2b/Grin3b/Grm7/Hcn1/Hcn3/Hcn4/Hvcn1/Jph4/Kcna1/Kcna6/Kcna7/Kcnab2/Kcnab3/Kcnc1/Kcnc4/Kcnd1/Kcne3/Kcng3/Kcng4/Kcnj10/Kcnj11/Kcnj3/Kcnj5/Kcnma1/Kcnn4/Kcns1/Kcnt2/Kcnv1/Kcnv2/Marcksl1/Mcoln2/Oprm1/P2rx2/P2rx3/Ptk2b/Ryr1/Scn11a/Scn2b/Sc…	66
MF	GO:0004252	serine-type endopeptidase activity	44/2555	182/22727	6.3391786238679e-07	2.46252708081022e-05	2.14556814961683e-05	Acr/Cfb/Cfd/Corin/Ctsg/Elane/F10/F12/F2/F9/Fap/Gzmk/Gzmm/Klk1/Klk11/Klk14/Klk4/Klk5/Klk7/Klk8/Ltf/Mcpt4/Mcpt8/Mmp8/Mmp9/Pcsk2/Pcsk9/Plg/Proc/Prss27/Prss30/Prss33/Prss35/Prss50/Prss54/Rhbdl2/Tmprss11a/Tmprss11b/Tmprss11d/Tmprss11e/Tmprss11f/Tmprss11g/Tmprss13/Tpsb2	44
MF	GO:0017171	serine hydrolase activity	47/2555	209/22727	2.41346229578531e-06	9.02813673608578e-05	7.86609933441137e-05	Aadac/Ache/Acr/Cfb/Cfd/Corin/Ctsg/Elane/F10/F12/F2/F9/Fap/Gzmk/Gzmm/Klk1/Klk11/Klk12/Klk14/Klk4/Klk5/Klk7/Klk8/Ltf/Mcpt4/Mcpt8/Mmp8/Mmp9/Pcsk2/Pcsk9/Plg/Proc/Prss27/Prss30/Prss33/Prss35/Prss50/Prss54/Rhbdl2/Tmprss11a/Tmprss11b/Tmprss11d/Tmprss11e/Tmprss11f/Tmprss11g/Tmprss13/Tpsb2	47
MF	GO:0019957	C-C chemokine binding	12/2555	25/22727	5.04732600862351e-06	0.000182064259596777	0.00015863024598531	Ackr1/Ccr1/Ccr3/Ccr4/Ccr5/Ccr6/Ccr7/Ccr8/Cxcr1/Cxcr2/Cxcr3/Cxcr5	12
MF	GO:0008236	serine-type peptidase activity	45/2555	204/22727	6.68861883237533e-06	0.000232948448989623	0.000202964985258286	Acr/Cfb/Cfd/Corin/Ctsg/Elane/F10/F12/F2/F9/Fap/Gzmk/Gzmm/Klk1/Klk11/Klk12/Klk14/Klk4/Klk5/Klk7/Klk8/Ltf/Mcpt4/Mcpt8/Mmp8/Mmp9/Pcsk2/Pcsk9/Plg/Proc/Prss27/Prss30/Prss33/Prss35/Prss50/Prss54/Rhbdl2/Tmprss11a/Tmprss11b/Tmprss11d/Tmprss11e/Tmprss11f/Tmprss11g/Tmprss13/Tpsb2	45
MF	GO:0047498	calcium-dependent phospholipase A2 activity	9/2555	15/22727	7.50548397027854e-06	0.000252684626999378	0.000220160863128171	Gm28042/Pla2g2c/Pla2g2d/Pla2g2f/Pla2g4b/Pla2g4c/Pla2g4d/Pla2g4e/Pla2g5	9
MF	GO:0046873	metal ion transmembrane transporter activity	77/2555	427/22727	1.85626582618127e-05	0.000604783382078415	0.000526939976464362	Atp1a3/Atp2a1/Atp2b2/Atp2b3/Cacna1a/Cacna1e/Cacna1g/Cacna1h/Cacna1i/Cacna1s/Cacna2d2/Cacng1/Cacng4/Cacng8/Gm14085/Gm5134/Grin2b/Grin3b/Grm7/Hcn1/Hcn3/Hcn4/Jph4/Kcna1/Kcna6/Kcna7/Kcnab2/Kcnab3/Kcnc1/Kcnc4/Kcnd1/Kcne3/Kcng3/Kcng4/Kcnj10/Kcnj11/Kcnj3/Kcnj5/Kcnma1/Kcnn4/Kcns1/Kcnt2/Kcnv1/Kcnv2/Marcksl1/Mcoln2/Nipal4/Oprm1/Ryr1/Scn11a/Scn2b/Scn4a/Scn4b/Slc11a1/Slc12a8/Slc13a1/Slc13a5/Slc24a1/Slc28a2/S…	77
MF	GO:0019956	chemokine binding	13/2555	32/22727	1.94905071655472e-05	0.000615169132412582	0.000535988947052547	A2m/Ackr1/Ccr1/Ccr3/Ccr4/Ccr5/Ccr6/Ccr7/Ccr8/Cxcr1/Cxcr2/Cxcr3/Cxcr5	13
MF	GO:0016493	C-C chemokine receptor activity	11/2555	24/22727	2.18708034529256e-05	0.000668827776517023	0.000582741033004931	Ccr1/Ccr3/Ccr4/Ccr5/Ccr6/Ccr7/Ccr8/Cxcr1/Cxcr2/Cxcr3/Cxcr5	11
MF	GO:0048020	CCR chemokine receptor binding	16/2555	46/22727	2.25149944570087e-05	0.000668827776517023	0.000582741033004931	Ccl1/Ccl11/Ccl12/Ccl2/Ccl20/Ccl22/Ccl24/Ccl3/Ccl4/Ccl7/Ccl8/Ccl9/Cxcl13/Defb14/Defb4/Defb6	16
MF	GO:0001637	G protein-coupled chemoattractant receptor activity	11/2555	25/22727	3.5089250016306e-05	0.00098444840323525	0.000857737222620812	Ccr1/Ccr3/Ccr4/Ccr5/Ccr6/Ccr7/Ccr8/Cxcr1/Cxcr2/Cxcr3/Cxcr5	11
MF	GO:0004950	chemokine receptor activity	11/2555	25/22727	3.5089250016306e-05	0.00098444840323525	0.000857737222620812	Ccr1/Ccr3/Ccr4/Ccr5/Ccr6/Ccr7/Ccr8/Cxcr1/Cxcr2/Cxcr3/Cxcr5	11
MF	GO:0005249	voltage-gated potassium channel activity	23/2555	85/22727	4.44590030563938e-05	0.00121361062397183	0.00105740331593585	Hcn1/Hcn3/Hcn4/Kcna1/Kcna6/Kcna7/Kcnab2/Kcnab3/Kcnc1/Kcnc4/Kcnd1/Kcne3/Kcng3/Kcng4/Kcnj10/Kcnj11/Kcnj3/Kcnj5/Kcnma1/Kcns1/Kcnt2/Kcnv1/Kcnv2	23
MF	GO:0019865	immunoglobulin binding	10/2555	22/22727	5.69736066356494e-05	0.00151429849215805	0.00131938878524662	Cd4/Fcamr/Fcer1g/Fcer2a/Fcgr1/Fcgr2b/Fcgr4/Jchain/Lgals3/Ms4a1	10
MF	GO:0016298	lipase activity	29/2555	122/22727	6.76460044838861e-05	0.0017518580648391	0.00152637138322615	Aadac/Ccr1/Ces1b/Ces1g/Ces1h/Gm28042/Gpld1/Hmox1/Lcat/Lipc/Lipk/Lipm/Lipn/Pla1a/Pla2g2c/Pla2g2d/Pla2g2f/Pla2g4b/Pla2g4c/Pla2g4d/Pla2g4e/Pla2g5/Pla2g7/Plcg2/Plcl2/Pld4/Pnpla1/Pnpla3/Smpd3	29
MF	GO:0004623	phospholipase A2 activity	12/2555	31/22727	7.17382833913284e-05	0.00181139165563104	0.00157824223460922	Gm28042/Lcat/Pla2g2c/Pla2g2d/Pla2g2f/Pla2g4b/Pla2g4c/Pla2g4d/Pla2g4e/Pla2g5/Pla2g7/Pnpla3	12
MF	GO:0004869	cysteine-type endopeptidase inhibitor activity	20/2555	71/22727	7.41011081919549e-05	0.00182541754326523	0.00159046280997367	Bcl2a1d/Birc5/Csn2/Cst7/Cst9/Csta1/Fetub/Kng2/Ltf/Naip2/Naip6/Ngp/Serpina3g/Serpinb13/Serpinb3b/Spock1/Stfa2/Stfa2l1/Tnfaip8/Tnfsf14	20
MF	GO:0005543	phospholipid binding	73/2555	418/22727	8.77428744163762e-05	0.00211000721810809	0.00183842213062883	Adap1/Aldob/Alox15/Apoa4/Apob/Apom/Bdh1/Bin2/Btk/Carmil2/Cd300a/Ckmt2/Clvs1/Commd1/Cpne4/Cpne5/Cpne7/Dab1/Dennd1c/Doc2b/Dok7/F10/Fcho1/Gltpd2/Gm28042/Gpr119/Gsdma/Gsdmc/Havcr1/Hcn1/Jchain/Mreg/Myo1g/Ncf1/Ncf4/Nr5a2/Obscn/Otc/P2rx2/Pacsin1/Pla2g2c/Pla2g2d/Pla2g2f/Pla2g4b/Pla2g4c/Pla2g4d/Pla2g4e/Pla2g5/Pla2g7/Plek/Pnpla3/Pon1/Psd2/Ptafr/Racgap1/Rasal1/Rasgrp1/Rubcnl/Sdcbp2/Snap91/Snx20/Snx31/Snx8/S…	73
MF	GO:0005539	glycosaminoglycan binding	42/2555	208/22727	0.000116485730662852	0.00273606018533677	0.00238389402286768	2300002M23Rik/Acan/Aoc1/Apob/Ccl2/Ccl7/Ccl8/Col25a1/Ctsg/Cxcl10/Cxcl13/Elane/F2/Gpnmb/Hapln1/Hist1h1a/Hmmr/Itgam/Jchain/Lipc/Ltf/Mmp7/Mpo/Mstn/Ncan/Nell1/Pglyrp1/Pglyrp2/Pglyrp3/Pla2g2d/Pla2g5/Ptprc/Reg3g/Rtn4r/Saa1/Selp/Serpina10/Sost/Thbs2/Thbs4/Tpsb2/Trem2	42
MF	GO:0001228	DNA-binding transcription activator activity, RNA polymerase II-specific	74/2555	432/22727	0.000147163094122501	0.0033780619332665	0.00294326188245002	Alx1/Alx4/Barhl1/Barx2/Bcl11b/Cebpe/Creb3l3/Cys1/Dlx3/Dlx5/Eaf2/Ebf1/Ebf3/Egr2/Fosl1/Foxi1/Foxn1/Gbx1/Gbx2/Grhl3/Hand2/Hmga2/Hoxc4/Hoxd8/Ikzf3/Irf4/Isl1/Klf1/Mafb/Mef2b/Mef2c/Mesp1/Mkx/Mybl1/Mybl2/Myc/Myf6/Myod1/Myog/Myt1l/Nanog/Nfatc2/Npas4/Nr1h4/Nr1i2/Nr1i3/Nr5a2/Osr2/Otx1/Ovol1/Ovol3/Pax5/Pax9/Pgr/Pitx1/Pitx2/Pou2f2/Rorb/Smad2/Sox10/Sox8/Sox9/Spi1/Spib/Spic/St18/Stat4/Tead1/Tfap2a/Tfap2c/Trp63…	74
MF	GO:0001664	G protein-coupled receptor binding	54/2555	293/22727	0.000174880500035083	0.00392509566745407	0.00341988533401939	2610528A11Rik/Adra2a/Agt/Atp1a3/C3/Calca/Ccl1/Ccl11/Ccl12/Ccl2/Ccl20/Ccl22/Ccl24/Ccl3/Ccl4/Ccl7/Ccl8/Ccl9/Cort/Cxcl1/Cxcl10/Cxcl13/Cxcl2/Cxcl9/Defb14/Defb4/Defb6/Drd3/Fcgr1/Fcnb/Gna15/Gnat1/Gnat2/Gpha2/Grin2b/Marco/Mrap2/Nmu/Npy/Penk/Prok2/Ptger1/Reep2/Rln3/S100a14/Saa1/Shank1/Tff2/Wnt10a/Wnt16/Wnt3/Wnt6/Wnt7b/Wnt9b	54
MF	GO:0005245	voltage-gated calcium channel activity	15/2555	50/22727	0.000269412899827388	0.00591537019186221	0.00515398590974133	Cacna1a/Cacna1e/Cacna1g/Cacna1h/Cacna1i/Cacna1s/Cacna2d2/Cacng1/Cacng4/Cacng8/Grm7/Marcksl1/Oprm1/Ryr1/Tmc2	15
MF	GO:0005149	interleukin-1 receptor binding	8/2555	18/22727	0.000389738068676729	0.00837522232688289	0.00729722341352173	Grin2b/Il1f5/Il1f6/Il1f8/Il1f9/Il1rn/Ticam2/Tlr9	8
MF	GO:0099516	ion antiporter activity	15/2555	52/22727	0.00043173223069458	0.00902646834440628	0.00786464568621537	Atp1a3/Slc11a1/Slc22a4/Slc24a1/Slc26a1/Slc26a3/Slc26a4/Slc26a8/Slc37a2/Slc4a1/Slc4a8/Slc4a9/Slc9a3/Slc9a7/Slc9c1	15
MF	GO:0005070	SH3/SH2 adaptor activity	10/2555	27/22727	0.000437917771164265	0.00902646834440628	0.00786464568621537	Blnk/Cd28/Hsh2d/Khdrbs2/Lat/Sh2b2/Sh2d1a/Sh2d2a/Sh3bp2/Stap1	10
MF	GO:0008201	heparin binding	32/2555	155/22727	0.00047674785458011	0.00961366571254866	0.0083762631950919	2300002M23Rik/Aoc1/Apob/Ccl2/Ccl7/Ccl8/Col25a1/Ctsg/Cxcl10/Cxcl13/Elane/F2/Gpnmb/Hist1h1a/Itgam/Lipc/Ltf/Mmp7/Mpo/Mstn/Nell1/Pla2g2d/Pla2g5/Ptprc/Rtn4r/Saa1/Selp/Serpina10/Sost/Thbs2/Thbs4/Tpsb2	32
MF	GO:0043394	proteoglycan binding	12/2555	37/22727	0.000494961006982703	0.00961366571254866	0.0083762631950919	Atp1a3/Ctsb/Ctsk/Ctss/Fst/Gpnmb/Grem1/Hpse/Itgam/Lipc/Pla2g2d/Ptprc	12
MF	GO:0051393	alpha-actinin binding	12/2555	37/22727	0.000494961006982703	0.00961366571254866	0.0083762631950919	D7Ertd443e/Mybpc1/Mybpc2/Mybpc3/Myom2/Myot/Mypn/Nphs1/Pdlim4/Prickle4/Ttn/Xirp2	12
MF	GO:0005544	calcium-dependent phospholipid binding	15/2555	53/22727	0.000540284316032746	0.0102959841357184	0.00897075845488333	Cpne4/Cpne5/Cpne7/Doc2b/Gm28042/Pla2g4b/Pla2g4c/Pla2g4d/Pla2g4e/Syt1/Syt10/Syt13/Syt8/Syt9/Sytl3	15
MF	GO:0015085	calcium ion transmembrane transporter activity	29/2555	137/22727	0.000560333307510596	0.0104803081589945	0.00913135760387638	Atp2a1/Atp2b2/Atp2b3/Cacna1a/Cacna1e/Cacna1g/Cacna1h/Cacna1i/Cacna1s/Cacna2d2/Cacng1/Cacng4/Cacng8/Grin2b/Grin3b/Grm7/Jph4/Marcksl1/Mcoln2/Oprm1/Ryr1/Slc24a1/Tmc2/Trpc5/Trpm1/Trpm2/Trpv3/Trpv4/Trpv5	29
MF	GO:0042805	actinin binding	14/2555	48/22727	0.00058748898777012	0.0107884341390513	0.00939982380432191	Csrp3/D7Ertd443e/Mybpc1/Mybpc2/Mybpc3/Myom2/Myot/Mypn/Nphs1/Pdlim4/Prickle4/Trpc5/Ttn/Xirp2	14
MF	GO:0004620	phospholipase activity	21/2555	88/22727	0.00061282026171257	0.0110526511487446	0.00963003268405467	Ccr1/Gm28042/Gpld1/Hmox1/Lcat/Lipc/Pla1a/Pla2g2c/Pla2g2d/Pla2g2f/Pla2g4b/Pla2g4c/Pla2g4d/Pla2g4e/Pla2g5/Pla2g7/Plcg2/Plcl2/Pld4/Pnpla3/Smpd3	21
MF	GO:0016755	transferase activity, transferring amino-acyl groups	7/2555	15/22727	0.00063795826961023	0.0113041728474795	0.00984918030275443	Epb42/F13a1/Ggt1/Tgm1/Tgm3/Tgm4/Tgm5	7
MF	GO:0005262	calcium channel activity	26/2555	120/22727	0.000731282697466038	0.0127344055938051	0.0110953236856916	Cacna1a/Cacna1e/Cacna1g/Cacna1h/Cacna1i/Cacna1s/Cacna2d2/Cacng1/Cacng4/Cacng8/Grin2b/Grin3b/Grm7/Jph4/Marcksl1/Mcoln2/Oprm1/Ryr1/Slc24a1/Tmc2/Trpc5/Trpm1/Trpm2/Trpv3/Trpv4/Trpv5	26
MF	GO:0031492	nucleosomal DNA binding	9/2555	24/22727	0.000762193505202023	0.0128504970156185	0.0111964726472716	Cenpa/Hist1h1a/Hist1h1b/Hist1h1c/Hist1h1d/Hist1h1e/Hist1h1t/Hist1h3b/Hist1h3g	9
MF	GO:0008083	growth factor activity	30/2555	146/22727	0.000763395862313973	0.0128504970156185	0.0111964726472716	Bmp15/Bmp8b/Cntf/Cxcl1/Egf/Ereg/Fgf13/Fgf23/Gdf11/Gdf15/Gdf2/Gdf3/Gdf6/Gdf7/Gh/Il11/Il12a/Il12b/Il6/Inhba/Mstn/Ngf/Nodal/Nrtn/Ntf3/Osm/Pdgfc/Pspn/Thbs4/Timp1	30
MF	GO:0042169	SH2 domain binding	12/2555	39/22727	0.000843979964517633	0.0139740944944723	0.0121754486684511	Dab1/Khdrbs2/Lat2/Lax1/Lck/Ptpn6/Shcbp1/Siglecg/Skap1/Snap91/Syk/Trpv4	12
MF	GO:0001614	purinergic nucleotide receptor activity	8/2555	20/22727	0.000912603105429485	0.0146306212140283	0.0127474719488563	Gpr171/Gpr87/Hcar2/P2rx2/P2rx3/P2ry10/P2ry4/Ptafr	8
MF	GO:0016502	nucleotide receptor activity	8/2555	20/22727	0.000912603105429485	0.0146306212140283	0.0127474719488563	Gpr171/Gpr87/Hcar2/P2rx2/P2rx3/P2ry10/P2ry4/Ptafr	8
MF	GO:0004715	non-membrane spanning protein tyrosine kinase activity	13/2555	45/22727	0.00100880672242585	0.0159185556865969	0.013869632677431	Blk/Btk/Fgr/Itk/Lck/Matk/Melk/Ptk2b/Ptk6/Syk/Tec/Txk/Zap70	13
MF	GO:0048019	receptor antagonist activity	7/2555	16/22727	0.00102446150458297	0.0159185556865969	0.013869632677431	Adh7/Dkk2/Dkkl1/Fst/Il1f5/Il1rn/Wfikkn2	7
MF	GO:0042056	chemoattractant activity	12/2555	40/22727	0.00108375406620754	0.0165847213162063	0.0144500542161006	Colec10/Cxcl10/Defb14/Defb4/Defb6/Hmgb2/Lgals3/Ntf3/S100a7a/Saa1/Saa3/Wnt7b	12
MF	GO:0003779	actin binding	69/2555	426/22727	0.00117257431489022	0.0176761202692406	0.01540097607617	Actn3/Actr3b/Add2/Aif1/Aif1l/Arc/Ccr5/Coro1a/Coro2a/Cotl1/Csrp3/Diaph3/Espnl/Fhl3/Fmnl1/Fscn1/Fscn2/Fscn3/Gas2l3/Gas7/Gcsam/Hcls1/Kcnma1/Lmod3/Lsp1/Marcksl1/Mefv/Mybpc1/Mybpc2/Mybpc3/Myh1/Myh4/Myh6/Myh8/Myl3/Myo1a/Myo1g/Myo3b/Myo5a/Myom2/Myot/Myoz1/Myoz3/Mypn/Neb/Parvg/Pdlim4/Pfn4/Prickle4/Pstpip1/S100a4/Scin/Slc4a1/Sntg1/Tagln3/Tmsb15b2/Tnnc1/Tnnc2/Tnni2/Tnni3/Tnnt2/Tnnt3/Tns4/Trpc5/Trpv4/Ttn/Wa…	69
MF	GO:0004175	endopeptidase activity	71/2555	442/22727	0.00125950357991749	0.0187073325840686	0.0162994580930499	Acr/Adam11/Adam18/Adam1b/Adam5/Adam8/Adamts4/Asprv1/Capn12/Capn13/Capn9/Casp1/Casp14/Casp4/Cfb/Cfd/Corin/Ctsb/Ctse/Ctsg/Ctsk/Ctss/Elane/Espl1/F10/F12/F2/F9/Fap/Gzmk/Gzmm/Jmjd7/Kel/Klk1/Klk11/Klk14/Klk4/Klk5/Klk7/Klk8/Ltf/Mcpt4/Mcpt8/Mmp12/Mmp13/Mmp25/Mmp7/Mmp8/Mmp9/Pcsk2/Pcsk9/Pidd1/Plg/Proc/Prss27/Prss30/Prss33/Prss35/Prss50/Prss54/Rhbdl2/Sppl2c/Tll2/Tmprss11a/Tmprss11b/Tmprss11d/Tmprss11e/Tmprs…	71
MF	GO:0051371	muscle alpha-actinin binding	8/2555	21/22727	0.00132991767728164	0.0194669109283255	0.0169612689276499	Mybpc1/Mybpc2/Mybpc3/Myom2/Mypn/Pdlim4/Prickle4/Ttn	8
MF	GO:0030547	receptor inhibitor activity	9/2555	26/22727	0.0014788891960153	0.0213382583996494	0.0185917498927638	Adh7/Clec12b/Dkk2/Dkkl1/Fst/Il1f5/Il1rn/Pcsk9/Wfikkn2	9
MF	GO:0030246	carbohydrate binding	47/2555	270/22727	0.00156090598419433	0.0222044372399475	0.019346440367479	Acan/Acr/Aldob/Asgr1/Cd209c/Cd209e/Cd22/Cd33/Cd69/Cd72/Chil3/Chodl/Clec12b/Clec2e/Clec2g/Clec2i/Clec4a2/Clec4d/Clec4f/Clec4g/Clec5a/Colec10/Egln3/Enpp1/Fcer2a/Fcna/Fcnb/Galnt12/Galnt16/Galnt6/Hk3/Itln1/Klra2/Klrb1a/Klrg1/Lgals3/Lgals7/Ncan/Prg2/Prg4/Reg3g/Sele/Sell/Selp/Siglec1/Siglecg/Slc2a3	47
MF	GO:0005160	transforming growth factor beta receptor binding	14/2555	53/22727	0.00170917751746293	0.0239759623977439	0.020889947435658	Amh/Bmp15/Bmp8b/Gdf1/Gdf11/Gdf15/Gdf2/Gdf3/Gdf6/Gdf7/Inhba/Mstn/Nodal/Smad2	14
MF	GO:0031406	carboxylic acid binding	38/2555	208/22727	0.00174437408973361	0.024134490830561	0.0210280712187066	2300002M23Rik/Acan/Adipoq/Agxt/Alox5ap/Casr/Cd22/Crabp2/Cyp26b1/Egln3/Fabp5/Fabp7/Fcnb/Ffar1/Fmo3/Folr2/Ftcd/Gad1/Gldc/Glrb/Grin2b/Grin3b/Grm7/Hapln1/Hmmr/Ncan/Nr1h4/Otc/Padi4/Pck1/Ptgds/Rtn4r/S100a8/S100a9/Sele/Selp/Tat/Ugt1a1	38
MF	GO:0043177	organic acid binding	40/2555	223/22727	0.00191068640992179	0.0260782874867703	0.0227216762260969	2300002M23Rik/Acan/Adipoq/Agxt/Alox5ap/Casr/Cd22/Crabp2/Cyp26b1/Egln3/Fabp5/Fabp7/Fcnb/Ffar1/Fmo3/Folr2/Ftcd/Gad1/Gldc/Glrb/Grin2b/Grin3b/Grm7/Hapln1/Hbb-bt/Hbq1b/Hmmr/Ncan/Nr1h4/Otc/Padi4/Pck1/Ptgds/Rtn4r/S100a8/S100a9/Sele/Selp/Tat/Ugt1a1	40
MF	GO:0015079	potassium ion transmembrane transporter activity	30/2555	157/22727	0.00252007805984768	0.0339370512059488	0.0295689159022128	Atp1a3/Hcn1/Hcn3/Hcn4/Kcna1/Kcna6/Kcna7/Kcnab2/Kcnab3/Kcnc1/Kcnc4/Kcnd1/Kcne3/Kcng3/Kcng4/Kcnj10/Kcnj11/Kcnj3/Kcnj5/Kcnma1/Kcnn4/Kcns1/Kcnt2/Kcnv1/Kcnv2/Slc12a8/Slc24a1/Slc9a3/Slc9a7/Slc9c1	30
MF	GO:0005164	tumor necrosis factor receptor binding	10/2555	33/22727	0.00255783932878931	0.0339923384483843	0.0296170869649289	Cd40lg/Lta/Ltb/Tnf/Tnfsf11/Tnfsf14/Tnfsf18/Tnfsf4/Tnfsf8/Tnfsf9	10
MF	GO:0008191	metalloendopeptidase inhibitor activity	6/2555	14/22727	0.00270424186459671	0.0354712244576971	0.0309056213096767	Bst2/Fetub/Ngf/Spock1/Timp1/Wfikkn2	6
MF	GO:0003774	motor activity	26/2555	131/22727	0.00275166883166777	0.0356305835895442	0.031044468870098	Cenpe/Dnah14/Dnah8/Gpr88/Kif11/Kif14/Kif15/Kif17/Kif18b/Kif20a/Kif20b/Kif21b/Kif23/Kif2c/Kif4/Kif5c/Kifc1/Myh1/Myh4/Myh6/Myh8/Myl3/Myo1a/Myo1g/Myo3b/Myo5a	26
MF	GO:0015106	bicarbonate transmembrane transporter activity	7/2555	19/22727	0.00332994034600269	0.042040496868284	0.0366293438060296	Slc26a1/Slc26a3/Slc26a4/Slc26a8/Slc4a1/Slc4a8/Slc4a9	7
MF	GO:0043395	heparan sulfate proteoglycan binding	7/2555	19/22727	0.00332994034600269	0.042040496868284	0.0366293438060296	Atp1a3/Fst/Grem1/Itgam/Lipc/Pla2g2d/Ptprc	7
MF	GO:0015297	antiporter activity	17/2555	75/22727	0.0034835944201853	0.0434374119060143	0.0378464578983095	Atp1a3/Slc11a1/Slc22a4/Slc24a1/Slc26a1/Slc26a3/Slc26a4/Slc26a8/Slc35d3/Slc37a2/Slc4a1/Slc4a8/Slc4a9/Slc9a3/Slc9a7/Slc9b1/Slc9c1	17
MF	GO:0005267	potassium channel activity	24/2555	121/22727	0.00394685212502264	0.0486136664179617	0.0423564618295112	Hcn1/Hcn3/Hcn4/Kcna1/Kcna6/Kcna7/Kcnab2/Kcnab3/Kcnc1/Kcnc4/Kcnd1/Kcne3/Kcng3/Kcng4/Kcnj10/Kcnj11/Kcnj3/Kcnj5/Kcnma1/Kcnn4/Kcns1/Kcnt2/Kcnv1/Kcnv2	24
MF	GO:0042834	peptidoglycan binding	6/2555	15/22727	0.00408176426125436	0.0496696614923723	0.0432765367458293	Jchain/Pglyrp1/Pglyrp2/Pglyrp3/Reg3g/Trem2	6
