# Supplementary material for: Transcriptome-Wide m6A Methylome and m6A-Modified Gene Analysis in Asthma
Source: Front Cell Dev Biol. 2022 May 30;10:799459. doi: 10.3389/fcell.2022.799459 (PMC9197130; doi:10.3389/fcell.2022.799459)
Supplement: Supplementary file 5 [file Table3.XLS]

ID	Description	GeneRatio	BgRatio	pvalue	p.adjust	qvalue	geneID	Count
mmu05168	Herpes simplex virus 1 infection	317/4339	458/8914	5.81126897771967e-20	1.87703987980345e-17	9.72622913113081e-18	100041677/100043772/100233208/100416706/101095/101197/101604/101835/104348/104349/106759/108067/108168395/108802/110557/110558/112415/11652/11783/11796/11797/12015/12018/12043/12048/12122/12317/12370/12702/13163/13665/13666/13667/13685/14082/14102/14103/142980/14827/14990/15007/15015/15024/15039/15042/15139/15161/15467/15975/15976/15979/15980/16150/16179/16391/16402/16416/16451/16452/16992/170763…	317
mmu04360	Axon guidance	139/4339	181/8914	4.86005366684371e-15	7.84898667195259e-13	4.06709754225342e-13	107449/108058/108151/110157/11350/117600/117606/11848/11854/12167/12168/12322/12323/12325/12631/12767/13636/13637/13638/13639/13640/13641/13642/13643/13800/13836/13837/13838/13839/13841/13844/13845/13846/13848/140570/14083/14159/14270/14365/14677/14678/14679/15461/16202/16412/16653/16728/16886/171171/17295/17973/17974/18007/18019/18021/18186/18208/18706/18707/18708/18710/18750/18762/18803/18844/1…	139
mmu04015	Rap1 signaling pathway	159/4339	214/8914	9.56658412108148e-15	1.03000222370311e-12	5.33714693070862e-13	101540/104110/104111/106952/107746/109880/109905/110157/110351/11512/11513/11514/11515/11540/11541/11600/11601/11652/11848/12314/12315/12387/12388/12550/12801/12927/12928/12929/12977/12978/13636/13637/13638/13639/13640/13645/13649/13800/13836/14062/14065/14164/14165/14172/14173/14178/14180/14182/14183/14184/14254/14257/14293/14677/14678/14679/14681/14682/14683/14745/14810/14811/14812/14924/15234/…	159
mmu04390	Hippo signaling pathway	122/4339	157/8914	5.0511216936414e-14	4.07878076761543e-12	2.11349565602364e-12	101543/103583/104318/105782/11789/11796/11797/11799/11839/12005/12006/12156/12159/12160/12161/12166/12167/12168/12234/12387/12443/12444/12550/12695/13383/13385/13542/13544/14164/14219/14362/14365/14366/14367/14368/14369/14370/14563/14633/15901/15902/16415/16475/16798/16842/170770/170788/17125/17126/17127/17128/17131/17869/18016/18759/18762/18787/19052/20583/20674/209456/211652/21414/21415/21416/2…	122
mmu04010	MAPK signaling pathway	199/4339	294/8914	1.70064759924415e-11	1.09861834911172e-09	5.69269406904885e-10	102626/109689/109880/109905/110157/110651/11600/11601/11652/11839/11909/12064/12286/12287/12288/12289/12290/12292/12293/12295/12296/12297/12299/12475/12928/12929/12977/12978/13163/13197/13198/13636/13637/13638/13639/13640/13645/13649/13712/13714/13836/13866/13867/14013/14102/14103/14164/14165/14172/14173/14178/14180/14182/14183/14184/14254/14255/14256/14257/14281/14673/14784/15234/15370/15461/154…	199
mmu04151	PI3K-Akt signaling pathway	233/4339	359/8914	1.92776200565165e-10	9.1884710364623e-09	4.76117612774158e-09	104099/104709/105787/109333/109700/110157/11600/11601/11652/11839/11909/12015/12043/12048/12064/12189/12443/12444/12539/12567/12571/12575/12576/12669/12826/12827/12828/12829/12830/12833/12834/12835/12842/12843/12912/12913/12977/12978/12986/13636/13637/13638/13639/13640/13645/13649/13684/13685/13836/13856/13866/13867/14062/14083/14103/14164/14165/14172/14173/14178/14180/14182/14183/14184/14254/142…	233
mmu05224	Breast cancer	109/4339	147/8914	1.99130951254601e-10	9.1884710364623e-09	4.76117612774158e-09	109880/110157/11652/11789/12005/12006/12018/12189/12190/12387/12443/12567/12571/12575/13197/13388/13542/13544/13555/13557/13645/13649/13866/13982/13983/14164/14165/14172/14173/14178/14180/14182/14257/14281/14296/14362/14365/14366/14367/14368/14369/14370/14784/15205/15213/15214/15461/16000/16001/16449/16450/16476/16653/16842/16973/16974/17869/17873/17977/17979/18128/18129/18131/18132/18667/18706/1…	109
mmu05205	Proteoglycans in cancer	143/4339	205/8914	5.16513706481354e-10	2.08542408991847e-08	1.08060104382283e-08	108058/109676/109880/110157/11652/11733/11735/11848/12322/12323/12325/12387/12389/12391/12402/12443/12505/12575/12842/12843/13043/13649/13712/13866/13867/13982/14000/14083/14102/14103/14173/14182/14362/14365/14366/14367/14368/14369/14370/14388/14733/14784/15163/15170/15200/15234/15251/15442/15461/15529/15530/16000/16001/16002/16402/16410/16412/16416/16419/16438/16439/16440/16542/16653/16801/17022…	143
mmu04140	Autophagy - animal	101/4339	138/8914	3.11537128658626e-09	1.11807213951929e-07	5.79349748031831e-08	100502698/100504663/105787/110157/11652/11793/12015/12043/12048/12421/12633/13030/13033/13143/13665/13666/15251/15289/15461/16001/16367/16369/16438/16653/16783/170749/17274/17532/18412/18518/18607/18706/18707/18708/18710/18761/19052/19211/19338/19349/19744/207565/20869/21353/217695/218460/22034/22241/22320/225326/226421/228361/237782/23797/242557/245670/245860/26396/26409/26420/27103/29869/329015…	101
mmu05165	Human papillomavirus infection	230/4339	362/8914	4.5521037648733e-09	1.47032951605408e-07	7.61878419594584e-08	100038882/101206/103733/103806/104099/105782/106759/107932/109700/110157/110557/110558/11652/11789/11920/11966/11973/11974/12005/12006/12015/12018/12370/12387/12427/12428/12443/12444/12567/12571/12575/12576/12695/12826/12827/12828/12829/12830/12833/12834/12835/12842/12843/12912/12913/12914/13383/13542/13544/13555/13645/13649/13685/14082/14083/14102/14103/142980/14362/14365/14366/14367/14368/14369…	230
mmu04722	Neurotrophin signaling pathway	90/4339	121/8914	5.88492220712019e-09	1.72802715718166e-07	8.95409216202977e-08	107746/108058/108960/109880/109905/110157/110651/11350/11652/11848/11857/12015/12043/12064/12070/12314/12315/12322/12323/12325/12326/12928/12929/14103/14388/14784/15461/16150/16179/16367/16476/16653/16923/170936/17164/17179/18033/18036/18037/18053/18205/18213/18607/18706/18707/18708/18710/18803/19164/19165/19247/192656/192662/19353/19697/20111/20112/20399/20416/20662/20663/22034/22062/22627/23477…	90
mmu04310	Wnt signaling pathway	118/4339	168/8914	8.97505195820849e-09	2.37130491983775e-07	1.22873548070459e-07	103583/106042/107515/108058/11789/11848/12005/12006/12234/12301/12322/12323/12325/12387/12443/12444/12914/13000/13016/13017/13542/13544/14283/14296/14362/14365/14366/14367/14368/14369/14370/16348/16476/16842/16973/16974/17127/17128/17869/18018/18019/18021/18163/18750/18751/18795/18796/18797/18798/19015/19055/19056/19164/192199/19353/19878/20187/20319/20377/20438/20671/207742/208846/212398/21372/2…	118
mmu04070	Phosphatidylinositol signaling system	74/4339	96/8914	9.54395168974945e-09	2.37130491983775e-07	1.22873548070459e-07	101490/104015/104418/107650/108083/110197/110911/117150/12314/12315/13139/16329/16330/16331/16332/16438/16439/16440/170749/17772/18704/18705/18706/18707/18708/18710/18711/18717/18718/18719/18720/18750/18751/18795/18796/18797/18798/18799/18802/18803/19211/20975/217837/219135/225326/227333/227399/228550/233011/234515/234779/240752/242291/269180/27399/320404/320634/327655/380921/52858/56077/64436/67…	74
mmu04141	Protein processing in endoplasmic reticulum	120/4339	172/8914	1.26690107205164e-08	2.92292175909057e-07	1.51456594327978e-07	100037258/105245/107513/108159/108687/108802/109815/110616/116891/12017/12018/12043/12282/12304/12317/12330/12334/12955/13002/13198/13418/13665/13666/140499/140740/14376/14827/14828/15467/15482/15502/15505/15511/15512/15516/15519/16430/17155/17156/17872/18024/18415/18453/18786/19089/19106/192193/19359/193670/193740/20224/20335/20338/213539/21402/216080/216197/216440/217365/217379/218811/22027/220…	120
mmu04144	Endocytosis	178/4339	273/8914	1.70510700716554e-08	3.6716637554298e-07	1.9025404501005e-07	100017/103967/105513/106572/106952/107305/107338/107568/109689/110355/110557/110558/116733/11771/11843/11844/11845/11848/11867/12340/12389/12391/12402/12757/12765/12767/12774/13132/13196/13429/13430/13649/13660/13854/13855/13858/140500/14183/14184/14772/14773/14990/15007/15015/15024/15039/15042/15461/15482/15511/15512/16001/16004/16184/16185/16186/16396/16572/16573/16574/16835/17126/17127/17246/1…	178
mmu04120	Ubiquitin mediated proteolysis	103/4339	145/8914	3.08673374765229e-08	6.23134375307305e-07	3.22888595971522e-07	100763/103583/105193/106052/107568/109161/11796/11797/11798/12189/12211/12234/12402/12702/140499/140629/140630/14897/15204/16396/17222/17246/17318/17344/17999/18854/19823/20438/208650/21402/216080/216150/217232/217342/22034/22187/22190/22192/22194/22195/22200/22201/22210/22214/22215/22346/230904/231380/231672/235439/242521/245350/246710/26374/26401/26554/26965/28000/50754/50868/50873/50995/52206/…	103
mmu01522	Endocrine resistance	71/4339	93/8914	3.88270117430708e-08	7.37713223118345e-07	3.82259744095868e-07	104110/104111/109880/110157/11512/11513/11514/11515/11652/12015/12043/12443/12567/12575/12576/12580/13388/13555/13557/13649/13866/13982/13983/14083/14281/14683/14784/15200/15461/16000/16001/16449/16450/16476/16653/17246/17390/17395/17979/18128/18129/18131/18132/18706/18707/18708/18710/19014/19645/20185/20416/20662/20663/20683/20779/210044/224129/23797/242705/26396/26416/26420/271849/29857/432530/…	71
mmu04211	Longevity regulating pathway	69/4339	90/8914	4.47944203454906e-08	7.81599010775813e-07	4.04999976253395e-07	104110/104111/105787/108097/108099/110147/11512/11513/11514/11515/11652/11793/11909/12326/12359/12421/12912/12913/13684/13685/140742/15461/16000/16001/16337/16367/16369/16591/16653/18033/18706/18707/18708/18710/19016/19017/19079/19697/19744/207565/208647/20869/210044/22241/224129/230784/231991/23797/241113/26427/26987/384783/432530/51897/56458/56484/56717/58988/64930/67605/68118/68465/72508/72993…	69
mmu01521	EGFR tyrosine kinase inhibitor resistance	62/4339	79/8914	4.59764123985772e-08	7.81599010775813e-07	4.04999976253395e-07	100042150/109880/110157/11652/12015/12043/12048/13645/13649/13684/13685/13866/13867/14173/14183/14184/14388/14456/14784/15234/15461/16000/16001/16194/16451/16452/16542/16653/17295/18015/18590/18591/18595/18596/18706/18707/18708/18710/18750/18751/18803/19211/20416/20662/20663/20779/211323/21802/22339/234779/23797/26396/26987/271849/54635/56484/56637/56717/58988/71785/72508/74769	62
mmu04064	NF-kappa B signaling pathway	78/4339	105/8914	6.71088966383511e-08	1.08380868070937e-06	5.61595503447254e-07	105844/106759/108723/111173/11545/117149/11796/11797/11798/11920/12042/12043/12044/12045/12047/12048/12229/12475/12633/13000/13197/13607/13608/15894/16150/16177/16179/16797/16803/16992/16994/17000/17060/170720/17096/171211/17873/18033/18751/18761/18803/19225/19697/19766/20315/20963/217069/21898/21926/21929/21934/21937/21939/21943/21947/22029/22030/22031/22033/22034/22329/225471/230073/234779/2388…	78
mmu05132	Salmonella infection	164/4339	253/8914	1.12718781273238e-07	1.73372220720266e-06	8.98360211651369e-07	100310872/101314/105504/105855/107607/110157/110750/11308/11652/117149/11796/11797/11845/11848/11852/11867/12018/12043/12362/12363/12369/12370/12387/12475/13191/13424/13427/13430/140579/140580/14082/14281/15461/15516/15519/16150/16179/16476/16572/16573/16574/16594/16646/16648/16649/16842/170625/170760/17281/17869/17898/17920/17948/17951/17952/18033/18704/18705/18706/18707/19157/19159/19264/192656…	164
mmu04510	Focal adhesion	134/4339	201/8914	1.47314546998845e-07	2.16284539457396e-06	1.1207183240582e-06	104099/107589/107746/109700/109711/109880/109905/110157/11652/11796/11797/11798/11848/11855/12015/12043/12334/12387/12389/12391/12443/12444/12826/12827/12828/12829/12830/12833/12834/12835/12842/12843/12927/12928/12929/13645/13649/13712/13866/14083/14254/14257/14784/15234/15461/16000/16001/16202/16400/16401/16402/16403/16404/16410/16412/16416/16419/16420/16476/16542/16773/16774/16775/16777/16780/1…	134
mmu04020	Calcium signaling pathway	156/4339	240/8914	1.77095118595474e-07	2.48703144810166e-06	1.28870132067187e-06	102093/104110/104111/107589/108058/109305/110893/11441/11513/11514/11515/11540/11541/11548/11549/11550/11554/11555/11556/11607/11608/116873/11739/11937/11941/12061/12062/12286/12287/12288/12289/12290/12292/12314/12315/12322/12323/12325/12326/12373/12425/12494/12669/12671/12767/13617/13618/13645/13649/13866/13867/14062/14164/14165/14172/14173/14178/14180/14182/14183/14184/14254/14257/14573/14672/1…	156
mmu05220	Chronic myeloid leukemia	59/4339	76/8914	1.96841313530043e-07	2.64915601125849e-06	1.37270916014372e-06	109880/110157/110279/11350/11652/12015/12018/12048/12394/12402/12443/12567/12571/12575/12576/12928/12929/13016/13017/13197/13555/13557/14013/14389/14784/15182/15461/16150/16653/17127/17128/17246/17869/17873/18033/18706/18707/18708/18710/19247/19645/19697/20416/20662/20663/20850/20851/21803/21808/21809/21812/21813/23797/23882/242705/26396/27015/271849/74769	59
mmu04072	Phospholipase D signaling pathway	103/4339	149/8914	2.81835749247884e-07	3.64131788028266e-06	1.88681617391215e-06	103967/104110/104111/104418/104709/108072/110157/110197/11512/11513/11514/11515/11607/11608/11652/11845/11848/12765/13139/13429/13430/13645/13649/14062/14388/14389/14673/14674/14683/14745/14784/14823/15461/16337/16653/17311/17532/18590/18591/18595/18596/18706/18707/18708/18710/18717/18719/18720/18750/18795/18796/18797/18798/18803/18805/18806/19012/19157/19159/19220/19229/19247/19730/19744/20416/2…	103
mmu04071	Sphingolipid signaling pathway	88/4339	124/8914	3.33356074908171e-07	4.1413081613592e-06	2.14589538098782e-06	110157/11539/11542/11652/11848/12043/12062/12122/13033/13244/13609/13610/13611/14389/14673/14674/14677/14678/14679/14682/14739/15461/16653/17250/18033/18127/18201/18386/18607/18706/18707/18708/18710/18750/18751/18754/18762/18795/18796/18797/18798/18805/18806/19052/19054/19211/19353/19697/19877/19878/20397/20597/20698/20773/208449/21770/21926/21937/22030/225849/226849/230379/235542/23797/241447/26…	88
mmu00562	Inositol phosphate metabolism	56/4339	72/8914	3.60481795938719e-07	4.31243037363727e-06	2.23456551868446e-06	101490/103199/104015/107650/108083/117150/16329/16330/16331/16332/170749/17330/17772/18704/18705/18706/18707/18711/18717/18718/18719/18720/18795/18796/18797/18798/18799/18802/18803/19062/19211/20975/217837/219135/225326/228550/233011/234515/234779/240752/269180/269437/269615/30955/320404/320634/52858/64436/67073/69718/74055/74302/74769/75678/77116/84095	56
mmu05225	Hepatocellular carcinoma	117/4339	174/8914	4.56906535185993e-07	5.25363884813408e-06	2.72227008914231e-06	103140/109880/110157/11652/11789/12005/12006/12015/12018/12048/12387/12443/12567/12571/12575/13197/13542/13544/13555/13557/13649/13712/14296/14362/14365/14366/14367/14368/14369/14370/14388/14784/14862/14871/14872/15234/15461/16001/16002/16653/16842/16973/16974/17126/17127/17128/17295/17869/17873/18024/18706/18707/18708/18710/18750/18751/18803/19211/19645/20416/20586/20588/20662/20663/212398/21414…	117
mmu05226	Gastric cancer	103/4339	150/8914	4.71688936829375e-07	5.25363884813408e-06	2.72227008914231e-06	109880/110157/11652/11789/12005/12006/12018/12043/12387/12443/12550/12575/12576/12579/13197/13542/13544/13555/13557/13645/13649/13866/14164/14165/14172/14173/14178/14180/14183/14296/14362/14365/14366/14367/14368/14369/14370/14388/14784/15234/15461/16480/16653/16842/16973/16974/17126/17127/17128/17295/17869/17873/18669/18671/18706/18707/18708/18710/19645/20181/20182/20416/20423/20662/20663/212398/…	103
mmu05211	Renal cell carcinoma	53/4339	68/8914	6.60110977047092e-07	7.10719485287369e-06	3.68272439826273e-06	107746/109880/109905/110157/112405/112406/112407/11652/11863/11864/12015/12575/12914/12928/12929/13819/14388/14784/15234/15251/15461/16476/16653/17295/18591/18706/18707/18708/18710/19247/19353/20525/20662/20663/209446/214230/216805/21802/21803/21808/21809/22339/22346/224105/23797/23871/26396/328572/56438/67673/71745/74769/94315	53
mmu04012	ErbB signaling pathway	63/4339	84/8914	6.94104665264594e-07	7.23212280259561e-06	3.74745812485808e-06	100042150/108058/109880/110157/11350/11352/11652/11839/12015/12322/12323/12325/12402/12575/12576/12928/12929/13645/13649/13685/13712/13866/13867/14083/14388/14784/15200/15461/16476/16653/17869/17973/17974/18706/18707/18708/18710/18750/18751/18803/20416/20662/20663/20779/20850/20851/208650/211323/214230/21802/224105/234779/23797/26396/26398/26400/26420/271849/56637/56717/58988/72508/74769	63
mmu04150	mTOR signaling pathway	106/4339	156/8914	7.23148464121818e-07	7.29927980972961e-06	3.78225676958451e-06	105787/109270/109880/110157/110651/11652/11848/11966/11973/12283/13542/13544/13684/13685/14245/14362/14365/14366/14367/14368/14369/14370/14783/14784/15461/16000/16001/16150/16337/16367/16653/16973/16974/18607/18706/18707/18708/18710/18750/18751/19211/19744/20111/20112/20393/20662/20663/20869/216742/216795/216805/21926/21937/22241/22410/22411/22413/22416/22417/22418/22419/22421/22422/227743/230784…	106
mmu05221	Acute myeloid leukemia	54/4339	70/8914	9.36767306886561e-07	9.16896485225331e-06	4.75106863779787e-06	109880/110157/11652/12015/12044/12045/12047/12394/12395/12427/12428/12443/12475/12606/12978/12981/13685/14129/14255/14784/15461/16150/16409/16480/16653/16842/17869/18033/18627/18706/18707/18708/18710/18712/18854/19015/19401/19697/20375/20662/20663/20850/20851/21414/21415/21416/235320/23797/26396/56717/58988/67603/72508/74769	54
mmu04152	AMPK signaling pathway	88/4339	126/8914	1.02888727709674e-06	9.76426577048399e-06	5.05953481344942e-06	100705/105787/107476/108097/108099/11549/11652/12283/12427/12428/12443/12638/12894/12912/12913/13629/13631/13685/14104/14120/14936/15357/16000/16001/16337/16367/16369/16847/16890/170768/17274/18607/18640/18706/18707/18708/18710/19016/19017/19052/19054/19079/19325/19326/19744/20249/207565/20787/208647/20869/21770/22241/225849/226849/231991/235542/23797/241113/26409/26427/26931/26932/269643/270198/…	88
mmu04933	AGE-RAGE signaling pathway in diabetic complications	73/4339	101/8914	1.08128443009366e-06	9.76426577048399e-06	5.05953481344942e-06	11596/11607/11608/11652/12043/12443/12567/12576/12826/12827/12828/12829/12830/12842/12843/13058/13614/13653/14066/15461/15894/16452/16476/16653/17126/17127/17128/17390/18018/18033/18127/18706/18707/18708/18710/18712/18750/18751/18754/18762/18787/18795/18796/18797/18798/18799/18802/18803/19353/19697/20846/20850/20851/21803/21808/21809/21812/21813/21824/21926/22329/22339/22341/234779/237038/23797/2…	73
mmu04935	Growth hormone synthesis, secretion and action	82/4339	116/8914	1.08827729949667e-06	9.76426577048399e-06	5.05953481344942e-06	104110/104111/110157/11512/11513/11514/11515/11652/11909/12288/12289/12292/12702/12912/12913/12914/12927/12928/12929/14083/14281/14600/14672/14677/14678/14679/14682/14683/14784/15461/16000/16009/16367/16369/16438/16439/16440/16452/16477/16653/18706/18707/18708/18710/18750/18751/18795/18796/18797/18798/18803/20416/20605/20606/20662/20663/20846/20850/20851/208647/210044/216233/224129/231991/234779/…	82
mmu04110	Cell cycle	86/4339	123/8914	1.26509960016258e-06	1.10439775906085e-05	5.72264115009533e-06	105988/11350/11920/12236/12237/12427/12428/12443/12444/12530/12545/12567/12571/12572/12575/12576/12577/12579/12580/12581/12914/13006/13197/13555/13557/15182/17120/17126/17127/17128/17215/17216/17218/17219/17220/17222/17246/17869/17873/18393/19090/19357/19645/19651/20842/20843/211586/21402/217232/21781/21803/21808/21809/218294/22390/22627/22628/22629/22630/22642/229776/23834/23882/24061/242705/245…	86
mmu05223	Non-small cell lung cancer	55/4339	72/8914	1.29971543937199e-06	1.10475812346619e-05	5.72450844487938e-06	109880/110157/11652/12015/12018/12443/12567/12571/12575/13197/13555/13557/13645/13649/13866/14198/14784/15234/15461/16453/16572/16573/16574/16653/17295/17873/18607/18706/18707/18708/18710/18750/18751/18803/19645/19713/20181/20182/20662/20663/20850/20851/21802/218772/234779/23797/23882/242705/26396/27015/56289/56484/58231/74769/78798	55
mmu04392	Hippo signaling pathway - multiple species	25/4339	27/8914	1.46977488222345e-06	1.21727509476455e-05	6.30753593180914e-06	100534287/101543/16475/16798/18016/211652/213391/215653/21676/21678/21679/22601/232157/233651/27373/29806/319710/329628/50523/56274/56289/64010/68473/73246/97064	25
mmu04916	Melanogenesis	72/4339	100/8914	1.62581985058568e-06	1.31284952934794e-05	6.80277253271378e-06	104110/104111/108058/110157/11512/11513/11514/11515/12314/12315/12322/12323/12325/12387/12912/12913/12914/13542/13544/13614/13618/14362/14365/14366/14367/14368/14369/14370/14677/14678/14679/14681/14682/14683/15461/16653/16842/17311/17342/18750/18751/18795/18796/18797/18798/208647/210044/21414/21415/21416/216795/22178/22410/22411/224129/22413/22416/22417/22418/22419/22421/22422/26396/26427/328572/…	72
mmu05214	Glioma	56/4339	74/8914	1.76701761823284e-06	1.39206509924197e-05	7.21324265209296e-06	108058/109880/110157/11652/12018/12314/12315/12322/12323/12325/12326/12443/12567/12571/12575/13197/13555/13557/13645/13649/14784/15461/16000/16001/16653/17246/17873/18590/18591/18595/18596/18706/18707/18708/18710/18750/18751/18803/19211/19645/20416/20662/20663/21802/234779/23797/23882/242705/26396/27015/271849/52163/56717/70405/74769/75600	56
mmu04921	Oxytocin signaling pathway	103/4339	153/8914	2.03250171087562e-06	1.56309060145911e-05	8.09944290800058e-06	104110/104111/104709/105787/107589/108058/108097/108099/110157/11512/11513/11514/11515/11848/12288/12289/12292/12293/12295/12296/12297/12299/12314/12315/12322/12323/12325/12326/12443/12494/12575/13629/13631/13649/13712/14281/14677/14678/14679/14681/14682/14683/15461/16438/16439/16440/16476/16515/16518/16519/16653/17260/17904/17931/18018/18019/18021/18127/18160/18750/18751/18795/18796/18797/18798/…	103
mmu04540	Gap junction	63/4339	86/8914	2.77890248672287e-06	2.08740814700346e-05	1.08162911967916e-05	104110/104111/104318/110157/11512/11513/11514/11515/11554/13645/13649/14609/14672/14677/14678/14679/14682/14683/14745/14784/15461/15558/15560/16438/16439/16440/16653/18590/18591/18595/18596/18750/18751/18795/18796/18797/18798/19091/19092/20662/20663/20779/210044/21872/22145/22151/22153/22154/224129/227613/234889/23939/26396/26405/432530/53857/54195/545486/54635/60596/67951/71785/73710	63
mmu04261	Adrenergic signaling in cardiomyocytes	102/4339	152/8914	2.85088267354585e-06	2.09280705353479e-05	1.0844266629038e-05	104110/104111/104709/108058/110893/11464/11512/11513/11514/11515/11548/11549/11550/11554/11555/11607/11608/11652/11909/11928/11931/11933/11937/11941/12043/12288/12289/12292/12293/12295/12296/12297/12299/12314/12315/12322/12323/12325/12912/12913/12916/140781/14677/14678/14679/14682/14683/16535/17888/18750/18795/18796/18797/18798/19052/19054/20191/20271/20272/20541/20544/208647/210044/21770/21924/2…	102
mmu04022	cGMP-PKG signaling pathway	114/4339	173/8914	2.97973661107697e-06	2.13878872306191e-05	1.10825291499705e-05	104110/104111/104709/107589/110157/110893/11512/11513/11514/11515/11539/11542/11548/11549/11550/11551/11554/11555/11556/11607/11608/11652/11739/11848/11909/11928/11931/11933/11937/11941/12015/12062/12288/12289/12292/12314/12315/12788/12912/12913/13617/13618/140781/14463/14672/14673/14674/14677/14678/14679/14682/16337/16367/16369/16438/16439/16440/16523/16533/17258/17260/17540/17888/17931/18018/18…	114
mmu04213	Longevity regulating pathway - multiple species	48/4339	62/8914	3.16778171422667e-06	2.22433368194612e-05	1.15257961684678e-05	104110/104111/105787/108097/108099/11512/11513/11514/11515/11652/11793/12359/12955/13688/15182/15376/15461/15482/15511/15512/16000/16001/16337/16367/16369/16653/18706/18707/18708/18710/19079/193740/20480/210044/224129/23797/241113/384783/432530/56458/56484/56717/58988/67605/72508/74370/74769/93759	48
mmu04668	TNF signaling pathway	79/4339	113/8914	3.42941882464423e-06	2.35681336246827e-05	1.22122641235931e-05	11652/11796/11797/11909/12051/12369/12370/12608/12633/12702/12912/12913/12977/12981/13614/14082/14102/14281/15894/15953/16150/16168/16182/16362/16396/16449/16476/16477/16878/16992/17387/17395/18033/18706/18707/18708/18710/19225/19697/19766/20312/208647/21926/21929/21937/21938/22029/22030/22031/22033/22329/22341/231991/23797/257632/26397/26398/26399/26400/26408/26409/26410/26416/26420/26427/29857/…	79
mmu05235	PD-L1 expression and PD-1 checkpoint pathway in cancer	64/4339	88/8914	3.50653799187706e-06	2.35960785703394e-05	1.22267443137819e-05	106759/110157/11652/117149/12487/12501/12503/12504/13000/13645/13649/14281/15170/15251/15461/15979/15980/16150/16451/16452/16476/16653/16797/18018/18019/18021/18033/18036/18037/18566/18706/18707/18708/18710/18761/18803/19055/19056/19211/19247/19419/19697/20846/21898/22034/225471/23797/24088/26396/26397/26399/26406/26416/29857/381319/53314/56717/58988/60533/72508/74481/74769/78798/81897	64
mmu00310	Lysine degradation	49/4339	64/8914	4.41829002239131e-06	2.83465499165624e-05	1.46882888601382e-05	107823/110147/110446/110593/11669/11671/12180/13382/14013/14055/14056/15107/18193/18822/192195/208043/208266/20937/209692/213389/214162/225518/225888/226830/231051/232811/233904/234135/234407/235386/235626/239122/26432/26433/269132/381022/64707/67956/69188/70673/72535/72947/73251/74147/74729/75410/77683/78920/84505	49
mmu03040	Spliceosome	91/4339	134/8914	4.5359108020463e-06	2.83465499165624e-05	1.46882888601382e-05	101214/101943/107686/11834/13204/14105/15381/15387/15482/15511/15512/17149/192170/193116/193740/19655/19656/20227/20382/20384/20624/20637/20641/20643/212880/21681/217207/22185/225160/229279/230596/231889/233908/23983/27366/27756/27967/28000/28035/319322/320632/331401/51810/54614/54633/55934/56009/56070/56194/56215/57317/57905/60321/60365/64340/66070/66094/66101/66125/66354/66492/66618/66642/66877…	91
mmu05135	Yersinia infection	91/4339	134/8914	4.5359108020463e-06	2.83465499165624e-05	1.46882888601382e-05	106759/108100/109333/110596/110651/11652/11845/11848/11867/12362/12504/12525/12526/12927/12928/12929/140579/140580/14083/14281/14682/16150/16179/16401/16402/16412/16476/16797/16801/18018/18019/18021/18033/18706/18707/18708/18710/18717/18719/18720/18803/19229/19303/19353/19697/19877/19878/20111/20112/20779/215280/216799/21898/21926/22030/22034/22324/23797/23880/242687/26396/26397/26398/26399/26400…	91
mmu04530	Tight junction	110/4339	167/8914	4.56353125591717e-06	2.83465499165624e-05	1.46882888601382e-05	102098/104027/105782/105787/108097/108099/109711/109905/11848/11867/12289/12394/12443/12567/12638/12695/12737/12738/12739/12740/12741/13043/13383/13866/14463/14924/15163/15525/16412/16456/16476/16800/17274/17356/17475/17698/17880/17886/17904/17999/18016/18260/18754/18759/18762/19052/19079/192786/19353/19684/19877/19878/20779/20869/216459/21844/218518/21872/21873/22145/22350/224912/227157/231830/2…	110
mmu04934	Cushing syndrome	107/4339	162/8914	5.07672264442492e-06	3.09392719650801e-05	1.60317557192366e-05	104110/104111/108058/109305/109880/109905/11512/11513/11514/11515/11607/11608/11622/11632/11789/11863/11909/12005/12006/12288/12289/12292/12322/12323/12325/12387/12443/12567/12571/12575/12576/12579/12580/12912/12913/13542/13544/13555/13557/13649/140858/14362/14365/14366/14367/14368/14369/14370/14672/14677/14678/14679/14682/14683/15370/15495/16438/16439/16440/16526/16527/16835/16842/17283/18514/18…	107
mmu05217	Basal cell carcinoma	48/4339	63/8914	7.02969693947613e-06	4.20480020639035e-05	2.17879495784933e-05	11789/12005/12006/12018/12156/12159/12387/12575/13197/13542/13544/14362/14365/14366/14367/14368/14369/14370/14632/14633/14634/15245/16576/16842/17873/19206/20423/21414/21415/21416/216795/22410/22411/22413/22416/22417/22418/22419/22421/22422/23805/23882/24069/27015/319757/56637/57265/93897	48
mmu05212	Pancreatic cancer	56/4339	76/8914	7.3697469059093e-06	4.3280513647431e-05	2.24265982399919e-05	109880/110157/11652/12015/12018/12048/12190/12443/12567/12571/12575/13197/13555/13557/13645/13649/13866/16150/16451/16653/17126/17127/17128/17873/18033/18706/18707/18708/18710/18805/18806/19353/19645/19697/19730/19765/20846/21802/21803/21808/21809/21812/21813/22339/23797/23882/242705/26420/27015/56044/56717/58988/64143/72508/73341/74769	56
mmu05161	Hepatitis B	107/4339	163/8914	7.75276793245865e-06	4.47168578961454e-05	2.3170866565055e-05	106759/109880/110157/110957/11652/117149/11783/11799/11909/12015/12043/12122/12370/12427/12428/12575/12912/12913/12914/13555/13557/13654/13655/13712/14082/14102/14103/14281/142980/14784/15461/15530/15975/16150/16179/16451/16452/16453/16476/16653/17127/17128/17395/17869/18018/18019/18021/18033/18706/18707/18708/18710/18750/18751/19229/19645/19697/20662/20663/20779/20846/20847/20849/20850/20851/208…	107
mmu04919	Thyroid hormone signaling pathway	82/4339	120/8914	9.23103753444312e-06	5.23092126951777e-05	2.71049855581986e-05	110157/11652/11928/11931/11933/11937/12015/12159/12387/12443/12914/13371/13982/140781/14463/14534/15182/15251/15461/16410/16416/16653/17246/17869/17888/17977/17978/17979/18128/18129/18131/18132/18607/18640/18706/18707/18708/18710/18750/18751/18795/18796/18797/18798/18799/18802/18803/19014/19744/20181/20182/20185/20466/20502/20525/20544/20779/20846/210789/21833/21834/22417/234779/234959/23797/2639…	82
mmu05210	Colorectal cancer	63/4339	88/8914	9.83820005635461e-06	5.4788596865561e-05	2.83897243005514e-05	109880/110157/11652/11789/11799/11839/11848/12005/12006/12015/12018/12043/12387/12443/12575/13197/13645/13649/14281/14784/15461/16476/16653/16842/170770/17126/17127/17128/17686/17688/17869/17873/18706/18707/18708/18710/19353/19730/20662/20663/21414/21415/21416/21802/21803/21808/21809/21812/21813/23797/23805/23882/26396/26420/27015/56044/56637/56717/58988/64143/72508/72993/74769	63
mmu04210	Apoptosis	91/4339	136/8914	1.16015494411529e-05	6.34770178367315e-05	3.2891790242921e-05	110157/11545/11546/11652/11783/11796/11797/11798/11799/11920/12015/12018/12043/12044/12045/12047/12048/12122/12334/12368/12369/12370/12633/12983/12984/13030/13032/13033/13040/13163/13197/13198/13347/13368/13665/13666/13804/14082/14102/14103/14281/14939/15461/16150/16438/16439/16440/16476/16653/16905/16906/16907/170770/17210/17873/18033/18607/18646/18706/18707/18708/18710/18952/19249/19697/19766/2…	91
mmu04350	TGF-beta signaling pathway	67/4339	95/8914	1.17959229129194e-05	6.34770178367315e-05	3.2891790242921e-05	11477/11479/11480/11481/11848/12156/12159/12160/12161/12166/12167/12168/12579/12914/14118/14264/14313/14563/15901/15902/15903/15904/16323/16324/17125/17126/17127/17128/17129/17130/17131/17869/17965/18007/18741/19052/19877/20683/207596/21402/21781/21803/21808/21809/21812/21813/21815/21825/218441/21926/228839/230597/23892/23893/242316/244058/268977/26965/328572/55994/56438/58988/68010/68799/72508/7…	67
mmu04912	GnRH signaling pathway	64/4339	90/8914	1.19879197772155e-05	6.34770178367315e-05	3.2891790242921e-05	104110/104111/108058/110157/11512/11513/11514/11515/12288/12289/12292/12314/12315/12322/12323/12325/13649/13653/13712/14672/14682/14683/14784/15200/15461/16438/16439/16440/16476/16653/17387/17390/18750/18751/18795/18796/18797/18798/18805/18806/19229/20662/20663/20779/210044/211429/224129/23939/26396/26397/26398/26399/26400/26401/26405/26406/26407/26416/26420/271844/29857/432530/70405/75600	64
mmu04550	Signaling pathways regulating pluripotency of stem cells	93/4339	140/8914	1.46569323429277e-05	7.6357889463962e-05	3.95662519953396e-05	110157/11477/11479/11480/11481/11652/11789/11906/12005/12006/12151/12159/12166/12167/12168/12387/13542/13544/13990/14173/14182/14183/14184/14362/14365/14366/14367/14368/14369/14370/14784/15461/15901/15902/15903/15904/16000/16001/16195/16323/16324/16392/16451/16452/16453/16468/16600/16653/16878/16880/17125/17126/17127/17128/17129/17268/17869/18706/18707/18708/18710/19712/20482/20674/21386/21414/21…	93
mmu05215	Prostate cancer	69/4339	99/8914	1.66968501954206e-05	8.5604485922553e-05	4.43575468850772e-05	104156/109880/110157/11652/11835/12015/12043/12387/12443/12575/12576/12912/12913/12914/13555/13557/13645/13649/13866/13876/14182/14183/14784/15461/15516/15519/16000/16001/16150/16653/16842/17246/17395/18033/18590/18591/18595/18596/18607/18706/18707/18708/18710/18791/19211/19645/19697/20662/20663/20732/208647/21414/21415/21416/21417/21802/22027/231991/23797/242705/26396/26427/328572/54635/56458/56…	69
mmu04910	Insulin signaling pathway	92/4339	139/8914	2.02950796168908e-05	0.000102426729941496	5.30743036033822e-05	100705/102093/104215/105651/105787/107476/107746/108097/108099/109880/110078/110095/110157/11652/12015/12314/12315/12402/12702/12928/12929/13684/13685/13712/140491/14104/14120/14251/14252/14784/14936/15275/15277/15461/16150/16332/16337/16367/16369/16653/16890/17346/18576/18607/18679/18706/18707/18708/18710/18759/18762/19017/19079/19084/19085/19087/19246/19268/19309/19744/20411/20416/20662/20663/2…	92
mmu04520	Adherens junction	52/4339	71/8914	2.07937043498364e-05	0.000103328715461495	5.35416840748823e-05	108100/109711/11848/12387/12388/12550/12914/13000/13649/13866/14158/14182/15170/16001/16337/16842/17127/17128/17295/17356/19246/19263/19268/19271/19274/19294/19353/20411/20583/20613/20779/21414/21415/21416/21812/21813/21872/22330/22612/227377/242687/245880/26409/29875/328572/380928/58235/58998/60595/71740/93742/99167	52
mmu05231	Choline metabolism in cancer	68/4339	98/8914	2.42383953043175e-05	0.000118621237625675	6.14657871353505e-05	100434/104418/110157/110197/11652/12651/12660/13026/13139/13645/13649/13685/14281/14784/15251/15461/16476/16653/18590/18591/18595/18596/18607/18706/18707/18708/18710/18717/18719/18720/18750/18751/18777/18803/18805/18806/19012/19353/19730/19744/20519/20662/20663/20683/211429/212862/213603/227333/236899/23797/242687/245880/26396/26420/271844/380921/50784/54635/56077/56517/56717/58988/64930/67916/68…	68
mmu05163	Human cytomegalovirus infection	157/4339	256/8914	2.48299549296356e-05	0.000119702618541378	6.20261246474794e-05	104110/104111/108802/110157/110557/110558/11512/11513/11514/11515/11652/11848/11909/12018/12122/12314/12315/12317/12370/12387/12443/12567/12571/12575/12765/12767/12768/12771/12774/12912/12913/12927/12928/12929/13555/13557/13649/13685/13712/14082/14083/14102/14103/14672/14673/14674/14677/14678/14679/14681/14682/14683/14696/14697/14700/14710/14784/14827/14990/15007/15015/15024/15039/15042/15461/161…	157
mmu05166	Human T-cell leukemia virus 1 infection	152/4339	247/8914	2.5751570581402e-05	0.000122319960261659	6.33823486446272e-05	100683/103573/104110/104111/105988/108802/110557/110558/11512/11513/11514/11515/11652/11739/11798/11909/11920/12048/12236/12237/12317/12330/12427/12428/12443/12444/12501/12504/12567/12575/12579/12580/12912/12913/12914/12981/13383/13555/13557/13653/13654/13712/13714/14281/14283/14534/14990/15007/15015/15024/15039/15042/15461/15894/16150/16168/16169/16177/16184/16185/16186/16408/16415/16451/16453/1…	152
mmu04512	ECM-receptor interaction	62/4339	88/8914	2.61595875384366e-05	0.00012245719963645	6.34534617637136e-05	104099/109700/114249/11603/12505/12826/12827/12828/12829/12830/12833/12834/12835/12842/12843/13138/14723/14729/15366/15530/16400/16401/16402/16403/16404/16410/16412/16416/16419/16420/16423/16773/16774/16775/16777/16780/16782/20969/20971/21825/21826/21828/21923/22370/22371/226519/231470/23928/241226/242022/243816/245026/319480/320910/329278/329872/64051/64176/665033/68553/75209/81877	62
mmu04611	Platelet activation	83/4339	124/8914	2.73036283424178e-05	0.000124921729197021	6.47305033153866e-05	104110/104111/104709/107589/108101/109305/109905/11512/11513/11514/11515/11652/11848/12229/12842/12843/14062/14065/14161/14674/14677/14678/14679/14682/14683/14723/14729/16412/16416/16438/16439/16440/16801/17096/17931/18127/18441/18706/18707/18708/18710/18759/18762/18795/18796/18797/18798/19091/19092/19222/19224/19419/19877/19878/20619/20779/20866/20963/210044/211429/21390/21391/21894/22320/22371/…	83
mmu04330	Notch signaling pathway	45/4339	60/8914	2.75175301934459e-05	0.000124921729197021	6.47305033153866e-05	103806/11491/12914/13016/13017/13388/13542/13544/14357/14534/15182/15205/15213/15214/16449/16450/18128/18129/18131/18132/18223/19164/19165/19668/19719/20238/20602/207521/208117/209200/21885/21887/21888/270118/328572/433586/52335/54485/56198/59287/66354/66935/68318/74198/80904	45
mmu04068	FoxO signaling pathway	87/4339	131/8914	2.78463297281286e-05	0.000124921729197021	6.47305033153866e-05	105787/108097/108099/109880/110157/11652/11920/12053/12359/12443/12444/12575/12576/12579/12581/12795/12914/13197/13609/13611/13645/13649/14103/14784/15461/16000/16001/16150/16197/16337/16367/16369/16598/16653/170755/17127/17128/17246/17873/18607/18706/18707/18708/18710/19079/19211/19651/20393/20620/20662/20663/20869/20873/216439/21803/21808/21809/21812/21813/22035/23797/23882/241113/252870/26396/…	87
mmu04024	cAMP signaling pathway	134/4339	215/8914	3.19610832722559e-05	0.000141416847903269	7.32777540056048e-05	104110/104111/106952/108058/109305/109880/109905/110157/110385/11430/11512/11513/11514/11515/11517/11539/11540/11554/11555/11652/11848/11928/11931/11933/11937/11941/12015/12064/12288/12289/12292/12314/12315/12322/12323/12325/12326/12638/12669/12788/12789/12790/12912/12913/12914/13614/13616/13617/14062/14281/14632/14634/14652/14677/14678/14679/14683/14799/14810/14811/14812/14813/14814/15166/15245/…	134
mmu04371	Apelin signaling pathway	90/4339	137/8914	3.85025292544352e-05	0.000168058337151116	8.70825341601025e-05	104110/104111/104709/105787/107589/108097/108099/110157/110893/11512/11513/11514/11515/11607/11608/11652/12314/12315/12326/12443/12550/13653/14219/14674/14677/14678/14679/14682/14696/14697/14700/14710/15184/15461/16438/16439/16440/16449/16598/16653/16890/17126/17127/17128/17258/17260/17532/18127/18131/18181/18576/18754/18787/18791/18795/18796/18797/18798/19017/19079/20190/20191/20192/20541/20544/…	90
mmu04014	Ras signaling pathway	143/4339	232/8914	3.9503669182837e-05	0.000170129135280751	8.81555564922258e-05	109905/110157/11350/11352/11600/11601/11652/11845/11848/12015/12048/12064/12314/12315/12977/12978/13636/13637/13638/13639/13640/13645/13649/13712/13836/14103/14164/14165/14172/14173/14178/14180/14182/14183/14184/14254/14255/14256/14257/14388/14389/14696/14697/14700/14710/14784/14810/14811/14812/15234/15461/16000/16001/16002/16150/16337/16542/16653/16706/16797/17295/17311/17356/17532/18015/18033/1…	143
mmu04810	Regulation of actin cytoskeleton	136/4339	220/8914	4.96112298453145e-05	0.000210847726842587	0.000109254647443283	101314/104099/105855/107589/108083/108100/109700/109711/109880/110157/117150/11789/11848/11867/12061/12062/12631/12669/12671/12767/12927/12928/12929/13645/13649/13800/14062/14083/14164/14165/14172/14173/14178/14180/14182/14183/14184/14673/14674/14745/15461/16400/16401/16402/16403/16404/16407/16408/16409/16410/16411/16412/16415/16416/16419/16420/16653/16801/16886/17532/17698/17880/17886/17898/1793…	136
mmu05142	Chagas disease	70/4339	103/8914	5.42268824393445e-05	0.000227471208154653	0.000117868411590646	106759/108802/11421/11652/12062/12259/12260/12262/12317/12370/12501/12503/12633/14082/14102/14103/14281/14672/14675/14676/14677/14678/14679/14680/14681/14682/14683/15979/15980/16150/16179/16476/17126/18033/18706/18707/18708/18710/18787/18795/18796/18797/18798/19052/19697/21803/21808/21809/21812/21813/21898/21899/21926/21937/22034/23797/24088/26398/26416/26420/266632/269643/29857/432530/52432/7197…	70
mmu04931	Insulin resistance	74/4339	110/8914	5.68918433567067e-05	0.000235590582105337	0.000122075615299816	100705/105651/105787/108097/108099/108155/110078/110095/110651/11652/12702/12894/12912/12913/140491/14583/14936/16150/16337/16367/170826/18033/18127/18607/18706/18707/18708/18710/18751/18754/18761/18762/19013/19017/19079/19211/19246/19247/19268/19309/19697/20111/20112/20525/20787/208104/208647/210789/21926/21937/22259/22260/225579/228775/228966/231991/23797/241113/244416/26420/26427/26457/26569/3…	74
mmu05222	Small cell lung cancer	64/4339	93/8914	6.23607845815348e-05	0.000254968777466275	0.000132116785455883	11652/11783/11796/11797/11798/12018/12043/12048/12443/12567/12571/12575/12576/12579/12826/12827/12828/12829/12830/13197/13555/13557/14083/14198/16150/16400/16403/16410/16412/16773/16774/16775/16777/16780/16782/17187/17869/17873/18033/18706/18707/18708/18710/19211/19225/19645/19697/20181/20182/218772/22029/22030/22031/22032/22033/22034/22642/226519/23797/23882/23928/242705/27015/74769	64
mmu05213	Endometrial cancer	43/4339	58/8914	6.66322302662379e-05	0.000269027629699936	0.000139401639635945	109880/110157/11652/11789/12005/12006/12015/12018/12387/12443/12550/12575/13197/13645/13649/13712/13866/14784/15461/16202/16653/16842/17869/17873/18607/18706/18707/18708/18710/19211/20662/20663/21414/21415/21416/23797/23805/23882/26396/27015/56484/56637/74769	43
mmu03015	mRNA surveillance pathway	69/4339	102/8914	7.68267820427648e-05	0.000306358649380408	0.000158745397593237	103677/105083/13680/14852/14853/17149/18458/18789/18949/19052/19054/192160/192170/19704/216578/21681/21770/225363/225849/226517/226849/228410/229512/230721/230908/233789/233908/234733/235542/24018/241989/269061/26931/26932/269643/326622/432508/51786/51796/52432/53319/54188/54196/56009/56215/56422/56488/59032/60365/66899/67031/67337/68092/68134/68188/68991/70248/71978/72930/73699/74320/74412/74737…	69
mmu00534	Glycosaminoglycan biosynthesis - heparan sulfate / heparin	21/4339	24/8914	8.31288292215813e-05	0.000327446485836229	0.000169672449887438	117592/14042/14043/15476/15478/15531/17423/217119/218271/233781/23908/50785/50786/50787/54616/54710/56219/58193/64580/72727/93683	21
mmu04666	Fc gamma R-mediated phagocytosis	63/4339	92/8914	8.94540297958102e-05	0.000348116284627069	0.000180382888237588	110157/11652/11845/11867/12631/12928/12929/13196/13430/14129/14130/14389/16331/16332/16797/16886/17096/17118/17357/17909/18706/18707/18708/18710/18717/18719/18720/18750/18751/18754/18803/18805/18806/19012/19264/19353/20698/20963/211429/211914/218038/22324/227753/230837/234779/23797/242687/245880/246256/271844/30948/330662/50784/53357/56378/56632/57257/58988/67916/72508/74192/74769/76709	63
mmu04710	Circadian rhythm	25/4339	30/8914	9.14479959252403e-05	0.000351639317664912	0.00018220841293375	103583/104318/105787/108097/108099/11865/12234/12753/12912/12953/18143/18626/18627/19079/19883/19885/20893/21402/217166/241113/26965/27373/50789/56438/79362	25
mmu05414	Dilated cardiomyopathy	64/4339	94/8914	0.000103074674306321	0.000391683762364019	0.000202958182225449	104099/104110/104111/109700/110893/11464/11512/11513/11514/11515/11554/11937/12288/12289/12292/12293/12295/12296/12297/12299/13138/13346/13405/13726/140781/14683/16000/16400/16401/16402/16403/16404/16410/16412/16416/16419/16420/16773/16905/17888/20191/20541/210044/21803/21808/21809/21924/21926/21954/21956/22003/22004/22138/224129/24051/24053/241226/319480/319734/320910/326618/432530/54377/59069	64
mmu04928	Parathyroid hormone synthesis, secretion and action	72/4339	108/8914	0.000111456508821705	0.000418609911039658	0.000216910463924737	104110/104111/109689/109880/110157/110385/11512/11513/11514/11515/11848/11909/12043/12575/12912/12913/13649/13653/14182/14281/14462/14672/14673/14674/14677/14678/14679/14682/14683/15200/16438/16439/16440/16478/16591/16658/16801/16973/16974/17258/17260/17387/17388/17389/17391/18227/18577/18578/18750/18751/18795/18796/18797/18798/18805/18806/19227/19228/20181/20182/20683/208647/210044/213498/21943/…	72
mmu00532	Glycosaminoglycan biosynthesis - chondroitin sulfate / dermatan sulfate	18/4339	20/8914	0.000128219336257797	0.0004760327081755	0.000246665147791769	100910/117592/212898/217119/218271/233781/234356/269941/338362/53374/58250/59031/60322/72136/72727/74241/78752/78923	18
mmu04725	Cholinergic synapse	74/4339	112/8914	0.000139582099183628	0.000512329750412635	0.000265473131222451	104110/104111/104709/108015/108058/11423/11438/11441/11444/11512/11513/11514/11515/11652/12043/12286/12287/12288/12289/12292/12322/12323/12325/12326/12669/12671/12912/12913/14281/14672/14677/14678/14679/14681/14682/14696/14697/14700/14710/15461/16438/16439/16440/16452/16515/16518/16519/16535/16653/18706/18707/18708/18710/18750/18751/18795/18796/18797/18798/208647/210044/211480/224129/226922/23199…	74
mmu04380	Osteoclast differentiation	83/4339	128/8914	0.000149769354917868	0.000543544962230017	0.000281647870277245	11433/11652/12229/12326/12702/12912/12977/12978/14129/14130/14131/14281/14282/14283/14284/14389/14728/14784/15975/15976/15979/15980/16150/16177/16391/16416/16451/16476/16477/16478/17060/17342/17970/17972/18018/18019/18033/18383/18412/18706/18707/18708/18710/18726/18729/18733/19016/19055/19056/19261/19353/19697/20375/20846/20847/20963/21682/21803/21808/21812/21813/21926/21934/21937/21943/22030/220…	83
mmu04923	Regulation of lipolysis in adipocytes	41/4339	56/8914	0.000157824091046147	0.000566413126754505	0.000293497432471782	104110/104111/11512/11513/11514/11515/11539/11554/11555/11556/11652/11770/14677/14678/14679/14683/16337/16367/16369/16890/18160/18166/18576/18706/18707/18708/18710/19091/19092/19218/19224/19225/210044/224129/23797/23945/384783/432530/66853/67469/74769	41
mmu04925	Aldosterone synthesis and secretion	68/4339	102/8914	0.000171455204619571	0.000608571770243092	0.000315342712949818	101540/104110/104111/108058/109305/11512/11513/11514/11515/11607/11608/11908/11909/11928/11931/11933/11941/12288/12289/12292/12314/12315/12322/12323/12325/12326/12912/12913/14672/14682/14683/15370/15495/16438/16439/16440/16527/16835/16890/18160/18227/18750/18751/18754/18760/18795/18796/18797/18798/207728/20778/208647/210044/224129/231871/231991/239556/26427/269060/27222/381290/432530/52163/58226/…	68
mmu05017	Spinocerebellar ataxia	90/4339	141/8914	0.000185847285977634	0.000652485580117129	0.000338097465336886	100504663/110616/11652/11739/11937/12286/12421/13131/14682/14799/14810/14811/14812/14813/14814/16438/16439/16440/16504/170483/17463/18044/18706/18707/18708/18710/18750/18751/18795/18796/18797/18798/19166/19177/19182/19185/19668/19883/20190/20238/20239/20683/20743/21374/21762/22030/22065/22123/22241/22359/22433/225326/226153/228361/229906/237336/23797/23996/23997/26408/26420/26441/29869/329015/518…	90
mmu05022	Pathways of neurodegeneration - multiple diseases	267/4339	472/8914	0.000251242677962571	0.000872595537439897	0.000452151508727208	100101919/100504663/103199/104130/105000/108058/109880/110082/110084/110157/110616/11441/11596/11739/11783/11789/11820/11937/11947/12005/12006/12015/12018/12043/12048/12064/12122/12287/12288/12289/12292/12314/12315/12322/12323/12325/12334/12359/12369/12370/12387/12421/12569/12669/12671/12977/13000/13058/13163/13191/13198/13385/13411/13417/13542/13544/13665/13666/140499/14082/14102/14103/14296/143…	267
mmu05218	Melanoma	50/4339	72/8914	0.000276094982754044	0.000948709355633576	0.000491591290681892	109880/110157/11652/12015/12018/12443/12550/12567/12571/12575/13197/13555/13557/13645/13649/14164/14165/14172/14173/14178/14180/14182/15234/15461/16000/16001/16653/17246/17295/17342/17873/18590/18591/18595/18596/18706/18707/18708/18710/19211/19645/23797/23882/242705/26396/27015/54635/67112/71785/74769	50
mmu04915	Estrogen signaling pathway	85/4339	134/8914	0.00037586739880481	0.00127794915593635	0.000662192979611799	104110/104111/107656/110157/11512/11513/11514/11515/11652/11909/12043/12314/12315/12912/12913/13033/13649/13982/13983/14229/14281/14677/14678/14679/14681/14682/14683/14784/15200/15461/15482/15511/15512/15516/15519/16438/16439/16440/16476/16519/16653/16661/16664/16665/16669/17390/17395/17977/17978/17979/18127/18390/18667/18706/18707/18708/18710/18795/18796/18797/18798/193740/19401/20416/20662/2066…	85
mmu03460	Fanconi anemia pathway	37/4339	51/8914	0.000445414476813535	0.00149863412511221	0.000776544976023598	100040608/101831/104806/12144/12189/12190/13870/14088/15205/18861/193838/19714/21975/223970/230484/233826/235610/237211/237911/245000/26447/268465/27015/330554/50505/52864/56210/67030/68275/69928/71711/71718/71885/72775/74386/75764/80905	37
mmu00514	Other types of O-glycan biosynthesis	32/4339	43/8914	0.000514441071887185	0.00171303573422227	0.000887641133261664	101351/108148/108150/108155/140484/14423/14425/14426/14595/171212/19719/20440/20441/207839/212996/217734/223827/224143/230145/232313/233733/234407/241391/26433/268880/269132/381694/59048/78754/80294/94192/99011	32
mmu04340	Hedgehog signaling pathway	41/4339	58/8914	0.000541876460091809	0.00178598057764953	0.000925438852358729	103236/103583/104318/109689/110355/117606/12043/12234/12443/12444/14451/14632/14633/14634/14725/15245/16568/16576/19206/20423/20747/214897/233812/24069/240888/26554/26965/269878/27373/319757/320129/56637/56788/57810/59056/68525/68897/70425/74239/75788/93687	41
mmu04660	T cell receptor signaling pathway	67/4339	103/8914	0.000554267054828128	0.00180836624959076	0.00093703840210178	108723/110157/11652/11848/12042/12487/12501/12503/12504/12525/12526/12567/12981/13383/14281/14784/15170/15461/16150/16189/16428/16476/16653/16797/17444/17973/17974/18018/18019/18021/18033/18036/18037/18566/18607/18706/18707/18708/18710/18761/18803/19055/19056/19264/19419/19697/20662/20663/208650/214230/21682/21926/21947/22324/224105/23797/26396/26400/26409/26410/26416/26420/29857/53859/56637/5725…	67
mmu04136	Autophagy - other	25/4339	32/8914	0.000622601192604311	0.00201100185211192	0.00104203778551669	11793/18518/19052/225326/242557/245860/29869/329015/51897/56208/56716/56717/57436/66615/666468/66795/67526/67841/68118/74244/74370/74781/75669/76559/77040	25
mmu05410	Hypertrophic cardiomyopathy	60/4339	91/8914	0.000631751009114668	0.00202035223706968	0.00104688286033593	104099/105787/108097/108099/109700/110893/11421/11464/11937/12288/12289/12292/12293/12295/12296/12297/12299/13138/13346/13405/13614/13726/140781/16000/16400/16401/16402/16403/16404/16410/16412/16416/16419/16420/16773/16905/17888/19079/20191/20541/21803/21808/21809/21924/21926/21954/21956/22003/22004/22138/24051/24053/241113/241226/319480/319734/320910/326618/54377/59069	60
mmu04630	JAK-STAT signaling pathway	102/4339	168/8914	0.00103308242087451	0.0032714276661026	0.00169515072155879	110157/11652/12043/12048/12443/12444/12575/12700/12702/12803/12914/12981/12982/12983/12984/12986/13019/13645/13649/13856/14600/14784/15170/15461/15975/15976/15979/15980/16154/16155/16157/16161/16162/16164/16168/16169/16184/16185/16186/16189/16190/16192/16194/16195/16196/16197/16199/16391/16451/16452/16453/16847/16878/16880/17210/17344/17869/18413/18414/18590/18591/18595/18596/18706/18707/18708/18…	102
mmu05145	Toxoplasmosis	70/4339	110/8914	0.00105218540660965	0.00329957171198948	0.00170973407921241	104709/11652/11796/11797/11798/12015/12043/12048/12265/12370/12774/14677/14678/14679/14681/15482/15511/15512/15944/15979/15980/16145/16150/16154/16155/16179/16403/16412/16451/16452/16773/16774/16775/16777/16780/16782/16835/18033/18036/18607/193740/19697/20846/21803/21808/21809/21898/21926/21937/21939/21947/22034/226519/23797/239081/23928/24088/26397/26399/26409/26416/26420/266632/29857/30955/3202…	70
mmu05219	Bladder cancer	30/4339	41/8914	0.00122999283615221	0.00382007390458813	0.0019794419124312	109880/110157/12443/12550/12567/12575/13143/13555/13557/13645/13649/13866/14184/15200/15461/16653/17246/17390/17395/17869/19645/20779/21825/22339/242705/26396/56289/69635/72962/73086	30
mmu04713	Circadian entrainment	63/4339	98/8914	0.00126156074023011	0.00388080113423166	0.00201090884908859	104110/104111/108058/11512/11513/11514/11515/11517/12288/12289/12314/12315/12322/12323/12325/12912/14281/14677/14678/14679/14681/14682/14683/14696/14697/14700/14710/14799/14810/14811/14812/14813/14814/16438/16440/16519/18626/18627/18750/18751/18795/18796/18797/18798/19091/19092/19416/20190/20191/20192/210044/224129/234889/239556/432530/53623/54195/58226/60596/66066/70405/73086/75600	63
mmu04130	SNARE interactions in vesicular transport	25/4339	33/8914	0.00138193226506356	0.00421098227939178	0.00218199831325825	12068/13852/20619/20907/20908/20909/22317/22320/224630/228960/53334/53611/53620/54399/55943/56389/56418/56494/58244/67023/67474/67727/68159/71116/74732	25
mmu04926	Relaxin signaling pathway	80/4339	129/8914	0.00147284527525135	0.00444606564398305	0.00230381110442661	104110/104111/109689/110157/11512/11513/11514/11515/11652/11909/12826/12827/12828/12829/12830/12842/12843/12912/12913/13614/13618/13649/14281/14676/14677/14678/14679/14681/14683/14696/14697/14700/14710/14784/15461/16476/16653/17126/17390/17395/18033/18127/18706/18707/18708/18710/18750/18762/18795/18796/18797/18798/19697/20416/20662/20663/20779/208647/210044/212108/21803/21812/21813/22339/22341/22…	80
mmu04659	Th17 cell differentiation	66/4339	104/8914	0.00160405818408982	0.0047816026192498	0.00247767579097513	11622/12394/12501/12503/12504/14281/14462/15251/15516/15519/15979/15980/16150/16161/16177/16180/16184/16185/16186/16189/16190/16194/16195/16364/16451/16452/16453/16476/16797/17126/17127/17128/18018/18019/18021/18033/18036/18037/18761/18803/19055/19056/19401/19697/19883/19885/20181/20182/20371/20846/20850/20851/20852/209590/21803/21812/21813/239114/26416/26420/29857/381091/50931/56717/57765/60504	66
mmu04724	Glutamatergic synapse	71/4339	113/8914	0.00161360583745581	0.0047816026192498	0.00247767579097513	104110/104111/105727/108072/110355/11512/11513/11514/11515/12286/12288/12289/13385/14645/14660/14677/14678/14679/14681/14682/14683/14696/14697/14700/14710/14799/14806/14807/14809/14810/14811/14812/14813/14814/14823/16438/16439/16440/16519/170483/18750/18751/18795/18796/18797/18798/18805/18806/19055/19056/20510/20511/20512/210044/210274/211429/216227/22063/224129/224997/243961/26556/26557/26558/27…	71
mmu04662	B cell receptor signaling pathway	53/4339	81/8914	0.00166967584050519	0.00490277542257434	0.00254046371904618	108723/110157/11652/12042/12229/12483/12517/12902/14130/14281/14728/14784/15170/15461/15985/16150/16331/16332/16476/16653/17060/17096/18018/18019/18021/18033/18036/18037/18706/18707/18708/18710/18726/18729/18733/18751/19055/19056/19353/19697/20662/20663/20963/22324/232801/234779/23797/240168/26377/26396/56637/57257/74769	53
mmu04924	Renin secretion	50/4339	76/8914	0.00187583290873781	0.00545850477047129	0.00282842515400011	109305/11421/11512/11517/11539/11554/11555/11556/11607/11608/12288/12289/12292/12314/12315/12912/13030/13614/13616/13617/14677/14678/14679/14682/14683/16438/16439/16440/16518/18160/18573/18575/18576/18795/18796/18797/18798/19055/19056/19092/19217/19219/224129/234889/23844/54195/54611/60596/70405/75600	50
mmu05160	Hepatitis C	99/4339	165/8914	0.00209093266695315	0.00603010045915953	0.0031246080267439	106759/109880/110157/112419/11652/11783/12015/12018/12122/12370/12387/12443/12567/12571/12575/12633/12702/12737/12738/12739/12740/12741/13555/13557/13645/13649/13665/13666/14082/14102/14103/142980/14784/15461/15467/15957/15975/15976/16150/16391/16451/16653/16835/17869/18033/18260/18706/18707/18708/18710/19013/19052/19106/19645/19697/19766/20181/20662/20663/20778/20846/20847/21926/21937/22030/2203…	99
mmu05202	Transcriptional misregulation in cancer	130/4339	223/8914	0.00221347211911156	0.00632700437586756	0.00327845427982057	104156/107823/107951/108829/11796/11797/11864/11908/11920/12018/12044/12045/12047/12048/12053/12151/12394/12395/12427/12428/12444/12455/12475/12524/12575/12576/12580/12606/12608/12978/12981/13197/13198/13714/13876/14009/14011/14030/14048/140780/14083/14129/14247/14254/14255/14939/15182/15242/15902/16000/16001/16009/16185/16409/16480/16599/16825/16909/17095/17125/17132/17187/17246/17260/17268/1728…	130
mmu04066	HIF-1 signaling pathway	71/4339	114/8914	0.00226114583823448	0.00640657987499769	0.00331968779574591	106557/108058/112405/112406/112407/11600/11601/11652/11674/11863/12043/12322/12323/12325/12575/12576/12914/13058/13614/13645/13649/13684/13685/13856/13866/14254/15251/15275/15277/15979/15980/16000/16001/16194/16337/17000/170768/17346/18033/18127/18706/18707/18708/18710/18750/18751/18787/18803/19697/20525/21687/21898/22041/22339/22346/228026/234779/23797/26396/26987/328572/56421/56438/56717/58988/…	71
mmu04137	Mitophagy - animal	44/4339	66/8914	0.00233645256096512	0.00656238414949335	0.00340042066080965	100756/11793/12048/12177/13000/13555/13666/14479/15251/15461/16476/16653/170731/17342/17532/17684/17966/18412/19349/19697/20683/20779/209446/21425/22187/22190/22241/226421/228361/233204/245860/26420/50873/52440/56208/56480/56484/57436/66687/67414/71648/72018/76815/94044	44
mmu04971	Gastric acid secretion	49/4339	75/8914	0.00258334761052925	0.00719328688104265	0.00372733457417559	104110/104111/107589/108058/110895/11512/11513/11514/11515/11928/11931/11933/12314/12315/12322/12323/12325/12638/12671/14677/14678/14679/14682/14683/15466/16438/16439/16440/16513/16518/16526/16535/18750/18751/18795/18796/18797/18798/20535/20544/20606/210044/22350/224129/246133/27222/432530/70405/75600	49
mmu04730	Long-term depression	40/4339	60/8914	0.00363842566740763	0.00996514083556634	0.00516362194184471	109880/110157/12286/14672/14673/14674/14677/14678/14679/14681/14682/14683/14687/14799/15461/16000/16001/16438/16439/16440/16653/17096/18750/18751/18795/18796/18797/18798/19052/19091/19092/20190/211429/234889/26396/271844/53623/54195/60596/73699	40
mmu00515	Mannose type O-glycan biosynthesis	18/4339	23/8914	0.003640515847049	0.00996514083556634	0.00516362194184471	108902/14345/14348/14595/16795/20441/215494/216395/217734/243853/246179/280645/68273/74653/75847/97884/98388/99011	18
mmu05100	Bacterial invasion of epithelial cells	49/4339	76/8914	0.0038673557730396	0.0104971085268218	0.00543927083514636	103967/11848/11867/12387/12389/12391/12402/12488/12550/12757/12927/12928/12929/13043/13429/13430/140579/140580/14083/14388/15163/16202/16402/16412/17295/18706/18707/18708/18710/19303/19353/20416/20779/22330/24050/242687/271849/330662/52398/53860/56212/56378/56526/622434/74192/74325/74769/76709/78514	49
mmu04670	Leukocyte transendothelial migration	72/4339	118/8914	0.00448602945225269	0.0120748959423135	0.00625683055182612	109711/109905/11848/11855/12387/12388/12562/12737/12738/12739/12740/12741/12767/12927/13058/14083/14677/14678/14679/15894/16401/16408/16409/16412/16415/16428/16456/171486/17356/17390/17395/17698/17898/17970/17972/18260/18613/18706/18707/18708/18710/18750/18751/18803/19229/19247/19303/19353/19877/19878/20315/20469/22324/22329/22330/22350/223864/232906/234779/26416/29857/53624/54420/56492/56508/572…	72
mmu00533	Glycosaminoglycan biosynthesis - keratan sulfate	12/4339	14/8914	0.00487452138205174	0.0130121521190307	0.00674248716612637	14595/20441/20442/20444/227327/26887/53618/53625/54371/56375/56773/76969	12
mmu04514	Cell adhesion molecules	102/4339	174/8914	0.00498462903781114	0.0131970096656803	0.00683827452124221	102657/104099/110557/110558/11658/12481/12483/12487/12490/12504/12511/12519/12524/12525/12526/12550/12558/12560/12561/12562/12737/12738/12739/12740/12741/13003/14990/15007/15015/15024/15039/15042/15529/15894/15896/16401/16403/16408/16409/16410/16412/16415/16456/16728/171171/171486/17528/17967/18007/18189/18190/18260/18566/18613/192167/192198/19264/19268/19274/19294/20340/20343/20344/20345/20612/2…	102
mmu04218	Cellular senescence	107/4339	184/8914	0.00575829559799823	0.0151213778711661	0.00783542148122995	103213/103583/110157/110557/110558/11652/11739/11920/12192/12193/12234/12289/12314/12315/12334/12427/12428/12443/12444/12530/12567/12571/12575/12579/13197/13555/13557/13685/14235/14463/14990/15007/15015/15024/15039/15042/15257/15258/15259/15461/15574/16009/16438/16439/16440/16653/17126/17127/17164/17246/17532/17535/17869/17873/18018/18019/18021/18033/18412/18706/18707/18708/18710/18787/19055/1905…	107
mmu05216	Thyroid cancer	26/4339	37/8914	0.00638027621136229	0.0166195904537905	0.00861174802722075	108989/109880/12018/12387/12443/12550/12575/13197/15461/16653/16842/17869/17873/19016/19713/20181/20182/21414/21415/21416/23882/26396/27015/27057/59069/76551	26
mmu04914	Progesterone-mediated oocyte maturation	56/4339	90/8914	0.00647510720002251	0.0167316770048582	0.00866982774571435	104110/104111/109880/110157/110651/11512/11513/11514/11515/11652/12427/12428/12530/14677/14678/14679/15516/15519/16000/16001/16653/17120/17222/18576/18667/18706/18707/18708/18710/20111/20112/20868/20878/208922/210044/217232/224129/231207/23797/26416/26420/268930/29857/432530/52206/52563/56150/56317/56371/66440/67579/68999/69010/69957/74769/99152	56
mmu04720	Long-term potentiation	43/4339	67/8914	0.00744050057669794	0.0190736641767733	0.00988337169335817	108058/109880/109905/110157/110651/11514/12288/12314/12315/12322/12323/12325/12326/12914/14682/14799/14810/14811/14812/14813/14814/15461/16438/16439/16440/16653/18750/18751/18795/18796/18797/18798/19055/19056/20111/20112/223864/26396/328572/432530/58200/70405/75600	43
mmu05167	Kaposi sarcoma-associated herpesvirus infection	128/4339	225/8914	0.00754442283497241	0.0191877840605991	0.00994250502080906	100504663/104709/106759/110157/110557/110558/11601/11652/12018/12122/12314/12315/12370/12387/12443/12524/12567/12571/12575/12768/12771/12773/12774/12912/12914/12981/13555/13557/14082/14102/14173/14281/142980/14696/14697/14700/14710/14990/15007/15015/15024/15039/15042/15251/15461/15894/15975/15976/15979/16150/16195/16391/16438/16439/16440/16451/16452/16476/16653/16842/17096/17164/17869/18018/18019…	128
mmu04270	Vascular smooth muscle contraction	84/4339	143/8914	0.00948835393100404	0.023943268122768	0.012406646998599	104110/104111/107589/109624/109880/110157/11512/11513/11514/11515/11535/11540/11541/11548/11549/11550/11607/11608/116903/11848/12288/12289/12292/12310/12314/12315/13614/13616/13617/14672/14673/14674/14682/14683/16438/16439/16440/16533/16801/17540/17880/17886/17904/17931/18160/18750/18751/18754/18755/18761/18781/18782/18795/18796/18797/18798/19091/19222/19877/19878/210044/211429/213498/216459/2241…	84
mmu03420	Nucleotide excision repair	29/4339	43/8914	0.00993000333250236	0.0248634967162656	0.0128834804558782	12572/13870/13871/13872/14884/14885/16881/17420/18973/19359/19687/19718/22590/22591/22592/23894/26370/319955/50505/56438/59001/66467/66979/67967/68275/71991/72151/72584/99375	29
mmu04114	Oocyte meiosis	71/4339	119/8914	0.0100250739873874	0.0249084530609702	0.0129067754169603	103583/104110/104111/105988/108058/110651/11512/11513/11514/11515/11835/12234/12314/12315/12322/12323/12325/13006/16000/16001/16438/16439/16440/17120/17222/18667/19052/19055/19056/20111/20112/20874/20878/208922/210044/21402/217232/21770/224129/225849/22627/22628/22629/22630/226849/231207/24061/26416/268930/26931/26932/26965/29857/432530/52206/52563/54401/56150/56317/56438/66440/67141/67579/68999/…	71
mmu00601	Glycosphingolipid biosynthesis - lacto and neolacto series	19/4339	26/8914	0.0101235622736568	0.0249611497281767	0.0129340811692361	108105/14343/14345/14347/14348/14538/14594/14595/20441/20443/20449/231727/239559/26877/26879/53625/56375/56546/72297	19
mmu04911	Insulin secretion	53/4339	86/8914	0.0103945758824171	0.0254352121971266	0.0131797254011508	104110/104111/108058/11512/11513/11514/11515/11517/116838/11909/11928/11931/11933/12288/12289/12292/12322/12323/12325/12425/12671/12912/12913/140493/14652/14672/14682/14683/16440/16533/16534/18750/18751/18795/18796/18797/18798/20191/20525/208647/20907/210044/224129/231991/233081/26427/26875/27222/432530/56508/58802/68667/72413	53
mmu05412	Arrhythmogenic right ventricular cardiomyopathy	48/4339	77/8914	0.0107068280088363	0.0260022965928882	0.0134735706640679	104099/109620/109700/110893/11937/12288/12289/12292/12293/12295/12296/12297/12299/12387/12558/13138/13346/13405/13506/13726/14609/16400/16401/16402/16403/16404/16410/16412/16416/16419/16420/16480/16773/16842/16905/20191/20541/21414/21415/21416/24051/24053/241226/319480/319734/320910/54377/67451	48
mmu04658	Th1 and Th2 cell differentiation	54/4339	88/8914	0.0109819730527373	0.0264714723584638	0.0137166827602925	103806/12399/12501/12503/12504/13388/14281/14462/15979/15980/16150/16161/16162/16184/16185/16186/16189/16190/16449/16450/16451/16452/16453/16476/16797/17132/18018/18019/18021/18033/18036/18037/18128/18129/18131/18761/18803/19055/19056/19668/19697/20846/20849/20850/20851/20852/26416/26420/270118/29857/381091/433586/54485/57765	54
mmu00512	Mucin type O-glycan biosynthesis	20/4339	28/8914	0.0124333364401532	0.0297479086679221	0.015414428802997	108148/108150/14423/14425/14426/14537/171212/20442/20444/207839/212996/218476/230145/233733/241391/56336/59048/72077/78754/94192	20
mmu04728	Dopaminergic synapse	79/4339	135/8914	0.0131747156579321	0.0312899496875888	0.0162134658638638	108058/109689/109731/11652/11865/11909/12286/12287/12288/12289/12314/12315/12322/12323/12325/12753/12846/12912/12913/14281/14677/14678/14679/14680/14681/14682/14683/14696/14697/14700/14710/14799/14811/14812/16438/16439/16440/16519/16572/16573/16574/17161/18750/18751/18795/18796/18797/18798/19049/19052/19054/19055/19056/208647/21770/224129/225849/226849/231991/235542/23797/26416/26420/26427/26931/…	79
mmu00604	Glycosphingolipid biosynthesis - ganglio series	12/4339	15/8914	0.0135457928481225	0.0319364313134567	0.016548452269316	11416/12091/14421/20442/20444/20447/20448/20449/20454/26938/50935/54218	12
mmu00564	Glycerophospholipid metabolism	59/4339	98/8914	0.0139784248486362	0.0325776063464746	0.016880688965584	102247/104418/104759/110197/110911/11423/12651/12660/13026/13139/14245/14571/14792/16816/18777/18781/18782/18805/18806/18807/19012/19210/192654/210992/211429/212862/218121/225010/226856/227333/236899/237928/241274/270084/271844/27388/28042/28169/320951/380921/50784/52123/52858/53357/55979/56077/64898/64899/66358/665270/66826/67216/67916/68262/68671/74451/74596/75320/77582	59
mmu04062	Chemokine signaling pathway	109/4339	192/8914	0.0140194652698451	0.0325776063464746	0.016880688965584	104110/104111/104709/109689/109880/109905/110157/110355/11512/11513/11514/11515/11652/11848/12015/12145/12458/12765/12766/12767/12768/12769/12771/12772/12773/12774/12775/12777/12927/12928/12929/13051/140580/14083/14191/14677/14678/14679/14682/14696/14697/14700/14710/14772/14773/14784/15461/16150/16428/16452/16453/16653/17096/17329/18033/18036/18706/18707/18708/18710/18751/18762/18795/18796/18797/…	109
mmu00563	Glycosylphosphatidylinositol (GPI)-anchor biosynthesis	18/4339	25/8914	0.0155433658683471	0.0356179978551707	0.0184561240311949	110417/13481/14755/14756/18700/228812/230801/241062/27392/276846/329777/433931/55981/56176/56703/66268/67292/67556	18
mmu05418	Fluid shear stress and atherosclerosis	85/4339	147/8914	0.0155484139243934	0.0356179978551707	0.0184561240311949	103140/105787/11477/11480/11481/11652/11848/12043/12159/12166/12167/12168/12314/12315/12387/12389/12391/12562/13614/14083/14281/14733/14862/14871/14872/15516/15519/15529/15894/16150/16177/16410/16416/16476/16542/16598/16800/17258/17260/17390/17395/17970/18024/18033/18127/18412/18590/18591/18613/18706/18707/18708/18710/18762/18791/19252/19353/19697/20610/20779/20969/20971/21824/21926/21937/22027/2…	85
mmu03022	Basal transcription factors	29/4339	44/8914	0.0157234559873551	0.0357653259430682	0.01853246480348	102162/12572/13871/13872/14884/14885/17420/209361/21343/21374/226182/228980/229906/237336/23894/270627/319944/57080/63856/66464/66467/68153/68705/68776/70439/72504/74197/83602/98053	29
mmu05169	Epstein-Barr virus infection	129/4339	231/8914	0.0160820382722798	0.0363251633702543	0.0188225549156605	100038882/108802/110557/110558/11652/11783/12018/12043/12122/12229/12317/12370/12399/12427/12428/12443/12444/12495/12501/12503/12505/12567/12571/12575/12576/12902/13197/13555/13557/14082/14102/14128/14827/14990/15007/15015/15024/15039/15042/15182/15205/15894/15975/15976/16150/16179/16391/16408/16451/16453/16476/17060/17096/17246/17463/17869/17873/17999/18033/18036/18037/18706/18707/18708/18710/19…	129
mmu04970	Salivary secretion	52/4339	86/8914	0.0181715942029566	0.040759895330243	0.0211204932622083	104110/104111/11512/11513/11514/11515/11548/11549/11550/11554/11555/11556/11830/11928/11931/11933/11941/12314/12315/12494/12671/14682/14683/16438/16439/16440/16534/18750/18751/18795/18796/18797/18798/19091/19092/20192/20496/20535/20544/210044/224129/234889/27222/381290/432530/54195/60596/64177/67972/70405/74180/75600	52
mmu03410	Base excision repair	23/4339	34/8914	0.0198521781556338	0.0442224382363429	0.0229146738783723	11545/11546/14156/15289/16881/16882/17193/18207/18294/18970/18973/22256/22594/234258/235587/328417/382913/56626/59001/66979/67967/71726/77622	23
mmu05170	Human immunodeficiency virus 1 infection	133/4339	240/8914	0.0200443038820545	0.0443445900952303	0.0229779691221822	103583/108802/110157/110557/110558/11652/11765/11766/11769/11920/12015/12018/12043/12048/12122/12234/12314/12315/12317/12370/12501/12503/12504/12631/12767/12774/12928/12929/14082/14083/14102/14103/14281/14672/14677/14678/14679/14681/14682/14696/14697/14700/14710/14827/14990/15007/15015/15024/15039/15042/15461/16150/16179/16438/16439/16440/16476/16653/16886/18018/18019/18021/18033/18706/18707/1870…	133
mmu05140	Leishmaniasis	43/4339	70/8914	0.0213230900391552	0.0468527760724294	0.0242776320531735	12946/13058/13627/13712/14129/14131/14281/15170/15979/15980/16179/16189/16401/16409/16412/16415/16451/16452/16476/17357/17970/17972/18033/18036/18751/19225/19697/20846/21803/21808/21809/21898/21926/22034/24088/246256/26409/26416/266632/29857/381091/66513/68652	43
mmu05340	Primary immunodeficiency	24/4339	36/8914	0.0224045746926535	0.0488964704441019	0.0253366100720619	109305/11628/12229/12265/12501/12504/12525/12526/16186/16197/16453/17060/170767/19264/19727/21354/21355/21939/21947/22256/227525/53970/57916/72049	24
