# Supplementary material for: Transcriptome-Wide m6A Methylome and m6A-Modified Gene Analysis in Asthma
Source: Front Cell Dev Biol. 2022 May 30;10:799459. doi: 10.3389/fcell.2022.799459 (PMC9197130; doi:10.3389/fcell.2022.799459)
Supplement: Supplementary file 6 [file Table6.XLS]

ID	Description	GeneRatio	BgRatio	pvalue	p.adjust	qvalue	geneID	Count
mmu04060	Cytokine-cytokine receptor interaction	99/1029	292/8914	7.19863126317875e-25	2.26756884790131e-22	1.8034465690911e-22	11705/12155/12164/20290/20292/20293/20296/20297/20299/56221/20302/20303/20306/20307/20308/12768/12771/12773/12774/12458/12775/12776/12504/21947/56708/12803/12983/12984/12986/244218/14825/15945/55985/20310/17329/227288/12765/12766/12145/13856/14559/14561/23886/12165/14562/242316/238057/14599/16153/16154/16156/16159/16160/16161/16165/234836/54450/54448/69677/215257/16178/16181/237313/60505/60504/93…	99
mmu05322	Systemic lupus erythematosus	58/1029	148/8914	2.38406568283927e-18	3.75490345047185e-16	2.98635596060919e-16	12259/12260/12262/12266/12487/21947/12524/13035/50701/14129/246256/14812/14960/15000/100504404/14969/381091/15001/15002/15270/319172/319164/319166/319173/319167/319168/319191/319169/319170/665433/319178/319180/319181/319182/319183/319184/319185/319186/319187/319188/665596/360198/319150/319148/319149/319151/260423/97908/319153/326620/319157/319159/319160/319161/97114/78303/16153/21926	58
mmu04640	Hematopoietic cell lineage	40/1029	94/8914	1.811260238552e-14	1.9018232504796e-12	1.51256118166799e-12	12478/12480/12481/12483/12489/12493/12500/12501/12502/12504/12507/13137/12525/12526/12902/12986/21673/13856/14128/14129/14255/54368/14934/14960/15000/100504404/14969/381091/15001/15002/16156/16178/16184/16192/16193/16197/16199/16409/12482/21926	40
mmu04613	Neutrophil extracellular trap formation	63/1029	205/8914	6.90696042650157e-14	5.43923133586999e-12	4.32593837238783e-12	64008/12266/12796/12362/12363/56644/13035/50701/14129/246256/14161/99571/15270/79221/319172/319164/319166/319173/319167/319168/319191/319169/319170/665433/319178/319180/319181/319182/319183/319184/319185/319186/319187/319188/665596/360198/319150/319148/319149/319151/260423/97908/319153/326620/319157/319159/319160/319161/97114/78303/16409/16414/17523/17969/17972/18602/18707/234779/18751/19354/2034…	63
mmu05340	Primary immunodeficiency	23/1029	36/8914	1.13467468503996e-13	7.14845051575173e-12	5.68531736925284e-12	11486/11628/11634/17060/12229/12478/12500/12501/12504/21947/12518/12525/12526/12265/54167/16186/16197/16818/19264/21354/57916/72049/22637	23
mmu04061	Viral protein interaction with cytokine and cytokine receptor	39/1029	95/8914	1.58921751860149e-13	8.34339197265783e-12	6.63568016538869e-12	20290/20292/20293/20296/20297/20299/56221/20302/20303/20306/20307/20308/12768/12771/12773/12774/12458/12775/12776/14825/15945/55985/20310/17329/227288/12765/12766/12145/16153/16154/237313/93672/16184/16185/16186/16193/16992/21926/50930	39
mmu04514	Cell adhesion molecules	52/1029	174/8914	3.60034957410485e-11	1.62015730834718e-09	1.28854616336384e-09	94332/12481/12483/12487/12504/21947/12511/12524/12525/12526/12555/18417/57255/239931/242653/12738/54419/12477/14663/14960/15000/100504404/14969/381091/14990/15001/15002/15006/15018/667803/15043/54167/50723/16409/16414/16421/241568/17123/17528/320840/269116/192167/80883/18566/58205/19264/20339/20343/20344/20345/20612/100043314	52
mmu05150	Staphylococcus aureus infection	38/1029	124/8914	7.48273274269537e-09	2.9463260174363e-07	2.34327683258092e-07	100503970/12259/12260/12262/12266/12267/12796/14962/11537/13214/244332/56519/13510/225256/211924/14129/14130/246256/99571/14960/15000/100504404/14969/381091/15001/15002/16153/16409/16414/16661/16663/16664/16665/16670/18815/19204/20344/20345	38
mmu04672	Intestinal immune network for IgA production	20/1029	43/8914	1.04319473921231e-08	3.6511815872431e-07	2.90386371850913e-07	11628/12487/21947/12524/14960/15000/100504404/14969/381091/15001/15002/54167/50723/16153/16193/16421/17123/18703/57916/72049	20
mmu04610	Complement and coagulation cascades	31/1029	93/8914	2.03173783917034e-08	6.39997419338656e-07	5.09003795497411e-07	232345/12259/12260/12262/12266/12267/13137/14962/11537/12759/12902/14058/58992/74145/14061/14069/14071/14161/99571/16409/16411/16414/385643/18815/19123/20700/20701/20704/18788/18816/278180	31
mmu05310	Asthma	13/1029	25/8914	8.22519852486161e-07	2.35539775939219e-05	1.87329880279145e-05	20292/21947/14127/14960/15000/100504404/14969/381091/15001/15002/16153/19074/21926	13
mmu04660	T cell receptor signaling pathway	30/1029	103/8914	9.59003320300689e-07	2.51738371578931e-05	2.00212973887337e-05	108723/12503/12487/12500/12501/12502/12504/21947/12525/12526/12477/17444/54167/16153/16428/16797/16818/16822/18019/18566/18707/19059/18761/15170/19264/19419/21682/21926/22324/22637	30
mmu05034	Alcoholism	47/1029	205/8914	2.35632933456126e-06	5.70956723374458e-05	4.54094236134072e-05	80796/70405/12326/208677/14704/14812/170483/15270/79221/319172/319164/319166/319173/319167/319168/319191/319169/319170/665433/319178/319180/319181/319182/319183/319184/319185/319186/319187/319188/665596/360198/319150/319148/319149/319151/260423/97908/319153/326620/319157/319159/319160/319161/97114/78303/109648/18212	47
mmu04658	Th1 and Th2 cell differentiation	26/1029	88/8914	3.75894862832235e-06	8.45763441372529e-05	6.7265396506821e-05	12503/12500/12501/12502/12504/14960/15000/100504404/14969/381091/15001/15002/16159/16160/16161/16184/16185/16186/16797/16818/18019/19059/18761/12399/20849/22637	26
mmu04659	Th17 cell differentiation	29/1029	105/8914	4.72134654297202e-06	9.83125414596401e-05	7.8190091453281e-05	12503/12500/12501/12502/12504/20371/14960/15000/100504404/14969/381091/15001/15002/16161/60505/60504/50931/16184/16185/16186/16193/16364/16797/16818/18019/19059/18761/17126/22637	29
mmu04062	Chemokine signaling pathway	44/1029	192/8914	4.99365289953728e-06	9.83125414596401e-05	7.8190091453281e-05	20290/20292/20293/20296/20297/20299/56221/20302/20303/20306/20307/20308/12768/12771/12773/12774/12458/12775/12776/14825/15945/55985/20310/17329/227288/12765/12766/12145/94176/14191/14704/24013/26385/16428/17969/18707/30955/320207/234779/18751/19229/19354/22324/22376	44
mmu05140	Leishmaniasis	22/1029	70/8914	6.88660171272263e-06	0.000127604678794566	0.000101486762082228	12266/13628/14129/246256/14960/15000/100504404/14969/381091/15001/15002/16153/16159/16160/16409/16414/17357/17969/17972/18751/15170/21926	22
mmu04662	B cell receptor signaling pathway	23/1029	81/8914	2.75507666889163e-05	0.000482138417056034	0.000383455115319419	17060/12229/108723/12478/12483/12517/12518/15985/12902/14130/100038909/14728/18019/18707/18725/18733/234779/19059/18751/15170/19354/20963/22324	23
mmu05323	Rheumatoid arthritis	24/1029	87/8914	3.13776285703398e-05	0.000520208052613528	0.000413732720207251	11433/20293/20296/20297/20302/12487/12524/12477/13038/14825/20310/14960/15000/100504404/14969/381091/15001/15002/16156/16193/16414/16994/21926/21943	24
mmu04380	Osteoclast differentiation	31/1029	128/8914	4.00473591558448e-05	0.000630745906704556	0.000501645867320582	11433/17060/12229/12326/13038/14129/14130/246256/14200/14283/100038909/16818/16822/14728/17969/17972/18019/237038/18707/18725/18733/234779/19059/320832/20375/20963/21682/21926/21943/83433/22177	31
mmu05321	Inflammatory bowel disease	19/1029	62/8914	4.28677052889716e-05	0.000643015579334574	0.000511404203447381	20371/14960/15000/100504404/14969/381091/15001/15002/16153/16159/16160/16161/60505/60504/16186/16193/17126/20849/21926	19
mmu05330	Allograft rejection	19/1029	63/8914	5.48382305609239e-05	0.000785183755758684	0.000624473630311	12487/21947/12524/14960/15000/100504404/14969/381091/14990/15001/15002/15006/15018/667803/15043/16153/16159/16160/21926	19
mmu04064	NF-kappa B signaling pathway	26/1029	105/8914	0.000111081188413816	0.00152132931958052	0.00120994612551433	12044/12047/17060/12229/108723/170720/20303/21947/14825/20310/16797/16818/16992/16994/57913/234779/18751/18761/20963/225471/21926/21929/72049/21943/50930/22637	26
mmu04630	JAK-STAT signaling pathway	36/1029	168/8914	0.000155455844308985	0.00196523238097631	0.00156299183516244	71872/12803/12983/12984/12986/244218/13645/13856/14599/16153/16154/16156/16159/16160/16161/16165/237313/60505/60504/93672/50931/16184/16185/16186/16192/16193/16197/16199/17480/17869/18413/18707/18712/15170/20849/53603	36
mmu05144	Malaria	17/1029	57/8914	0.000155970823887009	0.00196523238097631	0.00156299183516244	13349/20293/20296/21947/14934/101488143/16153/16159/16193/16414/17057/20339/20344/21826/21828/81897/21926	17
mmu00590	Arachidonic acid metabolism	22/1029	86/8914	0.00022243604692008	0.0026948982607625	0.00214331089744854	11686/11685/11687/13089/13094/226143/72303/13106/13118/14598/14775/54486/18781/18782/26971/237625/211429/232889/78390/329502/18784/19215	22
mmu05166	Human T-cell leukemia virus 1 infection	48/1029	250/8914	0.000236523675889341	0.00275944288537564	0.00219464463398297	12236/108802/12428/12442/12447/12500/12501/12502/12504/107995/12578/12649/50883/208677/13654/105988/14283/14960/15000/100504404/14969/381091/14990/15001/15002/15006/15018/667803/15043/16178/16184/16185/16186/16193/16414/16818/16992/17393/17703/17869/18019/18707/19059/19428/17126/20375/21926/72049	48
mmu04940	Type I diabetes mellitus	19/1029	70/8914	0.000258380002288486	0.00290677502574546	0.0023118210731075	12487/12524/14415/14960/15000/100504404/14969/381091/14990/15001/15002/15006/15018/667803/15043/16159/16160/16992/21926	19
mmu04612	Antigen processing and presentation	22/1029	90/8914	0.000444311150169566	0.00482613835529011	0.0038383322591781	108802/12504/12525/12526/12265/13030/13040/14960/15000/100504404/14969/381091/14990/15001/15002/15006/15018/667803/15043/65972/21354/21926	22
mmu04657	IL-17 signaling pathway	22/1029	91/8914	0.000523479028573007	0.00549652980001657	0.00437150908071493	20292/20293/20296/20297/20306/14825/15945/20310/56519/14283/56489/234836/16193/16819/17386/17395/17833/74180/20201/20202/21926/21929	22
mmu04080	Neuroactive ligand-receptor interaction	62/1029	358/8914	0.000613880799114997	0.00602139542614994	0.00478894606992042	11551/11606/12000/12266/12267/12310/12669/504186/110902/231252/108015/11448/12854/12922/13035/13490/14061/14397/14409/14599/208188/14658/14715/14765/14608/14812/170483/108069/108072/108073/14823/15466/15564/15874/385643/57260/17199/207911/56183/109648/18167/67405/18386/18389/18390/231602/228139/78826/213438/57385/18619/18815/19204/19214/19216/19220/212108/69462/20607/21336/21337/22044	62
mmu04020	Calcium signaling pathway	45/1029	240/8914	0.000625756754555361	0.00602139542614994	0.00478894606992042	11937/11941/320707/12286/12290/12291/58226/239556/12292/80796/70405/215303/12326/12372/12669/13645/13869/64654/14676/15466/15564/57260/68279/228785/18049/18125/18211/18212/231602/228139/54635/18682/234779/19059/18751/19204/19216/19220/19229/20190/21336/21337/21924/21925/76757	45
mmu05152	Tuberculosis	36/1029	180/8914	0.000630812854168089	0.00602139542614994	0.00478894606992042	12122/12266/80796/70405/12796/170776/170780/12265/56644/12721/13040/14127/14129/14130/246256/14960/15000/100504404/14969/381091/15001/15002/16153/16154/16159/16160/16193/16409/16411/16414/16985/19059/20963/21897/81897/21926	36
mmu05416	Viral myocarditis	21/1029	88/8914	0.000834101328169752	0.0077277034815727	0.00614600978651396	12122/12487/21947/13137/12524/14960/15000/100504404/14969/381091/14990/15001/15002/15006/15018/667803/15043/16414/17888/19354/20391	21
mmu00591	Linoleic acid metabolism	14/1029	50/8914	0.00117000372818255	0.0102552271716635	0.00815620406635226	11687/226143/72303/13106/13113/18781/18782/26971/237625/211429/232889/78390/329502/18784	14
mmu04650	Natural killer cell mediated cytotoxicity	26/1029	121/8914	0.00117202596247583	0.0102552271716635	0.00815620406635226	12122/12503/12506/14127/246256/23900/16414/16797/16818/16822/18019/18707/234779/19059/18751/19229/15170/19354/379043/20400/24055/20963/21926/22177/22324/22637	26
mmu05142	Chagas disease	23/1029	103/8914	0.0012830541822402	0.0106496352398595	0.00846988533696429	12259/12260/12262/12266/108802/20293/20296/20302/12503/12500/12501/12502/14676/16153/16159/16160/16193/385643/18707/269643/17126/81897/21926	23
mmu00592	alpha-Linolenic acid metabolism	9/1029	25/8914	0.00128471790195131	0.0106496352398595	0.00846988533696429	18781/18782/26971/237625/211429/232889/78390/329502/18784	9
mmu05203	Viral carcinogenesis	42/1029	229/8914	0.00146947307233474	0.0118688209688575	0.0094395301272785	12266/12428/12447/12771/12773/12774/12776/107995/12534/12578/12649/208677/13654/13655/14990/15006/15018/667803/15043/79221/319178/319180/319181/319182/319183/319184/319185/319186/319187/319188/665596/326620/319157/319159/319160/319161/78303/54123/18707/20259/20684/20963	42
mmu05332	Graft-versus-host disease	16/1029	63/8914	0.00168167175219119	0.0132431650485056	0.0105325757110922	12487/12524/14960/15000/100504404/14969/381091/14990/15001/15002/15006/15018/667803/15043/16193/21926	16
mmu05169	Epstein-Barr virus infection	42/1029	231/8914	0.00174749716797469	0.0134258928759031	0.0106779031059814	12122/17060/12229/108802/12428/12447/12478/12503/12500/12501/12502/12902/15945/14128/14960/15000/100504404/14969/381091/14990/15001/15002/15006/15018/667803/15043/56489/16193/54123/100038882/17869/246730/23960/246728/246727/18707/234779/12399/20963/21354/21926/21929	42
mmu05235	PD-L1 expression and PD-1 checkpoint pathway in cancer	20/1029	88/8914	0.00207214852808071	0.0155411139606053	0.0123601842025867	381319/12503/12487/12500/12501/12502/12504/13645/16797/16818/18019/18566/18707/19059/18761/15170/19419/225471/81897/22637	20
mmu04145	Phagosome	34/1029	182/8914	0.00293250250841592	0.0214822858174655	0.0170853267320193	12266/108802/170776/170780/56644/12721/13040/14129/14130/246256/14960/15000/100504404/14969/381091/14990/15001/15002/15006/15018/667803/15043/16409/16414/17167/17523/20288/17969/17972/18125/21354/21826/21828/22144	34
mmu05320	Autoimmune thyroid disease	18/1029	79/8914	0.00329364926747512	0.023579534528515	0.0187533140109827	12487/21947/12524/12477/14960/15000/100504404/14969/381091/14990/15001/15002/15006/15018/667803/15043/16153/22018	18
mmu04666	Fc gamma R-mediated phagocytosis	20/1029	92/8914	0.00359941629893332	0.0251959140925332	0.0200388556525411	242894/14129/14130/246256/16797/17357/17969/18707/211429/232889/78390/329502/234779/18751/19264/19354/20259/20963/22324/22376	20
mmu04625	C-type lectin receptor signaling pathway	23/1029	112/8914	0.00403124149284295	0.0276052406575115	0.0219550452012957	80796/70405/12362/20299/170776/170780/17474/56644/13654/13655/14127/56489/16153/16159/16160/16193/16985/18019/18707/234779/19059/20963/21926	23
mmu00350	Tyrosine metabolism	11/1029	40/8914	0.00448785078246472	0.0300781488611997	0.0239218026030594	73988/11529/11670/621603/71872/76615/14204/100470/234724/791260/22018	11
mmu05146	Amoebiasis	22/1029	107/8914	0.00477863371619348	0.0313597837625197	0.0249411145713607	11846/12480/13035/14825/20310/14676/16153/16159/16160/16178/16193/16409/16414/18707/18751/241197/241196/20248/383548/381286/20706/21926	22
mmu05410	Hypertrophic cardiomyopathy	19/1029	91/8914	0.0070785107325259	0.0433212636426323	0.0344543383356607	11606/11937/12292/56808/12299/54377/81905/16193/16421/17868/17888/17897/241113/20391/21926/21924/21954/21956/22138	19
mmu00340	Histidine metabolism	8/1029	26/8914	0.00712662058155361	0.0433212636426323	0.0344543383356607	72535/11670/621603/71761/76507/107239/14317/15109	8
mmu00601	Glycosphingolipid biosynthesis - lacto and neolacto series	8/1029	26/8914	0.00712662058155361	0.0433212636426323	0.0344543383356607	80908/93961/53625/14343/14344/14347/14348/20449	8
mmu04664	Fc epsilon RI signaling pathway	15/1029	66/8914	0.00715144669656152	0.0433212636426323	0.0344543383356607	11690/12229/14127/16797/16822/18707/211429/232889/78390/329502/234779/19354/20963/21926/22324	15
mmu04670	Leukocyte transendothelial migration	23/1029	118/8914	0.00780257110830545	0.0463737716814381	0.0368820640273426	18417/57255/239931/242653/12738/54419/16409/16414/16428/17395/17898/17907/17969/17972/18707/234779/18751/19229/19354/74734/21838/22165/22324	23
mmu05164	Influenza A	31/1029	173/8914	0.00816542201281155	0.0476316284080674	0.0378824646988138	12122/12362/20293/20296/12265/15945/14960/15000/100504404/14969/381091/15001/15002/56489/16159/16160/16193/54123/17857/17858/246730/23960/246728/246727/18707/18815/18751/58185/231382/21926/17229	31
mmu05134	Legionellosis	14/1029	61/8914	0.00841478734591414	0.0481937820720537	0.038329557671341	12266/12362/14825/20310/13628/16159/16160/16193/16409/16414/17948/17952/268973/21926	14
mmu05162	Measles	27/1029	146/8914	0.00860451086771272	0.048400373630884	0.0384938644081885	12122/12447/170776/170780/12487/12500/12501/12502/14130/56489/16159/16160/16184/16185/16186/16193/54123/17857/17858/246730/23960/246728/246727/18707/27218/81897/21929	27
